# Supplementary material for: A Public Mid-Density Genotyping Platform for Hexaploid Sweetpotato (Ipomoea batatas [L.] Lam)
Source: Genes (Basel). 2024 Aug 9;15(8):1047. doi: 10.3390/genes15081047 (PMC11354173; doi:10.3390/genes15081047)
Supplement: Supplementary file 1 [file genes-15-01047-s001.zip]

Archive with 5 entries (5 files):
- FigureS1_600dpi.png
- FigureS2_600pdi.png
- File_S1_probe_info.xlsx
- File_S2_DSp22-7577_MADC.csv
- Supplemental_Tables1-5.xlsx
