# Supplementary material for: A Public Mid-Density Genotyping Platform for Hexaploid Sweetpotato (Ipomoea batatas [L.] Lam)
Source: Genes (Basel). 2024 Aug 9;15(8):1047. doi: 10.3390/genes15081047 (PMC11354173; doi:10.3390/genes15081047)
Supplement: Supplementary file 1 [file genes-15-01047-s001.zip › File_S1_probe_info.xlsx]

## Sheet: sweetpotato_3KDArTag_probe_info
MarkerName	TargetSequence	ReferenceGenome	Chrom	ChromPos	AmpliconStrand	VariantAllelesDef	Marker_Type	Marker_Priority	Comments
Chr01_000084128	AAACACTCTGGAACTTATGCACAATTTCTGGTATTAAAACTTCAAAAAGTTTCTGCTTCATGTGCAATCAGTGCATTACAAACACAACAGCAAGTACTCATTCAGGTCTTTTCTTTTCCCCTCTACCAACAAAAAAAATACAAAATTTTATAAGGAGATAAATGCCATAACAGTAAAAAC[C/T]AACCTCTTTTGTCCAAATCTTCACACTCATCAACAGCATCATTAGCATTCCCAGCCTGTATTGAGTAAAATATTCAAACCAGTGAAATCACAAACTTAGTTACGGGGCATCAAGTACACTGTTCTTGACCTTCCAGACCAACCGAAAAAAGTATAGTAAGCATATTACCCTACAAAGTGA	NSP306_trifida_chr_v3.fa	Chr01	84128	-	[C/T]	SNP	1	genic
Chr01_000239479	AGCCTGAACAATATCACCAGCACCCGCACTAGCACCAGCACCAGCACGACCATGATAGGCCTCATTAGGCATATCCAATACATACTCATAGTCCGATCTGGTTAATTGAGCCTGTGCAGCATCAAAAATATGCTTCAAGGCCCTAGCTGGGCACATGCTCCCACCTTCCAATGCATCCCG[C/A]GAGGTCAAAAATATATCACGCAATGTATTCACCTAAACAGTATTACATAAAACTAAATAATTAATAACATTTAACTAAATATTATTCGTGAATTGTAGAAGTAATAAAAGTAATAATATACGAACCATTTCATGTACACTCGAAGCAGATTCGACATAACCTTCATGCGACTCATGAGCT	NSP306_trifida_chr_v3.fa	Chr01	239479	+	[C/A]	SNP	1	genic
Chr01_000346934	TGTTGATGAAATGATAATAGTGCACAACTTGTAGTTTCCTTGACAAAAAGAAGCCCTTCACAAATTGTTGTCAACTTATTTTTCTAGTTTTACGCTCAATTTGTAGTCTTGAAATTCTAAAATGATCAGTTGGACATACTTTCAAATGTTAAGTGCTTTTGTGAGCATTAGGACTATTTG[G/A]TATGCCTTATAAAGTGTTGAGAAGGAACTGAATGATATCCTGTATTTATTACACACACATGACCAACTACTGACAAGTGGTCTGTGCATATAGTTGATACTTTTGGGTGTTTGGCATGGTAATTGGTTGATATTGCTTAGTACTTCTATTTAATTCTTTATTTCTTATAAGGATATATAT	NSP306_trifida_chr_v3.fa	Chr01	346934	+	[G/A]	SNP	1	genic
Chr01_000531131	GATTTAAATGATTTTGCGATGATCATGAGCAACATTGTAGATCGAATTCAATTTGTTATATTATAATTTTGGAATTTATTGATTATACAGATTATTGATATGCATGGCTTCGTAAAGATGAGTAAAACTCCCAAGGTAGATACAGAGTCTATATTACTCCTATGATATGAATCCGAGTTC[T/A]TATTTGTTTTTCTTTCATCAGTAAAATTTTCCTGCAAATTATTTACTACCAGAAATTTGTGTTGGAGGCTGTGGATTCATTGGAGCTGATGAACCCGGGGCGCTCAACGCTGCAAGACGACAGCGTATCATCTCATGTGCATTTGACTGTGGAAGAGGTGATCAAAGACCTCGATGATCT	NSP306_trifida_chr_v3.fa	Chr01	531131	+	[T/A]	SNP	1	genic
Chr01_000696870	TCAGTAGCATCGAAGGAATCTATTGTTGTGGACCATCGGTCATCCTCTGTTGTGAACCGAGGATGACCATGTACCGATACAGAAGATTTTGAGTGATTAGATCCAGCTGAGGAATCTGATTGGGTTGATTCTGCATCCTCGTTTTTTAAAGTTGTTAAATTAGAATCATTTTGCTCCAAA[G/A]TTGTGTTTGCCAAGTTAGAGTCTTCCCCGGCAGTTTTACCACTCGAAGTAACATTGTTGTACTGAGTAGAATCCAAATTTGTCTCGATGGGTAAATCATTTGCCTCCCCGGTTTTCTCTGTCAAATTTCTTTCCACGGGATGACCATTTAGCCCTTCCATACTAGTTACATTGGCGGATG	NSP306_trifida_chr_v3.fa	Chr01	696870	+	[G/A]	SNP	1	genic
Chr01_000821046	TATTTTTATTTATATCTGGGTTTGCATAACTTTCCATATACAATCATCTGCAGTTGATCAATTTACAATAACCTTAAAGCTGTTTCATATATTGGCAATTTGGCACAGTCCAATCTGCTACAGTCAAGACTTGATTAGCTTTAGTCTTCCATCTTAGAGATAACCAGAATTCATAGAAGT[A/C]TCTTTTAGCTGCGGGTCTTGTTGGTGTAGAGCAGACCTTTGCCAAAGTGCCGTCTAGTGCAGCTGTAGCCTGTTAGAATGTCATCATTCACTTATGCAATTATTAAAATTTTCTTTGGGGTTGGGTTCTGAAGCTTAAAATATAATGGGTTTTTAGTGAGATAGAATTACCCGAGCTTCA	NSP306_trifida_chr_v3.fa	Chr01	821046	+	[A/C]	SNP	1	genic
Chr01_000940930	TCCGCGAAATGCAGGCCAAAGTTGAGAAGGAAATGTGCGCCGTTCAAGGTGTCACTCTCGCGTTTCACAGGCTTTGATACTTCATTTTCATTCGTTTTAACAAAATGGAAGTGTTTTGCAGGAATTTGAGCTTAAATGATTGTATAAACTGATCTGTTTGATGTTTGGCTTTCTTTTACT[C/T]CTAACCAGACCCTGCTTCTGCCACTGCAAGCCAATCGAATAGGGAAGAAGTCGATTCTCGTTCTGTCTTTGTTGGCAATGTGAGAATTCTCTTTTGTCTAATTCGTTGTTGCATGTAGTTGTATTCACTTAATTATCAAACCATTTAATGTGTATAGCATTTACCTACCAAAGAAGCAGA	NSP306_trifida_chr_v3.fa	Chr01	940930	+	[C/T]	SNP	1	genic
Chr01_001137467	CTCATTTTGTAAATGTTATGTGCTATTATTCCTATTGCCATTTATCTGCATACCCATTCTTTTTTTGTCTTTGATGTGACTAGAGTATGGTTTCTGGGTATAGGTTGTTGCCTGTCCATGTGCACTTGGTTTGGCTACCCCGACCGCTGTGATGGTAAGATTTGTGAACGGAATATAGAT[C/T]CGTCCGTGACAATTGAAATAGTTTGATGTACGTTGTTATAATTGACTGACAAGAAGCTTTTGATATAAAGGTTGGAACTTCGCTTGGTGCCACACGGGGATTGCTTTTGCGCGGTGGAAGTGTCTTAGAAAGCTTTTCTATGGTGAATACAATTGTATTTGACAAAACAGGAACGTTGAC	NSP306_trifida_chr_v3.fa	Chr01	1137467	+	[C/T]	SNP	1	genic
Chr01_001267042	ATTTTTCAATCCAATCAATTTAAATTCTCGTTCTTAACGAGTATATTAGTATATAGCATCTGGTATATGCAATACTTAAATAATCTATCTATTTACGGTGTTATTTACTATGGGAATTCTTCTCGGTAACCTAGGCATAGGATTTTAAGTCTGCCAATCAACTTTTTGTCTGCAGTTTTT[C/T]GTCTTTTATGTCTCGACTGCTAATACACATTGCAACTTGACTTTGTAGCTTTGCTAGTTGAAAACGGAAAGTTCCTTCTCTCTGCAAAAAGAACGAGGCGAACTACTTGCACAGAGTATGTTATCTCGATGAATGCTGAGAACATCTCAAGATCCAACAACACGTACATTGGAAAACTGA	NSP306_trifida_chr_v3.fa	Chr01	1267042	+	[C/T]	SNP	1	genic
Chr01_001425740	TTTTGAATAAAGCTTTGGCTCAATAACAGAAATGGACATAGGGTCAAACCGTAGAGATTTATACTTGTGCTCTAACTTCTTTCTCATGTTGTACGCCTGCAGTATGTCAATTATACCAAGGTAGAGGACAACATCATACACCTCGAAAAGTTCGACTTCAGATGGATCAGTATCAGTCTC[C/G]TCCTGCTTAACCTTGCGGTTGGCTTGAGCTGGCATATTCACACCTAATTGAACCCTCAACCTGAACCACTCCAAATCAGTTGGAATTAGGTAACATACTACGTTTTGAAGGATTTATTATTATAAAAAAAAAAAAAAGAAGCAAAGAAATCACATGTCAGAGAAAGAACTAGGGAGACCA	NSP306_trifida_chr_v3.fa	Chr01	1425740	-	[C/G]	SNP	1	genic
Chr01_001601424	AGTTGAATGCTCAAATTTAACACACTTTTCCAACCCTTAACCCACCCAACCTATGTGGATCTGGTGCAAATGAATACACATTGGTTGGATCAAAATTGCCATTCCACTTAGCAGGTCAGTAAGTGGAGGCCGTGGATAGTACTATCCAATACAGTTAGTTTTTAACAGTAGCTATCCAAT[A/G]CCTATCATCTGCTAGATAAAGGTACCATGGAGTATTTATTCATTGTTACTTTTTATTATGTATTTTAATTAAACTTCAATGCTTTAAAATCTAATTTGTATGAAGAAAGGAGTCATATCTTAGTCAACTCCATATTATTAAATTGGGGAATAGTTGAGTTCGGGATGGAGATAATGAATT	NSP306_trifida_chr_v3.fa	Chr01	1601424	-	[A/G]	SNP	1	genic
Chr01_001729336	GAGGAGCCACAGCGAGATCCAAGACGACAAAGGGCAAAACATCGGGGAAATCACCAGCGGAGGGTTCAGCCCTTGCCTGAAGAAGAACATAGCGATGGGGTACGTGAAATCCGGACTGCACAAAGCCGGCACAAACGTCAAGATCGTGATCCGAGGGAAGTCCTATGAGGGAGTTGTTAC[A/G]AAAATGCCTTTTGTCCCAACAAAGTACTATAAGCCATCTTAATTTCCTGTCTTCTCTGTCATTCACAGTTTTTCATGTTTTCTCCTAACTGTAACTGCAGAATGCTTCTTTCTGGAAATGAACTCACCTGCAGACTTGCTTATATCTCCCAATTATGTCTCATTTTATGTTCAATGCCTT	NSP306_trifida_chr_v3.fa	Chr01	1729336	+	[A/G]	SNP	1	genic
Chr01_001884372	ACAAAGGCATCGATAATTTTTACCAAATACAATACTTGAACAGTAATCAAACAAACTGAAAATATTTTTGTTAGTTTTAACAGTTATCATCTTGTTCTCAGAAATTCATGCGTCATGACAACTACAGAAGTAACTTTCCTATTTGTCAGAAAAGATAAAATAATACTAATGACCCGCCTT[A/C]CATATTGTTTCCCTTAGTCCACAGCCACAAATCTTCATACAGAAATATGTTATATAAAGAAGACAAGCACAAGAATATATATAATAATATAATATACAACCATGGACTTGAATGATATATCGATAAGCAAACACGAGGAGCTAACACTAAACTCTTTGAAATCAACATTTGCTACTTAGC	NSP306_trifida_chr_v3.fa	Chr01	1884372	+	[A/C]	SNP	1	genic
Chr01_002009954	AAAACAGCACGAGCTTTGCTAAGACCATAATGCCTGTATTGTTCCTTAAACAACCACGCAACTGGAGCGCTAGACCAATCATGGCAATGAATAATATCCTTCCAAAAAGAAGGCAACAATGAATACTCTTTTTCCGAACTAGCTATGAGAAAGAAATATGAAAACGTGATAAAACAAGCT[G/C]AAATTGCTATTTATATTTCGACCAATTTCTTTCCGACAATGCAAGTGAAAACATATGTTCTCTCGTAAGCATTTACAACTCGTCAACTCTCAACGCTAAAAGAAGCCACAGAGATAATAGCCATGCAAAGAAAACACATTCAAAGCACCACTCTCAAAACCAACTAATTTCAACATGAAA	NSP306_trifida_chr_v3.fa	Chr01	2009954	-	[G/C]	SNP	1	genic
Chr01_002161700	GCTGCAGATTTGTCTTCTGAGGAATTGCTGAAAGGCTCAAACCATGCTGTGTACATAATTATCCCAATGCTACCTCCTTGTGTTCCCTGAAAGCCACCAAAGATCGAATCAATTCCTCCCTAAGAGGACTTATACGACACTGAGTTGAGACAGAACGCATCTTCAACAATCTAAACGTAC[C/T]TGATACTTGGTCTTGTAGATGCTGGTTGCATTAGCATGGGAAAGGATCATGTTGTGGGCAGCCACGAAAGGCTCTGTCTCCGAATCGCCAGCTTCGCAGCTCCCAAACGAGCCCGAGCAGCGCGATGGAGGGTAAATCCCCGACCTATATCCCCGAATGGCGACGATATTAGGCTCATTG	NSP306_trifida_chr_v3.fa	Chr01	2161700	-	[C/T]	SNP	1	genic
Chr01_002260410	ACACCCCCACTGCGTTCAAGTTCCAAAGCACGTAGCTTATTTTTGTACGCTGGTGTTTTCTTGACCATGTCAATAGCCTGAAACAAGTGCACAACTTGATAGAGTATACTATTGATAGAAATCTTGTGTTTTAAGAATAATTAACAAAGATCCTTTATATAGGGCTGGTGTAGCATTGAA[T/C]AATACTTGTACTCTATTATTATACTAAACCAGAACTCTAAGAGTACGTACAAAACACATAGTCCTATTCTAATACTCTAAAACAACTCAACTGAGAATGTCATCAAAGAATTAGTTACAAATTAAGTTGCAACATCATGTGCATAGGAGTATGTCATCAAAGACTTAATAGCAAAGCAAT	NSP306_trifida_chr_v3.fa	Chr01	2260410	-	[T/C]	SNP	1	genic
Chr01_002284142	CTTCTCCAGATATCTGTCCCTTGAAATAATATTAATCTTCTTGGCTTTTGCTTGTTGCAACCATCATGCAGCCGGATATGGAGGCCTCCGGGTGGGTTTTTACGAGCAAACCTGCCCCCATCTCGAGCACATTGTAAAAGAGATCTCCGATCAAGTCATGGCCGTCGCGCCAAGCCTTGC[C/T]GGTCCATTGTTGAGGATGCACTTCCATGATTGTTTTGTTAGGGTATATATACATATGGTTTTCTAGTTTTTTTTTTTTTTTTTTTGAGTAACGAGAAAACTGCAGTCAGCCTCATGACCCTAGCTAGCAAATGATTATAAAGAATTAAATCAGTTTAGATTGTTTACAGCTGACCCACTG	NSP306_trifida_chr_v3.fa	Chr01	2284142	+	[C/T]	SNP	1	genic
Chr01_002430978	AGAAAATGAAGTTATTCAATGCATGCACATTGGCTTGTTATGCGTCCAAGAATATGCAAATGAAAGACTTACAATGGGAGAGGTGATGTGTATGCTTAATAATTATTCTGCTAATAATTGGGCAACACCTCATGAACCTGCGTTTTACGGTAATGGAAGTAAGAGGATGCCAAGAGAGAT[A/G]GAGTTGGAGCAATCTATGACGGTAAATGAAGTATCAATATCTGAACTCTATCCAAGATAAGGGAGATGGTTAAGGATTGATTTTTTTTTAAGTACTACATTTTGGTGCCACTATGCCACAAGATCTTTGGCGGATTGTTGGGTTATTTACAGAAGAAATGAATTTTTTTGAGTTAAAACG	NSP306_trifida_chr_v3.fa	Chr01	2430978	-	[A/G]	SNP	1	genic
Chr01_002497281	AGACGTGCCTAACAAATGCTATTCAAGAACGGATTTCATCGTTTGGGGGTAATAAAAGCAGCATCACCTCAATCTGTAACGTGAAGTATGAGTTGTTCTCTTCCTACAATCGCACACCCACCTCTGCTCCCCCGCCGCCTCCGCCGCCTCCGCCACCTCCGCCACCCAATTCTACCATCA[C/T]TCCTGTTACACCTACAGGTAAAACACTCACATCTGATCCTTTTAAGGTTGTCGTGGAGTTTTCTCCTTGCCAGAATCAAAAGCTTCCTGTTGTGCCAAAAACTATAATTAGTGAATGTGCAACTTTATTTTTTTATACTGTCACAATTTCGAGACCATTTCAAACCACCAATTACTGGAT	NSP306_trifida_chr_v3.fa	Chr01	2497281	+	[C/T]	SNP	1	genic
Chr01_002623297	AGCGAGGATAACAAGTTTGGTGCAGGAGGATTTGGCTCTATTTATAAGGTACTTATAGTTTCTTAAATGTATTTTGTACTTTATGAAAGTTTATGATCGGTTGATGAATTGATAATTGTTAAAAATTTAATTGTACGTGTAGGGGATATTAATAGATGAACAGGAAATAGCAGTACAAAG[G/A]CTATCAAGTTTTTCAGCACAAGGCACCGAAGAGTTCAAGAATGAAATCTTAGTGATTTCCAAACTCCAACATAGGAATCTTGTTCGGCTAATAGGCTGCAGCATTCATGGGGAAGAGAAATTACTAGTCTATGAGCATATAAAAAATAAAAGCTTGGATACTTTGCTATTTGGTAATATA	NSP306_trifida_chr_v3.fa	Chr01	2623297	-	[G/A]	SNP	1	genic
Chr01_002789711	CTTGCAGGATGTGAATGGAGAGCACGCGCAATTGCCTGATGCTATTGCGAAAGTGCCCTTCTATTCTGCTGACTCACATAAAGGCCAAACATTTGGCGTTGACGACAGTAATCTGTTAAGTGACAGTGACTGTGACTCGGGATCTGATTCCGAGGGCTCAATACTCTGCTCTGAATCAGT[C/T]GACAGATTAACAGACTCGGACATTGATGATTTCTTTCATGATAGCTTAGAATCCAGCAATACTCATGATACAGAAGACTCTGCTACAATTTCTGGGGCTCAGTGGGACATTTTCCGCAGACAAGATGTCCCAAAACTTCTGGAATATCTCAGGAGGCACTCTAAGGAGTTCACCTCTGCT	NSP306_trifida_chr_v3.fa	Chr01	2789711	+	[C/T]	SNP	1	genic
Chr01_002904578	TAGCTCGCTTATCCCCAGATAGTTCGTTGCGATGAGAAGAGCGTAAAGCTCCGCCTGGTCCACCTCCACAAACTTCCGGTCAAACTCCTCCTTCTCCGCATCGGTTTTTCCGACAGCGGTGTGCACTTTGCAGTACTCGAGAATCTTCGCGAGCGTCTTTCCGTCGACTTTGAATAATGG[G/A]ATGACAGAGTTTTCGCCCATGGTGGAATCCTCCAGGACGAACTTGATAGTGTGTGACAGCGCTACCACGGACTCCGCCACCGCGAACTCCTCGCCGTCGTTGGCTCTCAGTGTCACCATTTTCTCGCCGTTGTTAGCGCCGGAAGAAGACATGTTGTCAGATGATTCTTCTGGGAGAGTG	NSP306_trifida_chr_v3.fa	Chr01	2904578	+	[G/A]	SNP	1	genic
Chr01_003081684	TGTTGCGACTTGCGTTTACTCTTCGTATACACCTGTCTTGAGCTGATTAACTTCAATTGTAACTGATCAACAGATGTGTTTGATTGTGGAATTTTATGACTGGAATATGCAGATCTACTCTTTATTGCACACATGTAGACCTAATTTTAGACAAGATTTAATGTTTGCTATGAATATCTA[G/T]ATTTTACTGATTCGCTTTACATCTAGCTGATATTGACCATTTGACCTTATTGGACAAAGGAATCATAGCGATTTCTTCAACATTATTATCCACTTCATTTATATTATGCCAATCTTGGATTTATGGTGCCTCTAGGCTTAAATTACTCTATACCAAATAAATCTATGATTAATCAACACT	NSP306_trifida_chr_v3.fa	Chr01	3081684	+	[G/T]	SNP	1	genic
Chr01_003143477	GAGGGTGTATTCAGTGGGAGCACCGCTTACCCTTCCAATTGAAAGTTTTGAGAAAGGAGTGGTGTCCTGTTCCAATCACTCTCCGGAATGAGCCATGAATTAATTCAAAAACTTCTTTTAATTACTAGGCTGTATTCCACTTCAGTTATGAAATTTCGAGAAGTGCCAAAATCCCGAGAG[G/A]AAAACTGGAGACAGCATTCCCATAACTTGGTGAAGCTAATAGGTCACTTAAAATTTCTATCAGAAGTTATAACCTCCCGAGTCTCAATTTGGCTATCCAAGTATCCAATTATTAGGATCATTGTCCATAACTCGAAACACAAAGAAGTACTCAAACTACAAATTGAGAAAGCACTTCCTT	NSP306_trifida_chr_v3.fa	Chr01	3143477	-	[G/A]	SNP	1	genic
Chr01_003244044	CAACGAAGGAGGAGGCAGATGCAGAGGTAATGTCTTACAGTTTGGGACTTTCCAAAAATAAAGACTTACATTTGGGGTGTGTATCATCAAGAAATCAAACCCGATAACATAAAGCATGCTACTTCTGATACACAAAAACCTTAATTTTATGAAGTGCAATGCTTAATTGATGATATGGGG[C/T]ATCTTTGTTCTGATATATTTGTTCATGGGGGCCATCATTTCAGGTTCTTGATATTTTGGAACTGTATAGAAGGATATATGAAGAGTACTTGGCTGTTCCTGTCACCAAGGGAAAGAAAAGTGAGCTTGAGAAGTTTGCTGGTGGACTCTATACAACAACTGTTGAGGTATTGTTGACCAT	NSP306_trifida_chr_v3.fa	Chr01	3244044	+	[C/T]	SNP	1	genic
Chr01_003290719	TTAGCTATCGGGGTATAAAAACTTAAAATCCCTACAAGTAAATAGAAGAAAATGAAATATTTGAAATGACACTGAACAGAGAAGACCGATAATCTCTCCAATATTAAAGAACTTTACTCAATGGACAGGATACAACATCCACCATCAAAGATCTAAGGTTTAAAAAGTGTTCGGGCCAAA[A/G]TACTATTTGACAAGAAGTTCCTAACACTATATAATATTACCTTTCAAGAATTTGATATGGATCCACAACCAGTTCAAGTTTTCCATCAATCCACATAGAATAGCGGGCATTTGGGAAAAGCCGATGAAGTAGAAGCTTTGGAACCTGCAACCGAGAGGCGGACAGACATTATAGAATCTC	NSP306_trifida_chr_v3.fa	Chr01	3290719	+	[A/G]	SNP	1	genic
Chr01_003378844	GTCACAATCTGTTCTGTCTAAAAGCTCTCAACCTCAAGCGCTTGAGGAAACCAGTTTAAAGGAGATACTGTCACCAGCTCAAAAGAATAGCAGAAGATCAAACACGAAAGAGTCTAATCTCAACAAAGGAACCACCCAACCATGCAATCAAGTCAAACGCATACCAAATAAGAAGCATGG[T/C]GCTTCAGGCCAATGGTTTGGTCGGAAAATTTTCCAGACATTTGCAAAACCATGCAGAACATGTCATGCAAGTGAACCAACTGCATCAGCAAAGGGACAGATATCACATTGACGAAAGAAACTCAGAGGCTTAAGTTATCTCCAGTTTATCAGTAACATGGCATTGATCAAATCCATTAAC	NSP306_trifida_chr_v3.fa	Chr01	3378844	-	[T/C]	SNP	1	genic
Chr01_003555895	TATTGAGCTAGTATTAACTCTCTGAGCATGTATAATACAAGTACTAAAGTAACCTTTCAAGCATAACTTTTAGAGTGAATTATATTACTAATATTTTTTGTAGATAAACCTCAAGGCCTTGCTTAAATGTCAAGAGCCTTGAGGCCAGAACCCTTGTTCATAGGTTTGAACCTCACTAAG[A/G]GTAATTCTTGTAGGTTATCTGGGTCAGTTGTCCTCTGTTGCTTGAGATTTATTTATTACGGAGTATTATTTTTGTTGAGAGGAGAAAAGTCATATGAACATAAAAAGTATTACATATAATTAACAGTTATGTTTGTCAATATGGAAAATATCTGCTCACAGTTACAATACTAAACCATAA	NSP306_trifida_chr_v3.fa	Chr01	3555895	+	[A/G]	SNP	1	genic
Chr01_003672490	AATGAACCAAGTATATTGGAAGTTGGCATTTTCACCTCTCCCATCAACTTCAAGATTGTATAGGGCATGGTTCACTAACTTTCATGAACACAAGCAAGACGGTGTTTGTCATCCCATTACTTTTCCTTAAAAGTGGATGCAAAAACTAACAGGAAGATCAATGCCACGTGATTCCCAAAT[T/G]ACATTGCCCATTGACTTTCATGAATTGGACTGCTTTTGTTCTCCTATTACTTTCCGTTAAAGGCAAAACGAAAAGCTAACAGAAGGATGAATGTAATCTAATTCATAAAATTTGAGGGGCCATGTCTCTCTCCAATTTTAAAGCTGAGGATGTAAAGTGGAAGTGCCACTATGGTGAAGA	NSP306_trifida_chr_v3.fa	Chr01	3672490	-	[T/G]	SNP	1	genic
Chr01_003849766	GTCGGGTTTCAAAATCCCCGGGCTGGCGACGCTAGGCCCCCGGGACGAAAAGAAGGAAACCGCCGGGGCGTGAGGGTCACCAATTACAGTTCCCTTGAACAGAATTGTTGCAGTGGGGTTTGCGGTTGAGTTTAGGTAAGATTTCACCTTTTCCCCATCGGCAAAGCTAAGGTGTGTGGC[T/A]GGGAGCACATTAGCTAGTGCAAATGTGGTGTAACCCATGTAGTCCTGGTTCACAAGAATCATGGCAGCCCCGCCGGCTTCCTTTACAACCGCTCCCTTTAAAACTGTCGGCACTGGACCGCCCATATCACACACCACAACTTTTCCTTTCACATCATAGTTGTCCAGTGAAGAATTGCCG	NSP306_trifida_chr_v3.fa	Chr01	3849766	+	[T/A]	SNP	1	genic
Chr01_003967644	GTGCTCCTGGAAGGAGCGGACGGGGTTGTTGGTGGGCGGGAGAGCGAGGTCGTAGAGCTTGATGGAGCCGTCGCCGCTGGCGGCGATGATTAGGGAGTCGTGGGCCTCGGACCAGCAGACGTCGTAGACGCCGTCGGCGGTGTCGAAAGCGGCGAGTTGGGAGATTGGGCCGTTGGGATT[T/G]AGCTGGAGGACGTGGACACGGCCGTTACCTAAGATGCCGAAATTCTGGGCGGTCGCGACGGCCAGTTGGTTCTCGTAAAATGGGCTGAATTTCACGGAGTAGCCATTGAAGGGTGTCTTGAAAACCGGCATTTTCACGGTGGTTCGCGGTGGTGGGTTTCCGGTGAAGTGGTGTTCCCCT	NSP306_trifida_chr_v3.fa	Chr01	3967644	-	[T/G]	SNP	1	genic
Chr01_004099814	TAGTTGCATTGTAAGGAAATAATATGCCAAGGGGGATCGGAATGGAATGGTTTAGATTATATATACTTGAAGGGGTTTCCCTTGACAGCTCCTGTGTTGGCGAGGAGGTTTCTCCTGGCGTATCTGCACAATCCAATGTTTTTGGAAGCTGGGTCAGTTATGAGAGCTTCTCCTGTGGGT[G/A]CAGCCATGGCTGCGTAGTGAAGGAGGTAGCGGCGGAGATCCGAATCCAAAGGGTCCAGAAGCCCTTCCCAGTTATCACTCCCACTCAGAACATTCCATCTATCAGCTATTCCTGTGCCACTCATCTTCAATTCAATTCTCTCTTAGCTTGCTTCTTTTACTTCACTTGTGATGATGATGA	NSP306_trifida_chr_v3.fa	Chr01	4099814	+	[G/A]	SNP	1	genic
Chr01_004272122	TTTGCAATCTCTTACAAACTCTAAATCAGTAATTACTACTCCAAACATTCATTTCTTTTCATAATATTCTTCTTTCTGTCATTAGTTAATGTTCTTAAAAGTTTAGTAGTTTAGATTTTATATTTGGTAATTTTTGCAGGTGGGGAGCAGCTCTATTATCATGGATGCTTTTATGTACAT[C/T]CACAGGTTGAAGATCCAGCTAGAAGAACTCACAAGAGAATATTTCCACCTCTTGAACATTATCCAAGTTCTCTATTCATCTCCCTACCTCTCTTTTGCATGTTTTTATTACAATTTCTACAATGTCACAATGTATTTTGGAATCGAACTTGAAACTTTATGGGTACCAAGTCATTATATA	NSP306_trifida_chr_v3.fa	Chr01	4272122	+	[C/T]	SNP	1	genic
Chr01_004460076	AGCAAGTGGTTTTGAAGGACCCATACCTGAAAATGACTTTGTACCGACAGGCTTGGAGAATCTGTGAGTTAAGATTTTCTTTACAAATTAACTAATACTAGTTCTGATTATAGCAGAATTTTCTACAGTCAAGATTAACAAACTAAAATATGATTGTCAACCACACAAACCTGCAGCAGA[G/A]TCAGTGACGTAAATGGAGCTGTCTCGAGTTTTCCTACATTAAATGACATGACAAATATGACACAGTTGTGAGTAATGCATTTTCTTTCCAAAAATATGAACTTAAGTTTCATAATTATTCCACTATATATGGAGTGAAGTTATTTATGCAAATTAAAAATAATTTTTATGGTTGCAGGAT	NSP306_trifida_chr_v3.fa	Chr01	4460076	-	[G/A]	SNP	1	genic
Chr01_004559547	CGTCCCAAACCCTAGCGATCCATCCGTGCATTGCGAGGAAGTTAGCGGCCGCAACGCCGCCATACTCTTCCTGGCAGTTTACTTGACTGCCCTGGGCTCCGCCGGAGTGAAGTCGGCGGTGCCGTCGCACGGCGCCGATCAATTCGACGAGAAGGAGCCGAAGGAGGCTGCGCAGATGTC[C/G]AGTTTTTTTAACTGGCTTTTGCTGGGACTGTGCGTGGGAGCCGCGGCTAGTCTAACGCTGATCGTGTGGATTATCCAGGATAAAGGATGGGATAAGGGGTTTGGTGTGTGTACCCTGGCTATGTTCCTTGGTGGGATAACTTTTTCTGCGGGATTGCCGTTCTACCGTATATATGTCATT	NSP306_trifida_chr_v3.fa	Chr01	4559547	+	[C/G]	SNP	1	genic
Chr01_004723924	CTTGGTAAAAACAGCCTTCTCATATGCATCCTTTGCTGCATTTGTTGGCCATTCATCTGAATAGTACTTGACAGCAACACGCTTTCCTTCAGAATCTAGAAGTAGAATGTTCTTCACTGAAGGGCAGGAATCCTACAGAAAAATGGATCAATGGATATTATACCACAAGAAACCTTAGGG[T/C]CCAAAAAGTAAGAAGGTTAGGGAATAAATTCTTCATTCATTGCACCTTAGAAGTAAATAATGAAATACATTGCCATACTGTGTGCCCTCATACATACAACGATCGCTCTCATATTTTTCCAAGCATGCTTGCAGTATTTTATATATATATATATATATATATATATATATATATATATAT	NSP306_trifida_chr_v3.fa	Chr01	4723924	-	[T/C]	SNP	1	genic
Chr01_004805182	TTCAAGAAACCATAAAATAAAGTAAAAATGTGAACTTTAATTGCAGAGAAGAAAAATAGTACTCATGGCTATGATGGTGATGATGATGGTCATGGTCATGGTCATGATGATGATGATCTTGAGAAGCCATTTGAGTCTTGGTGAGTGAATCTGAAGAGTATCAGAAATTGAGACTTAACA[C/T]TATCTATCACAGTATCTATACAGAAGGAAAAGATGTCTTTGGGATGGGGCTGAAGTGTAATACTTAAAAGAATGAGGGTTCATGTTTTATTATCACAATATCTATTCTTTACCCTCATATTTTTATTTTATTTAAATTTTCACCTGCCAATTTTAGTTTATTGCATTGAGTGATTAGTTG	NSP306_trifida_chr_v3.fa	Chr01	4805182	-	[C/T]	SNP	1	genic
Chr01_004839382	TTAATTTAACATATATATATACTTTATTAATTGAAATCTACCCAAAAATTGATTTCATTGAATGGGAAATATCTTCAATAAATGTTGTAGGGGTCTGCCCCAATGCTGCCATCTTCATGTTTAGAAAAACAGTTCAAACCAAGCTTGGTATGATAATTTACTTTCACACACTACACACAC[A/C]TACAATTTTTTCTTTATTTTTATTTTCTTTCCACCAATACTAAACACAGACTACACTTTGTTCAATTTACAGTGTTTTTTCCCGCAATATATATTGCAAGGGATAATGACACCACTATTCCTAATTATGTCTTCTTTTGATCGAGTTCAGGTTAGTTCAATTTATTTTTTATTAAAATTA	NSP306_trifida_chr_v3.fa	Chr01	4839382	+	[A/C]	SNP	1	genic
Chr01_005027177	TCTGGCTCCTTCGTTTGGTCCTTCATAATCTCAAACTTTAGCTCCAACCTCGACCCCATCGTTGACTCCATCTTTTGGTTCTAATATAGACTTCAACATCAACTCCATCTCTAGCTCCTTAAAAGTCAAGTTGACACTTGGATACTTGGGTTCGAACTTGGTCATTTTCAATAGCCATTA[A/G]CTATTCTTTCATCTCTTACTTTAGCTCTTACAACTTGGGCTTCTTTCATATCTTACTTTAAGCTTCAATTCGACTCTTACAACTTGAGTTGGAACTTGGTCATTTTCAATATAATAGCTGCCAGCTCTTCTTTCATCTCTTACTTTAGGCTCCGACTCTAGCTCCGACTCAGCTCTACCC	NSP306_trifida_chr_v3.fa	Chr01	5027177	+	[A/G]	SNP	1	genic
Chr01_005030903	ACACTATCAGGTGCTTCGACATCTCCGGTGAATGACGATCCGTCACAATACGGAACATAGACTCTGTTCCAATTGTAGAAATCTATATATACACAACAAAATTCAGATTAAATTAGATTACTTATAAAAGCAACGAAATAAATAAATTTATTTGGTTTTACCTGGATTATAGATTCGATT[A/G]TTGGAGAGAAAATCTCCAAATGGAAAAGTCAGATTTATATTCTTGGTTGAACCAGAACTTTTGCCATATGTAGCACGATTAAAGCAGTCGGTTTGATTCACACACCAACCTCCACCCTTCAAATCGCACGATTATGCATGAGATTAAAAAAAAAAAAAGTATAGCAAAGCACATTTTAAA	NSP306_trifida_chr_v3.fa	Chr01	5030903	-	[A/G]	SNP	1	genic
Chr01_005135460	AGGGATCATCACCGCAGCGATGTCCATCAAGGAACAGTAACTGAACCCAAAACTGCTCCCACTTAAACATAGGTGGAATTAGGACTGCTACCTTAAGTGTGCACAACCCCTAACTGGGATTCCAAGCCCAACGAGTAAATAGCTCCAGCCCTAGTAAAATAAATTTCAGCCGAAGGGACC[A/G]CAGCCCAATCGGGTCCTCCAAAATATGTACATTTTTACTTATTTATTTCAAAACAGTATAAGTCATCCAAAATAGATTTTCATAAATATTCTCATTGCCCGTAGGCTAGTAAAAATATAATTATTTTTCTTAGAGTCGAGTAAGGTGTACATCACCCATCAATATCCACACTTTTCAAAA	NSP306_trifida_chr_v3.fa	Chr01	5135460	-	[A/G]	SNP	1	genic
Chr01_005156950	GGCAATTGAACCATTCTCTGGCAACTTAGCCACTTGTTGGAGCAACATCAAGGAAGAGGAAGCTCTTGAGAGATATATGCTTATTACTGGAAATCCTGTATCCATGCATGGTTTTCAGGTCCATCACAATATGTACCCAGAAGATGGCTGGCTTGCAGCTTCCCCTGATGGAGTAATCGA[C/T]ACCTATGCTTATGGTTTGCCTTCCCGAGGTGTTTTAGAAATCAAATGCCCATTCTTTGGAGGTGATATGACCAAGGCTTGGCCTTGTAGTAGAATTCCCATTTATTACATTCCTCAGGCACAAGGTTTGATGGAGATCTTAGATCGAGATTGGATGGACTTGTATATCTGGACTACCAAA	NSP306_trifida_chr_v3.fa	Chr01	5156950	-	[C/T]	SNP	1	genic
Chr01_005240746	AATTAATGTAAACCCGGTTCCAATCACAGAAGTCTATAATGTAGAATTTAAAAACAAATCAACTTGTTTGGCAATGATGAAGAAATATATATCAAACACAAATCGATCAATTAATTGGTAAGAAATTAAAGTGAGTTTATTAATACCAGGATTTGTATCGGAGCTTTGCCTCAAAATGTT[C/G]CCAAGATGAACACTGTCAGCTAAATTTTTTGAAGAACCTAAATGAGTTGTAGAACGTTGTTGGCATTCTTTGACGGTTGTACACCACCCACCACCCTTAGAATAATGTTAAAACGTTGTAGATTATTAGTCAATATTATATAAAAATGAAAATCATAAAAAATTAATTACACAATAATTC	NSP306_trifida_chr_v3.fa	Chr01	5240746	-	[C/G]	SNP	1	genic
Chr01_005311994	CAATAATAATCCAAGAAATTTCCCTGTGCTGCATTTTACATGATCACGATTAACCTTACTGGTTAAGAGTGCCTGAGAAATTGCCTGTAGAAATAGAAAAAATAAAAATAAATGAAGTTCAGTGAAGAGTATAAATAACAAATTATCACAATATTAGCAGGCATATAGGGTTGCAAACAG[C/T]AAAAACAGTTGGTTTTAAAGCTCTGTCAGTTAAAAGAATCCAGAACTCAGCCAAAAGGCCACCTATTTGCTATAAGCTAAAGTGAAATCATGGATTTTCTCCCTATAATCACCTCATTGGTTACAAGCAAAAATAAATTACAGATTTTCTGGCGAGAATCACCCATGGTTGAAAATGAAC	NSP306_trifida_chr_v3.fa	Chr01	5311994	-	[C/T]	SNP	1	genic
Chr01_005501889	TTTACTCTGTATTGAGTATTGACAAACTGGAGAGTTCAGATTTCAGAAATACGACGACCTAGAGAGAGAAAGAGAGAGTGTTGAAGATCCTCTTTCTCTCTCTCCGACTCCAATCTGAAAATATGGCCACCGACGAGCCTTCGCAAACGCGCTGGTCCTTTCAGGTATCTCTAATTTGAG[T/A]AATTTCTCTTCCACTGTATGCATGTGTATATGTGATGTGATGTGATGTGATGTGACAGTACCAATGTGTGTGCGGCGCTAAAATTGTGAAATTGAACTTGTTCCGTAGTCAATTTCTGAGAAATGTAGTTCTCAAATCTCTGTTAACACCTCGATTTTGAGCTGTCCGAAGTTTGAGGAT	NSP306_trifida_chr_v3.fa	Chr01	5501889	+	[T/A]	SNP	1	genic
Chr01_005647214	AATATTTACAGCATACCTCATTGAAAGAGGGGGCGTCAAACGTATTATAGTATCATGAGTTGGCTTGGCAAGAATCCCTCTCTCCTTCAGCTTTAGGCATACGTCATAAGCAGTCACGGGAAACAAGGCCTTGCTGTTCAGCTCTACCGCGTTGAACAAGCCTCTTCCTCGAATTTCCTT[T/A]ATGAATTCAGGAAACCGCTGCTGAATCTTCGTCAGCTGGTGCCTGAGCTGCTCTCCCATCTGAGCAGATCTGTCATCAATACGCATTGTATCATAGCAGTCTTTCTTCCAAAACAATTAGCTCTTTAATAAGTTCTTTATAATTATTCATTAAAAAGGGACTCAATATGCAAGTTGAAGA	NSP306_trifida_chr_v3.fa	Chr01	5647214	+	[T/A]	SNP	1	genic
Chr01_005774671	GAAACCAGAGGTGACCTGGCCTTTTCCATTTATGGAGGGAAGAATGTTTATTTTGACTGTCCGTGCTGGTATTGATGGGTTCCATATAAATGTTGGTGGTCGACATTTGACTTCATTTCCATACCGTGTGGTATGTTTGCTTACACCATTAGTGGATTATTGAATAAATTATCATGATGA[T/G]TGTATTAACTCTTCCATAAGACAGCTTTGAAATGGCCTTGAATGTTACCAATTCATCATTTTAAGTGTCTAAACCTTGTTTACTAACCAATGTTATGAACTGATAAAAATGTTAAACTAAATGTGCAAGCTCCCACGTTGTTCCCAGTTTGTGGAAAGAAGACATAGACAACCAAACCTC	NSP306_trifida_chr_v3.fa	Chr01	5774671	-	[T/G]	SNP	1	genic
Chr01_005845769	TGTGTCAAAAGATTCCTTGGTTAAAGTCTCCTTCATTCAGAAAAGCTGAGATGTGTTGTTAAAAGGATTTGAAAAGAAAGTAAATGAAAGTATCGGTGTAGAACAACAAGCATAGTGTAATTGATTAGAAAGGGAGGTAATAGAAATAATTAGAAGGTGGTGGAAAACTTTGAAATCAAC[T/C]TTTTTTCAGAAACTACCCCTTAACTTTTAATGTACTATACTAACACCTCGCTTCTCCATATACTATTGGACAATCTTTTCTTTCTAAGATTGATTTCTAGGCAAATATGCTAAGCAATGAACATATAAGAACACCAACTAAACCAATTTTACTCTGCCTGCTAGTGCAAATGCAGATAGA	NSP306_trifida_chr_v3.fa	Chr01	5845769	-	[T/C]	SNP	1	genic
Chr01_006031651	TCGGGAGTTAACGGCAAACATTCTGCAAAGGCTGAGGGTGGTGGATATTTTCCAGAGCGCACAGGTGTGCACTGCCTGGTGGAGGATATGTCAAGACCCCTCCATGTGGCGCTATGTGGACTTGTGGGATGTATTAGGTGAGGAGGGTAAAGGACGGGACTGGCATAAAATTTGCAGAGA[C/A]GTAGTGAATCGCAGCGAGGGGCAACTTATTTCCATTAAACTAGGCTACTTTGCTACTGATGATATGCTCTTCTACATTGCTCAGAGGTAATATATATATATATATGCGTTTTATATTTTCCGGTTTAATGTTGTATGTGATTCTTTTGGTTGAATTGAATCATGTGCTCCATCCAACTAA	NSP306_trifida_chr_v3.fa	Chr01	6031651	-	[C/A]	SNP	1	genic
Chr01_006069284	GAAATTGTCATTGGTCTTGGTTCTTTTATTGGCTTGCACTCTTTCCCTCCAAGGTGTTATTGCTGATATCATTTGCGAGAATTTGCCTATAAATGTTTGTGCATTTTCTGTCTCATCCATCGGAAAAAGATGTGTGTTAGAGAACTTGATAAAGAATAAAGGTGAGGTAGAGTATCAATG[T/C]AAGACGTCAGACGTGGTGGTCGGGAGCAGCATGGCAGAATACATAGAGACCGACAACTGCGTGAAAGCATGCGGTGTTAATCGAAAATCTGTTGGCATGTCGTCAGATTCCTTGCTCGAGCCAACTTTCACTTCCAAACTTTGTTCCTCGGCATGTTACAATAATTGCCCCAACATTGTC	NSP306_trifida_chr_v3.fa	Chr01	6069284	-	[T/C]	SNP	1	genic
Chr01_006137249	ACTTCTCTGCTCAATAAGTGAAGTGTGTGCATTTTTCACAATGTGAATGGGTTTCTTCTTCTTTGCAGTCCAATGTTCTATACTTCCATCACTAGAACCTGATAAGAATTCATCATTATTGATGAAACAACAGCATTCTAGCGAAGAAGCAGAAGCGCGAAATATAAATTGTGATTCCTC[A/G]GGAACCTGTTCACCAGAGAGTAGGGGTGGTGTAAGCGGCAAAGTAGTTTGTAATAACTTACTTTTGTGAAACAAAACTTTTATAAGAACCTAATACTGCTGCTCTTAACCACGACCATTGGAAAGGAAAATTAAAAGGGCATGGAAGAAAACACTAAAGTTGGATTCTTTTCAATCTCAT	NSP306_trifida_chr_v3.fa	Chr01	6137249	-	[A/G]	SNP	1	genic
Chr01_006174920	GCCAGGGCCCACGACGTCGCCGCCCTGTCGGTCAAGGGAAAATCCGCGGTCCTCAACTTCCCGGAACTTTCCGACCTCTTGCCCCGCCCTGCCACGTGCGCCCCGCGTGACATCCAGGCCGCCGCCTTGAGAGCCGCGCATATGGACCATCTCGACCCGCAAAAGGCGGAGACGCCCGGG[C/A]CGTCATTGTCGGCGGCCTCCACCGACTCATGCTCCTCCTCCTCCTCAACCTCCTCTTCCTCGCCGGAGGCGGCGGAGGAGCAGCTGGGGGAGATAGTGGAGCTGCCGAAGCTGCCGGACCCGAGTTACGATTTGGTCGAGTCAACTCGGGACGAGTTTCTGTTTATTGACTCGGACGTTT	NSP306_trifida_chr_v3.fa	Chr01	6174920	+	[C/A]	SNP	1	genic
Chr01_006274714	AGGGGTCACTCGACCGCTTCACCACCGCAAAGCTGTCCTTCACCGCCGCCGCCTCATCCTTCCGCCGCCGCAGAGACGCGGCGGAGTCGGAGGAGGATCTGGACGAGAACAGCGTGCTCCAGTCGTCGTCTTTGTTCTCCTCCTCCTCCTCGTCGCTGCTGAACAAGCCTTTGTACTCGA[C/A]CGCCGGAAAGTCGTCGAAATCCAGCCGCCGGATATGACTACGCGCCGCCGTGGTCGCCGGCGCCGGCGTCTTCTTCTTCTTGTTCTTTCTGCGTTTTCTCGGTCGCCTGGGCCTACCGCAGTGATAAAAATCCGCGTACGGTGGTAGAATTGGGGAAACGGCGGCGGCGGGATCCGCGGC	NSP306_trifida_chr_v3.fa	Chr01	6274714	-	[C/A]	SNP	1	genic
Chr01_006354234	TGAAGTTTGAAGTAAACATACATTCAAATGCCATTATTAGCTCTGTAACAGATATTCAGCTCTAGCAGAAAAGAAACCAAATTCTAAGTGGAAAAGATTACAAGAGAAAATCAATACATTTACCTTAAAAGAACGAAGCCAATCTGGAGATTCTTCTCTTGAGGTACTCATTTTGAGCTT[G/T]AAGGAGAAAATATAAATAAATTTAGCTAAGAATTTGTCTACGGGCGAGCATTTACGGTCGGTTGTTTAGAGTGAGAACTGAGATTGAGGGTGATTGGTGAATCCGAAGCAGCGAGAGCGCGATAAGCTTATGAAGAAAAGCTATAAGAAATTTCTCACAAAACCTTCAAGCTATATTGCT	NSP306_trifida_chr_v3.fa	Chr01	6354234	-	[G/T]	SNP	1	genic
Chr01_006550110	ATTTTCTGTAGCATTTCCCAGATCGAGGATTTAGGAGCAGGGCACTCTTCTCCCATTATTTTTGGCTTTTCTTTACATTGTTATGATAATTTTCAATTTTGGAACAGTTAATATGTTGTCAGTCTGTTTCTGGAGGAGATACAAGGAAAATGGAAATAAACTACCGTAGAGAACTCAAAT[C/A]AATATGGTTCCTTTTATGTAGTTGGGATATAGAAATTAACTAGTACGGGAATTTTTCTAGATGCTTAATAATATCTTCACTTCTGTTGCGAACATGGGAGCCATCAATGATTGAGCTGCTAATAAATTTTGGTGTCATAATTTTAAACTGATCAGTTTTTAGAAATTATTATATTATATT	NSP306_trifida_chr_v3.fa	Chr01	6550110	-	[C/A]	SNP	1	genic
Chr01_006664179	TACACCTACTTCGTCTGCCCTTCCCAATTCGTCGACCCGACACCCACACCCACACCGCCTCCGCCGCCTGTAGGCGCCTCAGAAGACAAGATATCGCAGGTGTGCTTCAAGAAAATGAACGATCATCATCATCATCATCATCATCAGGCTGCTGCAGCAGAGAATATGAAAATGGATTCG[C/T]CTGCAAACATGACGACAGTAGTTGTGCCGCAGACTGATGATGATGATGATGATGTAGGAGGAGGAGAAGAGTTCGAGGATACTAAGGATGTTGTTTCATCACCGGGAAGAGCTCAAGAACACGAAGGCGGCGGGTTCAACTTGTGGCAATGGAGTTTGAGTGGAATCGGAGCGATTTGTT	NSP306_trifida_chr_v3.fa	Chr01	6664179	-	[C/T]	SNP	1	genic
Chr01_006857810	CCTTTCCATTTCCTTTGCCTGAATCTTCTCTTCAAGCTTTGAGAAGAACTGAAAGAATGAGACGGCACATTAACCATTACACGGAAAAGCATAATCCTAAGGTCGAAATGGAATTTACGAATTATAGGTTAGATATCCAACCTCTCTTCGTTTTTCAGCACGCTCTTCCAACCTGAACGA[G/A]AATCCAGCGACACTGGTCCTAAGTTGTCCATGAGGAGTAGCGTTACTGATTACAATTGAAGATATCATAAGCGAAATAATGCAGTAAGAACAGGGGAGGGTTAATCAGAACAGGAGACGATAATAAATTGTTAATTCTAAGAGAAGAACGGTACGATGAAGTAGTTGACTGCACATCCTC	NSP306_trifida_chr_v3.fa	Chr01	6857810	+	[G/A]	SNP	1	genic
Chr01_006918403	ATCCATCATCATCATTTGGCAATCGATAGGCAACAAGGGTGTCAACATCTCTAACTAGCTCTATAGAATCAGTAGGATCATCTAGAAACCGAATAATAGAACTTCCATATATCTGCAGGTAATGAGAAAGTTTGAGGCACAGGTAAAAGAGTTGAATAATGAAATCATGAGACTGAAGTA[A/C]TAAACGAAAAATTTTAAGTCTATCAATGCCCTAGTTCAAGAAACAGTCAATCACCTAATTAAATCAAGTAATCTATATCTACAAGTTGTGGTTTCTTATGACCAAATATTTTGTTTCTCTAGCACTTAATTTTACCTAAGGTATTGTTTGTGAATCATGAACACTCCATTAAAGTTTCCA	NSP306_trifida_chr_v3.fa	Chr01	6918403	-	[A/C]	SNP	1	genic
Chr01_007030362	ATGTAAATATATTAGTCAAAAGAAAAGAACATTCAAATTCAATATTATTGATACAACTATAATCCAAATAAAATGTGCTAGCCACTGAGCAAGCTATACAAATTATATGCCATATATATACTAAATAAGAAGCAAAGGGCAGCTATCACAGGGGAACTAGAATGGGTTGGGAAAAACAGT[C/T]ATAGAAATCTCAGATTGTATGAAACTAATACTTTTTAACTTACTTTTACTTGTGCAGGTTAGTGGTGGCACTGGTGTTGGCAACCACTGCTCAGTAATCCAATGGGCAACCCCAATACTAACCCACCACCCAACAGAATCAGTCCAATAAAAATAACTTTTATCATCGAGGTGAAACCCT	NSP306_trifida_chr_v3.fa	Chr01	7030362	-	[C/T]	SNP	1	genic
Chr01_007063625	TCTGGGCGGGTCGGGGAGATGTTCGAGAGGAAGAACATCTTCTTCTTCTGGGAGCTTATGATTATTCTTGATGATAATATTTTCAAGGTTTCCTGTGATGATGGAGGGAGCGCCGGCGACATGGAAGCCTAACGTTGAGATTTCTCCGACGTGTCCTCGTTGCGGTTCCATGAATACGAA[G/A]TTTTGTTACTACAACAATTACAGTTTGACCCAACCTAGGTACTTCTGCAAAGGTTGTCGGAGGTACTGGACCAAAGGGGGTTCTCTCCGCAACGTTCCCGTCGGCGGCGGCTGCCGGAAGACCCGGAGAGCCAAATCCTCGTCTATTCGCGTTGTCTCCAATCATCGCCGAGGAGGGGTG	NSP306_trifida_chr_v3.fa	Chr01	7063625	+	[G/A]	SNP	1	genic
Chr01_007126565	TTTCACAAGATTTTTCCCTAGAATAAAAAAGAAGTATGACTATGGGATGGTGATATTTATCCTGACCTTTAGCATGGTGGCGGTTTCCGGTTACCGGGCGGAGAAGATCATGGTGATGAGTTATCAGCGGCTGTTAACGGTGGTCATCGGCGGCGCCACCTGCATAATCATTTCCATTCT[C/T]GTTTGCCCGGCGTGGGCCGGGGAGGATCTACAAAACCTGATTGCCGGTAACATAGAGAAGCTTGCAAAGTCATTGGAAGGTTAGTTAGTGGACCAGCCACTCATAAATATATTTAATTTCTTTTTCTTTTGTGCTTATTGACTTAATTATAATTTATATGCAATTCAATTCTTCAGGTTT	NSP306_trifida_chr_v3.fa	Chr01	7126565	+	[C/T]	SNP	1	genic
Chr01_007265831	GTGACTTGGTTCTGGAATGTGAAGTCGAGCAAAGAGAGGCTCATGGCTGCAATTGATCCGACGCTAGATGCTAAAGAGGACGCACTCGATAGCATCCTAACCATCGCTGAGCTTGCTGGCCACTGCACTGCTCGGGAGCCTAGCCAGCGGCCTGATATGGGGCACGCAGTGAACGTGCTT[G/T]CCCCGCTCGTTGAGAAATGGAGGCCTATTGACGACGATCCAGAGGAGTACTGCGGGATTGATTACAGCCTCCCGCTCAACCAAATGGTGAAGGGATGGCAGGAATCCGAAGGGAAGGACACGAGCTACATAGACCTCGGGGACAGCAAGGGCAGTATCCCCGCTCGGCCTACTGGATTTG	NSP306_trifida_chr_v3.fa	Chr01	7265831	-	[G/T]	SNP	1	genic
Chr01_007370915	ATATTGTGTGAGAAAGGGCCTGTAATTTAGCAGCATAAGTCTGTGAATCTGGATAGGATGTCATAGGTTCATTCTCATTCACCTTAGATCTATGCAATTTTTATTTATTTTTTAATAAAATTGCATGTCATGTGCCCACATCAAGCCACTAGACTCTTATGGGGACAGTCTAAAATCTTT[T/G]TTCATTTAGACTCATCTTAGTAGCTCGCTTACAAGCTCTAGATGTTTCAAAATGTGATCAGAATGCACTACTGGAATTCTGGAATTTATTTACCCTGTTAGAGGCTTAGAGCCACCTCCAGAACCCTCATCATCTTGGGTTCTTGATAAGCATAGTCTTCTTCAGGAATGTCGTGGGACC	NSP306_trifida_chr_v3.fa	Chr01	7370915	+	[T/G]	SNP	1	genic
Chr01_007510166	AGAAAGCTGGTGATCCTTCAAAATCCCAATGAAACAATCCTTGCCAACATCCTTCAATACACCACAGCAACGTTTAACCACACTCCCCTTTTTGAGAGCCCCAGTAACAAACTCTTGCTTGCACTTTCCAGCACTCGCCTTCTTCAAGCAGTCCTCGAGTTCCGGGCTGGGCGGCGAGGT[C/G]ACGCCCTGGGTGGCTAACATGGCAATGCTGATGAGCAAGAGGATGGCTAAAATGGTGGTGTTGCTAGTGAAAGGGGAGAATTTAGCCATAGCCATGGATGAACTTAGCTTAGCTACCTAAAAAAGCTGTCTCTCTTGTTTTTTGTATTTGCTCAGTTACGGAATGGAGGAAGAGAGGATG	NSP306_trifida_chr_v3.fa	Chr01	7510166	-	[C/G]	SNP	1	genic
Chr01_007788676	CTCTCAGTAGAGCTTTGAGCCGGTTACAGTCCAACCGGCCTCTTAGAGAACTGAGAGAAGTTGCTAAGGTTAGAGCATGACTAACAAATGTTCCAGGGAGAGAATAAGATACTGAAGAACTTGAGATTAAGAAAGTTTGTTATTGAAATTTGTGCAGGGAGTTACAAAGCAGATTGGGGG[A/T]CCGATGCATGAGCTTGCAGCAAAAGTTGATGAATATGCTCGCGGGTTGATCAGTGGGTCTGGATCAACACTGTTTGAAGAGCTTGGACTTTATTATATTGGTCCAGTTGATGGCCATAACATTGATGATCTTGTATCTATTCTGCAAGAAGTGAAGAGCACAAAGACTACTGGTCCAGTT	NSP306_trifida_chr_v3.fa	Chr01	7788676	-	[A/T]	SNP	1	genic
Chr01_007855544	ATATTCAGCCAGCACATATGTTGGTACTTGACATTTTCAATAATACTGTTTTTGTGGTATCTTTGGAAATTTGCTTTGTATTCTCCCTCTATTCCTCTGCATATCTTTTGTGTTCTTTTAGACAAGTAATATGTTATAATGGCCTTTCATGACAGTAATGCCTTGTTTGTCTGGATTAGA[A/C]TAGGACAAAAGGGGGATTGGACTAACAATCCTCCTTTGTCCTATAATTTGGAGATTCATGGGTAGGGGTGGGCGTTTCGGTCTTCGGTTCGCTTTTTTCGGTTTCAGTTTCGGTTTTTCGGTTTTAAAAAAAATTAAACCATTCGGTTTAACATTAGACCTCGGTTCGGTTTTGGTTCGG	NSP306_trifida_chr_v3.fa	Chr01	7855544	-	[A/C]	SNP	1	genic
Chr01_007976813	AGTCTCAAACTCCAAATCTAAACAATAAGTTATAAAATGACTCCACTAAGTACTGGATAGCAACTTTCTTGTTCAAGAATAAATAGACCTGAGGTCTTTTTCACTGTACATGTGCCTCTCTAGGGTACTATAAAATGATGAAAAGAGTTCACTTCAAGAATAGGAGTGTAACCACATAGC[A/C]CATAGTTTGAAGAGAAGAATTATGCATAATATCTTATAGAAAAATGTCATCCCAAGAGTTGTCAAACATGTTGCAACATAAATCCATTAACAGAAACCAAAGGAGTGATGTTGCAATATTGATTCCTCCCAAGAATTGTATCAAACATGTGGCAACATAAATCCATTTACAGAAATCAAA	NSP306_trifida_chr_v3.fa	Chr01	7976813	-	[A/C]	SNP	1	genic
Chr01_008065315	TGGAGTGTTGCGGTTGCACAAATAGGGGCGCTTAGCGCTTAGTCCAATTTTTACAACACCGGAAATGTTCACACTGGCATCTCTTTCAAACAGCTAATTTTCATCAGTTTTGTCAAGAAGTTCAATTAGATAATAACACTGATCATCACTGTGTAAGTTTGTAACAATAGCATTAAGCAG[G/A]AGCAATTACGCCCACAGAAGAAAGAACCTTTTGTACAAAAACATGTCTTGCTCCACCTTCTGTTCTTAATTGCCCTCCAGTTATCTTACATAAAACCTGCAGTAGAGGAAGTAAAGGAAAACGAATTAGATTTATAATATGAGTTTCTATGGCAACGCTGTTAACAAATTTCAATATGAC	NSP306_trifida_chr_v3.fa	Chr01	8065315	-	[G/A]	SNP	1	genic
Chr01_008087075	CTTGGAGCGAAAACTTGTAGGTACCATTGCCAAAATCCTCGATTGGAGGCCTCGACTTCCATTTCTCACCAGAAAGATCAGTCTCGAAATAATCCCCACCTAAACAACGAGGCTTCCCCGAATCATCCAATGCCTGGAAAACGAATTCGTGAATATCCCCACTCGACAACTCGATACTAC[T/C]CTCACTACCATCTACCCCTCGAATCGTTATACCCACAGTTTTTGACTCCCTACACGGTTCACCGCCCGGAGCCATCCACCTATCGAAAAGCTTCGACGAATAGTTCTCTTCTAATTCAGCTGAAATCCAACTCAACCTACTTCTTCCTACCAATTCTTGATCTCTCACACTCAAATTCAC	NSP306_trifida_chr_v3.fa	Chr01	8087075	+	[T/C]	SNP	1	genic
Chr01_008194164	AGAAGATGGGAATAATCATGCTGAAAATGGAGCAGACTTGCCTCAGATGTTTGATTCTGAAAATGCATTGGCGGGGTTAAGTTATCTTGATTCTCAAGAACCTGGAGATGAATCACAGGCAAATGCACTTGAGATTGTTGACAGGTTTCTCAAGTTTAATGCAGTTGAGTGCGATCAAGA[T/C]ATTGACTTGGGAAAGTCAGTTGAAAAATCAGTGTCTGTTCCCAGTGCAAAAGGGACAAAGAGTTTGGCCCAGAGAGCCACTAGAAGCACACATGAAGTTGGTGGCATTTTTGATTGGGATGACAATCGTGAGGATGAAGGTGGTGGGGATTTTTTCCAAAAGAACAAGGATCTTTTATTT	NSP306_trifida_chr_v3.fa	Chr01	8194164	-	[T/C]	SNP	1	genic
Chr01_008259282	TTCAACAGCTGCGTGAATTCAATTATAGAAGGTCGGGGTTGCATTCGAACCATTTGATCATACAAAGCAAGGGCTTCATCGAGCTTGCTAACATACTTAAACCCAGATAGGCGATTTTGCAAATACAACTCAAGATTCATCGAAGGGGGACAAGCAACCATATCATGACAGTTAAGAGTT[T/C]GAGAACTAAAGAAATATACCATTGCAACCAGTGGGTTGACGCTACAACGATAATACGAGAAATTCAATAGTGGAAATAGAGATGGACTATTGCCTCGGTGGTGAAAAGAATTGAAATGCCTGCGTGTGAACCCTGCTGAAGCTGAAACACAATGTCTATTCATCTTAACAAGAATTCAAA	NSP306_trifida_chr_v3.fa	Chr01	8259282	-	[T/C]	SNP	1	genic
Chr01_008398415	CCTACATGGAAACAAGTATTTATCGTATGAAAATGTAGGTAGCCATTACCTGAGGCTTGTTGCACTTTTAGAAATCAATTACAAACTTTACACTATCCCACAATGTCAATACCAACTAAGTTTAACTGTTGACAAGTAATACAAGTGGTGGGCTTATCCCAATCCAAGTGAATATGCGTA[G/T]TGTCTATCACAACTCTGCATGCTATAACTTTCTCATCTATCATAATCGAACAATTCTCATAAACACCTTCCCTCGGCGCAAGATTCAACAAACACGACTTTGGAGCTGACACCCTACATCTATCACTCGTAAACTTTTCTTGGTCTCCCGCCATCAAGAAAAGCCGGTGGTGGCGACCTA	NSP306_trifida_chr_v3.fa	Chr01	8398415	+	[G/T]	SNP	1	genic
Chr01_008404285	CATCCATTTTATTTTCATGACTCACCATAACCCACAATATCATCCAGAACCAGCAATTTTAACATCAAGCCATTCATCAAATAAGGATCTAAACTAGCACATGAACATAAAACTACAACGAATTGATTTCCATCCTAGAATTTACAAACTGCAACAAATGCAGTCCTGGAGTCAGGTTGA[G/A]GTATTTGCAATTAATTGACCAATTATTATTAAATCAAACAAAACCCTCCGGCCAAACTCCCCCTTTTGTTTGTTGTGAAATCTAGGTAAAATCGAGCTTAGACCAACTTCACAATGCTGGGTGTGGGTTCTTTACCGAAACAATTAACACAAGAATCAACTCAAAAGACAAAGATTTATA	NSP306_trifida_chr_v3.fa	Chr01	8404285	+	[G/A]	SNP	1	genic
Chr01_008508865	ACTTTATAGTTATTAAAAAAAAAAAAAGTTAATAGTCTGACCAGTTTAATTGATATATCTGTAACAGAAAAAAGAGAATTGTAAAGATGAAGACCTGGAAAATGCTAAACAAAAAGAAGATGATAAAAAGGAACAATGCAGTCCAGTTTCTGTATTGGACCACTCGTTTGAAGATGATAA[T/C]TTCAAAGCAGACGAGGATGACGAAGACGATCTCAATCCTGAATGTAGCTATTCCACATTACAAAGTATGGTAACATGAATTCGTTTCAGATCATTTAATCAAATTAAATTTTATCTCTCTAATACTAATTCTTAACGATCTTTCAAGCCGTTTCGTTAGTTTCGCCATGTATACAATCTT	NSP306_trifida_chr_v3.fa	Chr01	8508865	-	[T/C]	SNP	1	genic
Chr01_008687615	TGCAAACACATGTGGTTTGGAAGTTGTGATCCCGAGGTTGCATGCACCTCAAACAACACAGCCGTTCATAGCCAGGCTGCAATAAACAAACAAAAACCAGTTAGAAGAAGAATTCATCATCTTTCCCCCCTGTATGTATCATCTTTAGCCCAAAATTTTAATATATTATTCACATAACCA[C/T]ATAGTAAATGCAGTCTGATCCAACCACACCTTTTTCCACTTCGCGATTAAATTACGGTCTGCATAACCCTGATCCAAGCAGAACTCAAATAATTCCTTAGAGATCTCCTTCCTCCTGTGGTAAAGGTCGAAAATGTAGCGGCTCTTCTGATGACAAATTTTAAAGATAGGCCACAAAGCC	NSP306_trifida_chr_v3.fa	Chr01	8687615	-	[C/T]	SNP	1	genic
Chr01_008716190	CCGTGTGTTGATTTCCTGGTCGTTGCGGTGCGATTCAGATTCAATCGTGTCGTTGCAAGAAATGTAGGGCACGATTAAGTGATTGGCTCACCAACGATGGAAAATGCATGTCGATGTGGAGCGACTTGGGAGCGAATCAAGGTGGGCAGTCTTGGCACAAATTTGTGCGACGGATGGTAC[A/G]AACCATGGACCAATGATGAGAAAATGCGGACCAAGGGCCAGAGCAGTGCACGCTTGCTGGACCATGGTGCAGATTCTCGGCGGTTGGGTAGTTTTGCGAATTTTGTGACAATTTCAATTGATGGACGGATTTTTGAACAATTAGGTGTCGGTTATGGAGTTGACTTGGGTTTTGGCCGTG	NSP306_trifida_chr_v3.fa	Chr01	8716190	-	[A/G]	SNP	1	genic
Chr01_008774728	GAGAATGGTTGGTCATCTTTATTCTGTACAGCTCTTTCTTTGACACGTTCCTGCAATGAGCAATCACCACTTTATTTCATGATTTCAAATGTCTTTTATGCAAAGCATAGATGCCTGTTCCACACAAGCCTGTACAGCAGGTATGTAACATGATATGATAGTTAATGTATCCAAAAACAA[A/T]AGATATTGATGGGTACAGTACTCAAGAGACTCAAAGAGAGGATGGTGTTCATACATTCAAGATATTGAACCCAGAGACTACCAACTTAAGTGGCGGTTCATACATTCAAGATATTGAATATATTCAGATGTCATGAAGTTGGTATTTCAGAACAAAATGGTTTTGAGATTATATCTATAA	NSP306_trifida_chr_v3.fa	Chr01	8774728	-	[A/T]	SNP	1	genic
Chr01_008817443	CTGTTGGTGATGTTGCAACTTTCCCGCTGAAGTTATACAATGAAATCAGAAGAGTTGAACATGTTGATCATGCTCGCAAATCTGCAGAACAGGCTGTAAAGGTATCCAATATCTCTACTCAGTATTTTTTTACCTAATGATAAATGTCTTGACACACTATCAATCAATTTCCAGTGTTAA[A/T]GTTTGTGAATATTAGATGAAACCTAAAATATTTTCTATCATTTTCCCTCTGAATGCTGTCAAATTTCTGAGATGGTAAAGCTTTGTGTTTGTAAATCCAACGTATAAATTTTCTCTTAACCTCTGTGGTTGATTGCTACCATATCCTTTAGAAAGAAATATCATCGTTTACCTAGAAATT	NSP306_trifida_chr_v3.fa	Chr01	8817443	+	[A/T]	SNP	1	genic
Chr01_009064679	CCAACCTAAACCGCTGCACCGCCACCGCCGCCGCCGCCACCATTCCAAATTCCGCGGCGACCCCAACCACTGCTCTTCCAGTTCGGTGGACAGGTCAGCAACCACCTTCTCCCCCGGGGACTCCGATATCAGGGCCCTGAAGGCGGTGCAGGGCTTCGGGAGGATCGACGGCGAGGGCGT[C/G]GCCGTCGAGAAGGACTCCAGCGACCCCTACCTCGATTTCCGGCAGTCCATGCTTCAGATGATCCTGGAGAGAAACATCTACTCCAAGGACGACCTCAAGGTCCTCCTCAATTGCTTCTTGCAGCTCAATTCGCCTTACTATCACGGCATCATCGTAAGAGCGTTCACCGAAATCTGGTAC	NSP306_trifida_chr_v3.fa	Chr01	9064679	-	[C/G]	SNP	1	genic
Chr01_009090878	GCTATGGCTGCCCTGAGAAGGCTACAGAACATAACAACCCATATCGCGCGACCCTCTTATTTCTTTCTTTCTCGAAGAGGCGTCGCTTCCAAGCTCTTTATTGGAGGTATCTCTCTCTCTCTCTAATAGCAGGCTTCTACATGGATTGAGTATCTGTCGATGATAATTTGGGTTCTTTGC[G/T]TGTCTCCATAACCTATTCTAATCCAAGGTTTATGAATTTTCTTGGAGTATGATGCACTAATTGGTTACAACAGATGGTAGCAAAATTTCCGTTGTGCGTTTTTACTTGTTTTAATAAGAAAAGGCTGAATTCGAATAAGAATTACTGAACAGGGCAATAGAAACAGCAATAAATTTTTTT	NSP306_trifida_chr_v3.fa	Chr01	9090878	+	[G/T]	SNP	1	genic
Chr01_009287907	GCCTTTACCCACTACAAAGCAAAAAACCTCCCAACAGCACGTTTTCCCTACTTTTAAAATGTCAGTACAAAGGTCCTCAGTATATATGTTTGAGGTTGGGAGCAAGCTAAGGCCACATCTAAAATAGTGTTAAAATGGAAGCAACAAAGTTGAACCAATTTCACCATGAGAATGGAGAGA[A/C]ATATGATAGGCAAAGTGAGTTGAAAGCCTTGGATGAGACCAAAGCTGGTGTTAAGGGTCTTGTGGATGCAGGCATAACCAAAGTCCCACGAATATTCATTCATCCAAAAACAACCCAAAACTACTCATCAGTGTCCACTGCCAACAAACACAAAATCCCAATCATAGACCTTCAAGGCAT	NSP306_trifida_chr_v3.fa	Chr01	9287907	-	[A/C]	SNP	1	genic
Chr01_009406440	CCGACTCCGACTCCGACTCCGACACTTTCTTCGCCACCGTGTACGACCTGAACGGCGGCAAGCGGGCACTAGCCCTCCGGCTGCACACGTCAGCCTGCGACCGCGCCACCGCCGCCGCATTGCTGACCGAGCTGCTGCCCCCTCTGGTAGGCAACGGCGGGCAGGAAGGAGGGACACAAA[G/C]GGAAATACAAAGCGGAGGCGAGGTGGGTTTGGGAATAGAGGATTATATTCCAAACGGGAAAGCAAACAAGCCATTTTGGGCAAGGGGATTGGACATGCTGGGATACTCTTTGAATTCGTTTAGGCTATCCAATATAGGTTTCCACGACACGGAATCTCCTCGGGCGTCGCAGGTGGCGCG	NSP306_trifida_chr_v3.fa	Chr01	9406440	-	[G/C]	SNP	1	genic
Chr01_009491333	GAAAATGAAATCTAATTTTAGATATTTATGCGTATATCAAAAATTTGAAGTAAACCTAAAGTAAAAAAGCTTCCGAAAAATCAACAAAGAACACAGTCCGCAAACAGGTCTACTGGCATCAAGGTACCAAATTGATAAGGTGATAAGGAATGCGCATATATACAAAAGAACGACAAAGAC[A/G]AGAAAGAAAACCTGATGCGGTAGCCATGATTAGCAGCGATGACGACGATTGAAACGAATCTAGAGTGAATTGAGGAAGAAGATCCTGCAAAAGATTTCGAAAATCAATTTTCCTGATATTTATTACGAATTTAGGAGTCAATCCGTGTCCTTCTGCATCTAGGAAAGACAACTTAACTAG	NSP306_trifida_chr_v3.fa	Chr01	9491333	-	[A/G]	SNP	1	genic
Chr01_009669309	AAATATTTATATCTAAACATTACTCTGTTAGCTTTGAATTAATTATTTTTTACATAAAGAATTAATCTTTTTTTTATTCATTTATTATTTGAATCATTGGTGTCGCATGTCTTTCCCTTGTGTGACTAGCGTTGATTTTCTGTGGTTGTTGATTTTTTTTATTCATTTATTATTTAATAT[G/T]AGTGCATGTTGTTAGCTATACATCTTCAATAATGTGTTTTATGTTTGTCTGTGACTTTATGTAGGATCTTGGTGGTTCTCGTGAGCCTGTTGCTGCAGATCAGCCGTGTGGTGGGGCTGACCCTGTGCCGGTATGACTTTCTTCATGTTTATTTGGGTTTCTTAAATTTCTACTATCCGT	NSP306_trifida_chr_v3.fa	Chr01	9669309	+	[G/T]	SNP	1	genic
Chr01_009803029	TGCGCGCGAGGGCGCAGCATAAAAATGAAATGCAAACATGAAATGAAAACGAGCATAGGCAAAAACAGAGAGAATTTCAAATAGAAATGAAGGTAAACTCAAACGTGAACACATACGAATATGCTACAGAATAGCAAAAAACATTCAACAAAATATAGAGAAAATCAACAAAAATTATAT[A/C]AAAAAACGCTAACGAAGAGACTATCGGCGGCACGATCCGAGTCTAGAAACATAAATGAAATGAAATGAAACAAGGGAAGAGGAGGAGCGTTACCCCAGAACTCCATTGCTGAAGCGGAAGTGTGTAGCAGAGAAGTAGGGTTTTACGTAGAAAGAGTGGGAGCAGACAGCAAGTAGAGGA	NSP306_trifida_chr_v3.fa	Chr01	9803029	-	[A/C]	SNP	1	genic
Chr01_009934601	AATACTCGAACGGTGGCCCGAGCGCGATCAAAATACAACAGCTTTCATTTTTTAAAAAAACCAACAAAAACGGAAAAACAAATTAAAATGAATGAAAGTCATCCACAAAACATACATAAAACGAAACAGAATAAGCAAAGCATTAACCAGACACTCACAATTAAAAAAACAATAGGACCC[G/A]TAAATCGGCGGGGATTAGACCTCGCCCACCACAGCGCATGCGTAGAAACCAGCTCCTCAAGTAGAAACCTAGACCAGTTCAAATCCGGAATAGCTTCAACATCATCTAGGTGATGGAACACAGTCTGGTTGCAATATCCGTTGCCCATACAGGAAATCAAAGTTGAAATCATCATAAAAT	NSP306_trifida_chr_v3.fa	Chr01	9934601	-	[G/A]	SNP	1	genic
Chr01_010117845	CAAAGGAGGTGTAAAGAAAGTAGAGGGCTTAACAAGATTAGCAACTTGATTGGTTTTGATGGTTGTCGGGTCAGTACCTTCATGAAGAGACAGAGAAGGAATTGAAGGAGCCGATTGAGGTGCTGTAGAGACCTGCAGATTGGATGTAGGAGAGGGTATGGGGCCAGGAATACACGAGGT[T/A]GGAGCTATGTTTGGAGCAGAAGCATAGTAAGGCTGCCCAGTATTCAGAGGCTTTGAAGGGTTGGCTCCAATACTAGTAGCCGCCTGCAAAACAATGCAAGTATCAGTGCCATATATACTTGTTTATCCCATCACTTCTCACATCCACATCCATTCTCTTGACATCACTAGAAAAGAACTT	NSP306_trifida_chr_v3.fa	Chr01	10117845	-	[T/A]	SNP	1	genic
Chr01_010224220	GAGAATATTGATGAAATAAATGGGGAAAAAAAATAGATGTACTACAAGCATGCACCGAGAACCTGCCGGAACTTCATTGAGCTTTCTCGCCGGGGTTATTATGACAACGTTAAGTTCCATAGAATCATCAAGGTGCTTCCTTTCTCTTCTTCAACGATGCTTTTAAATGGAATTGAATGT[G/A]TATATATAATGTTATATTCGGATTAGTTGAGTGTTTAATTCATGCTTGTGTGGCTATGTCTTGTGTTATGGAGTAGGATTTCATTGTGCAAGGTGGCGACCCAACTGGTACTGGAAGAGGAGGAGAATCCATTTATGGGTACTTTTCCTTTGGTTCTTTCCTTTTATAGTTTTTTCATCC	NSP306_trifida_chr_v3.fa	Chr01	10224220	+	[G/A]	SNP	1	genic
Chr01_010229077	GTATTTAAACCAATCAAGCACAATTAAACTACAGAAACCAGAAAAGGATGACAGTCTCCAAATTTCTAATGCAAATTATGAGAATAAAATTAGAAGGGCATTTTGAATCCCCATAATTTCTTCTTTTTGTTTTTATACAAAGACCCCATTACATAATCTAGGGGAATGTTAAAATGAATG[G/A]CTAAGACAGGCCCCCAACACTCATCAATCACTATTAACTCCACAAAACCTAAAGCACTCACTGCTGCTGCATTTTCATCTTCTAAAGGAACAATTCTCTTGCCACTTGCTTTCCTTGTGGAGTAAAACTTGTGGCGATGCAATTTGCAACTCCATAGCCAACCCAAATCTAGTTATACGT	NSP306_trifida_chr_v3.fa	Chr01	10229077	-	[G/A]	SNP	1	genic
Chr01_010321851	ACTGCACCACTGCAATCTTTAACCACAAGGCACCAATTGGAATACAAAAACTCAAGGAGGTATGAAATTTTTGACAACAAAAAATCAGCCCTCAAAATAGTTGCTTCAGTAGAAGTAACAATAAATATTAGTATCAAAAGATTGAACAGCTATTGAAAAACAAAATGAAATCAATGTCCA[G/C]CAGAAAGCATTTAATCAACAGGAAAGACTAGAAATGTCATCATCTTAATTCCATCATATTGTAATTTTGAATTCATACTACTTTACACATTTCAATCCAATAGAGAAGATCAAATATAAACAATACCAAACACCAGCAAATCTATTCTTCGCTCCTTCAGAAAGGGAAAACATTTAAAGG	NSP306_trifida_chr_v3.fa	Chr01	10321851	-	[G/C]	SNP	1	genic
Chr01_010557757	TTTGCAGGTGGCAAGCTCTAGATTACGCTCGATTGAATCATAGTACAATTTCATTCTTCAATTTCTTGAAGCCAGAAACAACAGCTTCTCGCTGGAATCGAGTTAGGGTAAATGCTTCAAAGGTATGATAATTTATGCATTTTATTACAATATACTATATAGCTGGGGAAAAAAAGAGAA[G/C]AAACAGCACACATCACGCTTTAAGCTTAGGCCAATATCTTTTATTTTCTGCAACTATTGTTGAAAAGCCAAATATAAATGTATTTTATATTTCAGGTGGGTAAGGGTCTGTCTAAAGATGCCAAGGCTCAGAAATTAGCATTTCAGCATTGGATTGAAGCGGTAAATTTCTTAACAAGCC	NSP306_trifida_chr_v3.fa	Chr01	10557757	-	[G/C]	SNP	1	genic
Chr01_010558759	TAATGAGATAGTTTGTATTGTATCTCTTAAAACCTAGACTTGTTTGCTGTGCAGGTTGGATCTTGGAGATGGCAAAAAAGTTGATCTCAAGGCATGCTCTAGGTCAAAGCTCCAGAGACAGTGCATTATATATCTTGGACCTGTAAGTCATAGTGTTGTTTTAGTAGTTCTATTGCATTC[G/C]AAAACAACACACTGCTCATCCATAATGTTTAAAATGGACTATTAAGTAGTGCTGCCATTACATTACATATATTTTCCTTCCAACTTCCTTAATAATGTACTCTGTCTAAAAACTAAAAAGTCCTAAGAATATCCTTGATCACATGGAGTCACTTCATATGATTGTTCCCATGATCCTATT	NSP306_trifida_chr_v3.fa	Chr01	10558759	+	[G/C]	SNP	1	genic
Chr01_010700686	AGCGACGGAACTTGTATCCGTCGCTATGTCTAGCGATGGATTATAATTCCCGTCGCTAAAAAACACGGAGCATATTTTGTTTTCACGAACTCTAGCGATGAAATTTAAATCCGTCGCTAGATTTAGCGGCGGATACAAATTTCGTCGCTAATGTCAATTAAAATGTTTCCCCGCTATGTT[T/C]TGTAGTCCAACCCTAAGGGAAAATATACGCCTTCTCATCAGCAGCCCTAAGGGAAAATATACGTCGCCACAGAGACATGAGCAGCCATCGCTGCGTAATGTTCTAATCGCCGGATCTCCCACCGTCGCTGCTCGCCTCTCCCAACACCGCTGCTCGCCTCGCTCTCCTCCATCGCTACTA	NSP306_trifida_chr_v3.fa	Chr01	10700686	+	[T/C]	SNP	1	genic
Chr01_010857014	TCGACCAGAGCATAGCCCATGACAAACCCAGTGCAACGATCTAGATTCAGATGCACAAGTTCTTAATATATATCTCCAAACTCATCAAAAGAGTTACCAAAACAATCCAGAGAGTCGAAGCGAGCAGACATACGAGGCCGTCCTCATCAAGTGTACATGCTTGCCGTCCTCAAGTCGCTG[C/T]CGGCGAGGGTGTGGCATGCTTCCTTCTCCGGATCTTTTCAGAAGAGCTCTCCGGCTCGATAAACAAGTGCACAGGTAAAACTCAAATCTATGTTTTGTTTTATGGGATTGCTTGTGTTCAGATCTGAAGTGGACTGTTGTGGTTACTGGTTAGTGCAGAAGACGATTGTGGTTAGTACTG	NSP306_trifida_chr_v3.fa	Chr01	10857014	+	[C/T]	SNP	1	genic
Chr01_011056654	ATTGCTATTTCTTGGATCAAATGCCAAGGCTTATGGGTTTATGGGTAAAGCTTCTGAAGATGGGACAAAGAAACCTGATGGTTCAACATTTATGTGTGAAATTTATTCCGATGAGAAGCAAAGAATCGAAGTTTTTAGAATAATGGGTTGCAACCACTCATACTGCTCCGATTGTGGGTC[T/C]AAATACTTGGTTGCGAAGCTCCAAGACAACACTTTTCGAATCTGTTGCCTTGTTTCTGGGTGTGGGGGAGTGATAGAGCCTGAGAATTGCCGTTTCATTTTGCCCAAGATGGTGTTCGATCGGTGGGGGGACGCCCTATGCGAGGCTATGATTCTTTCCCTGGACAAATTTTATCGCCCC	NSP306_trifida_chr_v3.fa	Chr01	11056654	-	[T/C]	SNP	1	genic
Chr01_011161656	ATTTACAACACCAGAACCGATTAGTACAATCAGCAACTACATTCCACATATGGCACTCCAGAGACAAAACTGATTAACTAATCTGCAATCAGGTGCTGGAGTCCTGGAATAATTGTGAAATTTACATAAATCTACCAATGCGATTACGGTATTTCATTAGATGTTGCCTTGCCTTTTGGA[G/T]TCACTACTTGGTGAAGTCATGAACGACTCACCACAACCGCATTGACCTTTAGAATTGGGATTGATGAACACAAACTCTGATCTGAGCAGAAGATTGAAGCCAGGAAAAAAGAAGGAACGAAAAGCAAACTCGTATCAGAAACTCGCTATGTGAAAGATGCAATAGATAGTGATCACAGTT	NSP306_trifida_chr_v3.fa	Chr01	11161656	+	[G/T]	SNP	1	genic
Chr01_011310671	CATTGGAGGTGATTTTGAATGTGTCTCCACCTTAGAGGTACTTTGTATCTTAATTCCTTACAGAAAGTTTTGCAACCCCTCCCCTCTCCCTCTTTCTCCAACATCATATAAAAAAAGTGGTTAATTGCACGTTTGGACCCTAAGATAGGCAGGATTGATCAAATTAATTTCTTAATTGAG[T/C]CAATATTACCCCTAATTATGCACAAGGCGGTGATTTGAGGACCTCTATTAAATGGTAACAAGTCTGTTTTGGCCAAAACATGTGAAAATTTTAAGTGGAACTATCGACTGCAGTGATAGGGAACCAAAGTTGCCACCTTGATGCATAATTCGAGGTGATGCTGTCTCATTAATATAATTG	NSP306_trifida_chr_v3.fa	Chr01	11310671	-	[T/C]	SNP	1	genic
Chr01_011379319	GAATTGAAGATAGCAAATATGAGGACCAATGCATGCAATGGAGTCATAGCTTGTTTTGGCGAGAAAGTTAAGTTGCTCTGGATTTTTGGGAGGTTGGACAAGAAAATAGAAAACTCCAGTGTTCTTTTACCCTTTTTGCAGAAAAAAAGAAGTTAAGTTCCTGTGAATAAATAGTGAAAT[C/T]AGAGGACAGATTGAGTAGTCAACCTTTTTAGAAGAAAGAAATATAATATTTAGTAAATCAAGATTTTTTTTTTATCAAAAGGAGGATAAAATCCATGGTCAATAGCTGACCCTCACAATGTTGGAGCTTCCCAAGAGGCCCAACTCATCTGCTCTCAACAGCTTATCGATGTCCCCGGTG	NSP306_trifida_chr_v3.fa	Chr01	11379319	+	[C/T]	SNP	1	genic
Chr01_011460617	TTCTTTGGCAGCTTAAGGCTTGATTTTGAAACTTGATAATAATTTTTAAATTTTAAAAACATTGACTACTGGGTTTTCAGTGGAATTGATAATTTCATCTTGTACTGCATTTAGATGATTTTACTTCATCTGAAAGGATCTGTTAAATAATACTCCGTGTAATGTTTGTTACCTCAAGCT[C/G]TTCTCTGATCTGCACTTCAACTTGCATTTGTATGGCTTCACTTATGTACATGTTTCTGAGTATAAACAATCATGGTCAGGACAACTAACCCTTTTCAAATTTGTGTTTACACACGGAAGAAATGAGCAAATTAAATCAAACGCTTGTTTGTTTGGGTTTCAATGCTTGCAATGTTTTTTT	NSP306_trifida_chr_v3.fa	Chr01	11460617	+	[C/G]	SNP	1	genic
Chr01_011522185	GAGGCAGTGATAAACACCAATTTGAAAGCTTTGGATATACAATTCCGTGACTCCGTTAGTGCTTCTTTGGTTAGCAATGGCTTCAATGTTCTGGTTAGTGTCTTTTTCTTTTTTAACTAGGATGATATTGGTATTTTGCTGAACGAGATTAATTTAAGTGAGTCTTGGTTGAACTCTATT[T/C]GTGCTGCAGATGCGTTTCGATGGAGATGCAGGACAGTTGGTCTTCGGCGGTAAAAATTACGCCTTGAAGCAAATGCACTGGCATACTTCTTCTGAACACCGAGTTGACGGAACTCAGTATGCCCTCTTTCTACTTAAACTTATTTCTTGAGACCTAACACATTATGTAATTTTCTCTCAA	NSP306_trifida_chr_v3.fa	Chr01	11522185	+	[T/C]	SNP	1	genic
Chr01_011620460	AGTATTGATTGAAGATGTGGATGATGATGAGGAAGAAGAAGGGACATTAATGGTGTCAGATTCTTCATTGGCTAAACTCTGATCCATGAAAAGCTCAACCAGCAAGTCCACAAAAGCTCCAACTATGTATCCATGGCTGGTTTTTCCGTTGAGTCTCAGATAGCAAGCCAGGAGCTCTTC[T/C]AGAAACTTCCAATCGTGCGGAAACCCGCCGCCGTGGGCTTCCACCATCTCCGCCATTGATCTCCTGAAATCCGCAAAAGGGTTTCTGGACGCGATTTCCATCTCCACACTCTCCTTGAACACAAAACTCTCCCCGCCGCCGCCGCCGGCCACCGTCCGCGGCGGCGGCTCTTCCTCTTCC	NSP306_trifida_chr_v3.fa	Chr01	11620460	+	[T/C]	SNP	1	genic
Chr01_011687967	GAAAGGACTATAGGGAAAAAAAGCGAAGGAGGGATAACCCTGAAAGCACAAGAAATTATTCAAAGAAAGCCAGGGCACCAGTCACAAATTCAAATTCAACTTCTTCCAATCATACAGCTTCTGAATCACATTTGCATTCAAAGTCGTTAAAGTCTTTGTCCATGTATCCTTCAAATTCAA[T/G]GCCAAAATCATCTCCTGCCAGAAAAAATTCTCGATACTCTAGTATAAGGTCTGGTTCAACATCATACTCAAAGTCAAGCTCTCCTACATCTCAGCCTTTATCTGTCTCACCAGATCAATCCTTATCCTCATCTTCGAATAAGATGCAGATAGAGCAGAAGGATTTGCATCAGGAGTCGAA	NSP306_trifida_chr_v3.fa	Chr01	11687967	+	[T/G]	SNP	1	genic
Chr01_011760629	GTCTAGCTAAACTAATTTAGTAAGTTCACAAAACCATTGCCTAAAACAAGTACACATTTTGGCTGTAATGAAGAGCAAACACAAACAACTGAAAACAAAAGCCATGGCTATAAAATTATCTGCTGCTCACATTTCAAAACATAAGATAGAATTCAGTATTCTAAGAAAACAAACATTAAA[G/A]ATTAGGAACAGATAAATTATTACCCAACTTGAAATGAACAAAATGCATAGATAGGAGCAATAGCAAATCCAGGACTATAAACCAAAACTCAGCAAGTAATTGACAAAATCCGTAGAAAAAAATATCCAAAATCGCGCAAGAATACTCGAAACTAATCATGAAAGTAGCATCAAGTCTACA	NSP306_trifida_chr_v3.fa	Chr01	11760629	-	[G/A]	SNP	1	genic
Chr01_012016781	AGAAGCCTAAAACAGGAGAGAGAGTCTGAAGTCTGAACAACTCTGTTCTATCACTTCTCTGTACCAACGCTCCCCGAAAAACTATGGATGGGAGAGGACAACGAATCTAAACTAGATCTAAAGTTTGATATTTGAACCAACGCTCGCCGAACGGAGTTGGAGAGAAGATCTGAAGTCTAA[T/A]AGTTTGATCCCGTCACCGCCGCTGCTTGTCGAGGAGAGAGGCAACGAAAATTTCTGGTCTGCATGTCTCCATTCTTGGTGGTAGGCGACGGCGAGGGCTTCGTTCTTGGTGGTAGGCGACGGCGAAGGCTCCGTTCTTGGTGGTAGGCGAAGGCGAAGGCGAGGGCTCCAGTCTTGGTGG	NSP306_trifida_chr_v3.fa	Chr01	12016781	-	[T/A]	SNP	1	genic
Chr01_012065311	TGGCATTGGTGTGGATGGAAAGAAGCTCTTTCTCATGTTGTTACTAATATTGCCACGTGGAGTCCTCCCAATGGGTGACGCGAACGACATGGACCGACCACTGAGTGGAGAGATGGACGGGCCCAATAGGGCTGATGAGTTAACAGTTGGACCTACTTTTGACGTTGGTGTGTCGGTGAA[T/C]GACAAATACCAAGGCTTGAGAGAGTCGTTGTGGTGTGATACGCTGAAAGCGAATCTTGAAGACGAGCATGGACCACCAATCTTAGTCGTTGATGATGTCACCGATGAAGGGTTCAATCTAAATGATGCTGCTCTTGGATAGGATGCAAAGTCATTATATTCCCAAGAGTCTTCATAATCA	NSP306_trifida_chr_v3.fa	Chr01	12065311	-	[T/C]	SNP	1	genic
Chr01_012132615	TTTTTTTTTTCCTCATCACGGTTCTGTTTTGTTTCAAGTGCTGACTATTATTTCCTAGATCGAGGCTCATGCTGGCAGTGTAAATGATCTTGCGTTCTCTAAGCCGTATAATCAACTTCTTGTCATAACATGTGGCGATGACAAGTTAATTCAGGTAAATTTACTCTTTTTTTTTAATTG[C/T]TGTAGATATCAACTAAGGTTAAAGTTTGAAATAAAGATGCCGAGAATTGAATCAACATATACTTGACTATTCTTTATTCGAGGTATGGGATGCTGTAACCGGTGCTAGACGATATACTTTTGAAGGACATCAAGCCGCTGTCTACTCCCTGTGCCCTCGTGAGAAGGAAAAGATTCATGT	NSP306_trifida_chr_v3.fa	Chr01	12132615	+	[C/T]	SNP	1	genic
Chr01_012218022	CTTCAAACTCCTCTTTCAATTCACAGCTTTAGTAGTATCTCAACGTAGAAATGAGAATATATATGCGCATATTCACACATTGACATCTTTATCAAGTATTAGAAGTTATTTGGTTGTTTGCCTCGGGGAGAAAAGGAGACGAGTTTCTCTAAAATTTCCTCTTTTTTGGTTCATTCTCGT[C/A]CTCATTTGTTTGGTTATGGAGTGTTTACGAATCAGCGCTTGATACTGCTACTTATTCATTGTTTCCTTTCTTTTTATTTTAATTCTTTTTTTATTTTTATTTTTAAATCTGGGTTAATTTATGCAGCTGGCTGGCCAAATTGCTCGAGCTGTAACCATTTTCAGGATAGATGAGGTGATT	NSP306_trifida_chr_v3.fa	Chr01	12218022	+	[C/A]	SNP	1	genic
Chr01_012387052	CTCTCGTATATGTTTTGTTTTTAAATTTAAAGTTCGTTTTTTTTTTGGTACCCAGGTGCTCTGATTAACTGCGGCTCTGCTGTTGGCTCGGTGATCGACGGCCAAGAATGGTTGCCGGACGGAGACTATATCGCCGTTGGGGCACCCAAGAGCGTGTCTTTTCCGGGTCTGGACCCCAGG[A/C]TTTCGACCGCCCGTACATTCCCGATTGAGGGCAACAATTTCAAGAAATTCTGCTACGTTGTTCCCGTGTTTCGCGGAGGGAAGTACATGGTCCGAACAACGTATTTCTACGGTGGGGTCAACGGGAATCCTAATCCGCCGGTGTTTGACCAGATTGTGGATGGGACTCTATGGAGCGCTG	NSP306_trifida_chr_v3.fa	Chr01	12387052	-	[A/C]	SNP	1	genic
Chr01_012510839	AGTTTGGGACGGCGAGTTTGGGTACCGGAACCTCTTTGATGCTATGCTGGATGCCACATACGCGGCCGTGTCGCGGGCGGGAGGGGCAAATGTGGAAATCGTGGTATCGGAGAGTGGGTGGCCGTCGGCTGGTGGGTTAGCCGCCACGCCGGAGAATGCTTTCACTTATACCAAGAATTT[G/A]ATCAGGCATGTCAAAGGTGGTACTCCTAGGAGGCCTAACAAGGCTATTGAGGTCTACTTGTTTGCCATGTTTGATGAAAATAGTAAGCCTGGACCAGAGCTCGAGAGACATTTTGGACTGTTTTCTCCCAACAAGCAGGCCAAATATCCACTCGATTTTAGTGCTTGAAGTTGAAGATAT	NSP306_trifida_chr_v3.fa	Chr01	12510839	-	[G/A]	SNP	1	genic
Chr01_012660081	GACAGTATAGCCGACTCTGTTGTAAATCTCATCTTCGAACTTGTTGATAAGGGCAGCCTCGGGGATAAGCTTCACCGCTCTTTCGATTGATTCCAGTGCGGCCTTGTTTCTGCTCTCAGAGATGTAGACTTTGCCGCAAGCCAGCATCAGTTTTAGCATTTCGCTTTTTTCTTCGAGCAA[A/G]CCTCTTCCGAGACCAAGATATAGAATAAATCGGCACCAGAAATAACTGAAAATGAAGATGTTTCGTTTCACTATTTTTTTTTTTGGGATAATGCTGATATTGTCAAAAAAAAATGCTCTGTATTATCTAAACTTTATTTCAATAGAAAAATTCTAAGCTGCCCTCAATTACACCCGGTAA	NSP306_trifida_chr_v3.fa	Chr01	12660081	+	[A/G]	SNP	1	genic
Chr01_012827392	TGCCACCCATCAGTTGGAATTTTTAGATGCTTCAGACCTCATCTTGGTATGCTCACCTGCAAGTCTTATAATGAATTACTATTAACTTTTTAGAACATAATATACATGTCTTACTTTTGATGCATGTTTTATGCTTAGGTAATGAAAGACGGCATGATTGTTCAATCGGGAAAATATGAA[C/A]ATTTAATTGCAGACTCAACTAGTGAGCTGCATAGACATATGGTTGCCCACACAAGATCTCTAAATCAAGTGGACCGTTCCCAAGATTCTTCTTTAAAACAAGATAACAATACGAATGATGTAATTGAAGAAAAAGAAAAGTTTGATGCTCTCACCGGCAGTGATCAGCTGTTTGAGAGAA	NSP306_trifida_chr_v3.fa	Chr01	12827392	-	[C/A]	SNP	1	genic
Chr01_012917624	TTCAGTTTTTGGAAGATGTGGTCTGGCTAGTGAAGCTGAAAAGATTTTTAAGGATCTGGAGTTCAAAGGGTTTTATCCGGATGCAGTGACGTATAATTCGCTGCTCTATGCATTTGCAAAAGAAGGAAACCTTGAAAAGGTTAAGGAAACCTGTGAAGAAATGATAAAGATGGGGTTTGG[A/G]AAGGATGAGATGACTTATAACACCATGCTGCACATGTATGGAAAGAAGGGCCAACATGATTTGGCTCTGCAACTTTACCGAGAGATGAAGTCTTTGGGCCGAGATCCTGACGTAGTTACATACACTATTCTTATTGACTCGCTAGGGAAAACAAATAAGATGACAGAAGCTGCAAATGTG	NSP306_trifida_chr_v3.fa	Chr01	12917624	-	[A/G]	SNP	1	genic
Chr01_013086159	AGGACGCATAAATCTTTCTTACGGGCACGCAACAATCATATTTACACTTGCAAGCAATCATAATAAATTTATCATAAGACAGTAAGGAGGAAAACTTGCCCGCTATCGACGTATCGTTCCCCTGAGAAACAGAGCGCGAATTCTTGGAAGAAGATGCTTTTTTCTTCGAACCCATTGCAA[T/A]TTTCTGTTCCTTTTTTTCTAATCAGTTGCCGATATACTCTAGAAAGTCATCAAAACCATCTCAAACTGTGTGTCTATATAGCGCGTATATGCAATCTAATCTGATGACGGAGATGACGAATCAAATAGTGGGATTACTTTGAAGAGGCAAGAAGAAGTGAAAAAAAAGCAGTTTTCAATA	NSP306_trifida_chr_v3.fa	Chr01	13086159	+	[T/A]	SNP	1	genic
Chr01_013262927	TTTCAATCAAATTTAATTATTATTATATGAATTAAACACATAAAATTGAATTAAATACGTATTTTAAAATGATAACCGTGGTGAACTATCCTACCTGGGGAATTACGCCAAACTCGAGAAGGAGAGGGCCGAGGATGAAACCGCCACCAGAACCCAGCAAGCCGCCAACGGTTCCGCCTA[T/C]GATGCCGCAAAGGGCACAAAACGCAAGGTTAGTGACAGTCCAATCAATGGCGGCCTCGCAAATCAGTTCTTGGTTCCCTGCAAGCCTCCTGCTCTTGCTTTCTTTGTAAAGTTTGGCGCATTCGTATCCAAACAGTACTAGTGCAACAGGAAACTATAATAACCATTACACATCAAATTA	NSP306_trifida_chr_v3.fa	Chr01	13262927	+	[T/C]	SNP	1	genic
Chr01_013415556	AAATTCACCACTTGAATGGTATCATTTTCAGGACCATAACCAAAAGCATTTCAAAGAAAAAATGGTGTCCTTTTCAGGACCATACCCTAAAGCATCTCAAGGAAAATAATATAAGTAAACCCAGTAATTCAAGCAGCACCAGAATCAAAGCTTGTGAATTGTATTTAGTCCACGTAAGTT[T/A]TGCAAATAGAACTCTCTACTTATAATGAATGTAAATGACCCAAATTTTAGTTACCAATTAGATGCATTTATAATTACAGTAAGCAACAGCCTGAACAGAGTTGGACACGAAATTAGCAAAGAAATGACTTACTGGTTAATTTCCTTATTCAATATTTAAAGTTAAATGTTTTTTTTATGG	NSP306_trifida_chr_v3.fa	Chr01	13415556	+	[T/A]	SNP	1	genic
Chr01_013561025	TAATGTTTTTAGCTAGCTAGAGCCTAGAGGATAAACGAAGCGAGTGTGAGAATTGAATTGAATTGAATACCTGGATAGGCCAGTCGAAGGAGAGAGCCAGCTTCTGCGCATGTTGTTGGGAAGGGACGTGTGGGTCGGCAATGCACACGACGGCTACGCCTTCCGCTCTGAGATGGTACA[A/G]GTTGATGAGATGCTCCCTTCCCATCATTCCGACGCCGATGATCCCGTACTTTTTAGTCGCCATTGGAATACTATGATCTGATCGATCGGAATACTATAATCGCCTATGTTGTTAGACGACAGCTAGCTCCTGTTCTGTTGTAGCGAGTTCTTCGTGACCCCGTTGTGTGTGTGTGTTTGT	NSP306_trifida_chr_v3.fa	Chr01	13561025	+	[A/G]	SNP	1	genic
Chr01_013711416	TGCAGAGGTGGAAATGTGGGTGCGCGACGAGTCTTGAGTCTCCGTCTGGCTGTCAGAGTAGCAAACCAATGTTGCTGTCGAGGAAATCCTGTAGCTGCTTTTGTTGCTGTTGCGGCGGTGATGGGCGGGGTGGTGGATTTGCGCCTCCACAAACCCATGGAACACCGACGATTCGTTGTA[A/G]GCAAGGGTTGAGAAAGCCAATCTAGAAGGTTGTGAGAAGGAGATAAGTTGAATTGACAAAAATATCCCTCTCTCGTTCAGATGGTCAACTAACAGGATTATAGACGGAGGACCAAAATTGTCCTTGTCACAACAAGAGTGTCCGAAATGTGGCAAATTTTTTTATGGCGGACTAAAACTG	NSP306_trifida_chr_v3.fa	Chr01	13711416	-	[A/G]	SNP	1	genic
Chr01_013838675	TTGGACATCTGCCTCTGTGGCATCAGCATCGTCGGTGCCTACCAACAAAAGGAAACGCCCTCTGCAACGATGCCCAGGTGAGTACTTTTGATCACAATGGAAACACAAACCTTTGTCCCTTCTTTCACGTATCTCAGCGGCAGTGTACTTCTTGATAGGTAGTGCCGGCGTTATATTCTG[C/T]GGTGGAGCAGCGGAACTCGGAGCTTGAGGTATGCTTGTAATCCGAGGTTGCCACCGATGTTCTTCCAATGGAGTTTGTAGCCGAGGGTTTCCCCGATTAGCCATGCGGGTTTCAGCTATAATCTCCGCATGTCGAGCTTCATGAGCCTTAGCCAACTTGAATGTCGCAGCAACTGTGTCG	NSP306_trifida_chr_v3.fa	Chr01	13838675	-	[C/T]	SNP	1	genic
Chr01_013936822	ACTCCTGAGACTACTTCATTCTGTACAGAAACCTCAACCACCTGTTTCCCAGCTGGTGGGCTTTGGCCACAAGAAAGGTGGATCAAAGTCTTGCAGATTCAGATGTAAGGGTTGATATGGGAAGTGTAGTCGCGAATCCCGGCTCCTTCCCACCCCATCCATTCTTCCCAGAGATCATCG[G/T]GGTCGTACATCCCTCCCATCTGCTCATCTCTCCCTGCCTCATCATATTGCTTGTACATCTCGTTCTGTGGCAACCTCGCCTCGCCTCTCAAATGACTCATAACTATCTGCACAAGTGTAGAGCCTCACAAGCTAAGTTTTAGTCCAGAATGTAAGATCTTTAGCTTATAGCTCCTCTAGA	NSP306_trifida_chr_v3.fa	Chr01	13936822	+	[G/T]	SNP	1	genic
Chr01_014053562	TCTAAAATGAGACTGGATGCAAAACATAGGTGTGTAAAATGTTTTTCCTGTTTCTTGGGGTTTTATTGTAAGAGCAGCATCCCTTTTACTTTGGTTTCAGCTTTTGATAGGTATTGAGAAATCTTGACTTTCCAGATCTTTCTGATTTCTGTTTTCTTGCTAATTGAATGATCTTTGCAG[G/A]TGCATCCTTTGTACTTCTTTGTTGCCTATCAAGAACTTTTTACCTAGAAAAAATTCCACTAAATTAAGAATCATACATTCTCTGAGCAACTGTCCTTTTAATGATTTATTCTTTTGGCAGGTTTCATGTTTTATTGGACTTTGATGAAGGTAAACGAAGTTGTAGAAGGAAACTAGAGCG	NSP306_trifida_chr_v3.fa	Chr01	14053562	+	[G/A]	SNP	1	genic
Chr01_014057828	ATGGAAGTCATGCAGCCCTTCATTTGGGAAGACGGTTCTGACTTCTCGTCCCCTTGTGTTTGCGATCACAGCTATGGCTGTTTGTTTCGGAGTATGTGCCGTTGCTCTTCACCCCAGCTCAGTGGGTGAATTCACCACAACAATCCGGCGCTGCCTGTTCGACAACTCATAGCTCTGAGA[T/C]TCTGCCTCAATCATTCATGTATCATAAAGTCCATTTCTATGATACCATTCAATTCTTAGAATTCAAAACAGTAATGAGTAAGTAGTAGATGAAGCCTCCTGCAGCTCCCTGCTTCCCTGATGTACCATATCAACCGTTAGCTGACAACAATTTTTTACTTTTTTTTTTGGAAAGTCTGTA	NSP306_trifida_chr_v3.fa	Chr01	14057828	+	[T/C]	SNP	1	genic
Chr01_014294944	CTTTCGTTTTTCAGTTGCAAGTTCATCCTGGAGCATAATTTTTTGCTTTTCCCAGGAGTGAAACTTTGCAAGTGTCTTCTTTTCTCTCTTTGATACCTCTTGACAGCTTGCAGCTGACTCTGCTGCATGCAATTTAGCAGCTTCCATTTCCCTCCTTAATGCAGCATTCTCAACCTCAAG[T/C]CTGCGGACGGCAGCATTAGCTCGATCCACCTGCCCACTGGCCTTACCCAAGGCACTAGCCATCTCTGTCAGCTTTTTCATAGTGTTTTCCTCCAAAGTCTGCTTTTCTTTTTTGAGCCTCTCAACTTCTTCTTTCTCCTGCCTGAGTGTCTTAAGCTCAGCTTTGTCTTTGCTTAGTCTA	NSP306_trifida_chr_v3.fa	Chr01	14294944	-	[T/C]	SNP	1	genic
Chr01_014303446	GAATTTGGTTGTAGATTTATAGAGAGGGGTCTTGCAACCAGCACAATTGTAAATCCCTTCCTCATAAAACTTGTTGTATTCTCCAGTTCCACGCAATCTGAAAAGCATTCATTTGTTAGCCACTGTCTAGCATATAAAATATATGCAAGAAACTATATATCTTTATAGTGTTTATACAGA[G/C]ATTGAACACAGAATTCTATGGTGCACCTGTAATTTAGGATGCTTGGACAAACAGAAGAACCCCAAATGCAGGTAAAAAATTAAGCGATTAAGTTTGATTGATTCCTTGTAATGAGTCGATGAAACAATTATATTAGGCATTTTGAATCATATATCACTCCTAAACTTTCCTAGTTCTTAT	NSP306_trifida_chr_v3.fa	Chr01	14303446	-	[G/C]	SNP	1	genic
Chr01_014448859	CCTATACTAATTCTACTATATGAAAATAAAATCCACATGTCCATAACAAAAGCTAGCCTGTTACAAAAGTGGAACTCTTAAAGATATGATTAATCCATTAAGGACATGAAGGACAGACGCATGTCGGCTGGTAAGAAGAGAACACAAGGGAAAGCACGATGATTAATCCATTAAGGTAAT[A/G]AAGGACAGATGCATGTCGGCTGGTAAGAAGAGAAAACAAGGGAAAGCACACAAAAAATAACAGTATATGCCTCTTTCAAATATTTCCGCATTAATGTATAGCATATAACTTACCATACCCTGTGATGGATGGAAGATCAAGAAGGAGAGAAGATAAATTTTCATCTGCTCCAATAGAATT	NSP306_trifida_chr_v3.fa	Chr01	14448859	-	[A/G]	SNP	1	genic
Chr01_014629581	TTTGGAATCTGAATGACTGATAGATTGATGCTAGCATAATGCTAGGGTTTTCAAAGTGATATTAGTCCTTACACTGATAAGTGTGTTTTATTTATATGAAAATTTCAAGGGCATTTGAGAGGAATTTAGGCCATAAGATTAATATAATAAAGAGTGTTTACTGGGGCAAAAATTTATATG[G/C]AGTAATTAATATCTTTCTCATTTGGTGTATTAGGTCTGGTTGTGAGATACAGATTACTTAACTTTCTCATTACCTTCTTAATCATACATGTTACCTTTAGAGGGAAATATCTCCCCTTTTTTCTGACATTTAGTTGTTGAGAGATGTGGGAAGTTGAACTGATGGTTGGAAGGGTCCTTC	NSP306_trifida_chr_v3.fa	Chr01	14629581	+	[G/C]	SNP	1	genic
Chr01_014809033	TAGCTGGGATGTGTTGGGGAGTAGGGATTTGGAAATTGGGGATGGGGCCCACTTGAGTACTCCTTTGGGGAATGGGCCCCACATTACTCCCTGGAGCAGCTTTCAAGGCCACCCTGTTCGGCGGCGTCACATGAGCCGCACGTGCACGGTCATTTATCATAGAAATTCCGGCGCCGCCAC[C/T]ATTACCCACCATAGGCGGCTGATTCGTCTTGTTTACCGGCACCACATCGTCCATCCCGCCTTCCTCCTCCTCCTCATAGCCTTCAATGACGTCATCACTCTCCGGCAGGTCGAACTTGACAGATTTCGGGATCCCGTTGACGGGGACGTTGTATCGAGGCGGAAGCTTAGTCATAAGATC	NSP306_trifida_chr_v3.fa	Chr01	14809033	+	[C/T]	SNP	1	genic
Chr01_014884416	ATTTTCCCTTTGGCATCACAAAACAAGGTACCCTGCTTTCTAGCACCTGTGCCATCAGCATAACACAGCTATTCATTTTCCCTTGGCAATACCATGCCCCCATCATCTGTTGCCGTAACTCCTGTGCCATCACCATCTACACCAACTGACTGATTAGCATCATTAATATGTCTCCCAGTA[T/A]TAGCCATCTCTTGATCAGATTGAAAAATAGAAGTGTAATCGATTCCTAATATCTTTTCGAATGCAACCATGAAGAGACGTTTAGTATTTTCAAGTTCAGCTACCCGCTGACGTAGATCCTCAGTCTCATAAGATGTAGTTGATGAGGATGTGTGTGCTGGAGCTTGGCTACTATGTGAGG	NSP306_trifida_chr_v3.fa	Chr01	14884416	+	[T/A]	SNP	1	genic
Chr01_014971433	ACCGCCGTCGCCGACAGACACGGGACCACAACATAGACAGATTTTTGGTGGGTGGGGTGAGATGGAGATGGATTCGAGATTTGGGACCACAAAACACTTTTTTTCGGAAAGGGAAAAGGTTAGGGACCACTAAAGATTGCCTTTCAGTGTTTGGTGTTGTTGGAGAGTTTGGAAGGGACC[C/A]ATGTCTTCTTGTTTTGTTGGGGATGGAGTTCGCTGCCGATGTAGAGACGTTGTTAGGAGATGATGATGGGGAGGGTGAAGACAGACGGCGGCTGTGAAGATTGAGATTAATGGGCTTTGTATAATGAGTAAATAGGGTAGGAGGGGAGAGTAAATACGGTAGGTGTATTTTACACCTACC	NSP306_trifida_chr_v3.fa	Chr01	14971433	+	[C/A]	SNP	1	genic
Chr01_015057201	ACGAGGATTGGCCGTGAGAGTTGAGACGTCATATATGTCTAAAGACCGTATGCTAAGTTATACAATGGAGAAGAAGATGATGAAGATTACCAACCTTCCTGAAAGTATATCACCCTGGCCACCACAGCGTCGAGGGGAGCCATATATGCTCACTGAACTAACTGCAAGAACCACAAGGAA[A/G]TATATATGGGGGATGAATATTTTATGATAAGTTGCAGAATGCATAGAAGTATAGAAGATACCAGTCAACCAAATGAAACTTCACAAATTCACTACCTCACTAAGAGTTTAAAGCATGAAATACCTGTTTTACCATCGCTGATTAAATCAGATTTTCCTTTCCGTAAAATTGTCACGCCAC	NSP306_trifida_chr_v3.fa	Chr01	15057201	+	[A/G]	SNP	1	genic
Chr01_015104340	CCTTATTACTCTCTCTGGTTCTTTCTTCTTCTTCTTCTTCTTTTCTTTTGGGTTTCGACATTCACTTTTTTAACTCAATTACATAGACATTTCATATTTCTGACCTATAATTACACTGTTGGGGAAGGGGTGAGCAGAAATCCCATACAAATTTTATGAATGCTTGAAGAGTTGGTTAGT[C/T]GTGAACACCCGCAGGCCACAGTTATTCAATTTGTTAGGAGAGCCTTGAAAAACCTAACAAGGTTAACCCACCAGGAGAAATGTATGAAACCATACCTGCAAGAACACACCAGGAGAAAACTCTGAAATGATGCCATCCTTTCCTACTAAGTCTACTGTCTTCATCAAATTTATGACAGCA	NSP306_trifida_chr_v3.fa	Chr01	15104340	-	[C/T]	SNP	1	genic
Chr01_015214626	TATTGCAGAGAATTCTATAAATTTGGCATTTCTTAATCCGCCCTTCAACAGATTAAATTTGCAGAATACTGTGATCTTCACTCCACGCTGCGATGGGCAGTTGCTTGGAACACAATTCTCCTTCTATGGATATAGATCTCAATGCTGACGTCAACGAAATTCCGGTTAGTAAAAAAATAT[A/T]TTTTTTTTGACGAGGAAAACTCACAACTCTTTCGAGTATGAGTAAACCCGTCTTGTGATTTTAGCCCATAAAAGATCACAAAGAAGTAAATCAGTTTAAGTTATCCATAACTGATCGATTTAAACCAACAAGATAAGAATTCGAATTCGTGACCTTGTAATTACAGGTGTAGGTCTCTTG	NSP306_trifida_chr_v3.fa	Chr01	15214626	-	[A/T]	SNP	1	genic
Chr01_015350931	CTTGGATGTGTCATTCTTTCTATAGTTTCTGGCAATTACATTTTTTATTTTATGATAAAAAACTGCCACCTTTAACCGCTGAAAAATGTATTCTCGTTGCAGATTTGCTGCAGCACTCAAAGACTTGAAAATCTGGGTTATGAACATAGTTCCAATCCATTCACCCGACACACTTCCCGT[A/G]ATATTTGAGCGTGGTTTGTTCGGGATGTATCACGACTGGTGTGAATCTTTCAGCACATACCCTAGATCATACGATCTTCTCCACGCTGATCATCTTTTCTCCGAGATGAAGGAAAGGTAAGATTTTTCACACTGCCGCCTCTAACACTTGCTCATAAACGAACTTTACGGGGGGTAAGTG	NSP306_trifida_chr_v3.fa	Chr01	15350931	+	[A/G]	SNP	1	genic
Chr01_015532402	TGTGCAAATGATCAAGACTTGTGGGTAGTCTTTGATCAACTGGATGTTACTTTGAAATTTTGGTTGCTGATGCTAACAGAGAAACAATTGTGAGTGAACTTGGATTGTAATTTGATGGTGTTTTGATAATTTTGGTAGAAAGACTAAAATACATGCCATGAATGATTTGGGAAGGTAATA[T/A]TTGATGAAATTAAGTGTGGATTTTACTTTATAGGGCCAGAGACAAGTTATCGATATTCTGGAAGTAAAAGGTGTAATTCAGATTCTATTATGGGGGCGTCTAGAGATAAATTTCCGACAGTGCGACCAGACTCGCTAGAGAGCTCACGCGCAATGAAGGTTGGTATTTCTCTTTCTTGCT	NSP306_trifida_chr_v3.fa	Chr01	15532402	+	[T/A]	SNP	1	genic
Chr01_015549797	CTTGAGATCATTCCCGATATTGTCCATACCTGGAGAGTTTTTAGAAGGGAATTGCACTTTCTTTGTTCAGAAATAGTTGAAACATACTTGGCCTTGCGAATTTCACGAACTTCCATCTCTGATTCCAGTGCAAGTTGTACTTTTTCCAGTTTCTGTCACATTGAATGATGAATGAAGAAA[C/A]ACCGACGGGATAATTTCTTAAACATAAGGTGATAACTAAAACAAGGTAGGAGTAGGGGCTATTGCCCCCCTTTTCCCTCCGCCCCTGTTTGTAAATGATAATTACTGACTGATACGAAAATAGGCTTTATTCCCCAGACTTCTTAAAAATTTTATCCATGAACATCCTTCTAAACACAAC	NSP306_trifida_chr_v3.fa	Chr01	15549797	+	[C/A]	SNP	1	genic
Chr01_015552773	CATATCAATAAAGAAAATCCTCGACACAGCACTGTGAAATATCAAGAAAAAAATATATTGACCTGCTTGGGATTGCACTATGGCTACAAAATATTCTAATTCAAAAGAGCATTGATAAAATACACAGTGAAACCATTGTTGATGCAGAGACTCAAGAGTTGATAATTAGTTCATGCCACC[A/G]CCCCAAAACTAAAAAGCAACAAAGAAAAATATCAAGAATGGTGAATAGGAATCTTGGTGCAGATATGAGACTAATTATTTCTGCTATTGAAGTTCTGCTCCTTTTAGCTTCATTTCTCTTCACTAGTAGAAGCCAAAAGCAAAAACATTGTAAATTGCAGTTTCTTGACTTACAACATTG	NSP306_trifida_chr_v3.fa	Chr01	15552773	-	[A/G]	SNP	1	genic
Chr01_015743293	GTGACTGCTTACTATCCTGAATTCCACCGTTGCCCTTCATCTTCTCTTCTATTTCTTCTTGTTCTCCTGTTCAGTGGAACTCGACAGAGAAATGGAGGAAGATGCGAGGAAGGGGTATATTTATACGAGCGAGAATCAAATTTCCACTAAGCAGGCGCAGTAGTGTAATACACATGTGGT[A/G]AATTTCACCGATGCATATCTGGACAGTCGAGACGAGCTTTCTGGGGTTTAAGCTTCATTCCACCGTCGCTGTTTCTACAACCCACTCTTCCTCACGGTCAATGGCGGCGGTCAGACCAACCCCACCACTCCGCCATTGATCATGAGGTGGACGGGCTCTATAATTTTGACGGGTTTTTGA	NSP306_trifida_chr_v3.fa	Chr01	15743293	-	[A/G]	SNP	1	genic
Chr01_015805964	CACATGTTTTGCCATTGGCTTTCAAGAATGGAGAAAATCTTGAGAACCTACAGACAGGGCTACAAAGACAAAAAAGAATGTCAGCATGCACAATTAACAACATATCAACCAATCAACTTTGCAAGTTGAAATTTACTATGTACTGGGTATCCACTAGGACTGTATTGACAAGGCATAATG[C/T]GTCGATAATTTAGCCAAGAATCGAGGAGACGAAGGAAATCGTGATAGTTGTCCCTCCTAGCACAACATACCCCAACATGGTTCTACTGTGACAACAATAGTTCAGTTTTGCTCTCAACAGAAACTCTCTTCTTGGTATCGGCCTCGATCTTATCCAAATCGGAAATGTTAGCCAAATACC	NSP306_trifida_chr_v3.fa	Chr01	15805964	-	[C/T]	SNP	1	genic
Chr01_015934212	GTAGAAATGTAGAATCATATCCTCTTACGTCATTTGTTCTTGCTACTTTGAGTTACTTTGAACTGTGAAACTTTGGTGTTGTCATTGTGTTATAAATATTTGAGTTTACACCTTAAGCATTAGAGCCTTACCCTTCCAGAGGATTGTAACAATAAATGGCTCCTAAATATGCAATTTCAT[C/T]ATATTGACTTTTGTTAGATATCCTTTTCTAATAAGGTGTATTTGTGGAGTCATTATTTGTTGGCATGCTTTTATTAGATTCTTTTTGCTCAATTGTAATTTCAACCTACTTACCTACCTTCATTGTTTCCTTTCAGGTGAGTCTTCTCACTGATAGTGGCAACACAAAGGATGATTTAAG	NSP306_trifida_chr_v3.fa	Chr01	15934212	+	[C/T]	SNP	1	genic
Chr01_016068743	AAAAGGGTATAACACAAAGTCCAGTGCAATTGCCAGAAGAACTGCCAGAAGAACCACTTACTCCACCCGAAGTGGCGCTGGTACCCCTTAGGGAGCGGGGCTTTTTTATTAAAAAAAAAAAAAGGGGCAGACGGAATTCTTGGGTCATCTCAATGGGTTCAGTAAAGGTAGTGTGTATTC[C/G]TAAGAAATAATGAATAGACCTGTAGGACAGGAATTAGATATTCTAATTGCAATTCAATTTTCTGTGTCCTAAATGGAGTCAAGATAATCCCCTTAACTCATTTTAGGGGCCATTTGTGATCATCATGTATCTTATATAAGTCATTGTGCACCAAGCTCATTGAAGAGGTCATACAAGCAT	NSP306_trifida_chr_v3.fa	Chr01	16068743	+	[C/G]	SNP	1	genic
Chr01_016228997	GCAGCCCATGGTGAGTTGCCACGGCGGCGGGCTGAATATTAGCAGCCGGCGGCGGAAAGACAAGGTGGTGATCGTGATGGGCGCCACCGGGACGGGGAAGTCCCGGCTGGCCATCGACCTGGCCACCCGTTTCGTGGCGGAAGTGGTAAATTCAGACAAAATGCAAGTGTACAAAGGCCT[G/C]GACATAGTAACCAACAAGGTGAGGGAGGAGGAGTGCCAAGGCGTGCCCCACCACCTGCTGGGCGTGGTGGACCCGAATGCGGATTTCACGGCGGCGGATTTTTGCCGGCAGGCGCTGCAGGCGGTGGACGCCATCACCCGTAAAAACCGCCTCCCGATAATCGCGGGCGGGTCCAATTCC	NSP306_trifida_chr_v3.fa	Chr01	16228997	-	[G/C]	SNP	1	genic
Chr01_016398948	ACAGAAGCAAAAGGTTTGTATACTGGTGTAGTGTGTAGAGGGATTAAATATTCCACTTCTACTGTCCGGTTAATGATGCGTGCTTGTTTAAAAGAAGGCGAGGCCGAGGAGGCAGAGAGGTACTTTTTAGAGGCTAAGGCTAGTGGTATTGAGCATGATCCACCCACATACAGTGTTGCT[A/G]TTTATGCTGCTTGTACGTTGGGAAAAGTGGGAGCCGCAATTTCGTTGCTGAATGAGATGAAGGATAAGAATTGGGTCCCGTCAAAGGGCACGTATGTGAATGTAATTTCCGCTTGTGTGAAGCAAAGGAATATGGTTGATGCGTTGAGGCTTAAGGAGGAGATGGTTAATTGTAGTCATT	NSP306_trifida_chr_v3.fa	Chr01	16398948	-	[A/G]	SNP	1	genic
Chr01_016567833	ATCAATCTGCAGATTCGATCTTCACTAACTAACATATATATTCTCCAATGCAGCTGGAGTTATTAGCCACTTATTACTATCAATCAGCAGATTGTTATCATATCATACATAGTTTTAACCGGGAATCTGTACTGGGAAGTTGTGAATCTCGTCCATCCATGGATTCTTCTCCTCAGCCGG[A/G]TCTATAGTCTTTAAAGCCATCCAAACCGCACTGTTACACTTGAACCCAGACCCAAATCCTATCTGCCATGCCCTATCACCCTTCTTAATCCTCCCCTTAGCTTCCGTATATGCAAGTTCATACCAAAGCGAGCTACTTGAGGTGTTCCCAAATCGGTACAGCGTCATTCTTGAGGGCTCC	NSP306_trifida_chr_v3.fa	Chr01	16567833	+	[A/G]	SNP	1	genic
Chr01_016676845	CTCTGCCAGCATTTCTGCATGTTTCCCAAATAGTAAAAGCAATAAAAGAAGGGAATGCAGGCATAAAATAGAGTAATAAAAACCTTCAAATTCAGCATGGTTAGCTCACCGACCATAACGATGCCCAACTCCTTGGCATCTAGCAGAAAAAGCTAAAGTTTCCCTCACTGTCATTTCTCC[T/A]ATGTGAAGATCATGTTGATTAATATATGCAGATGTTCTTCGTGGTACAAATTCCGTCATTTCATGGCCATTGTATGTCACTCTCCCACTAACCTGAGGTCAAATAGTTAGCATATATAAATTCAAGGAATATTGTTGGGCCAAGGACAGTGAAGGCCAAGTCTAGCACCGGGTGGTTGGT	NSP306_trifida_chr_v3.fa	Chr01	16676845	+	[T/A]	SNP	1	genic
Chr01_016836832	GCCTAGAAGCGTTAATTCAAGCAAGGAGGAAACGATTCCTGTTTCGAGCATGGCTTGTCGATCTGCATATGACTTGTGCGCCATTACCATTAAAATGTATGATGCCTTCTCTTGGCACCCTGGTGAATCCGTCCAGTTCAACACATCAACCAGTATCGGAAATGCATCGGGAACTACACT[A/G]ATCGCCTTTCGCCCTTCTCCTATGGGCACTATATTGGTAAGAATAGAAAGCATCCTATCGCTTACTTCCATGTCCCCCAACTTGCTCATGAGAAACGGCACCAGATCAGTCTCTAGGATTTGGAAAATGTTCGAAGGTGAGATTGAAAGATTGTACAGTGCTCGGAGTGAGTCCAGTCTG	NSP306_trifida_chr_v3.fa	Chr01	16836832	-	[A/G]	SNP	1	genic
Chr01_017012722	TTCCCGTGGAGATCGTGATAATTTGGCCTTTGGATGCCTATACAAGTATTTGCATTTTCACCACTTAAAATTTTGTAATTAATTTTGATTATGGCATTGGCTTATCACATTCTTATTTATTGCCAAATTGATCCAATTTCAGTGATATTTGGTTAATTATTTTGTTCCAAATTCTTATGC[G/A]ATCTGTAGAATGGATACTGGAGTGAATTGTTTCTCTTACACTCTGTTTTTGCTTGTGGAATGGTCAGTAAGGATGGTTTGCAGTTGTTTTATGAGCTTAACTATAGCATTCAAGTGAGATTGAGTTTGTGGTCTTACTTGGTTTGAAGTAGAATTCCTTTGCTGTCCAGAGGAGCTGATG	NSP306_trifida_chr_v3.fa	Chr01	17012722	+	[G/A]	SNP	1	genic
Chr01_017148626	AAATAAAAACTAAAATATAAAAATAAGTTAAAAAGTAAATAAAATAAAGCAAGCTACCCCAAATGTTAGATTTACAGTACAAACAGCTGAAAACTACAAATAGCAAAGAAGCCAACATCAATGGATTCAAAAAACTTGAAGACATGCCCAAAGATGATGTACAGTTTGAACTACCACAGA[T/G]TAGATCTGCAATTACACCAAAATACTTTAAAATTCAGAAGACAGAATACATGCATCTTAGATCTTAGAGACTTACTGTCAAGGGCCATCCCTTCAGTGTCAAATTGTTGCTCCCTTGATTAGAACCTAAAGCATAGACAAGTTACAGCAGTACTCACAGATCAACACATTCATAAGTAGA	NSP306_trifida_chr_v3.fa	Chr01	17148626	-	[T/G]	SNP	1	genic
Chr01_017296012	ATTGTTGTGCAATAAAGGTCGGGTTTGAATACGACATTGTAGTCTCATGTTCCCTCGTCGATGCCTATTCAAAATCCGGTCACATTGAACACTCCGATCAGATCTTCAGAGAGCTTCCTTCACCTAATGCCATCTGTTTCACTGCTATGATCAATGCATACGCAAGGCTAGGAAAGGGAA[G/C]CGAGGCCCTCGAGATGTTCGGAGCTATGATCCAACAAGGCCTAAAGCCCGACGAAGTAACATTGCTGTGTGTATTGATGGGGTGCAGCCACTCCGGCATGGTGGAAGAGGCAAGAACAGTGTTCGATTCGATGAGAACACATCACGGGATCAACCCTGACAGGCGGCATTATTCATGTAT	NSP306_trifida_chr_v3.fa	Chr01	17296012	-	[G/C]	SNP	1	genic
Chr01_017438080	TAAGTTTCAACATTCATCATTGAGGCATGATATCTGATAAAAACCAAAGCTTAAGAGATCTGAAACCTAACCTTAAGGGCATCTAGTACTCCAGGAATAGTTGAGATATCGCCACAAACTTTGAGAGTGAAATCAAGCTTTTTCTGCAGGCCGGAATAGAATTGAGGCATGATATCTGAT[A/G]AAAACAACAAAAACTTGGGGGAATTGAATGAAGAATGGGGCACATTACCTTATTTCTTAAGGAGTAACAAATAGCTCCAAAACATGGGAACTCCTCAACTAACGGTTTGAATATTATCCTGAAAACACCCGTAAATCCAATGTCTTTAACCTGCAAGTTCTCAGAGGCATGAAAAACGAA	NSP306_trifida_chr_v3.fa	Chr01	17438080	-	[A/G]	SNP	1	genic
Chr01_017595478	GTTGCAAAGACCAGGAGGAACTAACTCTGTGTTAGTCATTTCAGTACTGATGAGGAAACTAAACTGTCGGTAACATAGCCAGGGATGAACTGCCGACTATCCATTCATAGAGCATAACGTCGTTGTGCATCTATCATGGACAGCAGAAGGTGGTTCTCAGGTTCTTCTACGCACAAAGTT[T/C]TCGGCCTCGTGCATAGAAACGCCCATGTGATAAGGAGAGCTGGAGACTCTAAACTCCGGCTGCTGGAATATGCCATCACCACTAAAGATGCTTGTGACATCAGAGCCGGAAGGGGTAGAAGTCCCCCAACTACCGCTTTCTGAGTGCTGAAGTTGAGAGCCAGATATGTCTCCACCGCCC	NSP306_trifida_chr_v3.fa	Chr01	17595478	+	[T/C]	SNP	1	genic
Chr01_017598182	GAAGCTAAAGACAAAAGTCAAACAACAAATCCAGGCACCATTCACCACCCAATCAACTTAGAACAAAGGAATACTTTAACAATGTTCATATATTCTTAAGGAATTTAATAGCATTGGCAAAAAAGTAACATTCTGACTTGAGCTGATAACTAAATAACTAATTCATTATTTCATCTAAGA[T/C]ATGCACCCAGCAAATCAACATATTAGACACGAGACACGTAAGTTATTGATAGACACAGCAGATGACTTTGATCGCAGGGTATCTTATACCTCCCTGACTAAGATGCATTTCTAGAAGTTTACTCTTTGATCAACAATTTTTTTCTTTTGGTGTAACCCGAAGTATCCACCATCAGACACA	NSP306_trifida_chr_v3.fa	Chr01	17598182	-	[T/C]	SNP	1	genic
Chr01_017647364	TACCACCGCTCAGCTTAGCTTCGACAAACCAAAGAAGGGAAGAGGGAAGGAAAAGAAGCAGAAAGAGGTGGTTGATATGAATAAGCTTCATCAGATGAAGAGGGATAAGGTCTCGGCTTGGACCATGAAAATGCTGGTTGATGTCATATCCAATTCGGGGTTGTGCACTCTCTCTGGCGC[G/A]TTCGATGAAAGTGCCTTTGATGGAGAGAATGACCAAGCAGATAAGCAGATTACTAATGAGGAGGAAGCCATTGCTGCTGCCTATCACATCTTCAGGAACGTTGCTCGCTATCCTAACGCCACGTAATTCTATCTTCCATTTTTCAGAGATTTCCTTGAGCTTATGCTTCTTTGTTTCCTT	NSP306_trifida_chr_v3.fa	Chr01	17647364	+	[G/A]	SNP	1	genic
Chr01_017751349	TCTCAGATTACTCGATCTCAACCTCCTCAACCTGAATATACTCACCACTTCAATTTATAAGCACAGAAAATTCAAATCTCAGAATCTGCTATTAAATTCTGTCATTCAAATTGTGTCCGTTATTCCGTTACACATTAAAAAAAAACGTTAACACACACCTATGTGCACATTCATACACAT[C/T]ATATAACAGCATCGAGCAAATAATCCAGTGAAAAAAAACGTGTACCTACCGTATGAATTGAATCTCTCAGAAATATATACTGAAAACCTAGAGCCAAAAAATTTATCTCTCTTTCTCCCACTCGCTCTCTTCGTCTACAATCTCGCCGCCGATGATCAGGAGCTTGAATACCATATACAT	NSP306_trifida_chr_v3.fa	Chr01	17751349	-	[C/T]	SNP	1	genic
Chr01_017883186	TCTAATGGCAGTAGGGACTGGTGGCCTCTTACCCAACGTCTCCGCTTTTATCTCCGACCAATTCGACCAAAAAAACGAAAAGGAAAAGGCAGACCTCAGAAACTTCTTCAACTACTTCTTTTTCTTGTTCGCCATGGCGGCTCTGTTGGCTGTAACACTTCTTGTTTACGTTCAAGATGA[G/A]TACCCTAAAAATTGGGGCTATGGGGTTTTCTCTCTTTTAATGCTCATTGCTATCTTGATGTTCTTGTCCGGTACAAGAACTTACAGATACAAAAAGCTCATAAAAAGTCCCATGGTTCCAATCGTCCAAGTTTTTGCGGCTGCTATAAAGAAGAGGAAGTATCAGGTTCCTGCAAGTGTT	NSP306_trifida_chr_v3.fa	Chr01	17883186	+	[G/A]	SNP	1	genic
Chr01_018062237	AAATGTCTCTCTTTATTCTAATATTATTTCGTTTCTTTTCTTTTACAGGTTCATATACAGAGATGATGAGCCTTTAGTTAACACTGTTCGTGTTAGCTAGCAACCAATTCACTTCAATTCGTCGAAATTTCATGATTTTATTTCATTTTCTGAATTTTCCAGTACCCTCTCCACTCCGCT[A/T]CAAGTAAGTGAGGGCTTTCTTTGCTTTTTTCGTTTTCTTTATATTTAAGGATTCTTTATATTTACGGACTTAATTGTGTGGTTTTTAAGCACTGGTAAATTCAATGCTTTTTTTTAAGCTGCTGTACAGTTTCGGAGAAAATTAGGTAAAGTAAGATCATGGGTTTCTTTTTTCTCTGAT	NSP306_trifida_chr_v3.fa	Chr01	18062237	+	[A/T]	SNP	1	genic
Chr01_018241801	TGAAAACATATATATATATATATATTTTCTTTTGGCATTGCTTTGTGTTGAAGAAAAGGTTATGGGAGGATTTGCTATGATTGTGGAGTGTTATTGCATTAAGTCTTCATTGAAATGAGCATTTGTACCAGATCTTATGAATGTACCATTTGAAGGAAATGAAGCTGAAACTTGAACAAA[A/T]ATACATAGAGATTTCGTACAAAAACAAGCTTATCTGTTCTTCATTGAAATAGTTGAGCTTCATATGGATTCCTTTTCATAAGCTCTTTATTCTTTGATGAATTAATATCATTTTTGTTTTAATTGATTACATTTAGGTTTTTAGTTCTTTCTTTTCACTTCTTGAATAAACCAAATCTAG	NSP306_trifida_chr_v3.fa	Chr01	18241801	-	[A/T]	SNP	1	genic
Chr01_018308729	TACTACAAGCAGATGACAACTTAGCAAAAAGCTCTCTGGTTGACCAAACATATCTTTTTCCCTCACAATTGAAGCTATCAGCATCCTGTAAAAGTATATACTAAGCTACACAATACAATTCTTCTCATTTTTCCATGTCTTCGATTCTTTGAAGAATATGCCGATAGTTATAACCAAAAG[T/G]AAACAAAATGGAAAAAAGGAGGGAGTAAAGACTAAAGAAGGTGAACTATCATAAAATACAATATCAAATGAGTTGTCTCAGTCCTCCTTGTTACGAGCTAGTCTTGCACGGTGTCTAAGCTCAGCCTTTTTCCACCTAACGATCAAGTAGCACATGGAAAATAGTGTGTTCACCTGCGAA	NSP306_trifida_chr_v3.fa	Chr01	18308729	-	[T/G]	SNP	1	genic
Chr01_018326582	TGAATTGCCACTCTGAACCAACCAGAGCTAAGTCCATCATTGGATCCAGTCCATTCTCAGGCTCAAATTTCGCTATGTTTAGATGATCACGCTTAAGCCTTGCCTAAATTAAGAAAAATGAATAAACAGAGATCAAATGTCATATTCAGTATCATGCATTTTATACTTTATACAAAAGCT[T/G]GAAGTTAAACAGCAATGGTTTCTACACTCAATATTTATTTTTCTTTTCTTTTGTCCGCTGCAGCCCATTTGGATCAAAATGACAAAAATGAAGCCATTGGTTACACTATTAAATATAGTCTTGGTTTCAAAAATCCCCAAAACCGAAATGTATTCATTTGACTACTAATTATAATTCCCT	NSP306_trifida_chr_v3.fa	Chr01	18326582	+	[T/G]	SNP	1	genic
Chr01_018341038	GGGCATAGAATTCAGTATTATGCTCCAAAACCAATTCGGCATTTCTTAGAAAAGAATAGTTCTTTGAGTTCTTTACATCTTTAATTTACTTATTCATAATTAGGCAAAAACAATGAAAAAGTAATTTACCGGAATAAAGAAGTTCACAAGTTTCAAATTTGCATGCCATTTCTGCTCAGG[A/T]ATATCAACGTAAACATCAGATGACAACCAGCCACCATCTTCAGATGTCATCTCTGACCTCCACATCTTACACCCACCACTGACTTGTACATGCACACGATCATAGTGATTCTGAAACTTGACATGCCCAGTGGCATTTTCCATCTCTCTATGAAAGGCACAACGATATAACAACAACAAT	NSP306_trifida_chr_v3.fa	Chr01	18341038	-	[A/T]	SNP	1	genic
Chr01_018596848	CTAGATGGCAGCCCACCGGCTTACCATCTTTCTGAAGGTTCTGGACCCACAAAAGACAATTGGATGGTGTACCTTCTGGGAGGTGCGTGGTGTCCTACTATCTCCGACTGCTTAGCTCGGAAGAATGGGCATCTTGGATCTTCAATAAAATGGAATATCACTAATTCTGTTCAAAGATTC[G/A]GAGGCATACTCCACAATAGCTCCCATCACAATCCGGACTTTCGCAACTGGACTAAAGTGATGGTCAGGTATTGTGATGGATCATCTTTCACGGGCGATGTGGAAGATGTTGATCCAACCACTGGGCTTCATTTTAGAGGGAGAAGAGTTTTCGATGCCGTAGTTGACGACCTTCTATTCT	NSP306_trifida_chr_v3.fa	Chr01	18596848	+	[G/A]	SNP	1	genic
Chr01_018631575	CAATTTCATATCGTCGCTCGGAAGTGTCCTAGTTGCATGTCTTACAACACACGCCAAACAAGAGGGAGATAGATAAATAATGTATTAGATGGGACTAAAAATGGGATTGCACCAACCGCAAGATCTTGCCAATTCTCATTCACTCGTAAAATTGATGGGAAGCACTGCAGTAAGGACTTG[C/T]CAACTGCCTCCTTCAAATGGCGCTGTAAAAGATAAGAATGTCTTTTGAATTGGCAATTTGTGCTTGATATTTCCCACGATAGTAGAAAACCTTATTTAAGCTTGAGACTATTTCTTATAATATGATGCAATATTTCTTTTCCCCTAAACTTGTACACTCTGAGTACGTATTCCGCTGATC	NSP306_trifida_chr_v3.fa	Chr01	18631575	-	[C/T]	SNP	1	genic
Chr01_018798807	CCCGAGGGAAGGCATTATAGGTTGCAGCTGTCAGCTGTTTGAGTTCTCAGGGATACTTTGTCGGCATGCCCTTCGAGTGCTGTCAACAGGAAACTGCTTCCAAATTCCCGAAAGATACTTACCATTTCGTTGGCGAAGAATCAGCTTACCATCAAGCAAAGCTCCCCAGACAAATCAGAA[C/T]GATCATACGGAAAGGGTTCAATCACTGCAAAGTTTGGTTTCAAATCTTGTTACAGAATCAGCCAAGTCAAAAGAACGCCTCGATTTTGCATCCGAGCAAATTTCCATCCTTTTGACTCAGATTCGAGAACAGCCGGTTTATTCCCAGGAAGTTAGAGAACTGTCATCCATTCAAAGGAAC	NSP306_trifida_chr_v3.fa	Chr01	18798807	-	[C/T]	SNP	1	genic
Chr01_018944607	TCGAAATTAGAGTTGAGATTTTACGTTACATTACCTGTGTTGCAGCAAATTTGCGGAGGACATCAATAGAGTAGAAATTGGGTCCACAGTACCATCCGGGAGTATCAGCAGCATCAAGGTAGTCAGCAAACAAGGTAGCCAAATATGCTGCGTTTACTACATACTGAAGAGGTTGAGGAG[A/C]CCCGTAGTTGAGCTGTATCAAGCCTCCTGCAACAGGCACGTAAATTTAAAACTCTATACCGCAACTCTACAGGAACTTCAAACTCTATAAGTTCAAATGTTAAATCAATCAATTTTACCTTTTGTTCTGTTAAAAGAGGTGAAGTATGGCAAGTAGGAGCACATGACTATGCTTGTCTGG	NSP306_trifida_chr_v3.fa	Chr01	18944607	-	[A/C]	SNP	1	genic
Chr01_019042257	CAAGTTTCAGTTTGGTTTGCAGTGTTGCGCCGAACCCTAGGCGTTTTTCCACCATAATCGGGGAGAATTCGGAGGGGAAGGACCTGGTTGCGGAGAATATTGATTTGGATGCGGTAAATAGAGAGGGAGTTGAAGAGTCTAAGGGTAATGGTGAAGCTGATGCTATTATTTCTGCCAAGG[G/A]ATCCAACGTTGAAGAGCAGGCGTGGAAGTTGTTGAAAGACTCCGTTGTTACGTATTGCGGGAACCCTGTTGGGACCCTGGCTGCCAATGATCCTAATGATTCTATGCCGCTTAATTATGATCAGGTGTTCATAAGGGACTTTGTTCCAGCGGCTCTTGCATTTTTGCTCAAGGGGGAGAA	NSP306_trifida_chr_v3.fa	Chr01	19042257	-	[G/A]	SNP	1	genic
Chr01_019047935	GTGGAGGGTAAGTGTACTTATTAGGCTTAGCAGAGGCGGAAACAACCATTTCATAGTACACAGAAATGGCCGCGCGTGTGTCTTTGTTGTCTACGCACCCTTTGATCAAACAATTCCACACAAAAACATTGGGGTTTGGAGTTTGGTGGAAGACAGCCATTGCACACACGAGGCTGCCAA[A/T]TTGAGGATTTGCATAGCACTTCACTAAGGTCCCGGCAACATAGTGGTCTTGGAAATGACCTGTTTTTAGCGCTAAGCCATGAACTTGGGTTAGATGTTTGAAAGAAGCAGCACATTTTGTGTTGAGAAGATTCAAGATTGCTTTCTGGGAGTAATTGAAATTGGGTAAGGATTCTGTTGT	NSP306_trifida_chr_v3.fa	Chr01	19047935	-	[A/T]	SNP	1	genic
Chr01_019192432	CCATGTTCAGCAAAGGAAAACAATGTGGAACTAGCTAAAATTTATTTTTCTGAGAAGTTCGTATAAAGATGAACAACTGCAGTAGTGAGTCTCAACTTCTTATAAAGGGAAATTTTTCCTGAGGTATGATGGGTGAAGAGTCATTAAAATCAAATTTACAAATTTTAGAATAATAAAAGC[A/G]AAAGAATACATACCAAATTTGAGTTCTTTTACCCAAAACCCTCACAAGTGCATCTAAATTGCAGGTTTACCTGTCATTTGATTTTTATGGAGATGCTTTACCATGCTTGAAGTGTGAATTTATGTTTATTAAGTGGTGAACAATAATGTAAAGAGAGAGCCACATCAAGCACCCCACTGC	NSP306_trifida_chr_v3.fa	Chr01	19192432	-	[A/G]	SNP	1	genic
Chr01_019247440	ATCAAATAATGAATCAGAAAGTTTACTCCCACAAACTACCCAAGTACATTATCATTTTTAAGTAGCATATCTAAAATCATCCCTTTAAATTCTAGAATTTCTAGAAGTATAATACTAGTTCTCTAGACATCAGAAATTTGTAAAAGAGACTGAGATAAATACTGATAAACAGAATCGAAT[G/A]AGCAAGTACCTTTGCTCACTTGCCTCCACCACTCATCTATTTGCTTTCCCTTTTGAAGCTGCTCATTGTTCAGATACTCTCTAGTTGATGTATTCAGCGACCAAATCCTCAAGTTCTGACAACTGCTTATGAAATCAAGGAGGATACTTTGGGGATTATTAGGGTCCGAACTTTTCTCCT	NSP306_trifida_chr_v3.fa	Chr01	19247440	-	[G/A]	SNP	1	genic
Chr01_019440070	TCTTCTTCTTTGCTTTGCTGCCTTTTGCCATCATCCGCAGTTCCGCACCATGGCTTCAACCTTCGCCAAGAGACTCACCTCCTCGCTGTTCAGACCTAATCTCTCTCTTTCATCATCTTATCCTCACCTCTGCACCCACCAGGGTCTCTCAGAAACCGCAAAGATCTCACCTTTCCTCCT[C/T]CAATTCTTCAATTCCACTTCAATCAAGTCCCCCTCTTCACTGAACCAAAACCCCAATTTCCCAGATTCCCTTCTCACTGGATCAACTACCCACTTTAGGTATCTTCCTAGCTTCAAATACCCATTTAGCCATGGTCAATTTTTGTTAAAGAATTGTGAAAAGGTGAGGTTTTTATCAACA	NSP306_trifida_chr_v3.fa	Chr01	19440070	+	[C/T]	SNP	1	genic
Chr01_019561018	CTGGAAAATCAAGGTAGGTTTATGATCATAATCTCAATCTTCTCCAAATAAATAAATTAGATAAAAGAATAAGGAAGAGGATCAGATGATTTACCTTCTGAGCTTCCTCTCCCATGGCTGATGGAGATCTGAAGTAATCACAGCCACTGGCCAGTAAAGATTGAGTGATTTTGGGGTGAG[G/A]GAAGAGAGATGATCACAAGGGAGGAGGGAAGGAAAGAAGAGGGTTGGATTTAATATGAAATGAGAGATGGAAGTTCGGTTAGAGAGAGGAAATAGAGTCTAAAATGTAGCCAATGAGATGGCGACACGTAGGGAATGGGTGTTGAAATTCATGAGATCATCAATGTTGTGGGAGTGATCC	NSP306_trifida_chr_v3.fa	Chr01	19561018	-	[G/A]	SNP	1	genic
Chr01_019703912	AATTCTTTTGGTTGAACAACATTGTATATTTTTCTTTTTCTACTAGCACGATTTAACTACTTAATAAGTTTAATCTTTATTACTTACAATAATGGTATTATGGAACTATAATACTAAGAATAGTTGTTAGAACTAAGCACCTCCCATTCAATGTAGCACAAGTAACAAGGTCAAACTGAC[C/T]AGCTCTATCTAGGAAAGGCATGTTTCCTCCCTCTTTAGTGGCATGGTAATTTCATAATCAAAACAATACAAATATTTTCATTTGCTCTTAATATTCCACTAACATAATTAGGGGCTCAAATAAGTGGTGTCAAACAGAAGAATGTAGTGCAAGAAGTATTAAATATTACAAGGAATATTT	NSP306_trifida_chr_v3.fa	Chr01	19703912	-	[C/T]	SNP	1	genic
Chr01_019852773	CTACTTTGGACCTGATCTCAAGGATGAAAGGCCTAAGAAGTCTGCTCTGCGAAGGATTGCTGAAGGCCTTCAGCTTTATTCTTCCGATCAACTTGCTGGCACGCACTTCAGGACTGCTGAATTGGAGAGACTCTATTACTATGTACTTAGAAAGGCAGACCAATCTGTTATTCTGCCACT[A/C]CCTTTATTTTACCAGTTCTTCAATGGACTTCTCCCTACTCCAGTGCCAGGCTCTGTTGCAACTTATCGCCAACTGAATGATCTTTTTCCACCTCACTTGCATCCCCTACGTCTACATAATGGGCATAATGTTATTGAAAACATTGCATTCATCAACGACCCTGATGTGAACTACGTTAGT	NSP306_trifida_chr_v3.fa	Chr01	19852773	+	[A/C]	SNP	1	genic
Chr01_020003498	CAACACCACCAGCTTTCTTGCATCTCTCAGTATCATACTGCTGTTGATAAGCGGTTTGCCGCTAAGCCGGAAGTTCTTTATGTACATCATGATGATCATAATGTGGGTGGCCATCACTGGGATGGGGTTTAGTTATTTCTTCTGCATATACATGATTACTCCGGAGAGGAATAACATGAA[A/C]ATAGGACTTAACTTGTACAGAATTGGGGAGTTATTTTTAGCAGGGCATGCCGTGATTCTTGTGTTAGGGCACACAATTCAGATGACAATCAAGATGGTAAAATGGGTGTGCAGAGCATTGAAGAGAAAGCCGAAGGTGATGAATTCAAGTTCTATGGATATACCTTAGCTAGCTTGTAAC	NSP306_trifida_chr_v3.fa	Chr01	20003498	-	[A/C]	SNP	1	genic
Chr01_020125485	TATGAGTTTTCAACTGCTAACTATGGAGTAATTAATTCCATAGTAGTATATTGATCTTGTTTGGCAAAACTTATGAATATGAATTGTGATTATGGATTGCCAAGTTACTTTTTATTTGCTTAAATAAGCTAAAACGTATGATAATAGATTTTGCAATCTATTATCCCAACAATCATACCA[T/C]ATACCATTTTACCTGCATACACCATTAGCATTCTTGATTATATTAACACAGCCTAATTAATCTTTTGGCCAACAAGTTTGCAGGTGATAAAAGCATATGCTTTTAACAAAGCTTGGGTCATAGGTTTCCTAATGGACTTGTTTGGAGCTGCCTTAATGTTGCGAGCATTATCCCTTGCCC	NSP306_trifida_chr_v3.fa	Chr01	20125485	-	[T/C]	SNP	1	genic
Chr01_020267150	GCCTTGGGGACTACCTAAATCGCTTTGGAGACCACCCGAGCCCAGTTAGAGGCCGAGATTAAGGCACACTTGGAGTTGGAGTCCAAGCTACAAGATTGGAGGAGTAGATATGATCAGCTAGTTGCTTTGCAGGCTCGTGAGAAGAAGGCGCACGAGGAGGCCCTCGCCTCAGTGTTGACG[C/T]GCTACCAGGGTTCTGAAACCTTTAAGGGAGATGTGAAGACCTTCATTGTGGAGCACATAGAGGAAGCATTCCAGAGTTTGAAGAGCACTACCACCCGGAGAGAGCGCGTGGCCGAGGATAGTTTCTTTATGTATGATATCGGTGAGTATACCCCATGTAGCGTGAGATTTACTCGGCCCT	NSP306_trifida_chr_v3.fa	Chr01	20267150	-	[C/T]	SNP	1	genic
Chr01_020456126	CTCCAAGAACACCTCGAGACCGCAACACAAAACGAAGCAAAACCAAAGCAGAGAACATCAGGTAATATTATCGAATCTAACAATGATGTTGCTGACAATGTTGAGGATAGGAAGTGTTCTGGGATTTCCACTCATGAACAACCTAAGACAATAGATGATGATTATGTTAATCATGATCAA[A/G]GTGTGGAACCAGAGTGGGCTGGTGATGGTCTCCAATCAGATTGGCTCCCAGGAAGCAATATTAATACTTTCTGGGATCATAACATCTCTACTACTACTGATACCTTTCTACAGCAATCTGATTTTGCCATTTCAAGCTTCCCAGATGGCAATCTTCCTCATCTGAGCACCACTGAAGCTG	NSP306_trifida_chr_v3.fa	Chr01	20456126	-	[A/G]	SNP	1	genic
Chr01_020594804	CTTCAGGTTCGTCCTATGCTATTTCTCTCCATAATTATTTGGGGTTTCTCTCCCTTTTTTTTGGGTATTTTAAATACGGCCCTATTTAACTAAACTTTTGGTTAGAATTTTGATAACTGCAGTATGGAATTGCACAATGAGGCAGTTATATTCAGCTGTGTAACTGTATTACTCAACATT[C/T]TAATGTTTTGTGACAACAGTGCTTGTATCTTGGGGGTTTTTATAACCATTAGACGTACTGCTGATAAATAAAGATTCAATTGTGGTGTAGTTATGGCCCTATTTGTTCTTTTGTTTGTTTGTTTGTTTTTAATTATCTCCTTTTGTATCTGCTTGGTTCCAAGATTAGTATTTGTTTTAG	NSP306_trifida_chr_v3.fa	Chr01	20594804	-	[C/T]	SNP	1	genic
Chr01_020736178	AGCTACCTTTAGGGGCGACGTTTATAGCTACGGTGTCGTTCTCTTGGAGCTTATTACCGGTAAGCGGCCCGTGGAAGTGTGCAAGGGAAAGAACTGCAGAGACCTCGTTTCGTGGGTGTTTCAGATGAAATCGGAGAAGAGGGAGGAAGAAATATTCGATCCGTCTATACGGGATAATAA[A/C]GAGTGTGAGAAGCAACTTTTGGAGGTTTTGGGCATTGCTTGTAAGTGTATAGATCAAGTACCAAGGCAAAGACCCACAATTGATCAAGTTGTTTCATGGCTTGAAGCAATTGAACCTGGGAAAGCAAGATGAAAATGAAAAGGTTCTGTGCTGTGCTGTCCTAATCTGAAACCAAAAAAA	NSP306_trifida_chr_v3.fa	Chr01	20736178	-	[A/C]	SNP	1	genic
Chr01_020856530	AACCAATTGTTTCTAGATAGATCGCCTGTATTCCATGCTTGAGTTCCCCATAAGTGACAAGCAGAATTCACAAGAAATGTTATGTGGTACATTAACACAGCTCTTACTCCCTATAATAGTTAATAGTATATTAGTTTAAACGGTTAGTTGAGATTAAGCACATCATATCCTTCATTAATT[G/A]CGAGTATTTTGTAGCTATCGATTGTGACTAATTTCAGGCATGCAATAATGGACATGAGAAAAGAAATAAAAATAAATAAATTAACAAAAAATAATAAGTGAAATGCTTACCATGCCCCAAACTACATAAGGAAATCCGCCGATAACATACAGCAATGCTGTAAGTAAAATGGGATGTATA	NSP306_trifida_chr_v3.fa	Chr01	20856530	+	[G/A]	SNP	1	genic
Chr01_021057544	TCGGCAGTTAAAAGCCATGGATGAGAAGCTACTTGCTCTAGAAACAGACAAATCAAAGTACAGTATAAAACTGAAGACAAATGACGAAAGAAATGAGTTACTGATGGGCAGTGGGAGTGGATATATGATGGGGATAGAAGCAGTGGGGATTGACAAGCAGGTGGAGGATATAGCAGAGCT[G/C]ATTCAGAAGAATCGTAGAGGGCAGATGTTGGTGATCACGGTTTGGGGAGCTGGAGGTTGTGGGAAAACTACTTTGGCCAAGCAAGTTTATGAAAGAGTGAAGAATAGTGGGAGCATTGATTGTTTTTCTTGGGTTGATGTAAACCACTCCTCAGATATTGAATTTGTTCTGAGCGAAACA	NSP306_trifida_chr_v3.fa	Chr01	21057544	-	[G/C]	SNP	1	genic
Chr01_021172428	GCCCTTCACTGGCCTCTGCCCCAATCCCCTTAGCCACCAATTGCTGGACTTGGCCCTTTAAGGGCCTCTGCCCAACATTGTGGATACATGAAACTCAAACTCACAGTATGAGAATAGAATACCTGGTAGAAGAAGTAAAGGAGCAGGAACACAACAGAGACAACTAGACAGATCAGAATT[A/G]TTAGTTGCTCCCATGAAGAAAAGTAACTAGGAAATCTTAGAATTAGCATGATCGCGAGAGGTATCACTGAGGATACCATTATCCTTGCTGTCTTGCATGTCTCCAAATCTGTGACCACACCAGGACCTAGAACCAAAACAAGAAAACTCTGAAATTAGACCAATTACTTGGAGTTTAGAC	NSP306_trifida_chr_v3.fa	Chr01	21172428	-	[A/G]	SNP	1	genic
Chr01_021314430	TATAAATTAAAAATATTTCTTTGGCCTTTAATTTTGGGAAATAATTATAATTAATTTCTTTTATTGTTATTTATTGTAGGAGTGTAGAATAGTGGTGAATGCTGGATCAATAGGAGAAGGCACAATAGGGTACATAACAGCACAAGGAAGGTCAAGAGCACAAGACAGCAATGCATTTGT[A/G]TTCAAGAATAGCGAAGTGGTTGGAAATGGCAGGGCACTGTTGGGAAGGGCATGGAGGAGCTATGCAAGGACCATTTTTTATAATTCCTCCCTCTCCAACATCGTTGTTCCTCAAGGTTGGGATTCTTGGTCCAACAAAGATTACGAGTAAGACACTTCACCTATATATTAACATATTCCG	NSP306_trifida_chr_v3.fa	Chr01	21314430	-	[A/G]	SNP	1	genic
Chr01_021452767	ACTCACATCCAAATCTACAAGCCTATCCACAATTGCCACAAGCATTGTGCTCCCAACAAGTTCACCTAGCGGGCTACTCTCCAATTTTAGCATGTTCTCCACATACATGACAATCAACTGCAGGTAAAGAGAAATGTTATTTGCTACAAAACGTTAGAGTTTCACAAATGATACAGAGCA[T/A]GAAAGGGAAAGCAAATAATTTAACTAAATTAAGCATTGATCACAATCTAGTACAGACAGGTGAAAACTTGAGAATATGTGCCACATATGCAACAAATATCAATAAATATTATATATGTCCGGATGCCTGAAAGAGCAATGCTCACATTAGGCACCTAGAAGGATAGTGATTATTACAGCA	NSP306_trifida_chr_v3.fa	Chr01	21452767	-	[T/A]	SNP	1	genic
Chr01_021749869	TTACGGAAATGAAGATGGTGAAGATGACGATGAAGATGAAGATGGCAATCAAGACGACGCTGCAGAGGAAGAGGAAGATGATGAGGATCCAGAAGAGGATCCTAAGTTTTGGGAAGATGAGTTTAAGAAGGCAATGACTAGCACTGAAGCAATGGAGAAGTTTGCAAAGAAATATATGGA[G/A]AAAACTGATGAGTACTATGAAGAACAGATGAAAGCATATGAAGAGAGTAGAAAACAGGGAGTTAGAGATGGAGATGCGAAGGGTGTTAGTAAAGACGATGGGGATGAGCTGGCATTGAGAGGTGTTAGGGCAAAAGTTAGTCCAGAAGAATGGAAGTATATTGGAATTGGTCCATGGAAG	NSP306_trifida_chr_v3.fa	Chr01	21749869	-	[G/A]	SNP	1	genic
Chr01_021807524	CAGAACCAAACTAAAGTTGCTCCAAGAACAACAGTCCAAGTGTTCACACCAGAAACAACCAACAAAAAAAAAATCTATTCCTTTAGAGAAAATTATAGGGTACAACTTTAAGTTACAAAATTAAAATGCAACATTTAAAGATCCTATTTTTATAGAATAGACCAAAAAAAATAAAAAATT[A/G]GATAAACAAAGAGACATTGTACACTGAAATCAGACCAGGAATTTGCATAAGGAAGCTCTGCTATTCTTAAAATGAATTGCTTTCTTTAGTTAACCCTGGTACCAATCTTCTATGTTAATAAATAAAATGAAGCCTAAAAGACATTAAATCAACAGAACCTTAACTACAAAAATTCCTCAT	NSP306_trifida_chr_v3.fa	Chr01	21807524	-	[A/G]	SNP	1	genic
Chr01_021946638	CTAACAGAGGGCTGACTGAGAAGTGCATTGCTCTGTTCAAAATGATGCCCAAGAAAGATGTTGTTGCTTGGTCTACTCTGATTTCTGGGTTTGTTCATAAGGGAGAATACGAGGAAGCTATTTGTTTGTATATAGAGATGCTTAGAAGTGCAGTTAGACCAAATTCTATTACTTTATCCG[G/T]TATGCTCAGTGCTTCAGCTGGGTTGGCAGCATTGAATCAGGGTTTGCAGGTACATGCTCATGTTTTCAAAATGCGTTTGGAATATGATTTGCTAATCCAAAGCTCCCTTGTCTCAATGTATTCCAAGTGCGGAAGCCTAAACGATGCCTATAGAGTATTCAAATCTGTCAGGGAACCCAA	NSP306_trifida_chr_v3.fa	Chr01	21946638	-	[G/T]	SNP	1	genic
Chr01_022082579	TTTAAGACAAAAAAAAAAAAAGAAGGGACAGTTCAAAATAACACAAGTTAATACGTTACAATGTTATATATGAAGAAGATTGACACTATATGAGCAAAGTAACTTACTTGTCCATAGGCACTAAACAGTGCAGCCAGTTGCTCTTCAGTGATCTAAATAACAGTCAAAAAGACGTAAGAA[C/G]TAGTACAAACTGCAATATTCATGTAAAGCTAAATGGAAAACCTCATGCTTACTTACATTTTGATCAATGTCAGATACATAAATTGTTCGCCTGATGCTATCTTCTCTTTGAGCATTGAAAGCTCTGTTATTCATTCTCCTTCTGCCCTGGTTCTGGTTGTTTCCTCTCTGTGTAAGCAAA	NSP306_trifida_chr_v3.fa	Chr01	22082579	-	[C/G]	SNP	1	genic
Chr01_022212365	CTCAATCTCTCAGTTTTCCTTGTGATCTCGCACACGAGTGCCCTCACCATTCGTGTGGCCGGAGTTGTCAAAGATTGGGTGGTTGTGCTACTATCAGCTCTTATTTTCGCAGATACAAAACTAACACTCATCAATATTTTTGGTTATGCTATTGGTAATTTTATATTCAGCTTTGGCTTT[T/A]CCTTTGCTTTATATGGATCTTTAACTTATTTAGGGTGTGTTTGGTTCATGGCCTTAGACACAAGGAATGAGAATGAAAGTCATGCACATTGTTTGGTTGACAACTTTTTAAAATACAAGTATAGGATTTGATTACTCCAATAATTAAAAACCCATTACCTAATTTAAATTAGGTATCATT	NSP306_trifida_chr_v3.fa	Chr01	22212365	+	[T/A]	SNP	1	genic
Chr01_022394884	AAGAAGCGGAATAAGAATAAGGAAATTAATATACACTACTACTAGTCTTTAATTTGTTCATGCAAGCTAAAGAACACATGAAGTACTGCAGCCAGCAAGAGTGTTCCTGTCACTAACCAAATCCCCTTCTTGTTTCCACCACATGATTTCAGGACTATTCCATTCTCAAGATCACCCAAC[T/C]TGGGAACTGAAGAACCGTTGCTCAGAGTCGAGTCCAGTGAACTGTCATTCACTTTTGGAGCAGAGGGTTCCATTTGCCATTTTGGTGGCATCTGTGGACTAACCGGGGGAGGCTCGAGCACAGGCACAGGCTCTAGAAACAGAAACCAAACAACCATATATACATTCATTTGGTAGTATG	NSP306_trifida_chr_v3.fa	Chr01	22394884	-	[T/C]	SNP	1	genic
Chr01_022583576	CAGAAACGATGGCTTTGGGGAGCTCTACAGGGAAGGCACTGCTTCTTTGCTCAACTCCATGCTTAGCACCAACAGGTTTCCTTATACCACCCAACATGTCAGGGACAGCTTCGGCGCAGCTCTCAGTTCAAACACCGCCGCCGCAGCTCAGGCCAGGCTGTTCAAGTTGGCCAATGAGGG[T/C]CGCCTCAAGCCTAGATCACTCTGATCCGGCCTATTATTATTAATATAAGAGTCTTGTAATTTAATTTTCATCACTGCTGTATGTCAGTTTCTTCATTGCATTGTATTGTTTCAGCCTAGCTTCATTTCATCATCGAATTTCCTTTATTATTTTGAATATGTATGCAATTAATATGAGATA	NSP306_trifida_chr_v3.fa	Chr01	22583576	+	[T/C]	SNP	1	genic
Chr01_022684033	AAGATTGAGTTTTTATGTCAGGGCGGAGAAAAAAGATGAGCCCTCTTCGTCTTCGGTGGCTGTGGCTCACGAAGAGGCTCGAAATGAGGAAATCGCGAGGAAAGATTTGCACTTGGAGGGCGAATTGCAGAAAGAGAGTGGATCTGAGGAGATAGAGAGAGAGAAGCAGCAAGAAATGGA[T/C]TGGAAAACCGACGAGGAGTTCAAGAACTTTATGGGAAATCCCTCAATTGAGGCGGCTATAAAGCTGGAGAAGAAGAGGGCGGATAGGAGGTTGAAGGAGCTTGATAGACAGAGCAGTAGCAATCCAGTGGTGAGCTTACTGAATAGGCTGCTTCGTGACAGTTTGTCCAGAGAGAAAGAG	NSP306_trifida_chr_v3.fa	Chr01	22684033	-	[T/C]	SNP	1	genic
Chr01_022843951	TTTGTCTTAAGTTCTTTGAGATCATTGGTGATGAATGGCAAAATGAAAGCTATATTATTGTGTGTGTGTGTGTGTGTGTGTGTTTAGAAGTCAATCTATCAAATATTTATAAGCTAACAAGAAGAATTTACTTCTCATATTGGTTAGGAACATGACTCAGTTGACCTTGATCCCTTCACT[G/A]GCCCATCTTCTCCGGGAAGCATAAACAGCTCAGAAAATGAAATCAATATAAGAGATAGGTTTAGAATTACTGGGGATGATGGGCTTCCTGGATCTGTCATACTTGCAAGGGAAAGACTTCTTCAAAGACTCAGAGGCATTTCGCTATCTGGAAACAGGTTAGTCCTTGGTCCCACTGGAT	NSP306_trifida_chr_v3.fa	Chr01	22843951	-	[G/A]	SNP	1	genic
Chr01_022987446	CATTAATTTAATTTCTTCCTCCAGACATATACGTTGGTACAGCTTGAAACGTATATAATATATATTAATTTGGAAAGTAATTAATTAATTAATTAGCATAATAATGGGGATTAATTAAGAAATGATTATTACCTTTCCGTCCTCAGGAATAGCGAGAGCAGTGGCTAGGAGAGAGTAGCC[A/G]GTGTAAACGCCAATCTCCATGGTGTTCTTGGCATTGATCAACTTGAGAAGCATGCTCAAGAACTGCCCTTCATCGGCCGAGGTTGTCATAAGATTCCTGTTCATTTTTCATCAATTCTTAACGTCAGATCAGATCCAACCACATATATATGTTCCTCGTATGTATATTTGTACATAATTA	NSP306_trifida_chr_v3.fa	Chr01	22987446	+	[A/G]	SNP	1	genic
Chr01_023135494	CTTTGGTGATCATCTCTTGAGTGCTTATATAAGGAGCATGTGCTGCTCTTGTAATTTCTTTCTAATAATACTACTGATAACTGATATATTTGTGCAACAGTTTATATTGCGGAGGACTAATGCATTGTTGTCAAATCACTTACCACCAAAGGTAACATAATGAAACAATAATATTTGCTT[T/C]TTAAGATATGCCGCAGGTTCTTTTATGCTGCAAGCGCCTAAATTTAATCTTAGTTGCTGAACATAATACACTCTTTGCCATTGTTATTTGGTGTAAATGTTACTTCTGTTACTCTAATATTTCTCAAACAAGTAAGTTTAGTGCTTTTCATAATTTGCTGTTTCTAAATTGTTTCTTTGA	NSP306_trifida_chr_v3.fa	Chr01	23135494	-	[T/C]	SNP	1	genic
Chr01_023282482	AGGTTAATTTAATCCAATCCAGCTACAAAAATTCTGGCATGATACATATTTATATATATAATATACCAATCTTTCAATCTCAAATGTAAAAGAAATTGTGAAGGGAAAGATGGGTGGGTGAAGTCTATAAGTTGTTGTCTTGTTCAGATAGTACAGAGATCAATATTGTTCAGTTTAGGG[G/A]CTGGTGGTGGTTCCCATCTCCATTTGCAGCTCCTCCATACCCACTGCCACCAGAATACATATTTTGATCATGATTTTGCGGCGGCATGGAATGTCCATATCCACCATAACTTTGTCTTCCATAATAAGCACCACCCCACTGACCATTAGCCTCAGCTCTAGCCTGCAAACAATGAGATTA	NSP306_trifida_chr_v3.fa	Chr01	23282482	+	[G/A]	SNP	1	genic
Chr01_023441216	ATTATAAAAGATAATATAAGTAATTGTGTATTATGTATATACTAGTCATTGTGTATTATGTATATATGAATGTGTATAGTAAAAACACTTCCCTTTTTCCCCTCTTATGTTTGTTGCTTTTGAAGTGTGAAAGATTGACATTAGCACAAAGAGGTTCTACTGGACTGGATAAAATTCCTT[C/T]AGTAAACATTGAAAGTGAGTAGGTTCATTCATTCTAAAGCGTGCTTTTATCTATTATTCCTTTATTACTCTGCATCCTGTGGTTTTTCAATGGAAATGATAGCCTAATTGGTGGTTTGTGATTCTCTTTCCTGTAATCTGCATTTTGACGAGTAAGAATGATTACATCATTTGGAATATG	NSP306_trifida_chr_v3.fa	Chr01	23441216	-	[C/T]	SNP	1	genic
Chr01_023573888	GAGTTGGGCCGCCTGACTCCAACAAATTTCCCTTCTTTATCATAAAGGATAATTGACTGCAAGTCACGCGCTAACATTGATCTGGATTCTCAAAAATAGAAGGGATAAAAAGCGATACAAGTGTTAAAAATCAGCATATTTGATAAAGATACCACACGGTGGCCCAAACCTTTGGTGTAT[A/G]GATTTATAGTCTTAATAACAAAACTTACATTCCCTTGACATCATCAGAATCAGCATTGCCTATAGGCAGGAATGTACCGAACAACTTCTTGTCTCCGTTGATCTTTAGGGGTGCCATAGCCAAATTAAAAGGCCCTTCATCATCCTTCATGATCTGTAAGGCCGAGAAACTCCAATCTGT	NSP306_trifida_chr_v3.fa	Chr01	23573888	+	[A/G]	SNP	1	genic
Chr01_023660185	AAACACCACTGCTCCCATTACTAGCTGCATCTCTTGGAGAGGTTGGAACAGGGATGTCAAACTTCTCAATCAGAGTGGAAATCAACTTATTTGCATCAGAGGGGAGTATAGGAGGAAAATTACGAGCCATGGCATTCATGAAAGCCTTGGATATCTTCAAATCTCCTTTCAAATGGCCTA[G/A]AGCAGACGTGAGTACCACCCCTGTGTATGCCGCAACATCTGTCGAGAAATCCAAAGATATATCCGACGCTTTGGAGAGATACCCCAAGAAATCATTATAGAAGGAAGCGATTGCTTCGGCTCGAAACGATGGTGGCCAAAAAGACAGATTAAAAGAAGAAGGAATGGAGCGAAAGAAGGC	NSP306_trifida_chr_v3.fa	Chr01	23660185	-	[G/A]	SNP	1	genic
Chr01_023666313	TAATATAATACTGATGCCCGATTACTAGCTACCGTGGTGAGAATCCGAGGAAACCCAAACTAGATTGTCAGGTGGGAAGAAATGGCAAACCGGGGAACTTCCCGGCTGGATTCCCAGCACGCGAAACGCGACGTGATCGCGGTTCCACCGCGACGTATCCATATGGCAGATGGCCACGGC[T/C]TCCGCTCTTTCCTCCCCATTCTCGCTCACCAACGAAGCCTCGAAAACTCTGGTGTCGCCCTCTTGGCTGTGGCAGTAGAACACCGCGTAAGGGTAGGGCAAACTATGACACCCCACCATCTTCCGCCCCGCAATCTCCCTCGGACCTCCCACAATCGTGTAATTCCGCAACGCCGCCGCG	NSP306_trifida_chr_v3.fa	Chr01	23666313	+	[T/C]	SNP	1	genic
Chr01_023788320	ACAAACATCGGGAGTAAAAATGTAAAGTAAAAGAATCAAATAGAACACAAAATGAAGTCTAGCTGCTATTGTTATCCAAAGTACTGAAATGCATATTTAATACAAGTGAAAATCAGGGAATGAATATGAGACATAATTCAATCAGTAAGCAAGGAATATTAACACCAAAAATACAGAAAA[C/G]TTTCTGTTTCCAAAGGCATTGCAGATGTTCCAGAAAGGTCTTCCCCCCGGCACTCACCTCAACTCCCCCAAGGAACTAAGTAAATGAAAAGAATATCCAAAGGGAATGCTATTGACTACTGCAGTCCTTCAATATCCACTTGCGCATAAAGCCAACGCATGTAACGTTTCTAGTCAAGGA	NSP306_trifida_chr_v3.fa	Chr01	23788320	-	[C/G]	SNP	1	genic
Chr01_023898335	CCAGCGGAAGATTCTGGAAAGATCTGGACTCGGCGAGGAGACTTATCTCCCGGAGGCTATGCATAATGTTCCGCCCACGATTAACATGGCCTCTGCTCGGGCGGAAGCGGAACAGGTCATGTTTGGTTGCCTGGATAACTTATTCCAGAACACCAAAATCAACCCCAAGGATATCGGTAT[C/T]CTCGTGGTGAATTGCAGTCTCTTTAACCCTACTCCCTCTCTCTCCGCTATGATTGTGAATAAATACAAGCTGAGAGGGAATGTCCGGAGCTTCAATTTGGGGGGAATGGGGTGCAGCGCCGGCGTTATCGCCGTCGATCTGGCGAAAGATATGCTGCAAGTTCACCGGAACACGTACGCC	NSP306_trifida_chr_v3.fa	Chr01	23898335	-	[C/T]	SNP	1	genic
Chr01_024045391	GCCGCCTACCATGGCCACCCTCCTGGTTGTTCTTCTTTTCCTCATTATTTTTGCTGCTAACCCTAACCCTATGCTCCACGTTCACGCACAACAACAGTATATTTCTGCAAAGGCTTTTGAGACCTTCGTTCCTCCCGATAATTACCTCCTCAACTGCGGGGCCTCCTCTGTCGCCACTCT[T/C]CCCGGAGGCAGAATGTTCCAGCCCGACCATAATACCGATAAGTACTTGTCTAATAACGGAGAAGAGAATAAGGTTTCCGTTCCACAAGGAGAGGGTGATGATAAGGATAAGGACATCCCTGATATCTACCACAGCGCTAAAGTTTTCGTCAGCGAGGCTACCTATACGTTCCATGTAACG	NSP306_trifida_chr_v3.fa	Chr01	24045391	+	[T/C]	SNP	1	genic
Chr01_024175582	TAATCATTACAATTTTGCACGCACTGTATTCAATAATTAGGGATCGGATTCTGTTCGTCGTCGTCGTCGGAATTTGTTTGCCAGAAATTTAACCTAATCGGGTTTCTGATTCTGATTTGTTCATGTGCTGCCAGTTTTTAAGTTTATTTTGACTTTCTTTTTGTGGATTGAAGGGTTTGA[C/T]ACAATGCCGGAAGCCAGAGATCGATTGTCGAGGCCTGTGGATATAGCCGAGGTTTACCGAAGGCGGGTGACAGGAATTGACATAGACGCCGGCGGAATTGTTCATCTTGTTAGAGATGACGCGGACGATCTCGGCGTCGGAAGTCCGTTCAGGTGGGGCGCAACTGGACTGACCGGGGCC	NSP306_trifida_chr_v3.fa	Chr01	24175582	+	[C/T]	SNP	1	genic
Chr01_024329053	TCGGCTGTGGTGGAGTCCGGGGAAGCAACCGAGTCGAAACTGAGTCGGATTGAGTCGCTTAGTCAGGTCTCAGGTGTTCTAGGGTGCCAGTGGGGCGATGAAGGCAAAGGCAAGCTCGTTGACGTTTTAGCTAAGCATTTTGACGTCGTCGCTCGTTGTCAGGTATGTATTTATTGTCTG[C/T]GTAATATTTCCAAGTATTCCTGCTTGTGTATGGAGCATTTATTGAATATTGAGAATGCGGTTCTTTGGTGTGTATTGAGATTGTATGTCTGAAGGAGACTTGTAACATGCTAGAGATGATTATATTGTCATATAGAGTATTGATTGTTGGAGCAGTTTTAATAGAATCTGTTAATTGTTT	NSP306_trifida_chr_v3.fa	Chr01	24329053	+	[C/T]	SNP	1	genic
Chr01_024493301	GCAATTCTGGGAAATCAGGCTCTGAGGACCAGAGTTTCCATGAACAAATCTATCAATCCAATGTGGAACGAGGATCTAATGTTTGTAGTTGCAGAACCATTCGAGGAGCCTCTCATTTTGAGTGTGGAAGATAGGGTTGCACCGAACAAGGATGAGGTTCTGGGGAGGTGTGCTATTCCT[T/C]TACAGTTTGTGGACAGAAGGTTGGATCACAGGCCACTGAACTCCAGGTGGTATAATCTCGAGAAACATGTAATCGTCGAGGGGGAAAAGAGGGAAATAAAATTTTCCAGCAGGCTTCACATGAGAGTATGCCTGGAAGGCGGTTATCATGTTCTGGATGAATCAACACATCATAGCAGTG	NSP306_trifida_chr_v3.fa	Chr01	24493301	-	[T/C]	SNP	1	genic
Chr01_024638252	TCGACTCGTTCTGGTTCTGTATTAGGCATCAATTGCAGATGTTGTGGTTTTCGCAATTTCAGCTTCCTAGCATTTTCCATGGCCATGATTGATCTCTTTAGAAGGAGTAGATTTTTCAGCTTGCTCCACTTCTTGGAGGATTTTGGCACTTCAGACTTGACTTTAGCTTCTGAAACTTCT[C/T]TGCTTTCATCATTTGCAATCACATTATCAGCTGCTATTGTCTCTTTCCCTTCTTCTCCCAGGTTCAAGTTATTGTTGTGTTGTGAGCTTTCTGTTCTGTTCAGTTGATCTGATTTTGTATCAACAGAATCATCTTGAGACTGTGTTATGAGGATCTCGTTAACTGCCTCTCTAACGAGTT	NSP306_trifida_chr_v3.fa	Chr01	24638252	+	[C/T]	SNP	1	genic
Chr01_024776011	TTAACAACTCCACACAACCAAAAAAAATACAAATTCCAAAACTTTTGTGCTAGCAATGAATTGGAACAGCATTAAGAATTTAAATGGAGAGTCAAAGGACTGACCCAGCAGCTTCTTGAGGTCTTGCATCATCACCATGAATGTCAAGGCTATTTAGCTGAGCAAAAGTGATCTCACTGG[C/T]AGGAGTGAGCACAGCAGCCTCGCTTCTGCTGGTTGGTGACCCAACACTGCTGCTAGTTGACACTGATTGACCTGAAATCGTAGTGCCACAGGACCTAGTTGCCCCACCACCTCCCCTTTTAGATGGAGTTTTAACCCCATTCTCCTGATTATTCACCATATCTAATAAAAAAATCCCAAA	NSP306_trifida_chr_v3.fa	Chr01	24776011	-	[C/T]	SNP	1	genic
Chr01_024908727	TTCTTTGATAGGCAAAAACTCTTCATCACCAACAATAAATGATGTTTCAACATTCTCATTGGGGTTATCTTGCTGAGCATCTTTACATACTTTGATCATGTCGGATGATGAATCCATCATAATTAGTTTTTCAATACCGCCTGGGAAAGAAAAAGTAGTGCACCTATTGTTATACTTTGA[C/A]TTTAGTAGTATGTTCAAATAAAGGCAAAAATCATTACTGAAGGATGAAGGACCAAAGGGTCACCATGAGGCAGTATTACATAGTTATCCAAATATGGAAATTATCATACAATGATATACAACATGACTTTTTTTGAGATCAAGACTCTGTCTTTCTGCAGGGAAAAGAAACACCTCACAT	NSP306_trifida_chr_v3.fa	Chr01	24908727	+	[C/A]	SNP	1	genic
Chr01_025047270	TATTATTATTTTCAATAGCATAGGTAAAAGTCAGTACAACACACACACACACAAAGACCGAAAATGTATACAAGTAATAATTATGCAATTTCATAGGTTGTTTGTTCTCTTCCTAGTAGTCCAGATAGCTCTAAAATGCAGTTGTTGCAATGTCACCAAGCTAGCTAGAGAGATGTAATG[C/A]TCTTCATGTTTCTTGCCCAATCATTAAGGCAAATTGTAAATTATAAACATATGATAAAGTATATGATTCTAACCAGTTAACTAAAGTGTGGGTACTGAAATGAATAAATAAATAAGAGAAGTTTAGAAAAAGAAGAATTGATGTAATTCGACTAACCTGCACTTCTTTGTGATCCCTGGG	NSP306_trifida_chr_v3.fa	Chr01	25047270	+	[C/A]	SNP	1	genic
Chr01_025237512	TTCATTGCTAATACTAATGTGTTTCCCTTTTACAGCTTATGGCCAGTTTTTGAAATCCAATGGTGAACAGCCTGTTACCTGGAAAAGAGCGTCGAGCATGGACGAGGTGCTCATAGAAGCTGATGTGGTATGCATCTTCTCGATAGCCAACCATAAGTTTTATCAATTTTTGTGAAAACA[A/T]ACAGCTGGAGTTCTGATCCTAGTATGTTGTCTGCTCAAAATGTTTGCATAGATAAGCCTGCATCCTGTGTTGGACAAGACAACTTTTCATCTTGTTAACAAGGAAAGACTTGCAATGATGAAGAAGGTAACAGTAATTATGCGAAAGCAGACTTTCCCTATTGGTTTACTTGATGAAAAA	NSP306_trifida_chr_v3.fa	Chr01	25237512	-	[A/T]	SNP	1	genic
Chr01_025366173	CTGTGCTAAGGCATTGGTTTAAGGAACTTTAAATTTTTTGTTTAGCTGTAGGATAGGGCCCTCTTTCCCATGTTGCTTATCAGTCCTTTGGACTTTAGAGCCTTTTTTATTCTGCATATTTCACAGATCAGAAAGAAGTTACCAGCTTAAGATAGGGGTAGAATGAGATTGTGTACAGCT[G/A]AGATGGCAATATGATGAGTTTCTAGTTTATGTGTTTTATGGAATTGAAAGTTGTATTTATTTCCCAAACTGAATAGGACCTCTCTGTGCCAAATATCCTGCCAGCTTTTATTAGACATTTTTTAATTTACTAACCAATAACTTAATCTTTCTTTATTAGAACATAAAATGAATGGGATAA	NSP306_trifida_chr_v3.fa	Chr01	25366173	+	[G/A]	SNP	1	genic
Chr01_025547975	ATCACAATTGGATATATACATATAACATATGCATGCATACTACTGCACATAAATTATTGCCATATCTCACCTATCTCATTCCTAATTAACTCTATTCATCTATCATTTATTTCTCATGTTCACATCACTTTACTATAATTAATGCAATTCATTAATTTCACCAAATCACTACATGTTATA[T/C]TAATATAATCTCATTATCCAATGAAATCGATATTACCATAATGCCCACATTTCTGTGAGACCGATTGGGTCAAGATAAAATGTAATACTTTATTCATGATTTGGTATTGCATTTGATAGTATCAGTATTATAGTTCATCTTGACTCGACCCATCTCACGGATAAAGATCAGTGAGGCGGT	NSP306_trifida_chr_v3.fa	Chr01	25547975	-	[T/C]	SNP	1	genic
Chr01_025680292	TTCCCTGTCACTTCCAAGTATAACATTGTTAGTTGGAAGCCGAAGGAGGTTCACTGGTTTAGAAGCACCAGATGATGAAAAGCAGACCTTCTTGATAAGAATTATGTGAAAGAAGAAAAGTTGAGCAAGTGGCAATGTTGCTATCATCGCCAATATGGTGCAGACCGCCTGTCATATGCA[T/G]ATTTTTCCTTAGTAACACAATGAACGAGGAAGATAAGGCAAATGAGTTTCTTCTATCTCTTTTACTTTAATGACAATGACTTCAAAGAACACTCACCACAACCATAACAAATGGAACCACAGAGAAGCTGCTTCCTAGTTTTGAGGTGATTTCGGCATAGAATCTCTTCTTCTCTATAAA	NSP306_trifida_chr_v3.fa	Chr01	25680292	+	[T/G]	SNP	1	genic
Chr01_025820235	CTCCCTTCTATATGAGAGTGCAATCTGGTGCCACTAGACCATAATTACCTGAAATTTGGTTCTGTAGATATGGACTGCGGCGGCGTGAGAAAGGAGTAGGTTGTGAGCCACAATGTAAGGCTCGGTTGCAGAGTTGCCTTCAGTGCAAAGTAAATGGAGGAAGATGCTGCAGTGGCCTGG[C/A]GCCTGAACCCCAAGGTCATATCCCAGCACTGTAACGCTACGTGGCTCGTTGATCGTCGCCCACTGCTTCACTCTGTCACCGAATTTCTCGAAACAAGTCTCTGCGTATGCTGCAAAATCCTTGCTGAAATATAATGATGTTTTTACCAAATCACTTACATTAATCTATAACTAATGTTCT	NSP306_trifida_chr_v3.fa	Chr01	25820235	-	[C/A]	SNP	1	genic
Chr01_025928798	GCGTTCGATCATTCAAACCTGTTGTTCGAGTACAAGAAGAGCAGTGATGGTAAAGTGTACGACTCCTTCAGGATATCAAGGGATTATAGAGACATCTTGGCTTGCACTGTGGATAGCTGCCCAAGCACGACGCTAGCAACTTGATCAATGTAATCTCGATCTCTAGTTTGGTTTTCGCCG[T/A]TTGGACTGATAAATTCAGCTGCGATTTCTAGATTGTTACAGTACTTCTGCAGGGACACAAGCCAGCAAGAATGAATGGCTGCATAGGTAAAATCAGTATAAAATATGATGAATAATGGTGATAAAAAGGTCACTGATTGAGTGATTGCCTCTTTCAACACTTCCGTGTATTGATAATAAA	NSP306_trifida_chr_v3.fa	Chr01	25928798	+	[T/A]	SNP	1	genic
Chr01_026128872	TTAGGTCAGCTAAGGTCATTTTGATGGGCAAGGATACACACAGATTACTGCTAGTAGATACTATAATAAAGCTATTTGATAGGAATTTGTCATATAAAATTATTAGTTAACAAGTGAAATAAAAATGTAAGCTATTAGTACGGGTCATAAATCTTTAAGTAATTATATGTCAAAGCTTCA[C/G]AGTGGATGAGGCTCAGTCCTATAACATTACAAGTTCAAGTAACTGTAAGCTTATTCATCATAAACTTAAATGAGAAATCAAGGGTTGTGGGGTTTCCCTCATCATCCAAAAAAAATGAGGAATCAATGCAACTCGAAGCCAAGGACAACATTGATGAATGATCAAAGTTTTCCATGTATA	NSP306_trifida_chr_v3.fa	Chr01	26128872	-	[C/G]	SNP	1	genic
Chr01_026283397	AATTGGTAGCTTATAGTTACTATCAAACCAACAGTTCGACTAACTTAATTAGAGTTGCTCAGTCAACTAAGCAAGATATATTAGATTGTAATATGTACTGATGAATAGGTAGTAACTAATTAACCTGCATGGCTTGATGATTCCACTAACATCATTGAGGATAGTGAGGTTCCTTTTTTT[G/T]GTTCTAGTGAGGTGAAGGGCGTTCAGCAGATCCTGTTAGATAGAAAAGGAAGAAGATTATATTGGTTTATATATAGTGAAGTAGAAGTGTGTGTGTATATATATAAATATATATTTGAGTAAGTACCTCAATGAAATTTGTAGTGAAGTTGATGAATGTGGGCAAAGCTCTGCTGCCTGC	NSP306_trifida_chr_v3.fa	Chr01	26283397	+	[G/T]	SNP	1	genic
Chr01_026441213	ATGTTTGTTAAATACAATATGCTACTTGATGAGGCTCATTGATGTCCTTTCCTAGTTTCCTTGTTCATGGGGGTATAAATTTTCCATGCCAACTAATCTCCCAGCTACATTTGGATGCTATCTATCCTGCACACTAAGCAGCACCAAACATTTTGGTTTCTGCTATTTTCAATTTCATCA[T/C]GAACTGAAAACTATTTATAGTTATATGAGCATTATAAATGCAGAGCACTTCATACTTATCAAAACAAAAATAATATGGAGCATTATGGATGGGTTCTATCTAAATTTGGTAGATTCCATAGTTCATGCTCCTAAATTGCTTTGGCTTCTGATGACTACACAGCAAAAGACCTACTTTGTG	NSP306_trifida_chr_v3.fa	Chr01	26441213	+	[T/C]	SNP	1	genic
Chr01_026533929	ATCCTCACTTTAGAGGGTTAAACTAAATATTTAGTTCTCTTCATTACATGTCATGATGATGCCATTCTACATCTTTGTTGATGGAATGTTTTCCTAATAATTTGGACTATTATCAGGAAAGACAAAAAGGGGAGAGCTCAGTATTTTTCCAAAATCATTTGTAGTGTTATCTCATTGTCT[T/C]CATATGATGCCTCGACAAAAGGGTGCCCAAACTGAAACAACCAAGGTCTGAATATCTTGTTTTCTATGGACCTGAGTTCTTCAAGATGTGTTTGTTACATTTTATTTTGTTTTGCAGAAAACTGATGTGTGGATCCCTGGAAGTGGTAGAAATCCAGATAGTTACATATTGAGAGATCAG	NSP306_trifida_chr_v3.fa	Chr01	26533929	+	[T/C]	SNP	1	genic
Chr01_026727284	CTCTTCTTCATCCTTTCTTCCATTTGGTTCGGGCGATTCTACTACGCCTATGGTTTTCTGCTCATTGGCGTCGTGTTGTTGGTTGTCGTGTGTGCTCAAGTTTCTGTTGTGTTTACTTACATGCGGCTTCGAGCTGAGGATTGGAAGTGGTGGTGGAAGGCATTCTTTGCTTCAGGATCT[G/A]CTGGCTTCTTTGTTTTCGCTTACTGTGCCAATTACTTGATTTTTGACCTTAATGGGTTGAGTGGATTAGCGTCCGCCATGATTTACCTGGGATACTCTCTGCTCATTTCAATGGCAGTCATGCTCTCCACTGGCGCCATTGGCTTCCTTACAGCGCTCTACTTTGTGCGCTACCTTTACT	NSP306_trifida_chr_v3.fa	Chr01	26727284	+	[G/A]	SNP	1	genic
Chr01_026889575	TGGACTTCTACAATGAAGATGATGATATGATGAACGATGAAATCGATGCCTGTAAATCTTTCTTCCCTTTTTCCCTCTAATTTTTTTCCCCTTAAAATTTTTGCTGAAAGTGTCATATTAATTCTAATTAGACCATAAAGAAAAAGTACACGTTTAATTGTAAGGTTTTAGTCATTTTGG[C/A]TCAAAGTTTTCCAATATCTTCAATCTCTTTTTTAATCATGTATATTAGCTGGACCAGAGAAATTTTGAGTTGTTAATTTAATGACATTTTTGTTTACTTAAAAGTTTTTGTTTTTTGTTATTCCTTTTTCTGTCTGTCTGGTTGTAGTTCACAAGCAGAGGGATATAATTCCACTGGACA	NSP306_trifida_chr_v3.fa	Chr01	26889575	+	[C/A]	SNP	1	genic
Chr01_027028793	AATCAAGAATGAAACTTTGATGTTAAATGCTCCTTCCATGCTTTTAGAAACCTGAAATCCAACCAAACTGGATAGACCTTTGACCACTACACTAAAAATTAATTATTAAATTAAAGTAATGGGGTTATGTAGATGACCATAATAAAGATCATGAGTCATGCCACTCAAAATATTTTCACA[A/C]TGCAAAACACAAAAAAAGGGCCATATTTACTACTATCACAGACAACATACGCAAATCCTACGTTAAAGCAAAACACATCACAGGTTAAACACTACAGAGACGCACATCTTCGCCGATCACTCATCGGTAAAACCCCATCATCTGAAACTTAAACATTAGATAGTAATCAAGAATTACTAC	NSP306_trifida_chr_v3.fa	Chr01	27028793	-	[A/C]	SNP	1	genic
Chr01_027170555	GCCTGCTACTCGGTACCATAAAAGTTTCTGTATTTTAAATATTTCCGAAACCTTACAGTGATATATACGCAGTTACGCACTCTTTCTTGACTATATCGTAAGACATGGTGGTGGGCTCTGTGTTCTTGATCTTTTTTGGGTCTCCCCAGATTTGAACCAAGTGGCCATCCCCGTGTTTCA[C/T]AGCCTTTTTGAGAAGGGAATCTCTGGGGACAGAGTTTTAGCTTCTGGGTTTCGCCTGGAAAACTATTAAGGTTGTTAAAGTTTGCATCTTTGCAGTGAATTCTTCTAGTTTGGAGCACTGGGTAATCTTCTATTTCTGGGAATTTCACTGGGGGATGATTGTTTTTCAGTTATAGAGGCA	NSP306_trifida_chr_v3.fa	Chr01	27170555	-	[C/T]	SNP	1	genic
Chr01_027319336	CTTTCCTTCGTCTGCAAAAGATAAACCCTTCTGCAGTACAAGGGTCAGATTGTCAGAACAAATAAAAGAACCCCTGGTTATTAATTGACAAAGCTCTTTTTTTGTTTTAACAATTGCAGAAGAGCAAAATTGAGAAAACTCCAACTACAGGCTACTTAGAGTATCAAATTCATAGGCCAA[C/T]AATTTCAAATTAAAATCCAACTATTGCATAACCATGCCACCATAATTATATGCACCCTGTTACTGCACCAAAGTACGGCCATCTTAAAAAGAAATGAAAATTCAGCATGATACAACCATGATCAAGTTGAGAGGTTATGTAGATTAAAGTGATACCTACCAAATTATCCCAGCATCCCCA	NSP306_trifida_chr_v3.fa	Chr01	27319336	-	[C/T]	SNP	1	genic
Chr01_027498400	TGGTCATTTTACCCCGTCTTTCCCTGCTTTTAACAGGGAAGGTAAAGATGATGATTACCTTCACTTCCAAGTCCCTCTCGAACGACTTATGCATCTCGATGCTACTACTCAGTCTGACCTGACCTGGCATTTATCACAATCGCAGAAATGTACTGAACGGCAGTTTCCTCCAGCTGACGT[G/T]GCAAAAATACTGGATTCCGCAGTTGCGAGCTTGCAACCTAGCTGCTCTCACAACCTCCCTCTGTATGCAGAAATAGAGAAGTGCATGGGAATCATAAGGACCCAAATACTGGCCCTAATACCAACCTAGACATACTCTATTAAGTCTTAAGGTCACTTGTTATTTTAATATTGTAAATTT	NSP306_trifida_chr_v3.fa	Chr01	27498400	-	[G/T]	SNP	1	genic
Chr01_027638034	AAAGTTCCACAGGGTGGATGGGTATCACTTGTTCTCTCTCTTGTATTCTTGTTTGTTATGTTCGTCTGGCACTATGGAACTCGCAAGAAGTACAGCTTTGATCTTCACAACAAAGTTCCACTAAGATGGCTACTTGGCTTGGGTCCCAGCCTTGGTATCGTTCGTGTGCCAGGGATAGGC[T/C]TGATATATTCAGAATTGGCAACAGGAGTCCCTTCAATTTTCTCACATTTTGTAACTAACCTTCCTGCATTTCATAGTGTGCTTGTATTTGTGTGTGTGAAGTCTGTTCCCGTGCCCTATGTTGCACCCGAGGAAAGGTTCCTTATTGGCCGCATTTGCCCTAGACCCTATCGCATGTATC	NSP306_trifida_chr_v3.fa	Chr01	27638034	+	[T/C]	SNP	1	genic
Chr01_027785083	CAAGTTGAGGAAAGTAAAACACAAAGAAGAAAGTGTCCTGACTATGCCCAGAGGCCAAAATCTGGAATTAAATTAATCAAGGGGATTATATATTACTTGTACATATTAAGAAATCAAGTTGAGGGCACAAGGCCTTAGATTTTCCAGCTCACATTCACCTACAGACATGCAAATTCGCCC[T/G]GGTAGATACTTATACAGTTGGTTTGCTGCACACAACACACCCTTAAATTTGGCTCTACAATTGTCAAAGCATAACCAAATTCATCATAATAGAATACCTGCATCCACTCAAGGCACGCACGGCTGAAAAACAAGTATGCCTCCAGCTCATTGTATGATCCTCCATATATGTTCTGTCCCT	NSP306_trifida_chr_v3.fa	Chr01	27785083	+	[T/G]	SNP	1	genic
Chr01_027935511	TGTGAAGCTACCGAAACCCCTCTCCTCTCTCCCCAAAAACATCGACCTCCTCCGCCTCTCCTCCCTCCTCCTCCACAACGACAATTCTTCACTTTCCAATACCCTGCGGGAACCCGAAAAGGACTCGACAGTTTTCCTACCCGTTTTGTGGTCTCGTGAATTCTACTTGTATTGGAAGCC[A/G]TGGCTTCTCCCAGAGAACAGCGTATCCACTGAGCCACGAAATTCTGGTACTAAAAGCCCCGATGACTTTTGTTATTTGTTGTATGGGTGTTTTAGAAATCATGATACTAGGAGCAATAGATGTTCGGTAGAGAAAGAGGAAGTATGTCTTATTAAAGTTGGGATGTATATTGACAAGAAC	NSP306_trifida_chr_v3.fa	Chr01	27935511	+	[A/G]	SNP	1	genic
Chr01_028031740	CCATCACAAGATTACATGATATAAATTAACAATCAAACATACCAAAAACTAAATGAAAAACACACACACATATATATAATAACTTAAACGAAAGCAACGAGAAATGGTTCATAATCAATCATATCAAGTGGAAGTAGAATGATTTTCTTCATCATCATCATGGTGCTTGATCTTTTTCTT[A/G]TCATTGTTGAAAACAGTTTCAATAACCTTTTTAGCCATCAACTCCTTCACCGACTTTTTCTTAGGTGGAATCAAACTCTTCCCCTTATTACCTTTGCTTTTTCCTCTATTCTCGTCATTGCCTCCTCCACGGTGGCTACTTTCATAGTTGTCACCCATCTCGATCAATATTTCTCCACAC	NSP306_trifida_chr_v3.fa	Chr01	28031740	+	[A/G]	SNP	1	genic
Chr01_028222095	AACTCAGCAAAGCCACCCACACTATATAGTTGGCTACAATGAGGGGGGAAGGATATACTTCCTTATACAGTTATCCTAAGCAAGAATTAAATACCTTGGCGAACTGTGATTGTCATTCTCTACCTTGCATTAAGCATAGATTCTTGCTAAGCATATAAAGGTTTTAGCATCATACAAAGT[A/T]TGCACAAACTACCTTTGTTTTTAAAGAGGTTTCTTTTAGCTTTATACAGCACCTCAACTCACCATCACAAAAACAGGTTAACTCACTAAACCAAGAGCAACAATGTTTTACACAAGTTACGGCACCAGCTCAGACCATACAAAAGTGTTTAATCATGACAAATTACATGAATTTAAGGTA	NSP306_trifida_chr_v3.fa	Chr01	28222095	+	[A/T]	SNP	1	genic
Chr01_028375629	TACTACGACTGCAGATTGAGAATAAACTCGGCAAGAAAAATACTCAAGTAGTAGTGTATAGTAGTACCTTTCAAGGCCAAGCTCACATATGACACTCAAAGCTCTTTCCTTTTTCTGTTCTGTAGACAGTGTATTCGGCAGGCGTAACAAAGCAGCATAAGTTAATGTTTCTTTCACTGT[T/G]AGGTGGGGAAACACAATGTCCTCTTGCAGTACAAACCCAATCCTGTTCATATATCCATATGTTGGTTACCAAACCAATTAAACTAAGACCAACATTCTCTGTTAATCAATTAAGTATAATTAGGAAATAAAGTTAGGCCTGATGACAATTAGTAGCTTTTGGTGTAGTGACCTGGTAACC	NSP306_trifida_chr_v3.fa	Chr01	28375629	-	[T/G]	SNP	1	genic
Chr01_028513348	ACGTGCACTACGCTTGGCTCTTAGAAGTAGAGATGATCACGATGACAATGATGTGAGGGGGCATGGACAAGATAACAATGATGAGGATGATCAAGATGATGAGCTAGATGAGCATGAGCGTGATCAGTGTGAAGAAAATCATAATTTTAATGTTCATCACAGGATGTATGTGGTGCCTGC[T/A]GGGGGCTCTGGAAAGAGGGCAAAACCAAATGTTAACCTTGGCAATTCCTTGAATTCCCAAGATTGTAGCATGGCTTTCAGTTTTCAGACACAAAATGCTAATGGAGATGCAATGCAAACATTATCTGATGGTGTGAGGGGAAGTGCTTCACAGAAGAAATGGTTGGATCATCGCACTCTT	NSP306_trifida_chr_v3.fa	Chr01	28513348	+	[T/A]	SNP	1	genic
Chr01_028661110	AAACCAGTATACAGAACTCTCATTCTTCCATTCCTTGTCACTCGGCTCAAAACCACCCTCCAAGCACATCTGGAGCCAACCTGAACCAAGATGGTGAAAATGCAGAACTTGATCATCAACAGTCTGGGGACCCCTATGGCCTAGGAAGGAAATACTTCAGGGAGCAAAAGTGGAATGGTC[A/C]AAAACTAGGGCCTCCTTGGCTTCGGATGAGAAATGGTAGGCCACCTACTGGGATATGCAACATAGCTGAACAAGGTGCAACAATGGTTAATGAATTTAAAAGTTGGTGTAATTCAGAGGAAGCCAGCATTGGAAGGGAAAGATTGGGGCACCCTTCACATCAAAGTTAGCTTCATTTTCC	NSP306_trifida_chr_v3.fa	Chr01	28661110	-	[A/C]	SNP	1	genic
Chr01_028836729	GATGCATATGGTTTGTGGCTGACTTCTATTATATGTGAGATTTGGTTTGCTGTATCGTGGATATTTGATCAGTTCCCGAAATGGTTCCCTATTCAGCGAGAAACGTACTTAGATAGACTGTCACTTAGGTACAAACATGTTTCATTATTTTTCTCACTCTCCATTTTGTTTTATTTAAAC[G/A]ACTTTTATATGTCCTAAATTTTTATTGGAAATTGTTTTCCTCAGGTATGACAAAGAAGGGAAGCCTTCTGAGTTAGCCCATATTGACGTATTTGTGAGTACTGTGGATCCAATGAAAGAACCTCCACTCATAACGGCAAATACTGTTCTCTCCATCCTCGCTGTAGATTATCCAGTCGAC	NSP306_trifida_chr_v3.fa	Chr01	28836729	+	[G/A]	SNP	1	genic
Chr01_028977258	TCACTCAGCTAGAAGCATCATGTATAACATGCTTTGCATGAAGAGAAGTAATGTGCTGACCTCACACCAATCCAAGCAGTTAATTGCAATCACATCTAAAAGAAGTGGATGGTTGAGATTTTTAGTCTGGCGGCAAGCACGCCACATAACCAGTGGTTCCCAGCTCAGTCCTGAGGTAGT[T/C]TCCAGCACATTACTGACAATCACAGGTTCGCCTTTAAGCCAATGCCAGCGGAAGTGCTTCAAATCCTCATGCTGAATGTCCTTGGCTGCTGGACAGTACAAATAATTATCATGCGAATCCACCCTAGAAGCTGCTTTCCTTACCTTACTTTTATCAACATCATTCTCATCAATGGTATTC	NSP306_trifida_chr_v3.fa	Chr01	28977258	+	[T/C]	SNP	1	genic
Chr01_029147718	TTCAAAAGGGGGGCCAGAAGAAAATGGGAAAAAGAAACGAAGATATTTAATCTTTTGTAGTGATGATGAGATCGGGTGGTGTTTTGGAGCATAGGGTTTTGTGGGGTTTTGGGTAAATGAGTGTGCTTTTTCTTGGATCTAAGAAGGGGTATTTCATATTTGTTTAATATTGTTGTGTGG[C/G]TGTGTATATATACATAGGTAAATCTGTATGTATAGGTGAGGATGATGGGGGTGCACAGAGACGCCTTGGTTTCATTGGTAGTGTGGCTGATCCTGGTGGTTCATCCATTTAGGCTCATTGTTGCTAACATGGAAGGTGCTTTTTTCCCCCTCCTTTTCTTTTTTCTGTGTGTTTGCTGAA	NSP306_trifida_chr_v3.fa	Chr01	29147718	+	[C/G]	SNP	1	genic
Chr01_029246939	AGCGGTTTATCAGCAAGTCCATTGCCAACAAACGAGCAGCAGAGAACCCCCAACGGTCATGCAGTCGCCCCTGCCCTCGCTGGTAGGGCTCCTCCAAGACCATCCGCAGCATCACCTTGTACCATTCACTGTCAGCATTGTACTCTGATTCTGCTTATGCTACTACAATCATTTGTATGG[T/C]TATGTAACCTGGTTTGATATCTCTGTGCTGGTGTATTTATCTGTAAATTCACTCACAGTTTCTTTAGTGAAGCCTCCTGTGTTGTTTCATGTCTTGCAATCTTTTGCATTTCCATAATTTCTCAGTTTCATTTCTTTGAGTATAATGTAGAATCATTGTGGGAGGTTCAGTAACAACTAA	NSP306_trifida_chr_v3.fa	Chr01	29246939	+	[T/C]	SNP	1	genic
Chr01_029306549	TTAATTTGGATTCTTACCAGGATTATAGTCACCAAATATGACTTGTGCAAGTGCTAGGCCGCCTGCTTCGCCTGGATAGCCAGCCCAGAGGATGCTGCCTATTTTCGGGTTGGATTTCGCGAAGGTAATATCCACGGGGCCTCCACTCAGCAGCACGAGTATGACAGGCTTCTTTGCAGC[T/C]TCAGCAACACTAGTAATGAGGCTCTCTTGCTGCCCGGGGAGCAGCAAGTCCACGCGGTCTACATCTTCCCGCTCTTGAGTTTGGTCCAGTCCCATGACGAGAACCACCTGGTCCGCCTTCTTTGCCAGCTCCACAGCTTCGCCTATTGCAGCAGAAGTGCAGTTCACTGCATTGCAGCCC	NSP306_trifida_chr_v3.fa	Chr01	29306549	+	[T/C]	SNP	1	genic
Chr01_029384865	GATCTCGGAATCACAAAACAAGGCCCAAATTTGCTCAATATGCAGAATCATCAAATCCTTCCATTCCACCCTCTCCTACAATCATCAATCAAGAATAATAATCCATTGGGCAACACTAATGCACTGGAGTTCGGGACAAAATCCTCCATGGATGACGCTTTGGGGATCATCAACAATGAT[C/T]AAAATCTCGCCTTTCCTACCCAGCAAGGGATAAACGACGGCGGGAATCAGATGAGATTATTCGACGGAAACAATGGCAATAATAATAACTACAAGCAGAATTGTTCAACATCTTCCACTTCAGAATTCCACCCTGAAAAGGGCCTGGAGAATGTTCCCTGATGATTCATATATATTTAGC	NSP306_trifida_chr_v3.fa	Chr01	29384865	-	[C/T]	SNP	1	genic
Chr01_029463795	AGAGAAATTCATCGCTTCACTTGACGAGCACGTCATTGATCGAGAACTGGGCCCCGGCCCCTTCGATCTACTTCCCCATTAATGATTTTTGCCCATTTAGATTCTATTTTGCAGGCTTCCTATCCTACCATCTCACTTCTCCCACTCCTATATATTCACCCTCTCCTACTTTCACTTTCC[T/C]CATCACCACTCTCACCTTTCTTGGAGATATCGATCGATCAGCCATGGTTTCTTTTCACTCACCTCAGTGGCAAAAGCATGAATTCTCTGAGGGTTTTTCGAACAAGAGAAAGAGAGGAGATGAGAGAGCCAAAGACATCAATTCTCTGCTTGGAAATGAGCTCCCTCTCATGGCTCCCCT	NSP306_trifida_chr_v3.fa	Chr01	29463795	+	[T/C]	SNP	1	genic
Chr01_029580016	TTTTATTTTTGATTTCTCATAAAACAAATTCATTACATATTTGTTAAGATAAGATATATGCAAATGTAGGAACATGTAGACATACACCCATCCTTAGTCTTCCCATCCCCCTTTTGGCATTATACAGAGGCCTATACGAGATAATGTTCTTCCAACTTCAAATAATATCTCAAGTACTTT[T/G]CAACAAGAAAAACCAGAGTATATTAAGTTCAGTAAAAAAATATGAACTATCACCCCATGGATTTGTTATGTCAAGTATATTATTGGAGACTTTGATCAAAATGCTTAACAAGTCCGCAACTTTTTAACAGGTACGAATCGCATGAACCTAACATGCCCGAGATCATTTGAAATACGTAAC	NSP306_trifida_chr_v3.fa	Chr01	29580016	-	[T/G]	SNP	1	genic
Chr01_029719732	TATATGCCGCCTCTACTTCCTCCGCGGTGGGAGCCGGATATGGTTCTCAAGCTGGTTGATATCCGCCGCCTGGCCGATCATCGTCCTCCCTCTCGCCGGCGCGTACTTTCTCCGCCTCAGAGCCGAGGGCCGAGCGACAAAGCTCTTCTTCATGACGCCTAAGGTATTCGCCGCCACGGC[A/T]GCTCTCGGACTCCTCACCGGCCTCGACAATTTCCTCTACGCCTACGGCATGGCGAAACTTCCGGTGTCCACCTCCTCGCTCCTCATCGCCACTCAGCTAGCCTTCACGGCTGGGTTCGCGTTTCTCCTCGTCAAACAGACGTTCACGGCCTACTCGGTCAACGCGATCGTGCTGTTGACC	NSP306_trifida_chr_v3.fa	Chr01	29719732	+	[A/T]	SNP	1	genic
Chr01_029871606	CATGCTACAACCAAATGTATAGCTTATTAATTTCTTGCATAATATAGAAGAATGCAGTTCATGGGACATAGTCAATGACAGTGATCTGTGGGAAAGTGGAGATCCTGAATTGGACAATGATGATTATGTTTTAGTTCGGCAAGAAGACATAGTGGATGGTATAGCATGTTTCATGGCTGC[G/A]TATCTGTTGTCTCTTAAACAGACTAAGGTAGGCAGTGCCTTTGCTTTGGCCTTCTTTTTATTGCTGTAGAAAAAAAATTAATTTAATTGACAAGTCATGAACAAAGGTGAGGTTGCATACATCTTTCCTTGGAGCCTTATGCACTTGTGTCCATAGAGCATAATTGAGAATTTCTTGCTT	NSP306_trifida_chr_v3.fa	Chr01	29871606	-	[G/A]	SNP	1	genic
Chr01_030029838	GAGAAAGAAGGGAGAAGAAACAAATGACAGATTTTAGCTGAGTTATTTTAAGAGCAAGTAGCAGAATGGTTGGGGAACGTCTAACCGAAGAAATGAAATGCGGTGGGAAAATTGAAAAAATAAGCGCCAGGTGCTAACGTACGCGGCCTGGGTAAATGCGCACCGTTTCCTCACAGTAGC[A/C]CACGTCAGGTTTAACCACGCTATACTTTTGACGCGTGGTCTGTGACATGTTTCCACGGCGCATGTTAAAGAGACTAACTAAGATATCGGTAAAAATAGAACTGTGAATCTCCGGAGGTAAATCGAGTGCACATAAAAGAGTTATCACTTTTAAGTTATGGGACTAACCAATTATACTAAA	NSP306_trifida_chr_v3.fa	Chr01	30029838	+	[A/C]	SNP	1	genic
Chr01_030191482	AAGTCAAGCTTCCTAAAAATTGGTGATGAGACTGTAAGAGTGGAATAAACTTCTATAGACTTCTCTTAATATTAATATTTAATACTTTATTTACTTCTTTTTTTTTCCTCTTCTCTTCTCTCCAAAAATTTCATTTTGTCAGAGATAAAACAAATGAATAAGATTGGCCAAGAACAAACC[T/A]CCACTAGCCCACTTCCTCCACCTCAGGAGTGAAATAAGATCTTGTGCCACTGTCTAATTAAGAGTCTTCTGTATTAGATCAGATACTATGTCAAAACTTATTTCCTCAGATTTCAGTCCGACTGTGAGGGTTCTTTCCTCGTAACTTTGTGCTTTACTGTGCAGCCCCAAGGGCCATGGA	NSP306_trifida_chr_v3.fa	Chr01	30191482	-	[T/A]	SNP	1	genic
Chr01_030316004	AAGTTTAGTGTCTCGGCTGCAATTGAGTGACTGATTGTGCTTTTATATAAAATGCAGAAACAAGGGAATATTATTTGTTGCTATAGATGAAAGCAGGCCTCTTGCAGACCAGGGTCCTTTTGATATTGTGCTCCATAAGGTAAAGTTAATTTTAATATGCAGTGTGTTTTCTTTATTTGT[G/C]TCTCAATTTCGTATTTTCGTTTCTGTATGATTTGATGAGTAGGGGCTAGTTAATTTGCACTTCCATATTGCTTTTATTAATCTTGCTGTGATATCCAAAGCTAGTTCTAATTTCTAAATGTGAATAATCGTTTCCTATTTCCCCTGACTTTTCTCTCGTTTCTTTCTTTGTGTTGATGCA	NSP306_trifida_chr_v3.fa	Chr01	30316004	+	[G/C]	SNP	1	genic
Chr01_030473455	CACGTGATCTGCAGTAAAAATAAAATCCAGTATTCATCAGTTCACAAAAGCAATTCAAAAAATTGACCAAATTTCTAATACTACGTTCAAATTAAAACATAAATTCGTAAAATAGACACAATAAATGTGCTTATTCATATATAGAGAGAGAGTACCAAAAGCGTAGGAAACACCAGAAAT[G/T]GGGGTGCCAAGAGACTTATGAAGAGAAATGCGATTGTCTTCAACCTTCCAGAAGGTGCCGTTGCTGCCGTCTTCACTCCTCGCTGGTCTCACTCTCACCGCTACGCTCACCTTCTCCATCTCTCCCCGTCTGTCTCAGATTGCAGCCTCAAAGTTGAAGGTCTGAAACGGCTGATCTGTT	NSP306_trifida_chr_v3.fa	Chr01	30473455	-	[G/T]	SNP	1	genic
Chr01_030648564	ATATGTTGTTGATTCCGAGGTTTTGTGTTTCAGATGATGTTTGTAGCGGGGAGCGAGACCTCAACAGTAACCATAGAATGGGCAATGACGCAGCTTTTATCTAACCCGGAGGCAATGCACAATCTGAGATCCGAGATTGACAGCAACGTAGGAGCTGAGCGTCTGCTAAACGAGGCTGAT[A/C]TTTCCAAGCTTCCCTATTTGCGTTGTGTTGTGAATGAGACACTAAGGTTGTGCCCTCCCGTGCCACTTCTCTTACCTCGTTATACAACCCAAGATTGTGTGATTGGAGGGTACGAGGTTCCCAAGAATACGACGTTAATGGTTAACGCCTGGGCGGTGCATCGGGACCCGGAGGTGTGGG	NSP306_trifida_chr_v3.fa	Chr01	30648564	-	[A/C]	SNP	1	genic
Chr01_030787387	TTGAGATAGAATGTGCAAAACAGCTTTGCTTTTATTTTTCCCCTAAAGCTTTGATGGTTTTTGAATACTGCCAATTCTTGGATGAAATGGGAAAAGACTCTTCCTTTACTTCTACCATGTATCTGTTTGTGTCTTCTGTTTTTGTTTATTTTCAAGCTTCTATTTCACCTAAATCTCTTT[T/C]TCTTTATTGGTGCTTAGTGTTAATCATTTTTGTATTGAATATTGATTGAAGTGTTTGTATAGGAGTGAATTATAAGAACAGTATTTGATTGGTATTGCACTTCTGGCATGTGAAATGCTTAATTGCTCATTCCACTGTAATGCTTTGGGTCTTTTAAGTTTACTTGTTTCCTGTGAATAG	NSP306_trifida_chr_v3.fa	Chr01	30787387	+	[T/C]	SNP	1	genic
Chr01_030918929	CCTTTCGTCTTCGATGCGTAAGGATCCCGAGAGTTCCGTCGAATGCACGCCCACAAACTTGATGAATTCTCAATCAGTGCCTTCTCTAGCAATACATCGTCACCCTCCTGCTATTCTATCCCCTCCTAAGCGCTCCCGTGCGTTTTTTCTCGCCCTATCCGCCATTGTCGCTCCGTGCGC[T/C]GTGATTTTGATAAATAATGGTGATGACGGTAGGTACGAGGGGGCCGCCGGTGGTGTGTATAGGGAGATGGAAAATGTGGTTGAGAAATCGAAGGATTCGTTCACGAGGACAATGAATAGAATGAAGCAGACTGGTGCGGCGGCTTCGGTTTTGTGGAAGTCGTTGAGGTCGGTTATGTCG	NSP306_trifida_chr_v3.fa	Chr01	30918929	+	[T/C]	SNP	1	genic
Chr01_031063049	ATCGGAATTCAAACACCCATCTTTTTAGTATTGGGAAGTGACATAAATAATCGTTCTATAAATTCTATTTCAGCAGCAAAATCCGACTCTAAAAATTCCTTATTCTCCGACCCCCCAACAAAGGATCTAAGAGATTGATTCCACGACTGCTTCCACGACCTGAAAGGTCCCATACTCTCT[A/G]GCCCGACAGATGGTCTAGGAGGATACTCCGAGATTACACCGGCGGCCGGCAGGGCTGGTGTGGTTTCTGAAGAGAGGTTTTTTGATTTATAATGAGGATGAAGCACAGTCCCAACGAAGAGAATGGCACCACTAAAATCTTCTCCAATGGCAAACAGAAAGGGATGGTCAGCCACAAAGT	NSP306_trifida_chr_v3.fa	Chr01	31063049	-	[A/G]	SNP	1	genic
Chr01_031230732	CTTCATCTTGGGTTCTTGATTATCTCATTTCTGTTCATCAATTAAACTTTTTTGGGTCTCACCAGCTTCATCAGTCAAAGTCTTCATAGTGTGGCAATCATTAACTGATGAAAGTTTAATGTTTGTTCATACATTTGGAAATTGGAATACTGTTCCTAAGAATAATCGAAAAAAACAGAA[T/C]TTCCCATTCTTAAAATTTGATTATTATTTCCAGCAATGGTTGATTCCATTTCTCAAATATTATACAGATGAGACAAGATGCAGCCCTGCCAAGTACCTGCTAGGCCAATGTGGAGGAAAGACAAGAATTGGCGTTTTAATTGGAGGTAAACCCTTCATCTCTTTAATCAGTGGGACACAT	NSP306_trifida_chr_v3.fa	Chr01	31230732	-	[T/C]	SNP	1	genic
Chr01_031369321	TTCTGGGTCGTGATGGATGGCAAGCATGGCCAAGTAAAACTGTGTGTTTGCAGGAATGTCTAAGCTCCCTAGCTTAACATTCTTGGATGTTTGCCTCATCAACATCACTGCCGGTGGGTAAAGTCTGAGAGTCTCATTTATTATCATACTCACCTGTCAAATGCATAACAAACATTTATA[G/C]ATTTCTTCGAGTGACCAGGTAAACCAGTCTAACAAGTTGTCCATAGTTGACAGGCTAAAAACCAAAAGGCTAATAGGTGGCTTCTGTGAGAGTAAAATTTGTAACCTTTACTTAAAGAATAGCAAAACTTACAATTTTGAAATCTGGTAAACTTTCTGCAGTGGGTGGCTCATTTCTGCA	NSP306_trifida_chr_v3.fa	Chr01	31369321	-	[G/C]	SNP	1	genic
Chr01_031520465	TGTGATATATTGACATAGACAAACAAATATGAATGTTTGACCCACCTTGTCCAACAAAGAAAAGAGTTTTGTCATCTTGCTCTCGAGATCATATCGTTCTGTGGCTGAGAGTTCAGCAGATGATATGTCTGTTGATTTCTGAAGATCGGAGGCCATCCCAGGAACAGAACAGCTGGACTT[A/C]ACCTCAGTCTCTTCGGACCCATTTTGTACAAACGAAAAATGATTCTGTTTGTCTGCTTGCTTTTTAGCTGATTGAACATTAACGACTTCATCGAGTAAATCCTGTGCTGCCTTCAGATACTTGCAATTATAAATGGATGCTGCTGAAGCCGCGGTTGCTTCATGTAAATGTGCACTAAAA	NSP306_trifida_chr_v3.fa	Chr01	31520465	-	[A/C]	SNP	1	genic
Chr01_031685378	ACGTGTAGCCTAATTGTAACAGACATTTTGTAGGGGATGATGAATTGCTGCTTGTTGGGGTGTTCTTGGGTTTGCAGTTAAGGTTGTTAGAATCGAAGGCAATGATCCTTGAAATATTGGATGGAGCCAAGGTAGCCGTGGCTCTGGGAAGAACAAAAATGGTGGCGCTTAGTGAGCATT[T/C]GGTGGTGGACATCATTTTACTGGGGAATATAGGGAGATGCCTCACATCTAAAACACGTCCACAAGTTCGTTTTTGCTTTCAACTTTTTGCACTGCGCCACTGCTTTTCTTTCTTTTCTTTTCTTTTTTTTCGTCCAATATCTAATATTCTCTTATTAGTTATTACCTGATGAATATATGT	NSP306_trifida_chr_v3.fa	Chr01	31685378	+	[T/C]	SNP	1	genic
Chr01_031826034	GGAGGCCCAGGAAGAAGTTGTTCCGAGAAATCCAATGAAGCAGCAAAGCTGGTGAATTCTAAGCTGTCAGCCCAGATTGATTCCCTGTCAAAGACATTACCTAATTCTAAACTGGTTTTAATAGACATATACGAACCTGCGCTTCGTCTCATCCAAAACCCTAAACAATATGGTATATAT[G/A]CTTTACCCTGAAAACAAAACATTATATTGTTGAAACATTTGTGTACGGTAAATATAAATTATTTAATTTGCAGGTTTCGAGGTAGTTGACAGAGGGTGCTGTGGAACAGGGAAGATAGAAGTTTCGATTTTATGTAACAAATTCTCGGAAACATGTCCAGATCACGATAAGTATTTGTTT	NSP306_trifida_chr_v3.fa	Chr01	31826034	-	[G/A]	SNP	1	genic
Chr01_031996604	AATGATCAGTGTCAATGACGATAAAGATATTCATTTTCGTAAAGCTGGTAACACTTTGCTAGCTTTAGTAATTTCAAATTTGATCTCAATGAGTTTAAAGAAATATATATGCTTAAGATGCATTGCTATTTTTGTTATAGAATTCGATCCTGATGATTGTCCAGTGGATTGTTCAAGACC[C/A]TGTGAGAATGTTTGTCCCGCTAATGCAATATCACTAGATGGTGAACCTGGTCAGCAGAAGGTTCATTCAATTTCTTGATTTCTTTGTACTCTCAAGTCATGAACGAACCTACATGTTTCTCTCTAGCTGTTGAAATTAAAGTGCATATCTATCTGCAGGGTGTTGTGGTGGAACGCTGCT	NSP306_trifida_chr_v3.fa	Chr01	31996604	+	[C/A]	SNP	1	genic
Chr01_032103709	CATAAAATTTGATTTTTGAAAGCATTGTGTGCAAACAAAGCAGCTAACCACCATTTTCATATGCTATCATTGCTTATTATGCAGATATAATAAAAATATAAGCTGCTGCTCTGCAAAAGAATGGAAAGAGCCTAGATATCAACAACTGCTTCCTTACAGCATAATAGGCGGTTGGATACT[A/T]GCAAAAGAAAAATTATACAGTACTTGTTTGGATACATTATTATTATTGTCACTGCAAAAATGGTGAATTCAGGGGTGTAGTGTTATTATTTGGTTAGGATTGTTTCTTTGTTTGTATAGTAGCAGCAAGTGATGATTCCATTTCAGAGATTGGGTTCAGTTTTGTTATACAGTGCTGCTG	NSP306_trifida_chr_v3.fa	Chr01	32103709	-	[A/T]	SNP	1	genic
Chr02_000066231	CCATCTTGGCTGGGGTTACCCCGTATATAAAGTATATTTTCTCTGATGGGTTAAGAATGTTTTTCCATTTTAGGTAATTGTAGGTAGCTTCATTGCCGATGGTAAAAAGCCAAAGTATAAGCCGCCATCTTCTTCAACCCCGTCGTCAAATATGTTGAATTTTGGTGCCCCAGTCTCGGG[T/G]GCTAGTCCCCCTTCTGAGGATGGCTCAAGCGAGTCTTCTGATGAAAACGGAGGCAGTCCACTCAATCATGGACCACCGCCATACGGTAATGCCGGCCAACCAATCCAAACTATGCCAATGTACGGAAATATGGGCTGGCCTAACTCTACTGTCTAGACAACGACTGTTGCTTAATTGACA	NSP306_trifida_chr_v3.fa	Chr02	66231	+	[T/G]	SNP	1	genic
Chr02_000129377	GAAAACATCGCAACCGCTCCCAATCTCCAAGATGTGAGCCCGCAAAGTGTTGGCACTCTCCCGAGTAATAATCACCGGCGGTTTCGGCTTGTTCTTTGAACCGGGCGGTCTACCCCTCGGCCTCCGACCCACCACGTCGCCCGGTCCGGTCCGGTTCGACTGGTTCCCGTCGTCTTCATT[C/T]TCCGGCAAGTTGAAGTCCGGGTGGTGAAGCTGATGATGAACATAAGAAGCAGTGCTTAAATCTAAGCCAGCCATGGGTGCCCAGAAACAGGAACAGCAGAAAACGAGTGAAAAAAAATTGTTTAAAATTCAGAAATTAAAAACTGTTTTCTTGACGGGGGGTTTATTTATTTCTTTATTG	NSP306_trifida_chr_v3.fa	Chr02	129377	-	[C/T]	SNP	1	genic
Chr02_000302813	CTATATCTTTAAATGAAACACTATTATTAGCATATATCTATGGCTGCTCACCTTGGCCTTGCTTCCCTATCCCATTCCCATCTCCAAAATTTTGCTCAATCTCACCACACCCCAGCGCCGCCGCCGGATTCCGCCTCGACGGCGATGTGGAACCCTAGAAACACGGCGGCGAAGGAGGAG[G/C]AGGAGGAAGAGGATTCTTGGGAGATTAAAGCGTTTGAAGAGGACACTAGCAATGCTACGTGGCCGCCGAGGTGTTACCCTTGCACCTTTTGCCGGCGGGAGTTCCGCTCCGCCCAAGCCCTCGGCGGCCACATGAACGTCCACCGCCGGGAACGCGCTCGTCTCCAACTCCCCACCACCA	NSP306_trifida_chr_v3.fa	Chr02	302813	-	[G/C]	SNP	1	genic
Chr02_000352853	CTCCTTCAACATTCCTACTTCCTCCACTGACGCCCTTGCCCATCGCCACCTACCCGAAACTACCCTAACAAAAACGATTCCTATATCCCTTTGCCTTCCTCAATCTTCTCCATAGCCACCATTGTGAGCCATCTCCAACCACCCCAATCTTCATGTCCGACAAAAAACTCCAAATCCCCA[C/T]ACCACCAAAGCCACAACACCTTTCTAGGTACAAGATGTCAAGACTATGAAGGGACAAAACCTTTTCTCCACAGGGATAAAATGGACAGTAGGGGGAATTCTTAGCCTTCCCTAGAACCTCTTTGGTAGCTGAAATGCCACCAGAAAGGTGGAATCCAAAAATTTCTAGTAGAGGATATTG	NSP306_trifida_chr_v3.fa	Chr02	352853	-	[C/T]	SNP	1	genic
Chr02_000522464	ACCAATAAAACACACAGCAAATCTTCCTTCTAGATCACCACGTCCCATATTTGCCAGCACCCTCCGATGAGATTAGCAGCAGCCAGAAGGAGGTTAAATTTAAAATTTGTGGATAGATAGTTTATGTTACACATACCACCATTAATTTTCAACTGCGTTTGTTGTTTGGGGTCTAGAGTT[C/T]TGTAAATTGCAGGAAGGATTGTTAACCACTCCGTACACTACCCAATTATTTTTGAATCAGTTGATGCAAATTTCTTGCATAATAATGTTGCAAGGAAGTGCCATTTTTCCTTCTATCTATATCACTTACAACTGCTACCACAATGGAGCACAGTTCTATCTTGAATTTAGGTATGGTAAT	NSP306_trifida_chr_v3.fa	Chr02	522464	+	[C/T]	SNP	1	genic
Chr02_000698593	AAAACAACTTATAAGGGTTTTCCATTTTAGCTGCTTTTAAAAGTTTAAATAAGTTTATTTTGATAACCTCCGTGAAATAAGTTATAGAAATGAGCTCAAAACAGCATTTGAGAAAGCCATAAGCTCTTTTCATATGCCTATCCAAACATCATAAAAAATCATTGCTAGTACTTACAGCAA[T/G]TAGATAAACTGAAAATAAGCTCATCTACTATCCACACTGGGTGTTATTCTGTGTATTCTTTTGTTTGCGTATTTCTGTCTTGCTGTTTTTAAAATTTGTTTTCTTCGTGCTTCTTGGTTACCATATTTTAACTCATTTAACTTTCTGCTTATCAATTTTGTGATCTGTGGTTCAGGAGTT	NSP306_trifida_chr_v3.fa	Chr02	698593	-	[T/G]	SNP	1	genic
Chr02_000858083	TAAAGCAAACATTATAGGCATGTTACAGAATAATTGTTTTTATGTATATTAAGCTTTGTTTTTTATTAATATATTGAAGAAATATTAAGAACATACGAAAGAGTAAATAAAAATAGTTATAATATACTTCAAACTTAGTGTTTATGCACCATGATCTACAATATAATATTATAATCTACC[A/C]ACCCATAAAAATAAATCACAAACACCAAAGTTAAAAGTTTATTACCTGGATGAGTTGCTCCAAAGCACATGATGATAATTATCATTATTGTCTTGATTACTGTGCATATTTGTTCTTCGCGGTTGAACTGAGAATTCATCAGACTTCCTTGAGGTTCGAATGTCAAGTGTCAAGTCCTCA	NSP306_trifida_chr_v3.fa	Chr02	858083	-	[A/C]	SNP	1	genic
Chr02_001000356	AATAGTTTGCAGGTTGTCACATAAAGCATGATTCTCATATGAAAGCAAGTTCATATATATATATATATATATATATATATATATAATGTGGACGAAAATAAAATAATGTATGTATGTATGTATAGTGACCTTTTTGTTTACTTTCTTGAGTAGGAGGAGAAGAGTAGGATCAGCTGAGCC[T/C]CTTCTGTTCTTCCTAAAGAAAGAAGCAATTATTCTGCAATGATTTTCCTTGTCTGCTTTGAGGAAGTTCATGAATGTCCTCATCCCTTCCTCCATTATTCTCAGAAATGATTCTGATGGAACCCTTGACCCTGCCCCTTCTTCTCCTTTCTCATCCGAATCTTATAATCACATACACGTA	NSP306_trifida_chr_v3.fa	Chr02	1000356	-	[T/C]	SNP	1	genic
Chr02_001199023	CCATCAACCTCCTTGCTCAGCTCAAACCTCTCATCAGTCAACTCTTTACTCTTTAGAGCATTGCAGCTTAGAGGCCAAGGTCACCATCATCAACAAGCTGCTATAAGCACAAGTGATTACACCGGCGGCTATAATAACATGCCACAATTTGGTAATGATTTGATTAACTCTAATGACTTC[A/G]CCCCAACTTCTACTTCCTCTATGGTCTTAGATTCTGCCAATCATCATCATCATCAGCAGCAACAAAACCCACAGGACTCCCACATCTGGTGAATATCAGAACTTAGCTAACAGCTTGTAAAGAAGCGCGCTAGAAAGATTTATTTTAGTGTATCGATCTTCCGATCGGTCCATGGAGATT	NSP306_trifida_chr_v3.fa	Chr02	1199023	+	[A/G]	SNP	1	genic
Chr02_001296744	ATGTAGAGTCATATTGAATTTCGAGTCCCATCTAGGGCATGAACCTGGTTTGACATCGGTTTTTCTACTTAACTCCTCGAGTTCAACCTCCACAAATGTACGTAGATCTTTATAATCAAGAAGATCATCTGTACAATCATCTGCAACTGGGCTCTGTTGTTTCCTGGAAATACTCCTCGA[A/T]ATTTGGCTTGCTGATATTACAGTGACAGATAATACACCGCCAACAGCTTTTTTCTCTAAGTTCACAGCAGGTAAAGATAAACAGTTGCGTCGAGGTTCAACCATCCTTTTAACTAGCAGATCCGTTGCAACCTTAACCTGTAAGACCAAAAGATGTGCACAAACTTGATAAATACCCATT	NSP306_trifida_chr_v3.fa	Chr02	1296744	+	[A/T]	SNP	1	genic
Chr02_001299007	TTTTTGTGAGGATCTAATGTACTTTGGTTTCCTTACATGTGGCACTGCATTATGAACTCCTAGAGAATGACCAAGCCACTTATACCAATTCTAGAAAATTTGTTGTTCATAATATATTATACAGATTTTTTATCAGTGCCAGTTTAAGAGGTAGCAAGAACATAGTACAAGGGAAGTGAT[C/A]ATTTTTCTGCCTGGGAAACTCGACACTAAACAACCTAAACTGCTGCTGCTACTTTCTGAATAACAAAAGTAAATTTTGACTATATTTATTCCTTTTTTCAGCGGGTGGAGGGAAGGTAAGACAAACAAAAAGAACCATAATAGAATATAAATATTGGCCTATTCACTAAAATTAGAGTTT	NSP306_trifida_chr_v3.fa	Chr02	1299007	-	[C/A]	SNP	1	genic
Chr02_001299370	CTCAGAAAATTCCCCGCTTACTCCATCTCAGTCTTCATTACAACATTTATGCGATACAGCACATTATTAGTGTCTAATGGGAGCTTGGGGGCCAGAGGATCAAGAAACAATCAAATTACAGGCAAGCCAACTGAGAGAGAGTCAGATGGTTAAAGAATGAACTCTCATTGAAAACAGACA[G/A]TCATTGGATTTTTGAGCAATCTCTAGAATGTCATATTTGAAAAGCAAATCACTCACCAGAATGGTAAAATCATATTGATTGAAGTCTATGCAGTAAACCAAAGATTGAAGCTTAGTATGACATGAAATATAAAGGTGAGAATAAAATACATAGAAACCTATATGCAGTTCCATGATCTAC	NSP306_trifida_chr_v3.fa	Chr02	1299370	-	[G/A]	SNP	1	genic
Chr02_001519045	TAGATGATGTAATAATAATCTTATCTTCTCAAGATGTGATTAAGCTTATGACAAAAGGTGAAATCGCCGACCTAAACGCCCCACACCAACCCGACAGTTTATGAAGGGGTAAATTATAGTGACTCAAATGATCAACGGAGACTAAACTTTTGCTCGCTGTTCAATGTGATTAGGCTATAT[G/A]TGTGTGTGTGTAGCAGCTAGCTAAGCTCAAAGTTGATATCAAACCACAATTTACATGAAATTAAGAAGCTATTAGCTACATGACCCTCAAAAACTAGTTGGGTTTGGCTCCCTTTTGGATCAGGTGGTGTATGATATGAAGGAACTTCACATTTACATGATGAAACAGACAGCTTAGTAC	NSP306_trifida_chr_v3.fa	Chr02	1519045	+	[G/A]	SNP	1	genic
Chr02_001594573	TTGCCTGAAAATTTTTAATTTGGATAATTATCAGAAGATTAACTCTAAAAATATATATGGGACCTGAGCTGAGGTTAAATTAAATAAGTTACCACCTTGTAGCATCCAGGGACAATTTCTTGCAGGCACTTAAGTCTTTCATTGATTTTACCTCTTCTAACCTGAACCAGACAAAAAACA[C/T]ACCTTGTTGGTCATGTCAGGTTTACAACCAACCTTAAAATTTTACCAATTAATTTAAGTTAGTTGTAAACTAAATTACCCTTTCTGCTAAACTGTGACTATCAGTGGCCTGGCCTCTTTTGGCTCTTACATGTACCACTTCTCTTGGCTTTTCCTCTTCTTCATCTTCACCGCCCCGTTT	NSP306_trifida_chr_v3.fa	Chr02	1594573	-	[C/T]	SNP	1	genic
Chr02_001755914	AGACAATGAGATCAAGAACTACTGGAGAACCAGGGTGCAGAAACAGGCCAGGCATCTGAAGATAGACTCTAACAGCGCCGCGTTTCAGCAGCTGATTCGGGGTTTCTGGATGCCCAGGCTCATCCAAAAGATACAAGCTTCATCCATTCAACACTCTGATGAGATTCTCAACACACAATC[C/G]ATATCCCAGCAGGTCCCCGCCCCCGCCCCCGCGCCACACGATTGCCATCAAACCACAATAATAAATTCAGGCCTGGAGAACACCCCAAACCTTAAGCTTTCTGAATGCCCCAAAACTGCATTATCCAATGACCCCAAGTTTGAGCCTTGTCCAAATGGTCATCACCAATATTATGCCACT	NSP306_trifida_chr_v3.fa	Chr02	1755914	-	[C/G]	SNP	1	genic
Chr02_001945448	AGAAACCGAAGCCAAAGCCCCATCCTTGGCTCATTGTCGGCCTCGGAAATCCCGGCAAACGGTTCAACTGCACTCGCCACAATGTTCGTAACCTAGAACCCCTTTCCCAGCCTAGAGGCTAGAAACTGAGAAATGTGTTGGATAATTAATTTTCCTTGATTGATACAGGTTGGTTTTGAG[A/G]TGGTGGATACAATAGCTGAAGCCGAAGGGATATCAATGAGCAGTGTTTCCTTCAAAGCCCTCTTTGGGAAAGGTTACTTCTAATCTGTTTCTTATGTAATGCTTCTAGTTTTCTGAACTAATTTGAATAATGCATGTGTACTTTTGCTCCTATCAATTGTTATACCATCGACTACTGTCC	NSP306_trifida_chr_v3.fa	Chr02	1945448	+	[A/G]	SNP	1	genic
Chr02_002012430	ATTAGAAAGCCCAGTCCATTAACCACTGCCCAACTGAAACTCGGAATTCAACTACAGAGGCAAGCGGGATAGTCCACGACAGAGAAGAAGAACAGAGAAAAACCCCCCAAAATCTTTTCAATCTCCGGAAGCTCAAGCTCTACAGTGATGTACGGAGGAGGTAAAGTCTGTAGAAAGGAG[T/C]AATTCAGCGGAAGGCGGGGGCCGGGAGGTACTTCTACTGTGTGTTTGCTTAAACCCATTTCACGTTTTCTTTTTTACATTCTGCAGATGAAGTTTCGGCCATAGTCGTAGACTTGGGCTCTCACACTTGCAAGGCTGGTTACGCCGGCGAAGATGCTCCCAAAGCCGTCTTCCCTTCAGT	NSP306_trifida_chr_v3.fa	Chr02	2012430	-	[T/C]	SNP	1	genic
Chr02_002192427	CATGAAAGATTGATCGTTGGTGAAAAGGGAAGGGTAGAAAAAGAATCTTAACAGGGGAGGGGGATGAAGCAAGCAAAGCACCTGATAAAGTTTTACAATATGCACCAAGCCAGCTCTCTTCTTCTCAAGATTGCGCACCAACCGCTCAACATCTGAAATTCGTTTCAAATGTTGCCTCAG[A/G]CCTTGGCGAAGTTCAGCATCCTCAACAAATGCTTGCACCAAATCCAGCCGACAGTTAATTTCATTTACATCCAATAAAGGTTGTTTCAGCCACATGTGCAACAGTCTTTTACCCATTCCAGCTGTACAGGTTCTATTCATGAGGCCAAACAAGCTAAAGTTCTTGTTTGCATCCGACTTG	NSP306_trifida_chr_v3.fa	Chr02	2192427	+	[A/G]	SNP	1	genic
Chr02_002405414	TGTGATTCTAGATGCCCTCACAAGGTTCGGAATATACAGAATACGTGTGTTTGTGATGTTACTGTATGCATTTTATTTATGTAGAAGTTATTGGCTATTGTATTCGTAGATGGTAAAGGGATTTCCGAAATACTATGTGTATGGATTTCTAGTTACTTGGTTTCGGTGTAAGGAAAAACA[T/A]TAGAGATATGATTCAGTGCATCTGTAAGTTTAATTGTGCAGAAGCAGTTATGCTGTTGAAAATAGCTGGAGTTTGCTGTTTGCTCCCTCACCATTGTTCGTGTTTATTCTATCTTGGCATTTATGCTCTTCCAAGTTTGATGTTGTTTCCTTTCATTAGATTTTCACTGATAATCTATTG	NSP306_trifida_chr_v3.fa	Chr02	2405414	-	[T/A]	SNP	1	genic
Chr02_002449959	CGCACCTCAAACACTTGCAATAAACACCGTCGTCCCACCTCAGCAGAGCTTTTCACCGTTGTCGTCGACTTTGCACCGTCGCACAGCCGTCGACCGTCGCACTCAGCAGTACAGAACCAAAGCTTTTGCCGTCTCCAATCGCCGCTGTCGCTGAGCCCAACCCGTTGCCGTCAGCAGAAC[A/C]GAAGCCTTCGTCGTCGCTCCCACCTGCCGTCTCAACTTGAGCCTCTTCCCTCCTCTACCGCCGTCGCCTCTTCCTTGCTCTGCCACCGTTGATTAATTGTTGGATTCTCCATCACTATCTTACAGGTTAGTCCTAAACCCTAGATTAATTGTTGGATTATTAGGTTGTGAATGCTATTAA	NSP306_trifida_chr_v3.fa	Chr02	2449959	+	[A/C]	SNP	1	genic
Chr02_002630314	TCGATTTTCTACTCTTGGAACAAAATTGTAAAATGGTGCACAAAAATGAATATTCTCATGTTAGCCATTGACACAAACATTTTGCAGTTTCTTCATCAGACTTCACTAGTATCTTACAAATTGCCGCTGATCATTCTCACCTTTATTCCCATAAGGATTTCTCTCACTGAACCCATTTCT[C/T]CCTTCGCCTTTGTGCCTCTTCCTAAACTTGGCCGCGCTGCTGTCTATATTTAGAGTTACTTTTGGGGGAGAAGAAAAACAGAAGGAAGCTGCAACGGCCTGCCAAAAGACACGAAGAGTTTACTGTAAATAAAGAAAAGCTGCAACATAATTCAACTAAATCTTTGTGGTCCTTTGTGGT	NSP306_trifida_chr_v3.fa	Chr02	2630314	+	[C/T]	SNP	1	genic
Chr02_002793010	ATTGTATGAGCCCTAATTTGTGAGCAATTCCATGTATATGATGATGAAAATTTGATTATTGATTATTTCATTGTATGGTGGAAGCATAAGCTATTAAGTGTATGGTGTAATCTTTTAAATCTATATGTGTTATACTGTATGATTGTATGAGCCCTAATTTGTGGGCAATTCGATGTATTT[G/C]ATGATGAAAATCTGATTATGGATTTAAAGGTGGAAGCATAAGCTATTAAGCTGTATGAGTGTATCAGTGTATGGTGTAATCTTATAAATCGATATGTGGATTGGTGGAAGCCTAAGCTGCTTTAGTTTGTCTGCTTTAAATGTATAATTCAATATCACTGCATGTCTGTGTAGTTGCTTT	NSP306_trifida_chr_v3.fa	Chr02	2793010	-	[G/C]	SNP	1	genic
Chr02_002831977	AAAATGAAGTGAACCAAAAATCTTTGTGTGTCTAACCTTAGTGGGTATGGGCAGGGAGAAGGAACAAAAGTTGTATTTGAATTCTTCCACACTATATATACACTTTGATAATATTAATTGTAAGCTCTAAATACTAAATCCCAATAATCATAACACCAGCAAAGTATATATTATAACATC[C/T]CAAATGCTTGAATTTTGAATATTTGGAAAATCTTTTTATGTAACTACTGATTTAAAGTTTTGACACTTTTCTAGGATGCTAAAGTAACTATGCTGGGAGTGATCCCAAGTATCGTTAGGACATGGAAAACTACAAATTGTACTGCTGGCTTTGATTGGTCAACCATACGGTAGGTACATG	NSP306_trifida_chr_v3.fa	Chr02	2831977	+	[C/T]	SNP	1	genic
Chr02_002835899	CCCAATGCTACAACAAAGATATTAACCTAAAAACAAAGTGATTCAATCAGAGAATCAACTCTTTGAACCTCACTAAAATTAACCATATTGGCAGCAATAGTCATTAGCAAGCATAATAGAATTTCAGATGTGCCAAACTCATAAGAAAGGTGAACCACAACAATCTGCAATTTGATATAT[C/T]TTCTTTGTCAGTCTTCATGGACTGCGGGGCTGTTGTTGTGTGATACAATGTATATTTCCACCTCCCAACACTATCTCCCTTGCACCTTCGATTCGTACTACCTGAACCAAACAATTTTTTTTTTTACAAATCAGATGTTAAGTTCACCAAATATATAAGGATTCTCATTTATGTCAGAGA	NSP306_trifida_chr_v3.fa	Chr02	2835899	-	[C/T]	SNP	1	genic
Chr02_003018692	CACTCCTCCGAGAATACGAGACCAAGATTGAGAATCCGCCATGAAGATTCGCTCCATTAAGCTTCGGGAAGCCCACAAGAACAGCAGCGGCGACGCCTCCGTATGCTCCATTTTGTGGGACCAGAGCGGCGACCACATCGTCACAGCCTCCTCTTCCGATTCCTCGATTTGCATTCACGA[T/C]GCCGTTTTTCCCGCCACTCCGCCCAAAGTTCTGAGAAATCATAGAGATGGTGTCACCGCTCTGGCTCTCAGCTCTAATTCCACCTGCCTCGCCTCCGGCTCCGTTGACCATTCCGTCAAACTCTACAAATTCCCAAGTATGCAGTTTTGCTCATTTGTATTTTTAATTCTTATTGTACAA	NSP306_trifida_chr_v3.fa	Chr02	3018692	+	[T/C]	SNP	1	genic
Chr02_003084480	TGGGCTAGACCCGACCTAAATTTTAATCCATCATCGTCTTTACCTTTATGTTGCATGAAACTAGAAAACCCTCGCTGCTCATCAACATCGTCGCCGGAACTTGCGGAACGGCGACAGGAGCTGACACCACTGAAGGAAAAAACAGGGATAGCCGAAGCTAGCGTCACATGAAGGAGGGAG[A/G]CAGCAACGAAGAGCCGGAGACCCAGCCCGCCTTCGCTGTATGTCTTCTGCGCGACGCCAACAACCGCTGCCATGGCGATGTCCTCCCAAAGGCGGAGCTCGTGTCAAACTAAAGTGGCGTTGCCTGAATGATGAGAGGGAGAAGTCGCGGTTCGCCGGAAGTTTGCGCCCGCCTTTGCAA	NSP306_trifida_chr_v3.fa	Chr02	3084480	-	[A/G]	SNP	1	genic
Chr02_003203866	AACTTTAGCCATGTTTCCGTCGTATGTAGGAATAAAAATATCACTCTCCAATGAAACAAGATAATCCAGTGCTGCCATCTGGGATGAGTGATTTTGAAAGAATCTAAGATCAGAAGGCTCCAACAGTGTCTCCTTTCTAACCTGTGTAAAACAACCACCAAGGATAAGGTAAATCAAATC[T/C]GAAGTCCGGTTGATTAAACGCTACTGTATATAGTTGAATTCCACTATCTCCACTAACCACATTTGGATAAGATCCAATGAGACTAGCCATTCTTCTTTCTCCACCATATATTTCTCCAGCAGCAATGTAGACCTGGAAATTAGAATCAATGTCTAATGCCCTTAAAGCAAGAGCAGTTTC	NSP306_trifida_chr_v3.fa	Chr02	3203866	-	[T/C]	SNP	1	genic
Chr02_003396081	TAAATGTGAATAGTAGCAAACCCATCATATGTTTGAATTGATTCGTTAATGTCATGCCACAAACAAAGTTGGCTCTGTTTCTTTGAGGAAAGATCAAATATATAGAGACAGTTGTTAAAGTTTTTACATTCAAGAATCTACCCTATTGATTGTGGATGTGGGATGTGCATAACAAATAAC[G/A]TAACAATTTTGTTCTCTCTTGTGAGGCAGCTTTGCATCTAGGCCATCAAGACTCGAGATGAAGAGGCAACAGTGAGACCATCGAAGTATTTTTCACTAAGCCAGCAGCCAGAAATCCTTGTGACGCTTTGTGGTAATCAAATATCCTCCATGTTTCTTGCTTTTCCTCCTAACTGCTATT	NSP306_trifida_chr_v3.fa	Chr02	3396081	-	[G/A]	SNP	1	genic
Chr02_003466308	GCCTTCCACGACGCCTCGCTCGTCTGGGAGGTCCTGCGGAAAGCGCTTCATGTCCCGTCGTTTCTGTGGAAGTTGGTCGGGAGATTTGTGCTCCCGGCCGGGGCCGTGATCCCCGACCTCCTCCCGACCCCGTCGACCTGTTTCTCGCCGGACTTCTTCAAGTTCATCGTGGATCAACGC[A/C]ATAGCCACGCGGTCTGCAATGGGAATATTTATGACTCGTGTAGAGCCATAGAGGGTCCGTATTTAGACCTGCTCGGCATGGTTTATAAGCTCGCGAGAAAAGGGCCTGTTTGGGGGATTGGTCCGTTCAACCCAGTGGTAACCAAACAAACCACAAAGAGTCAGGACGACGATGATTCTT	NSP306_trifida_chr_v3.fa	Chr02	3466308	-	[A/C]	SNP	1	genic
Chr02_003487519	GGCTGGTTGGTTGGCCTCCAAATGAGCATAGCTGCAACGTTGGTACCTTTCAAGGGTCTTCATCATGCTAATACAATTTCAAGAATCATATTTTTTAAAAATAATAAAATAATTAGAGTTAGTACAGATAATTATTTCTCACAGGCTAAACATGTAATAAGTTAAATCAGTAAGCGTATA[A/G]ATTACATAACTTTTGTAACATTTATATGTATATACGTATATTTATGTGTGTGTATGCATCAATACAAAAAGTGAGAATCCTTATATGGTGGTATTTACAACTTAGAAAGAATGAATAATCAATTCAGTCAATTGACCACAATTTTCTGATATGTAATACAATTTAGCATGATATTTTGGT	NSP306_trifida_chr_v3.fa	Chr02	3487519	+	[A/G]	SNP	1	genic
Chr02_003607169	GGGGGCTGTCTATCATAGCACGTCGTTGGGTAGTGAAGTTCTGAGCTGCTGCGCTATTCAGGGCCTGTCTGGGATATCGAGTTCTGGGCGTGCTCTCTCTCTTCTGTCATCCCACTCGCAGAGTTCCTCTACTGCATCAATCATTCCCGGGGCTCATTCCCTTATCAACCCGGGGACTAA[T/C]GAGCATTATGATATGGCACAAGTATCCGAAAAGTTCTTGGGGGTTAGCCCACCTGCCTCAACGAGCGCTTTGTCTCCATCTGGAATGAATTCGTCTGAGGATGCTCGCTTGCAACAGATGATGCTGTTTTCTAACGCTGCTCAGACCTATGCGATCAATCCGATTGTTCAAGGCTCGGGA	NSP306_trifida_chr_v3.fa	Chr02	3607169	-	[T/C]	SNP	1	genic
Chr02_003705671	TATATCTTACAGTGGAGGTATAATCATTATATCAGTATAGCATTTCTTCCAAATATGTGTGTCTTGTGCAGATGCTGGTGTATGGAACAAGATCATGGCTACTGGCGAGGGGCCTTCAGCCAGATTCTCAATGGCTGGAGAGTGTCTGGATCCGCATTTAGGAGGTGCTATTGTCTTTTT[A/G]GGTGGTTGCAATAAGAAACTTGAGGCATTGGATGACATGTATTACTTGCATACGGGTATTCCTTCTACTTTACCTTTGCAACTCTTTGTTTTATGTGAAACCATTTTCTTTGAGTATAGAGTTGGAACTCACATTTGCTTTAAGGGAAATGTAAACTCTGTTGAACTCACATCATCAGGG	NSP306_trifida_chr_v3.fa	Chr02	3705671	+	[A/G]	SNP	1	genic
Chr02_003830072	TATAGAGCCCGTTTAAGAGCACTGTCAGATTTTAGGGTACTTTCAAACTATGTTCACAGCAGGCAAGGAACCATAAATTTGTTTAATTTGCTTGTATATTAATTCCAACAGAATTTTCAGAATCTCTTGCATCCAGTACTAGCTGGATGATGGCAGATATGTCATATGTATGATTGGGCA[G/C]TCTATGCAATCTTATGTAATCCCATGGCCCTTCTATTTTTCTTTATGTTTTAAACATTTAGGAAGGGGGTTGAACTTGAGGCCTCTCCTATGTAGTCTCAAATCTATGTTACTAGACTACAAAGTACAAAGCCCTTGACTATCTCACAACATGGCTGAATCACTCCTCCACTGTGGACTA	NSP306_trifida_chr_v3.fa	Chr02	3830072	+	[G/C]	SNP	1	genic
Chr02_003956539	CCTGGCAGTCCATTCCGCAACAGCCTTTCCAGCTCCACAAAACTCAGCAAGTTCATCTATGCCCTCATCTACACAAACTGTGCTATCCACGTCAAAGCATACAGCACTTGCATTCTGCCAGATGTCAAGCACCTCTTGCAATATTAAGCAAAGCACCATTCAGGCTCAGCATTATTGGTG[A/G]TTAAAACAAGACCCAACCCATACACCATTACAGGCCAAGATGTCAAGATCCACCAAAAATATGAGTATCAGAAACAAAAAGTATGTATTAGCTAACCTGTAAGCTTAAATTCTGTATTTTTCAATGTATCAATGCAGACAGTGATTAAAAAAAAAAAAAATCTATAACAGGTCGGGTCAA	NSP306_trifida_chr_v3.fa	Chr02	3956539	+	[A/G]	SNP	1	genic
Chr02_004144447	TGTTTTACTTTCACTATCACCTTGTGCCCTGATATCCCCAATAGAAGCTTCCAATGACGATTCTCCATGAATTTCAGGTTGTACTTTATCAGGACCTGCTGATTCAGAGTCTTGTGATGTTCCTGCCATTTTTGAATTTCCATCAATAATAGGTACTTTGGAATTTTCCAAAGTACATGA[G/C]GCAGCAGGAATTGCAGACGGGCCAAGCTCCTCAGCAAATACTCCAGAATTAGTTTGATTAAATTTATTGAAACTGTCATCATCTTTTGTTTTGGAATGCATATGGTGTCCTCTGTGATTTGGCACAGCAGCAGAGGGAGGATCAAGTATTTTCTCACTTGTAATTTCAATTTTCACATCT	NSP306_trifida_chr_v3.fa	Chr02	4144447	-	[G/C]	SNP	1	genic
Chr02_004299179	TTCTATCTTCTCTTTTTTTGGGTGGTTCAATTTGTTCAGTCCCTTTGTTTAAAGATTGAAGCTTCATGGTTTTCGTGTTCATTCTGGCCATAGTTGGAAAGATTTATTTTATTATTTCCTACCTCTGTTTGAAGTCTTGTGCAACTTTTGGCGTATCCCTCCTTTCTTACCTTCAATTCT[C/T]TTCTTGGGTTTTGCGTCACTTCACCCTTTGATATGCAGCTATTTGATCTAGACAAGGTCTTGTAAACGCTGATTTGTTTCTTTCATTTTTCAATTAACATTTTTAGATTTTTGTTTCTAGATAATCAGGCTAGGTAAACAAATTTTCTACAGAAAAGGTCCATACTTTGATGATGTATCA	NSP306_trifida_chr_v3.fa	Chr02	4299179	+	[C/T]	SNP	1	genic
Chr02_004449637	TACTTAAATCTTGTCATGAGTATTAGCTGAATATTGTTCCAAACTGTTCCTCAAGTGATTATATGCATCTGAAATAAGCCCAGAAAGTGAAAAGATATACACAGAGAACTGACTGATTTAGTGATGTGGCCCAAATTCAAGGTCAAAAAGTAGGATATCACACAGCCAGTTCAGAGTTTC[C/A]CCCTTTTTCTTTTTTCTTCTTTTTATTCTCTAGCAACGCATATTTACATGGAGGGAAACAAAAGAGAATAAAATGTAATGAACCAAAATCTAAAATTGCAAGGTAATTGGCTCCAAGCAGTATACATCATTTTGTTCTCTATTTTGAAGAGATGCTAGTAGCTGGCCTCTGTCAAATCCC	NSP306_trifida_chr_v3.fa	Chr02	4449637	+	[C/A]	SNP	1	genic
Chr02_004596696	TATAAATGACTAATACAGACCATGCATAGAAGGAAACTAATCAAATCATTCAAAAGGAAAAATTCATGGAAGCATATAATCAGGGATTTACTAATTATGTAATCAGTAATTGATATTCCTTATTTTATGATCATGTAATAAGGAATTGATTGAATATGTAATCAATAATTCATGCTCCTT[C/A]TTAATTTTACATATGGTAATAGATTATAAATAGGGACCATTCTTAGAATAGAGAGCATCCAGCTCTAACTAGTTGTTGGCAGGAATTTATCATTGTTTTCTTTCCCTTGTGTTTTACTTTAAAATATCATTGTTGAAAAACAAAGGGTTGTGTCTGTTTTTGAATATGCGCTTACTAAAG	NSP306_trifida_chr_v3.fa	Chr02	4596696	-	[C/A]	SNP	1	genic
Chr02_004681104	CGCCGGCGAATACGGTGAGTCATGTGAAAACGACTGTGGCTCCGAGCGCGATCGCTGCTCGGATGACAGCAAACTCAACGGTAGCGCTGTGAAGGGAGGAGCTGATGTTGACGAAATTGATACACAAAAGCCAGAGGATGATGATAAGGTAATACTCTTATACTCCGTATTCGATAATAT[A/G]ATTCCGGAAATTGGATGAGGATGTGAAATTCAATAATCTAATTCCGAAAATGATACGCATAAGTAAAATTTCAATAGTTTAGTTTAATCTCTACTGATAGAATACGGTTTTTCCTTTCTGTTAAGTTAATGGGACTTCAAACTTTTCAGAGTGGTTCTGATTTCATAATTTTGGGGTCTT	NSP306_trifida_chr_v3.fa	Chr02	4681104	+	[A/G]	SNP	1	genic
Chr02_004744739	TTGCAACCAAAAATTGTAAAAAGATTACTATTTATCCACAGCAAGAACAACTACCGTCAATGTATTCTCAACTTTTCCTATCTCTGAGAGAAGACGGAATTCCTCAATAAATGGTAACTTACACACAGCCTGCATATCAAAGGAAAATAAGCAGGAGCAAAACTAACAAGTGGAAATGTG[A/G]AATTACAAGAAAGTTAGTTTCAGAGGGGGCATTCCAGAACTGAGGATGTGCATAAATGAAGAAAGCAGATTATCAACAAATACCTGCCATGAATGCCTTTTTCCATTGATGTCAAGCTCAAAATCTGCCATGAAAGAAGAATCATATTTCACAGAAGGAACTAATCAAGCAAAAAAATTC	NSP306_trifida_chr_v3.fa	Chr02	4744739	-	[A/G]	SNP	1	genic
Chr02_004813504	ATGAAGCATTGTTTGCTGCTGATAGTGATCCTGCTTCCCAACTTGTGGCAACATATAATGGTTCACATGAAATTCCAGAGGTGAGATCAACTGCCTCGATGAAATTTTTCTAAAGTTACTTGTTGCATTGGGTATCTAGTTGATTTCAAATTTCAGTGTCATTTGTTTTTGTTTGTAAGC[C/A]ATGCTGCCATATCAGCCACTAGCTTGATTGCTTGAATTATTGTGCAATAAAATTTCTAGTTATGCCTTCAAATTCCCACCCTAGCAGCCTAGCACATCCAAGTTGCATGATAAAATCTGAACAAAGACTTGAAACCAGATTGTTTTCCTATTTTTCTATTATATTGAGTCACTAAAGTAA	NSP306_trifida_chr_v3.fa	Chr02	4813504	+	[C/A]	SNP	1	genic
Chr02_004866923	AGATTGTCCAGTAGAGCAGGGGCTCGCTTCTACAAGATTGAAAAGGAAGATTGGGAGTGACACAACTTGAATGGCATGTAGAACTAAAGGCATAAAAAATAAATTAATTACTCAGTAGTTAATAAAGCTCATTACCTCAAACATTCCATGACCTATAAACTGGCTTGTCCAGCAGATCAA[C/T]TGAGCAACAAGAGCAACCTGGCTATTTGTGTATCATATTAGCATATGGATGGTTAAAAGCTCAAGAAGATATATTTTGTTGATTTAGCTTTGTAGGCCATAAAACAAATCAGTATAAAATTTTGGCTCTGCTTGGTAACATAGTTAGCTTATCATCTAATTTTGGCTTATTTGACCATTA	NSP306_trifida_chr_v3.fa	Chr02	4866923	-	[C/T]	SNP	1	genic
Chr02_005065855	TAACAACTCAATACATACTTAACCAACGTGGCATAAACATTATAACCAACGTGCACACGGGGCGTGCCGAGGACAGTAAGCAGGCCAGGCACAAACATTATAACCAACATGCACAATGCCCTACCAGACCTAGAACATTGTGCCATTACGCAGTGCGCTGTGTGCCCTAAATAATTGGCA[C/T]AAACATTACAACCAACGTGCACACGAGGCGTGCCGATGACAGTAAGCAGACCCGGCACAAGCATTATAACCAACAAGCACAATACCCTACCAGACCTAGCACATTGTGCCATTAAGCAGTGCGCTGTGTGCTAAAATAATAATTGTATTTGTTCATTACAATGCAGAGTCTCAATTGGGT	NSP306_trifida_chr_v3.fa	Chr02	5065855	+	[C/T]	SNP	1	genic
Chr02_005201091	CTAAAGCTTCACGTAGCTCATCAATATCAATATATCCACTCCCATCTTTGTCAAAGAACATGAACGCTCTACGAATATGCTCATCATTCTCCATTCTCTGTAGGTGAATTATAACGGCTACAAACTCCCCGTAATCCAGGTGTCCATTTCCATCAACATCGGCCTAATTAACGTTCAGAT[A/G]CCAAAACCTTTCAGTAAATCAGATGAACAAAATAATATGCAATCCAACTTGTATAAAGGACTGTCTTTTCACTTTTCAGTAATTGTCTCAATTTAGTTTAAGAAAGTCGATCCACATATTAAGTGAAAATGAATTACTCCATACATTTTGCCATGTATGATTCAGCATGAAAATATCAAA	NSP306_trifida_chr_v3.fa	Chr02	5201091	-	[A/G]	SNP	1	genic
Chr02_005350338	ATAGCTATAGCTCTCCTGCAAACTAAGTTTGGGTTGTTTGTAGAAATAATAGCATATTAATGTGAAAGAGCATAAAAATACTAAAACAATCAGCAACAAAAAGTTCCCTAAAATTTAGAGAATATGCATTTTCTGGTTAAAGTAGAGAGGCAGCTTTCTAAACAGAACATTACAGTTTGC[A/T]AGTCAAAGTGGAACTAACGTATTAATTTGAGACTAAAAGTAGCACATACGATCTTCGTGAAGAGTCCTGACGGGCTGAATTGATTTCAATTAGGTTAGTCACTGGAGCTTCCCCTTCATCTAGCCAAAATGCCCCCGCTGGTAGATTCTTGCTCTCAGCAGATATGCGAATCTTGACAAC	NSP306_trifida_chr_v3.fa	Chr02	5350338	-	[A/T]	SNP	1	genic
Chr02_005440912	AAAAGGTTGTTATTATGCTTAGATTCATTGGGAATTTGGATTTGTGCGGCCAACAAGTGTCGAAGCCGTGTAAAACATCAATGGGATTCCCTGCAGTTCTGCCTCATGCTGAAAGCGATGAAGCATCAGGTAATCATGTATAGTGTTTTACTACTACAAAATTACAATTTCTGGTGTTTT[G/A]GGAATTTTATCCTAAGGCTATGAATACATTACTCAATCTTGACCTTTCATTTGAGACTTTGAGGTATACTAATATGTTGTAAATTGATTTGGTTTATTCAGTCCCAGTTAAGAAACCATCTCATTACATAAGAGCTGTGGTTATTGGCGCAATGTCTACCTTAGGCGTTGTATTCATTGT	NSP306_trifida_chr_v3.fa	Chr02	5440912	+	[G/A]	SNP	1	genic
Chr02_005501597	GGCCGACCCAGCAACAGTCTCAGCTCCCTGGGTCAGGGATGAGAGCGGTGTTTCTTGGAAATCCGGGCGGCGGCGCAAAAAGGGAGTGTTCCGGGACGGGCGTTTTCATCCCCAGAAGAACTGGGAATCCGTCTGAATCTCGCAAGAAGCCAGGTGGGTTTTTATGGGTCCCCACTCTAA[C/G]ATGCATTCACAACTTGACTTTTCATTTAATATTCAGAGTGTCTGATATGGTGGAAAATGAGAGGGGTTTTGTAGTGTTGTTAGTGTGGGAGCTGTCTCCTTTTGGTTCTGTTCACATGGTGTGTGGTATAAGTTGTGAAATCACAGAATTATCTCACCATGTTGGCCCAGATCTGATCTG	NSP306_trifida_chr_v3.fa	Chr02	5501597	+	[C/G]	SNP	1	genic
Chr02_005583102	GATGAAACTTTAACAATAACTTTACAAAGGTGTTTAGGCTGTAAAGGGAGAATATCAAACCAAATGAAAAAGTGAAATGTAATTTTTGGAATTTATGCTTTTGTATCCTTGGTGTCAAAGACATGTAATATTGAAGTGGGTCCCACTTCCAACTTTCACTTTTTTGTGATTTCATTGTTG[A/G]ACCCATTTTGTAGCTTCATTATTTGTTGAGTGATGTTAGCCATAACAAAGTATTTGATAATCAAAATGGACTGAAAGAAAATTTAGATATGTTTACCTTTTCAAGAAGTATTGTTGACTTTTTGAATGAGCTGTTATTGAGTCAAGTATAATGATTATCTATTCTAGGAATGGTGAAAAA	NSP306_trifida_chr_v3.fa	Chr02	5583102	+	[A/G]	SNP	1	genic
Chr02_005659487	AACCAAAAGGGATTTTTACTCCATTTTAAATTGACAATTGATATATAATTATTGCATAGATAGAACTTGACATTATAAATACATGTATGGAGAGCAATATTCTTACAGAGTTACAGATTGTGCCAGAAACTCCATCTATTCTACAAGAGGCTTTTGAGAGTGGGGCAGGTTGTTGACATA[A/T]ACATCATGTACCAATCTTACATAGTCCCCGGTTTTGTCAGCCGTCCAATCATCAGTACTGATCGGAGGAAGAAGCTTCACGGTAAGGGGAGCTGGGCGTACATGCAAGCTGCCTTTCCTCCATGCCAGGTGAGTCCCTGTGAAGATGATTGGAACTATTGGGAGACGCGTTTCCAATGCC	NSP306_trifida_chr_v3.fa	Chr02	5659487	+	[A/T]	SNP	1	genic
Chr02_005813013	TCACTTGCTTCCATTGAGATTACTTTCACAGTCTTTTCTTTTCATTTTTAAAAACTTGTTAAAAGGTTTTCAAATAAAAGTAAAAACAAACCTGATAATATCTGCCATCGAGTTTCTTAATACCATAGCCCAGCTGAACAGTTCCAAGAGATTTTACATCTGTGAGTACTCCATTTCTAG[C/T]GTAAACATGCTTCCCCACCTTAGCAACCAAGTCGATCAACGCCTCCTTCAGTATATTGGGTTTCAACAAAAGCATGCAGTCATAAAGAGGCATCTTGGTGCTCCTCTTCTTCAGTCAAAAACCCTTCTCAACCTATTTTAAGCACTACCAGACTTCAGAGATTCAAACATACAGAGAATG	NSP306_trifida_chr_v3.fa	Chr02	5813013	+	[C/T]	SNP	1	genic
Chr02_006010537	TGCAGCTAATTGGTTGATGAAGCCTGGGATGGAGTTCACCAGAGATGGCGAATACGAGATCGGTGGCTGGGTGAAGTAGACACAAGACATCGATGGAGAAGGAATTGGAAAAGGAAAGGTATGGATAGCTGTCTTCTTCTTAAAGTATGGGATTCAGCAGATATTGTTTCCAAAGATTTT[T/G]TAATAGATTGTTAGATTTGGGACTTCATTGCTGCTTTGGGACGACAACACAACAGCTAAACACAACTGCGTGGAAGAGGAGCTGAGCCCGTGCTCCGGACTCTACACTAGTACTCCGTACAATTTTTGGGTTCATCATAAATGTTTTGGCAGTTTCTGGTATCCTTGGAACTTTGAATTC	NSP306_trifida_chr_v3.fa	Chr02	6010537	+	[T/G]	SNP	1	genic
Chr02_006095321	TTATGTTATAATCTGAGGCTCATCAAGGTGATGCACTTACGAATTTGAATTGCAGATATCTTTTAAATTTGTTCTTCTCCTGATGATTAAAAATTGTCCAACTTATTATATAAATGTCTTAAACTAGATATTAGCCTTGTAAAACTCTCCAGCCCATCCCAACCTAAAAGAGAAAAGTAT[C/G]AATCCTCTCCTTTGTACTAATTAGAGCTTGCAGTTTCACTTTGAAGAATGGGGACCTGTAGACAAAGCAGGTTTAGAGCCATGCATAGGTTAGTGTCTGAAATGGATAAGAGAGAATTTATTTAGGAATGGGATATGTTTCCATTATGTTTACTTTGACACATTTATAATGAGTTGAATA	NSP306_trifida_chr_v3.fa	Chr02	6095321	-	[C/G]	SNP	1	genic
Chr02_006250118	AATGGAGTTGGAAATAGTTGGGTGCTGTAAAAGTTTCTGAGGGACCAGAGCATAAGGTGAAGATCAGTTAGAGGTTTATGACCAAATGTAACAAACTATAAACAACACTTAAGTTTTCGAACTAGAAGTGAACAAAATAGCCCCAATTAGCAAACATCAATAGCTCCATTTAAATTCTGT[T/C]GTGTGAAAAGAAATATCGAGACACGGAAGTTAAAAGATGACCTTCAGATACATGTCAAGCAATTTACACCGCTCCTGGATGACTGGGACATCAAGGCCAGTCGAGAAGAAATGCTTGGGTGGCAAATGAAGATTATATTCAGAGAACTCCTTGAGACGTCTATGTAGCTCCTCAAAGTGT	NSP306_trifida_chr_v3.fa	Chr02	6250118	-	[T/C]	SNP	1	genic
Chr02_006397296	AATATTGAGTTTTCTGTTGTGCAGGATGTCCATTGAAATGGTAGCTTGCATTGCTATAGAAGCTATATCAATATTGGAGAAGATGCACTGTAGGGGGTGAGATTTATTGATCACTTCAACTTCAAAATTAGCAAAAGTTGTTTCTTTGTAGTCATAATCTTGAAAATCTAATATGCAAGA[A/G]TGTTGATAGGTATGTCCACGGGGATGTTAAACCTGAGAACTTTTTGCTAGGACAACCAGGGACTCCTGATGAGAAGAAATTATTTTTAGTTGATCTTGGCTTAGGTAACTCCTCATCGTGCATTTCTATTTGCCACCCCCTATTCTGCTCCTATTTGCATTTTTGGTGTGTTATTTAAGT	NSP306_trifida_chr_v3.fa	Chr02	6397296	-	[A/G]	SNP	1	genic
Chr02_006545882	ATGGTTCTCAGTTTACTAGCAACCATAATACCGGCACCTCACTTGGAAAAATTATGTTTAAAAAAAATACTGCTCTCTTAATAAGTTTTTTACAGGTAAGCAAGGCACCTTAGTCCTTTTAGTTCTTTGTTCATGTCTGCAAGAATAAGCTGTGCAAAGAAAACCTGCAAAGTGCAGAAG[G/A]GTCAGTTGGCTAGGATCAATATATTTTATTTTATTTTTGTTTTCAAAGAAAAAAAGGCCATACCAGAAGAAAGGTATTTAAAACAGTTAACAGATCTGCCACAAGACAGCAATAAAGGCACACACATACTATATTAATAGCAATTCAGATATCTCTTATAGAGTATGTATTTTTTAAGGA	NSP306_trifida_chr_v3.fa	Chr02	6545882	+	[G/A]	SNP	1	genic
Chr02_006713987	CGTTTATTGAAGAATCTTGCTCATCTGCTGTTATACTAACTGTTGATGAACTGAAACTCAATTGACAATTATTTTTCTAAGTTTCTGCTTCTATTTAAGTCATGAATTGACTTTTTTGCATTCTAGATCTTTTGTATTCTTAAATGGTCATTTGTTTCTCTACATTCTATTGATTCTAAC[A/C]CCTCTTTTTAAAATATGTATTACTTTTTCTTTTCTCCAGGTTCTACTCTGGTGTTGTAGCAGGTGCCCGGGAGGCATTGGTCAGTGGCATCCCGTCTATATCAATATCTCTTAACTGGTATGTTCTTAAGATCTTTTCCTCGGTGTTACCCTCTCTGTAATTTGTTAAGAACCGATTATC	NSP306_trifida_chr_v3.fa	Chr02	6713987	+	[A/C]	SNP	1	genic
Chr02_006862745	AACATACAGTAGAAAGAACAACAGGATCAGTGAAATCAGGTTGCTGGCCTTGAGGTTTTGTATAAACTCTCACAAGACCCATTTCTTCCCACATTCTACCAAGTAGTCTGTCCAAGTTTAGCTGTTCAACATAAAGAATCACACTGTTAATTTCTCAGAAGCAGGCACTCAAGCAGTTTG[G/A]CACTAAAAACCCAGACCACACCATAAAATTTGAACTCAATGGTTGGGCACTTGGGCATTTATTAGTAATAGAAAGGGCTTGAAAAAATTGACATAATAGATACTGAATCAAATTGGTCTCTCACAGAACTGAAGCAATACAATGTGAGAGGGTTCAGGCTCCTAAAACCATTGAATTTTG	NSP306_trifida_chr_v3.fa	Chr02	6862745	+	[G/A]	SNP	1	genic
Chr02_006998209	CTTTCTCTTCTTGTCCATTTTTAACCTATATCTGTTTTCCCTCTCCCTCTCGTAAATCCCTTGCCAGTACACCTCACCTGTCAAAGGCCACAGCCAATTTTCATATGGATGGTCGTTGTCATCTGCAGCCTCGGCTAGGTCTTCGTCCATACTTTTTAATAAAGTAAAGTTGAAGTACTT[T/C]GCCCACATAAATCCTTTTCGCTTCTCAACAGGATGTTGTTCTTCCAACAAACCCGAATGAGGATCAATATAGACCATCTTTCTAGCACTATGGTATGCCCAGACATTTACTAAGAGTTCCAAAGTGTGACAGTAACAGTGGTTCATCTGGTAGTAATAAAGAAACAAACACATGAGGAAT	NSP306_trifida_chr_v3.fa	Chr02	6998209	+	[T/C]	SNP	1	genic
Chr02_007156656	TACATTTATGTAAAACCATTCAAAGGAGTCCGGTATAGTTGGCACTCTGCTTAAGAATGGGACGATACTGCTGTTATTTTCAATCTTACTATTTTACATAACTGAATGACTTTCGTTCTATTTGAATACCAAGAACAATGGTGCTGTTCATGCCAGGTTGTGTAGCTCTAGCCTTCTTGA[C/T]GCATTCAGCTCTTCTGTTCTATGCATGTGCTATAAGGCTATGATGAACTGTGAATTTGAAATACTTTGTATTTCCTGTGAGGTGTGAGATATTTCAATGATATATACGTATACGTGTATGCTTTTAACCGTGTGAATTTACAGAAGAAAAAAAAAAAGCAAGAGAAAAAAGTGCTCGATG	NSP306_trifida_chr_v3.fa	Chr02	7156656	+	[C/T]	SNP	1	genic
Chr02_007324834	TAGGGTGAGTTGATTTTCATTGAGTTATGTGCAACTAGTCTGATGTCTGGATTTTATTATTGATATTTTAAATTAAACATGTATGTTCTCACAGGTAAGAGTGCCATTTTCTTCCTTCCGGCCTGTGAACCCGGATGATCCACCATTGGATCCATTCCTTGTACATACATTGACTATTCG[C/T]TTTGAGCCAAGAAGACAGGTTTGCTCTTCAAAGCAATCTTTACTTTCATTTTTATTCAAGCCAATCATTTTTACGCATTTTCTTGATTCTGTTCCCAACCTTGCTACTCATAGGGGATCTCTGTGTGTGATATACATTTCACGTGCACAATTAAGATACTCATAACTACTTGTACTATTC	NSP306_trifida_chr_v3.fa	Chr02	7324834	+	[C/T]	SNP	1	genic
Chr02_007459787	TTTCTTCCTCGGGCTTGCTTGCTTACCTGACTACTGTCAAGTACACTGAAGATGCACTGAGGTTCCTCACCGGCTACTGCAAATTGGCGATTCCCTGGCTGGAAGACGCGCAGCAGATTCTCGAGAGCAATAAGTCCATTGCAGATCATTGGTACCTTAAAAATGTCGAGAAATGTCTGC[T/A]GGCACTTGAAGAATTGCAGGCCATGGAGGAAAGGTTTAAACTGAGAGGAGGAGCTCTGGTGTCTGCATTGGACAAACTGGAGAGCGAATTCGCGAGGCTCTTGCTGGATAATCGGTCTCATCCTTCTGTTGACACACCCCCTTTACCTTTACCTTTCCCCGAGCCTGTTCTTGAGAAAGT	NSP306_trifida_chr_v3.fa	Chr02	7459787	-	[T/A]	SNP	1	genic
Chr02_007601228	CTAGACTGTACTAAGAATTCCCACATTTGCAAATGCTTCTTATTTGTTGTATATGCAAGCAGTTTATCAGGAGATTATAGCATCAAATCATGAATAACAGATGGACTGTACTAGCAAGTAAGAGCAACTATTTCTAAGTGATATGGGTTCTTACAGGATCCGCCCATTTGGCTGCAATGG[C/T]TTCAGAAATTTTCCTCCGTTGCTCAGCAGACTTGGGTTGATTCTTGTTGCCCTTTGGCTTCTCTTTCCTTTGTTGAATACTCTGCAGCCATTCCTGCTCCAGCTGTTCATTCAAAATCTTGTAGGAGTCCCACTGCAACTCTTCCTCGCCAAAGAGCCCATTCCTAGAAGCTCCTGCTAA	NSP306_trifida_chr_v3.fa	Chr02	7601228	+	[C/T]	SNP	1	genic
Chr02_007755322	TTTGGACCAAAAACACAATTTGCTCCATCTTTTTCAATGGCTAACAATTTAGCGGATTTCAGGATTCTTGAACAGAAACCAGAGAGTAGTAGAGTACCAGAACATAAAATGCCATATTCTTGAGAACAGTGACAAGGACAACAGGGGGTAAAAAAAATGACGAAAGGTGAAAAGATCAGA[G/A]AGAACACATGCTAGAAAAAGGAGATGAATTTCTTGCCTCAGGAGCAAGATTGCCCACATACACAGTGGTGAATTGCGGGTTATTTTCAGGAGCTTCATTGTTTGTTGCCTCTTTACCATCTTCTGCAAAAGCAAGAGAGTAACAAATAAACATAGCATCTCCATTTTAAGAAACATCCAT	NSP306_trifida_chr_v3.fa	Chr02	7755322	-	[G/A]	SNP	1	genic
Chr02_007918864	AGCACAAATCATCTCTTTGAACCTAATAGGCTTCAACAAGGAACATAAAATGATGCCTCAATCCTCATGAAATACAGCAGGGGAATTTCAAGAATTTAACCAATTGGAATGATTACGGTTGCTTATCACCATTATGAAATCTAATCGATAGCTTAATTCATATGATAGACGTAACATCCA[A/G]AAGATCAAGCGAGAAACCACGACCAAAGTTCCAATAGAGCTGATGCAGATTACAGAATCGAATACTATATATGATAGAAATGCAAAATTCCCAGACACCTAACCTACATCATCATAATATAGAAAACTAAACTACATCAGGCTCTTGTATCAAATTATTTAAATGTCAGTTTACTACCTC	NSP306_trifida_chr_v3.fa	Chr02	7918864	-	[A/G]	SNP	1	genic
Chr02_008065455	TTTTTTTTCCTTTTTTTAATTACACACAAAAAAAAAAGAGGAAAATTCCAGAAATGCCCTCATGCATCTTTATATTTCATAGCAACTGAGTTTTTGATGAGTGAAGAAGTGTGTGTAATTCCCTGAAGAGTATAAATCAATGAATAACGAGGAAGAGCTCTCTCTGATCTGTTAAAAGTT[C/A]ACTCCCAACGAAGAGCTCTTCCTTCCTCAACGCTGTGTGTTGACTTCAATCCTAGTGCTGCAATAGATTCACACTCATAAATCTGAAGAGATCGTAGTTAGGGTTTTAGTTCTTGGTATAGTAGGTTTCAACAAATGTCCGGGCTTAATCGATCCTCCAGCGCTCCTTCAAAGAACGGCC	NSP306_trifida_chr_v3.fa	Chr02	8065455	-	[C/A]	SNP	1	genic
Chr02_008200322	CTCTGTACCAAGAAATAGTCCTGTGGTTGCCTTACTCTATTGAACCAGACTTAAAAAATACTCTTGTGATGTGATTGCAGATGTTGTTGGATACACAAGCTGTGAAGACTATTCTTTTGGAAATTCCTTCTCTTGCGAAACAAGTAATTTAATGATATATTCAATTTTTGAGTTCATTTG[G/C]ATTTCAATTTATTATAGTTCCAGTGTTCTACTTCCATGGTGATGTCATGGCTTCTTCATTGAAAAAACACAATTATAGCTTTAGTTCTAAACTAAAACATTGCTTGTCAACTTGATGGTGATACATACTCCATCTTTCCTGTGGATCATCACTTAGGCCTACAAATTGATGCTGGTTACT	NSP306_trifida_chr_v3.fa	Chr02	8200322	+	[G/C]	SNP	1	genic
Chr02_008334644	AAATATGGATCTTGAGATCAGACGTAGAGAATCTACAGGATCGGGGGCGACTGCCCATGTTGAGACAGAGACCCTCGCAAAGTTTGAGTTGATGGATGGTGCTCCCGTCAGAGGTATATAAATCTATCCCTCGTGCCTAAAATGTTAGAATCTTACACAATTCTAGGGTTTTCGTGTTGC[T/C]CTAAAACCTATCACTTTACATAGATTTATGATCAGCGTAACTAGTAGTTTCATACTTTCATTGGATTAGGAATAAAACACTGCTGTTGATTACGACTCCATAGTAATTTGATGCACGAGATAATGAGTGAACTTGTTCTCGCTTTCTCAGGTGAATCGATACCCATCAGGCTCTTCTTGA	NSP306_trifida_chr_v3.fa	Chr02	8334644	+	[T/C]	SNP	1	genic
Chr02_008499236	ACAACATTTGTCTAAAACCTTCAGTTTACCAGAATTATGAAAATAAGTCTATGAGAGGGCAGTAAGATTTGGACGAGGCACTAACTTTCACATGTTATTTTGGCTTAACTCCAAAATCTGATTGGAACAGATGAGAAAACTAATAGTATATCATCAATGGCTATGTCTACCTCTCAGCCA[A/G]CCTTTTTTCCCAAGAAGGGACTCTTATATTTTTCATGTCCAAGTGTCCAACTCTTCTATTCCAGTAAAAAGAAAAACCAGAGCCTTCACAGTTAACATTGTTCAAGAAATCAGAATTGGGAAAAATCCATCTATTCTAAATCTTTCAAAGAAGTGTTCCAAGTAGCTTCTAATTCCATTG	NSP306_trifida_chr_v3.fa	Chr02	8499236	+	[A/G]	SNP	1	genic
Chr02_008635121	CTGACTGAGTTTTTTAGATATTATAAATGACATTCCTGATTCCTTGTAGGAGATTCTCTTTTTCCTTCCCCAGTAATCCTAGTCATTGAAACTGTAAACAAGTTTCTCAATAAGGCTACAGTGATGGAAAAATTGGTTTTGGGTTAAAGTGTTCAACCGTGCATGGGAGAATTTATGGGT[T/A]ACTGGAAAGAAACCTAATATTCTTTTGAAGGCACTTCCATTTCAGTTTCTCCTGATGTTTCCAATAACTGAACATACTCTTTTAACATTAATTATTTGAACCATCACCGTATGAAACACTCTTAATATATCCATTTCTCGGCTTCTACCAGATGCAAAAAGCAAAGATTTACTAACAACA	NSP306_trifida_chr_v3.fa	Chr02	8635121	+	[T/A]	SNP	1	genic
Chr02_008775707	GAAATCAAGTTGAAGCTGCAGGAGGAAGTTGCTGCAAAGGAAGAAGCCGAAGCTAAAGCAAAAAGCCAAGAAGCAGAGCTTGCAATGATGCAGGACAAACTTTCCAAACTCTCTGAAGAAAAAGAAGCAGCTGAAGCAGCTCTCTCTGATTTAGCTAATAAGGCAGCAGACTTGAAAGAG[T/C]TATGCAATGACCTTGAGGCTAAATTGCAGAGTTCCGACGAGAATTTCTCCAAAACCAATTCTCTGTTGTCTCAAGCTTTGGAAAACAATGTGGAGCTCGAGCAGAAGTTCAAAGCACTTGAAGAGCTTCACCAGGAGTCTCAACATGCCACCACTACTGCACACCAGAAGATTCTTGAGC	NSP306_trifida_chr_v3.fa	Chr02	8775707	-	[T/C]	SNP	1	genic
Chr02_008941678	TTAAAGGTGGTCTCATTGATCCTCCACAACTACAAGAATAAGTGAATATTACAAACAGATTAATGGATAATCAAGGGGGTTTAATATAATCTTAATTAGGATACCTCGCTCGTTTTCTCAGACATTAATTTCAACGAATAATATAATACTTACTCTGAAAATTGTCAATTTCGAAGACAC[G/C]GTTTTATTAGCAACTAATAAGATCGTCCCGCCGCTGGACTCTGTAGAGAGATACTTTCCGACCGTAACAGATTTAAATTGGACCATAGTTCCATCCTGGAAAGCAGTTTCAGTTCAAGAGCTAATAATAATTACTTCAACATTAGGTTGACTGTTGAGCATATAATAATATATATAAAAA	NSP306_trifida_chr_v3.fa	Chr02	8941678	-	[G/C]	SNP	1	genic
Chr02_009098947	AAAGGAGGAAAGAAAAGGAGGTAATTAACTCAGAATGTGGGGTATTCATACATGGTTGCTTGATCTTCTTATGGTGCTGGAAAGTATATTTGAGACCATTAACATGCCTGGAATTGAAGGGTTTCATGCATGCATTAATTATATTTATGTTGTGCAGATTCTGGTGGTGCAGGAAAATTC[G/A]GGCAAGTTTGCAGGCACTGGAATCTGGAAGATGCCCACTGGGGTTGTTGAGGAGGTGATGAATTTAATTACTAGCTATTTGGACAGTTAAATACACACACTTATATACTGTATACATACATACATACAAGTGAGCGTGCACAAAAAATATTAAAACCAGCAATTGCTACATATGCAAGTG	NSP306_trifida_chr_v3.fa	Chr02	9098947	+	[G/A]	SNP	1	genic
Chr02_009242862	GAAGAATTTTTTTCTGTCATTTGAACCGATGACCTAATAGTAAACGAGTGAACTCTAGCCATAACTTGTATAGTTGATCAATTCACCTATGTTACATGTGTTGACTTGGGGCATTATCTAGCTTCTCGGGGTTAACTTTGTGTAATCTGTTTGTTAATACACACCCGATGGCTTTTACCT[T/A]TCGATAAATATCACAGTTGATGACTTTCTGTGCATTTTGAGAAGTGATAACTGATTAGTTTAGAGGCAATTCAGACGAAAGAGCTGACTGAATCGTTTCAGTTTTAGGTTATAAATATTGCAGTGTAAGATGAATATTGTCACATAGAAACTGGAATTCACATTTTGAGGCATAGTTTGC	NSP306_trifida_chr_v3.fa	Chr02	9242862	+	[T/A]	SNP	1	genic
Chr02_009406851	TTTCGTACGGCGTTAATCCCGGGGACACGTATGAACGCGTTGCGGAAACGTACTATTCCAATTTGACGACTGTTGACTCGTTGAGGAGATTTAACAGTTACACGGATAACAATATTCCGGATACGGGGGCGACATTGAACGTGACGGTGAATTGCTCGTGCGGGGATAGGGATGTCTCCG[A/C]GGAGTACGGCTTGTTTGTTACGTATCCCCTGAGGCCCGGGGAGAGCTTGTCGTCGGTGGCAAACGCGGCTAACGTCAGTCAAGATTTGGTTCGGAGGTATAATCCGGGAGTGAATTTCAATGCCGGGAGTGGACTGGTGTTTGTTCCGGGAAGAGGTATATCTTATTCACGGATACATTC	NSP306_trifida_chr_v3.fa	Chr02	9406851	+	[A/C]	SNP	1	genic
Chr02_009580695	TGGTCGCCTTGTAAGTATAAAAAAGAAGTTTTGAGCATTACCAGTCTCAAGAAATCTCCATGCTTTTTATCCTCGGCTTCAATAGCTCTGTCTAGAATACCGCCTACTGTCGCACTGCAGGACAAACAAATGGTTCCATTAATGCTGCCCAAGTCATAAGATCGAACACTTGGAGTGCAA[G/C]TGTTAATCAAAAGAAGAATGTAGATCTCTACCCGTGACCGATTACAAAGCGAATGACTACCCCTTTCTCTTCTTCCAGCTTCTTCCTCTTTTCACCTATTTCATCGTATCAAAAGAAAAAATGCAATGTATAAGAAAAACAGTCAGATTATCCAGAAAATTTAAGGAAAAGGGCAGAGAA	NSP306_trifida_chr_v3.fa	Chr02	9580695	-	[G/C]	SNP	1	genic
Chr02_009680473	AAACTGGAAACAGTGAGCAAATATTTCAGAAGGCTATTCAAGAAACAGGAAAAGGACAGGTAATCTACAGTTATTTGTTGTTGGATCTTTCCCTCTTCTTCTTCTTCTTCGTCTTCGCTTTAATGTGAAGGTAAGTTAAATGCAGGTCCTAAATACATTAGAAGAAATTCAGGAGAGGCA[T/C]GATGCAGTAAAAGAAATCGAGCGAAAGCTTCTCGATCTTCATCAGATTTATCTAGATATCGCTGTTGTGGTCGAGTCTCAAGGAGACTTTCTGGATAACATCGAATCCCAGGTTTCTTCATAGTAAATTACAAGTTGATCTCCATCTTAATTCAAGGTTTAATGTTCCTTTCTTTGTTGG	NSP306_trifida_chr_v3.fa	Chr02	9680473	-	[T/C]	SNP	1	genic
Chr02_009858951	CCGTCAAGAGAATCGCGCCTCCGAAGATGAGTTCGAGGATGAGGATGAGGAAGAGGATGACGATGAAGTGGAGGAAGAGGATGACGATGATGAGATAGATTCAGAGGATATTCAGGTGGTTCCGTGGTCATCCACTCCGCCGCCACCGCCGGCTTCGTCGAGCAGCGATGATTCGTTACT[C/T]ACGGAGAGAGAAGTTTCTGGTAAACGATTGCGTGAAAATGACACAGATCTCCAATATGAGGTAAGAATTTTCTCTTATTTAATCATTCTGCTTATATTTCTTCAATTTTTACAGACGGCTTTTTTCACAAAAAAATAGATACACATTGTGCAAGTGCAAGCCACAATTGATATTTTTGTG	NSP306_trifida_chr_v3.fa	Chr02	9858951	+	[C/T]	SNP	1	genic
Chr02_010006802	CAGCAAAGACAGAGAACAAGTCCTGCAAGTCACTGAAGCCAAAATGAGCCTACTATTCTGCTAATATGGTTTGTTTTTTAAAATTTTCAAATATTTTTAATAAGACCAAACTAAAACCAGAATCTATTACCTGCATTTCAACCTCAAATTTATTTTAAACTAATTATAACAAAATCGATT[T/A]CAGCAGGAAAACACAATCATAATATTCCCGAGTAAATTGACCTAGAATTAAAATACATGCAAAAGGGTACAAAAATGAATTACAAGGATGACAGGCATTGAATATCAAATGCATATCAATCTCTGAAAAGTTAAAACATAAAATAGTTTTGCCAGAATCATCGGTGAGGAGCATATGTTT	NSP306_trifida_chr_v3.fa	Chr02	10006802	-	[T/A]	SNP	1	genic
Chr02_010179410	TTTAATGATGGTGTTCTTTTCTTTTATGATCATGAGCAAGATAAGCCTCTTCCTCTCTCAAATGGTGAGCAAACCAAGATTTTAGATATAGATTGGAATACCGATGATAATACTCTTGCTATTGTCAAATATGATGAGAACTTACTGCCTGATGTCGGTGAGAAGGCTGCAGAAGCTGAA[G/C]CTGATGCTGATTTTGAGAATAGTACCCTTTCTAGTAATGGAGATAACCATCAGATGGTTATTCCAGGTGTACTGCGAAGAGATGAGATATCAGAACTAGTAGTGAAGCATATTGGTACTTCACGGATTGCTACAAGGATCAGTGAGAAGGATGGGGCTTCTAAACAAGTTCGTAGAATAT	NSP306_trifida_chr_v3.fa	Chr02	10179410	+	[G/C]	SNP	1	genic
Chr02_010297166	AGAGCTCCGGAACTCGTTGAAAATGCGAGAAAGCACGGACCCTGTGAGTCCAGAGCATATTTGGTCCATAAATTTCCATTTATTTTCCCTCAAATTCACACAGATTGATCGAAACAGAACATCCTCTGTATTTGGGTGTGCGAATTGCTTACCCAAATGAAGAGCTCTAACAAAAAGGTG[C/G]CTCCTTTTTGGCGAGAACAAGCCTGCAACCATAGACTTAAACTCGCCCGAATCATAAAACAGACTGATTTTGCATACTCACTGAAAGTATCGTTTTAGGTCATCATATAACAATGAAAAAAAATCAATACACATTCAAATCTATCTGTTCTCAGAACCCTTTCTTTCAAAGATATAAAAA	NSP306_trifida_chr_v3.fa	Chr02	10297166	-	[C/G]	SNP	1	genic
Chr02_010398789	TTGGATTGCGCCGAGGATTTCTTCCCTTTACTATCATAATTCTCTTTAGGTGACGGATTTGTATTTTCGTCGCGTTTGCTCAAAATTTCTTCCCCTTGATTCACGCTTGTGAGGCCGGACCCGAGGTCCGAACCCGAATTAGACGAACCCAAGTTATTCTCAGCTTCTTGCTTCGACGAC[A/G]ACGACGACGTTTTATCTTCAGCGCATGCCTGATTCTCGCTGCTTAACACGGAAGTAGCGGTGGCATTTGTGCTGGTGGTGGTGGCGTCGGAATATTCCTCGCCGGCGCTGATTGAGAACTCCGCAAGAACCTCCGGGTCCATCTCCAAATCCGGCAGCACGTCGCCGTCGTGGATCCCCA	NSP306_trifida_chr_v3.fa	Chr02	10398789	+	[A/G]	SNP	1	genic
Chr02_010437608	CCACCTCGGAGACGACGAGGACGAGAAAGAAGGCGAGCTCGTGGTGTCCAAGGTTTTCTTCCAAACACAACCTAGACAGTGCGGTTCTCTCCTCCGGGATTCTCCCCCTCTTGATCTCCCTCAGGCCGGACGAAAGGCCGGTTCCCATCTTAGGGAATCTGCGGCAACAATGGTGGAATC[T/C]TTCAACCCAACTCTCATCTCCTTCGATCAATTTGACCATAATCGTCCCACTTCTCGACTCCTCCCGAGTTTCAACATGCATGACACTTCTTTCATTCCTTAATTTTTGTTCTTTTAATTAACTGTCTCTTTTTTAAGGTCTTAAAATATAATGATGATGAAGAAGTTAACTTGAAGCAGT	NSP306_trifida_chr_v3.fa	Chr02	10437608	+	[T/C]	SNP	1	genic
Chr02_010540390	GTTCCATGGACCCGCAAATACGGGACCGGTTGCCCCTAGCACGAAAGATGCCAGGCTAAAGGGATGATCCTTAATGAGAAGACATGACGGAGGCCCGAGGGCATACCCGTCGTGGCCCTTGATTTTGGCGTCAACAAAGAAGCCAGAATGAGTCAAGAGGCGCATGAGACGACCAAGGTG[G/T]CCGGCTTTTGCCTTGTTGATAGCGAGGGCGTCAACCAGTTGTTCAAGCGTGATGGGTCCACCATGTCTATGAATCACGTCGGGAATGCCTAGCTCAACGGCACATTTGAGAGAAGATGAATTTATGAAGTTGAGCATGTGGTTCCTTATGTGAGTTCCGGCTCGAACCATCTCATCCTGC	NSP306_trifida_chr_v3.fa	Chr02	10540390	-	[G/T]	SNP	1	genic
Chr02_010614875	ACTTCTTCAATAGGCTCAAGCTTTCGACCATTCTCAAATTTGTACCTATCCATGAAAGAATTTTAGAAAAACTCCAAATAAACACTTGCCATAAAGAAACTAAACCCAAATCTTTAGAAAAATAAGGAGAAACATGCTTGTAAAGGTTAAGCAAACCTAAAGCATTCACAGGTTGGGTCT[C/A]TCCCTGCCAAATGATATTGAACAAATACTTATTAATATACAATGTATTGCTATTGTTTATTCATATGTACCATGGCATTAAGCTTGGGAAAGAAGAAAACACAAAGATTTTCAAGTGCAGATTTATTTGGGCAATATTTCATACAACAGTTAGTTTTAGAGACTAAATTGTAATTGCTTA	NSP306_trifida_chr_v3.fa	Chr02	10614875	-	[C/A]	SNP	1	genic
Chr02_010735661	GATGCAGGAATTCACTCAATCAGGGTAACTGTTATTCTATGATATCATTCTGTCTTGAAATATGCACCACAAAGGCATTCTAATATATAATCATAATGTGGGGATAAAACTTGAGGTTGGGGGAACATGTTCTTCTAAGTATAAGAAGATTAAATGAAAGGAATTACTGGAGAAAATACT[T/C]ATCTTGGAGAAGCAACTTATTTTCATCAAATCAATTGATGCTCTTCTGCTTTTGTAGGCATATAATATTTTTTCCTCTTTTCTACATAACATTTCCTTTCTATTCCTTCTCATTTATCTTTTGCTTAACTGGTATAAGTTCAAACTTAGACACCCTTGCCATCATTTGGCAACCAAAATT	NSP306_trifida_chr_v3.fa	Chr02	10735661	-	[T/C]	SNP	1	genic
Chr02_010885114	TTAACAATTTAGAAGCGGATTTGAGCCAATAATAGTGAATCTTGAAATCAGCCCACACAAAAGATAGATTGTGAAACATACCATTTCTTTGGATGGCATCAATGACGAAAGGAACGACTCTTGGGGATATGTCATCTGAGAGATTCATTGGCTTGGACTTGGCTTCTTTGCTGCTCTTGG[C/T]TAGCTGTTTGAGGTCCCCAAAGAGGAAATTATATTTGTTCCCCTTAAGGCCCTGCTGTCTGAGGCACTTCTCCAGTTTTCTTGGCCTAAACCATGCCCAGTTCAGCAATGTCCATAGGTACACCAAGAAAACAACAGCAAAAGAAACAGCTGCCATACCAAACACCATCTCCATCTTTGT	NSP306_trifida_chr_v3.fa	Chr02	10885114	+	[C/T]	SNP	1	genic
Chr02_011034105	CAAACGTGTCAGTGCTAAATTAGGGTTCTTTTTTGGTTAGCATCTCCAATTTTCTTTTCTTCACCTTCTTGACCATTCTGCCCCTACAACCAAGCAATTAGGGCATGATTATGCCACCATACAAAACTACACCTTCAAACTTCTAATTTAACTTCACAATTAGCTAGCTCAATAATATAA[G/A]ATTTTGCGGGATCTAGTTGAAACTGACAACTGACTCAATAATATAAGATAGTTTGGGATCAATATGAGATTGAAGGTCCTGTTTGGTAAATTAGTTGTTAACTGATAATTGGTATAATTTCTTTTCTCAAAAAGTTAATTGAAAAAGTTGTTTTGAGTAACTTTTTAAATTTTAGCATTT	NSP306_trifida_chr_v3.fa	Chr02	11034105	-	[G/A]	SNP	1	genic
Chr02_011192156	AGTTATGATATGCCCTGCTTATTTCTTGATGATAATTACCAAATCCAGTACTAGGAAATCACCATGTGTAGTTCGTTTTCCTGTTTTCAAAAAGGTAGATAATGAAGCATTACAATTACAAAGGATTACTTGTCAAATGATGAAGTGGAATGCGAACTTTCTATTTCTAGCTAGTTTCCA[C/A]TTCTCTGCCTCTTAGCGTTTTCCCTGTGTTTGTAGAGAACTAGCAGGGAGACTATACAAGGATTTCAGTTGCTGGCTAATCAGCCTGCTGTTATTCAGGGCAGTTTCGAGTTCCAAGTTGTCGGACCACCATTGCTCCAGTCCATGTGCCTCTAGAAACTTCTGCTTCCCTTTCGACGAG	NSP306_trifida_chr_v3.fa	Chr02	11192156	+	[C/A]	SNP	1	genic
Chr02_011331252	TGGGTTATACCTTTATGGACTTCACATATATGCTTTGCCAGAAATTTTGCATTTTATTTTAGCCTGGTAGTTGTGACCATTATGCTAGATGGGTATAATTTTTGTGGGGGAAAATTAATGGGCAATCATAATGGCTGGAGAAATGTGTGAAACTCTTCCAGGTGATGAGAAAAGATCCAA[C/G]TTATGAGAAATTTTATTTTTTCATTCCAGCGTATTCATAAAAAAATGACTGATTTTTCTGGTTTATTATAATCTTCTTAATGATTCACCAATTTGATGTTGAAATGCAATGGTGCTCAAATAGGACAAGATTGATGAAGAAGAGGAGAGGCTACTTGAGGCTTTCTTATCAACAAATGAT	NSP306_trifida_chr_v3.fa	Chr02	11331252	+	[C/G]	SNP	1	genic
Chr02_011500477	AGAAGTTGAAGAATCTGGGGTGGTCAGAACGGACTCTGTGGCAGGAGGGTTTGAAAAAGACAATTGAATGGTATACCAATAACCCTGATTGGTGGGGAGATGTCTCTGGTGCATTGCTTCCCCATCCTAGAATGCTGATGATGCCTGGTGGGATAGAAAGGAACTTTGATGGGGCCGAGA[C/A]ATACGACTCTGGATCCTCTGAATTCTCAGGCAAATCAAATCAGACTGAGATGGTAGTTCCAGTACCCGGAATCAGCAACTCAGCTCAAAAACCACCTTATAAGTTTTTGATATATGGTAGAACTGGCTGGATTGGTGGTCTGCTTGGCAAGTTATGTGAGAAACAGGGGATTCCTTATGA	NSP306_trifida_chr_v3.fa	Chr02	11500477	-	[C/A]	SNP	1	genic
Chr02_011621872	GCTATTAAGCTATCTTGCTCAATATGTCACCGGAAAATCCGTATTGTCCACCGTTCCGATTGTGGAGATCGATCTATACAATGGAGAGGAGCCATCGGAGATATTCAAACGATCAAGAGAGAAGGTTATGTACATTTTTACCACCTTAATAAGGAGAAGTTCCAGCGATTCACGATACAT[C/T]CGGACCATTAGAGGTGGAAAGGGAACGTGGAAGGCACAAGACAGAGGAAAACCGATTTACAGAAGATACGGTAATGATGACGATGATAACCAACACTTGAGACAACTTATCGGATACAAGAGGAGTTTGAGGTACGAGAAAAGTGGATCAAAATATGACGGTCGATTCTTGATGAAAGAA	NSP306_trifida_chr_v3.fa	Chr02	11621872	-	[C/T]	SNP	1	genic
Chr02_011777435	TAGTTTCTTTTGTGGATGGATGTTTATTGATTTTCTTTGTTCTGATCTTTCAGGAAACTCAGCGTCTTCTCAGCGAACCAGGTAGCTTTCTCCCGCCACACACACACATGAATAGTTACAAAGGCTTGTAGTTCATGCGTCTTCTCAGTGTGCAAGTTTGTATCAACATTTGGAACTGCA[G/C]GCTATACGTATTTATTTATAGTTTTGCTGCTCACTTAGCTTTCAATTTCTAGCAATAAGGTTATCTTTAGGTCAAATGTGATGCATTCTGAATTATCCAATAGTACATTTTGGGCTTTGCATGTTAACTTATGACCTGTATTGCTGTAAAACAGTATGGCTCTATGACTTGAGTTATTGA	NSP306_trifida_chr_v3.fa	Chr02	11777435	+	[G/C]	SNP	1	genic
Chr02_011932068	AGTGGCAAAGGGTCTCTTCCAAATTGCCAAGAAAATGAAGATGATGGAGAAGGGCTATGTCTGGATAGTCACAGACTTAATAGCCAACCATCTGGATTCTCTGGATACTTCAACAATCTCTTCAATGCAAGGGGTTTTGGGAATCAAGAATCACTTCCCTGAAAAAGGGCATCTTTTCAG[A/G]AACTTCCACTCGAAATTTCGGGCAAGGTTCATCAATAAGCACCCAGAGGAACATAACTATGAGCCTGGGTATTTTGCAGTGCAGGCCTATGATGCCACCATGTTGGTAGCTTCATCTCTGAGGAAAAACAGCAGCCTGAAAGGAAACTCTCTTCTCGAAACAATTTCTGCAGCGAATTTC	NSP306_trifida_chr_v3.fa	Chr02	11932068	-	[A/G]	SNP	1	genic
Chr02_012093039	CGTGACATTCTTTGCAAGTAGACACGAATGATCTTAAGATCCTCAGACCAAACGATGATTTTCCGGCGGTCTTGCTGATAAGCTTTTCGCCGTCGTCGCCTTGTTTCCTTAGCTTGGGTTCTTGATTCCGGGCGCCGGCGGTACCGTGACGGTGGTTTTTCCGGCGGTCAACCAGCGCCG[C/T]CGGGGTGGCCATGAATTGCCATCTTTGAGAACCGGGAACCGGGCGGCCGGAATGGCTGTTCCGCATCATATGGTATCTTATGTTTTTGGTCGCCATTTTTCTCTCCGACGACTCGCTCGTGCTGGTTCTCGCGCTGCTGCAGCGGGAGCTGTTGCTGCTGTTGCACCGGGATGATGACAT	NSP306_trifida_chr_v3.fa	Chr02	12093039	+	[C/T]	SNP	1	genic
Chr02_012247095	GGCTGCTTTCCATCTTTTCAGTTCTGGGCGGGTTGTCCAGAATGAATGTAGCGCTAATTGCTGTGCTTATGATCTTAAAGCAAAACGGGTGAGCTGTGATGGTTGCTGTGGCTATAGCATCCAACAGACTCCACATATTGCCGCTGCAATTCTTTTCCACCTATTTGGCTGCTACTGGGC[T/C]ACACAGTTTTTCGTGGCATGCTCTTCTGCTATCGTTGCAGGATCGGTTGCTTCGTATTATTGGTCTCGAGGCAAAACATCGGTGAGGCATCTTTTGTTTATGACTTTTATGCAGCCCAAGTTTCATTTGGATCATGATTGTTGAACCTTTGCGTTAATTCCTTTCCTAATGCAGCCAGAG	NSP306_trifida_chr_v3.fa	Chr02	12247095	+	[T/C]	SNP	1	genic
Chr02_012390281	TGCATATAAGACAGAACCATTTTCTCTCAAGTCAATAGGTATACTACCCAATATGGCTTCCTTTTCATCCGTTGCAATCTGAAATGTGAGGGAAAAAAAATGATTTGAACAATCAAATTTAGAATACAACCATTTCTAATCATCACTATTAATGTGCCAAAACCTAACATGCCAGCTCAA[G/A]CACAAACTAAAACACATTCGAAAATCAAAGAGATGTCAGCAATGGGATATTAAATATCATGATGAGCCCAGCCTTCCTGATAGGAAACTTGTGACAGCAGTTGTGCACTTTGTCATTTGTCAATATGAACAAGATCTTAGATTATATTTCCTTTATATTTCATTTGGTGCCCTATGCTCC	NSP306_trifida_chr_v3.fa	Chr02	12390281	-	[G/A]	SNP	1	genic
Chr02_012546804	CGGCGGCTGATCTAACGAAAACCCCGCCCGCCCGCCGCCCATTTGCTGCTGCTTGTTGTAATCATTCACCGATGCTTCATCTGAACCTCCGCCGCCGCCTGAGTATAGAACTCTCTGTCTCCACTGCTCTTCCGAGGTTGTCTCTTGTTGATGTTGATGATGGTGATAATTCGCGTTGGA[G/A]CTCATCTCTTGTTGTAACATGGATCCATAACTATTCTGTTCACCTTTCTCACCTCGACTGGTTTCACAAAGAAACAAGAAGTTGAGTTGACCAGAAATCTAATTATCAGTTTAGGCTTTTAATCAAGAATATATATATACAGGATAGACTTACAAGAGAGATTGATTCCAATCTAGCGGT	NSP306_trifida_chr_v3.fa	Chr02	12546804	+	[G/A]	SNP	1	genic
Chr02_012716811	GAGAAAAAATTCAGACATCCTAAGATAATCTTAAAACCAACCATGCATTTATACAATAAAGAAGACAACTTTGGGTGCTTGTAGTGAAGGAAGACCAGTTGACAAAACGTAAGTCCGGGGCAGCTTTCTTCTCATATACTCGTATCAGGAGCTGTTGCCCCTGCTTTCAAAAATGTTTCC[C/T]TGGATTCTTCTCCTCTATGAAAGCTGAAGATCGAGATAGTCCTTCCTGAACCAAACTCATGATGCCGTAATATGACACCTTTTAATGAATGTGTCCGAGAAATTGACATACTTGGTCCATAATGATCGGAGTTGTGGGAATGCTATGTCTAGCCAGGGTTTTGCTCTGCCATTGAAGTGG	NSP306_trifida_chr_v3.fa	Chr02	12716811	+	[C/T]	SNP	1	genic
Chr02_012846432	ACCATTCTTCCAAATCTTGACTTTGATGACTCCTTGTTGTACTCGAGACCTGTTTTTGGCTATCCAATGAAGGTCACTCTTTTTATGCATTTTGTCCAAAGGGTCCTTCAACTTAGAAATGCATCTATTGAAAAGTTGCGCCTTTCTTGCCGTGTTTGCTTCAGTGCTTCCCATGTTTGT[G/A]CGTGGTTATCATCTGCTATTAAAAATAATGTTCAAGAGCTTGATCTTTGCCTGTTTGTGGAGGAACCTTTTTCCTTGCCCTCGTGTGTTTTTTATAGTAAATCACTTTTAGTACTAAAACTTGAAATGAATTGTACCCTTGAGCTGCCTGATTCTATCTCTTTTCCATGCCTTAGAACCT	NSP306_trifida_chr_v3.fa	Chr02	12846432	+	[G/A]	SNP	1	genic
Chr02_013003911	GCTCATTGATTTCAACTGAAAACAAAAACCAAAAACACAAAAATCCAGTCTTGGAACTCAAATTCTGTTTCTTGTGCTGAGAGCAGAAATGGGTGGTGCTTGAATTATCTACTGCGGATTGATTTTAAGCAAGAAGAGGAGCAAAATGGGGTGGAAAACCAGAGGATCAGACTCCACCTC[T/A]AAAAGTTTTGTTTCCAGAAAATTAACAATCTTGCTTTGCATTGGATGCTTCTGTGTTGGGATGCTCTTTACTGGCAGGTTGTTTCTAGTTCTTCAATTTTTGTCTTGCAGAAATGAAGTGTTAGTTATGCAGAATTATGTTGCAGACATACCCATAATCATACCTGTCAGATTTTAGGAT	NSP306_trifida_chr_v3.fa	Chr02	13003911	-	[T/A]	SNP	1	genic
Chr02_013122440	CACATAAATATGAGGGCGGTCAACTTGGTAAAGGAATCGAGAATACAAGAAATCTCATTCTATGCAACAGGCTCATCACAGGGCAGGCTGGTTATAGGTGCCCTATGTATTCTGAACAGTCCTCAAAAATAAATTCACCTGAATACCTTGTGCCATACAAGCCATTCAGCCAATCAGAGC[A/G]ATGTATTTGATGGTAAATGACATAAGCCCCATTATGATCCAGGTTCTACAGAAAGTAATCTGGAGGAGGTTTTTTGGCAGGAGCCCCTCTTGATTCCTGCATTTATCGGAAGAAAGGGTGAAACTGACTTTAGACAAGTCTCATTTCACTTACTGAGTTGTTTTAGTAATAAAAGAAGTC	NSP306_trifida_chr_v3.fa	Chr02	13122440	-	[A/G]	SNP	1	genic
Chr02_013313615	CGATATTAGTCAAGGCAAATGAAACTCCTGGGCATATCCTTCTCCCAGCGCCAAATGGAATGAATTCAAAGTCACTTCCCTTGTAATCTACTGTGGAATCAAGAAATCTTTCTGGGATGAATTTCTCTGCTTCAGTCCAGTATTCTGGGTCTCTTCCAATGGCCCATACATTCACTATGA[C/T]TTTAGATTTCTCTGGGATTTCATAGCCATTGATTTCACAGCTCTCCCTGCATTCTCTTGGAAGTAATAAGGGGAGTGGGGGATGAAGCCTGAATGTTTCTTTTATCACTGCTTGCAGATACTTCAGTTCATGAAGACGTGATTCATCTACGGTTCTTGTTTTGCTGAATGCTTTTCTCAC	NSP306_trifida_chr_v3.fa	Chr02	13313615	+	[C/T]	SNP	1	genic
Chr02_013450294	CTCAGTATATGGCAAGTGCACTTACTGGATGCCTCAGAAGAAAAGCTTCAACTCTTTCTTCATTCTCTTCCGGATCAATGGAGCAAGTGCTGTATATTAGCGCTCCACCTGGCCTCACCAACCTGCACATATCAGAAAAACAACGTTGTATTATATAATTATAAATTTATTCTTTATCGA[A/G]TCTTGGTGACAGAACTAAAATTGTAATCTCACGTTGAGGCTGAATCAAGAAGTTCATCTTGTAAATTCTTAAGTTGTTCCATATCCTCCAGTCTTCTATTCCAACGCAAATCTGCTCGCTTCGACAACCAAAGACACGCGTTTTATATATTCAATCACGGTCATTCTTAGATACAAACAA	NSP306_trifida_chr_v3.fa	Chr02	13450294	+	[A/G]	SNP	1	genic
Chr02_013572863	TCTCGGGTCCAATCCCCCGGAGCATAGGGAAGCTTGGGAAGCTTCAGAGCCTTCTGCTTTGGCAGAACAGCATAGTTGGCACCATCCCAGATGAGCTGGGAAGCTGCAAAGAACTCACAGTCATTGATTTATCAGAAAATCTCCTCACAGGCAGCATCCCAGCAAGCTTGGGGGGCCTTT[C/G]GGGGCTCGAGGAGCTCCAGCTGAGTGTGAATAAGTTATCAGGTACCATACCTTCTGAACTCTCAAATTGCACTGCTCTCACTCACTTGGAACTTGACAACAATGCAATTTCTGGGGAAATTCCTGCTGAAATTGGGAAACTTAAAAGCATGACTCTATTTTTCGCGTGGCAGAATAACCT	NSP306_trifida_chr_v3.fa	Chr02	13572863	+	[C/G]	SNP	1	genic
Chr02_013724421	TTTACCTGCACGTTTTTTCCGTTGTAATCCCATACAGTAAAGGAAATCAGTTCTCTATAACAGTTTGAAAATTCAAATTTTAGAATTTAGAATTTTGCTTTCATCTTGGAAATGGGGCTGTTGCATGTACTGTTGAATTCTGATCCTTTTTTAGCATAATCAAGTTTTTTTTTTTCTGGA[A/C]AATAATGTATCCTCCCACTGAAAACTCAGGAAACGAATGGACTGCTTTGGCACATTTAATCACAGCAATTATAGGCTCAGGTGTGCTATCATTAGCTTGGAGCATGGCACAACTAGGATGGATTGCAGGTCCATTGTCCATGTTGTGCTTCGCTTGTGTATCACTTACTTCTGCATTACT	NSP306_trifida_chr_v3.fa	Chr02	13724421	+	[A/C]	SNP	1	genic
Chr02_013859290	ATTTCAGTACTTTGATGAAAGTCTATGATGATTACCAATTCAACAGCTCATTTGTGCATATCAAAGAGAAATATCTTGCTTTCTGAGTACTATTATGATGGCAACTTTACCTGTAACGTTAAAACTGCAACTCGTAACATTGACATTCTTTGTGTTTTATTATGTTGGGTGTGTTAAAGT[G/A]CTACTGTAGTCAATTTTTCCCTGAATATCATTGTAATTCAGGAAAGCTTAAGCCTGAAATACGTGGGTGTTCCAGGAATGAATTCCATTTGCAAAGCGTTATGTAAGGAGCCTGGTAATTAACTGAAACTACTGGATTCTCATCTTTTTTAGTTAACTATCCACAAAAGAAAGAACTGCT	NSP306_trifida_chr_v3.fa	Chr02	13859290	+	[G/A]	SNP	1	genic
Chr02_013937232	AGCGAAGGGACTAAAAGGTCGGGTTGGCAAATCAACAGGCAGGATATGGTTGAGAATTGGCAAGATATCGTTGGTTAACTCCATTATATATGCCATTACCTGCTATGCTAGTGTCAACAGGAGGGAGGGGTTCACAAATTTTGATGATATGTGTGCTCCCTTTACTGCTCTTGATTAAAA[A/G]GGAAAAAGATGTAATCAACATGGCATAAAAAATGACAGGTACTCTTGTAGCCTTCATTGTATTTGCTATAAAATGAAAACATTGCATTACTTGATGAGATAGGATTTTCAGTTCTCGTTTAACTTAGAAACTAGTGGTATGTACTTCTCATTTCCGAGTGGAAGGGACATTATTAATGTT	NSP306_trifida_chr_v3.fa	Chr02	13937232	+	[A/G]	SNP	1	genic
Chr02_013967421	CTGCATCTCTGTAGCTTGAACTTAGTTGAGCCTGAAAACCAGTAGCTGAAACATTTCATGAACTAATAAACGAGTGGTTAAAGCTTTGCTAGGTTCTGTTGTCTCATCAGTGATCAGTGTTGGTTTAAAAGTCCAAAAGGTTTGTTCAGGTTAGCAGTTGCATCAGTACTCTCTTACTGT[G/A]TGTGGTATCACTTCAAAGTTAATCCAAGATAAAAATAATATTATACTTTGAAATATCTTTCATATTGTTAACATTCTAATGGAGTTTTGGAAAAAAACTAAAAATGTTACTTAAATGGAGATCTACTACAACCAGGTTGAGACTTATCTCCCATTCCCATCCTCAGCCTCTTGGCCATCA	NSP306_trifida_chr_v3.fa	Chr02	13967421	+	[G/A]	SNP	1	genic
Chr02_014105236	CCGTCCACTGACAATTTTCCTCTCTTTTTTGAGGAAAACTCGTCCAGACTCAGACTCCCCATCGCTCACTGCACCCGCAATTCACCCCACCCAGACGCCGAGCAGTTCTTGGTTCTTCAGATTCGCCGTAAAACCGGTACGTAATTTCCGATTTTGTTTTTATTTTTTGAATTTTGCGAT[T/G]TTTGTTGACTCATTAGGGAATGTGATTACTATTTGTTTGATTTGTAATCCAATTCTCTTGGACGGTCCATATATCTGCTTTTGCCTCTTAGGTTTTGCTTGAAATTTCCGTTCTAGACAATGTAGGCAAAATTTATTATGTAATTTTGGGCTTGAGGTTTTGGGGAAATTGGGATGTGAT	NSP306_trifida_chr_v3.fa	Chr02	14105236	+	[T/G]	SNP	1	genic
Chr02_014198917	TTTTTGTTGCAGGTTTGAGTGCCTTATTTGAAATAACTACTATTCTCTGATTGGATGTTGTTTTTAATTTCTTTGTAAATATTTTAACATAAACCCATTTCTATAAGTACACCTCTTTCCTCTGTAATGTAGAAGCTGTGCAGCGTGCTGCTGTTATTGCTGAAGCTGAAGGTACTAATA[G/T]AATCGAAGCAACACATTTAGAGAGGATACTTCCACAGCTGCTTTTAGATTTTTAAGGTACTCTAGAAAACAATGAATTATGACTTGCAGGGAAATTGACGGTATCAGTGTTTAGGTTCACTCATGGTTTTATGATCTGAAAATTGAAATGGCCTTTTTAGCATTTATTTTATGAATTATG	NSP306_trifida_chr_v3.fa	Chr02	14198917	-	[G/T]	SNP	1	genic
Chr02_014303915	CCGTGGTGCCCCAACTCCTTATGGAGGTCCGGTGGGGGCTCCGCCACGTTTTGCAGCTGGTGGTAGAGATGTAGCAGGGTCTATACCTACTGGTCGTGGTTATTCAGGGTTCTCTTCTTTCCAGGCTGGTGGGAATGAGGATCGAGGTGGTGCTGGGCGGGGATTTGATTCAAGCCGAGG[G/T]GGTAGGGCTAGTGGAAGGGGGTTTGATAGAGGACGTGGACGTGGGAGATCTGGATATGATGGAGGGCGCAGTGGTGGCGCAGGTAGGCATGGGGCACATGGCAGGGCTCGAGATGATTTGGATAACATTTCCCTTCCAAAACAAGATTTTGGAAACTTGGTTCGCTTTGAGAAGAACTTC	NSP306_trifida_chr_v3.fa	Chr02	14303915	-	[G/T]	SNP	1	genic
Chr02_014494946	AAAGAAAAGTTTGAGTGTGAAGCTTTTTATGCAATATAAAGAAGCTCTGAAAAGGTATTCAGAATAAATGCAGCAGCTTCTTAGCAATGTATGAGAAGGAAGAAGATTTAAATGCTTTGAGTGCTTAGGATGAAAAAGAGTTAATGCTTTATCAACTTGTCAAAATAAATGCCCTAAAAC[T/C]GGCCTTTTATATGGGAGAGTTGGGAGAAATTAGATTTTTTCAGAAGTTATGACCGCGCTATGCAATAAGGTAGTTGGGAGTTTTAACGGAATTAAAAATTCTGAGAATGTCCTAATGGATGCACTTGCATCTGTTGCAACCGTGCTTGTTAGTATAAATTTTAAAAATTACTGATGGGAT	NSP306_trifida_chr_v3.fa	Chr02	14494946	-	[T/C]	SNP	1	genic
Chr02_014649169	CAAAGAATTAACTATTGTGTTGAGTAAGAGAACTCCAAGGAGTAACTAATTTCTTGTTAAAGAAGTTCCGTACATTGTGCAGACTTGATTGAGTCCAAATGTGGCATAAAATACAGAAAAGATGGTGTATCCGAGTATCTCAGACAAATGGAACTTAAAGCTCTTGCTAGTTACTTCAGT[G/C]AATAGCAAATAGAACAGTTCCCAGGTGTATCTTTCTTTCTCTCAATAAATATATTACCAGTACTCCAACGTCATTTCTTTCAAGCGAATTTCAAGCTTATGAAAAAGTGCAGTTCTTTCAAAGTCCTGCTTATTGTGAGTAGGCTGAATGAAGTTTGCTTCGAGAACACCTGAAAGATCA	NSP306_trifida_chr_v3.fa	Chr02	14649169	-	[G/C]	SNP	1	genic
Chr02_014734169	TTCACCACAAAAACGAGAAAAGTTGTAGGCATTTTCACCACCCCTTTGTTGACGAAAAGGGGTTAAGTCAGTTGAAAATTTGTCACTTGCCATGGGATCAAAAGGGTCATAGCAGTGCAATGGGATTGATATATCAGGACTAAATGAAGTCCCAACAAGGTAAAATCTCTCACCATCGTA[A/G]TCAAATGGCTCTAAGCCATCCAAGAATTCCCTTGGATCTATACAGAAACCACCCTCCCTCATGAATTCAACATTGAAGTCATTCATTGTCAATGGCAAAAATGGACTTTCATTTTTGGACTCCATGAGGGAATTGATCGAATTGAAAGAACAAAAGAATTAGCTAAGCCAAGAAAATTGG	NSP306_trifida_chr_v3.fa	Chr02	14734169	-	[A/G]	SNP	1	genic
Chr02_014811378	TTTGTTTTTGGAGAACCCCATATATTTCCCTTCTTTAGAGTCAAGAAGGGATTTGAGGTGAATAATACAGTACTTTTTTCTTTTTTTTTTTTAATATTGAAAATATGGAAACTGTAGTGTTGTTTTCAATAGATTTCATTCTGTTGCTAAAGATTTATTTCTGTTCAGCTGCTAATTAGA[G/A]TTTTCATATTGGGATTGTATATGGCAACAGTTTCAGTGCATTAAGAATATAGCTCTAGTTAGGTATCTGTAGTGCATTACAATAGATAATCTGCTTGGCTGAATAAAAGGCCTCTATTTTTCTAGTGATGGTTAAAATTACTAGAGAGAGCATTTATTAAATTATCATGGTCTCCTTTTG	NSP306_trifida_chr_v3.fa	Chr02	14811378	+	[G/A]	SNP	1	genic
Chr02_014878276	TAAGGAAATTGGCCGGAGATGATTTGTTGGCTACAATTATAAAAGCTCAAAGGGATAAGGTATGCCCTCAATTTGATGAAATGTGATTTTATGTTTTGATTATACAGAATCATTATCTCATGGTTTAGATATGAACTAGCTGACATATATTCGATATTTCTATATTTCTTGGCTTTTGAA[C/T]AATCACAGTTTAGCTGATATCATGATCCTAAGTTCTCACTTTCTCTATCAAATATGTTTTGGATTGGTTTTGAAATACCTTTTGGTCATTTGCAGCAGAAGAGCATCAACTGAATTTTGATCTCAATAATACAGGAGCAATGGAGGTGATACTGCACAAGGAAAGTTAAATTTAGAAAGA	NSP306_trifida_chr_v3.fa	Chr02	14878276	+	[C/T]	SNP	1	genic
Chr02_014954449	CAACTAACAATTTTCAATCACTTTCTATTATTAAAAATTAATTTTCACACTAAGTTTGAGCCTTAGCAATACTAAGCACAAGAGAACAATTTGAATTTTGAAATGAATTAAGATTCAGGCAAATTTTGAAATGAATTAAAAGCAATACTAAGCAGAAGAGAACATTAAGCACAAAAACTC[G/A]AACTTATCACAAATACCATATCAAAATCATTTGGTGTTCAGTGTTCTAAGCAATTTAAAGCATCATACTCACTCTTTTTTGTGAGCTTTCAACCCAGTATTTATTTGGCTTTGTATATCTCAAAATCCCAGCTTTCATGACAGATACAGTATCACAATCCTGCAAAAAATAAAATAAAAA	NSP306_trifida_chr_v3.fa	Chr02	14954449	-	[G/A]	SNP	1	genic
Chr02_015049608	GCTATTCTCCCTTGACCTTTGTAGCTTGCAACCTACAAATTCAAAGGCAAAAGGACACACTTGAAATATGTAAGGCAATTCAAAACTGTATATTTTCAATGCCTATTGTTCATCAACTTCTACAGCCAGGTATAGTAATGAAATAAATTTGTCATAAATAGAAAAAAGTTACAGTTGATG[G/A]TTATTTGTCTGTTCTATTGTGTGGAAGTTATGCAAGCATTCAATTCATTGGAGTCCTTCCCTAATACACACACACACACAATCCTTTGTTCACCCAATGGAACCTTAAGAATGAAACTCAGAAACATACACTACACTGACTTAACAAGTCTCCAAGAAATTCAGATGTTGCAGTATCAGT	NSP306_trifida_chr_v3.fa	Chr02	15049608	-	[G/A]	SNP	1	genic
Chr02_015229549	TCTACTGAATTGAAAGAAGTTTCGTAAAGCACTTACTTGAGGGAGAGGGAGAGTAGCGGCGAGATCAATGGCGAAGTCGGTTTTAAGGTAACGGATAGAGATCTTCCTTTTGTCAAGCACAAGCTCTCCCTTGCCGAAGACCCGGGAAGTGCGGGACACGAAGGCGGTGCGGAATTTCAT[G/A]GCGATCTGGACGATAGAGAAGACGTCGGCAAAGCTGCGGAAGAAGATGAGGGTGTAGCCAAGAGGGATGTCGACGTTCATACATTTGTTCTTGCGGATCCGAGGGAGGAGGAGGAAGAGGGGATCGATGAAGAGGCCGACGAGGGAAGTGACGAGGAAGATGTGGTTCCATCTAAGGATG	NSP306_trifida_chr_v3.fa	Chr02	15229549	-	[G/A]	SNP	1	genic
Chr02_015398805	TGTTCATAGTATGAAAGGAGGTATGGAATCAGTAGTTGCTGCCAATCATGATACAAATCAGTAGTAGGAGGTTGGTTCTACAGGTGTTGTATATAGAAATGGTAGACAATCAGATTCTTTTAGGGAAAACTGTTTTTGGTTTTCCAATTACTAGCAATTAGTGGGTATACATATAGGATC[C/T]TGTAAATGCATGCGATTCCTCTATCATCATGCTTCTTCCCAGCCGATTATGTTCATAAATTACAGTTTGCAATTAGAGGTTTTTTGAGGTTTTGATAATCTCTCTTTTTTATAGAGAAAGTGACATTTTTAGTCCTTGAATTGTGGCATACAAAAATTGATGCTACTTTCTTTATAATTA	NSP306_trifida_chr_v3.fa	Chr02	15398805	+	[C/T]	SNP	1	genic
Chr02_015486270	CGCTTCCAGCATTTGACTCATTGTTTCCCTCACAGTCTTCACCTGCAGAATCAATCAGATATTTCATCAAACGCAAGAAAATCATTCATGAAAAGATAAGAACTGAATTAATGAATGCAAAACCTTATCAAATCGTTTGGCCTCAAAGGTCTTTAAGCAAGAGGCCTTAAACTCGGATAA[T/A]GTTTCTCTTTCTGCAACTCCAAGCGTTAGCAGAGCCTCGGCACTAGCCTTCCTCGCCGCCCAATCCTCACTGCTCACGAATTCAACCAAACGCGGCACTAAATTCCTCACAACTTGCTGATTCGATGCGGCTCCAACAGCGATTACGCTGCCAATCAGCGTAAGCAGCGCCGCCTTAGCC	NSP306_trifida_chr_v3.fa	Chr02	15486270	-	[T/A]	SNP	1	genic
Chr02_015630842	AGAAATTTGTGTAACTGTATAAGGAATGTTATAATTAATGCTATTTTTATTACTAATATTGATGTAGTCTACTACAAAACTAGGCAATTCTAATCCTTGAAAGCTGTGAAAAATGGAGAGGAAAAACACATACGAATCATCATGGGCAGATCAGTGGGACTATAATCAAGGGCCTTCTTC[C/T]GAAGAAAGCAATTCCAAGAAAAGTAATAATAGTTTGGGAGGTGGAATGTTGAAAGGGAAGTATGGGCAGAAGGTTGAAGAAGGGGTGGGGAAGACAAAGGCGGCGGCGGCCACCGGCGTCAAGAAGGTGAAGGAAGGGACTTCTGTTGGGTTTCGATGGATCAAAGACAAGTATCAAAAG	NSP306_trifida_chr_v3.fa	Chr02	15630842	-	[C/T]	SNP	1	genic
Chr02_015662390	GGCCTTGCTTTTAGACAGCCCAAATCCAAACCCTATACGTAACATATATTCACTAGGTGGTTTAGTAGGCACCTTAATTGAAGGTAAGGCCTTCATTTCCCTAGTGGATGGATTCAATGCGTAAGCATCAAAAATCATGCCGTAAGAACGGATTCTTTCTGTATCATCGCCATCGAGGCT[T/G]GAATAACTCTGGGCAAGAATCAAGCATAGCACACCATGGCAACTCTTGGCGTGCCTGATTGGCATGTCTAGGTATATGCATCTAGTCTGAGAGTCTGATTCTTTGTAAAGCAAGTAATATAGCACATCATTAAACGGGAAATATGAAGCATTAAACTCTAGGAGAGCACAATTGTTTTTA	NSP306_trifida_chr_v3.fa	Chr02	15662390	-	[T/G]	SNP	1	genic
Chr02_015703148	TGGAAAAAGCAAGTTGAGATCACTGCACATTAGTGCATAGTTGTTGCCTAGGCACCCTTAGTACTTAGGAATAGAATCAAAATTTCTCACCTTCAAATTATATATTCTTCCCCACGTAGCAATGATTTTGACCCAAGAAGGAAAAACAATGCATTTATTTTTAAAAATTAAGAACGACTA[A/C]ATTTTTCTTAGTGGGTCAAATTAATTATAATGAAGCAATAAAAATTTGATCATTTGTAGTGTACCAAATGGACCAAGCTCCCAATCTTGTAACTTAGCCACATGTGCCATTATTTTTCATACCCATTGGTTACTTGTCTGATCAACAGCACTTTGATACATTCATTTAATCAAATGAAGG	NSP306_trifida_chr_v3.fa	Chr02	15703148	+	[A/C]	SNP	1	genic
Chr02_015876777	GGAAGGGAAGAGCAAGAGTAGTGGTAGCCATGGGAAGGGTTCTCGTACCCCATGGGGTAAGCCCACCAAGTGTGGCTACAAAACTGGACCACTTAAGAGGAAGAAGTGATTCTTGTTTCTACTGAATTATAGAAACGGATATTAATATATTGTAACTTAGCATAAAACTGAGATTTTGAT[G/T]TGGTTATCTATTGAAATTTCTGGTTCTTTCTTGATTGCTACTGTATTATTAGGTTTATTGTGTTTGAAAACTACTGCCTTTTTTAGTTCTTTTGGTTCTAAGTTTTGTACATGTTCATAAATGCAACATTTACAGATACATGATATGATTAAACTTTCATGTAATTGTTAGGCAGACAAG	NSP306_trifida_chr_v3.fa	Chr02	15876777	+	[G/T]	SNP	1	genic
Chr02_016002919	CCCGATTCAGTTTCATGGAATATTTTTTGTTTTAGCTACTTCTGTGTCATTTTCCTTTTATTGCATCAAGTTTTGACCTGCAATTCGCCTTTCGGATTCTCGATTTTCGATTCTCCTCAGAGCCGTGCTTTTGATGTGTATAATTATATGGATGTGTGGTGTTTTTTCTAGCTCTATAAT[C/A]TTTACCGAGATTCAATCTTGCTGCTTGTTGATTACTGAGCTGATGATACCCAGTTTTGACGAAGATTTTTGTTTTTATTAATTTATATGGGGTTAGTTGAGGCTTTTGGATAGTTGAATCCATCGCATTGGAAGTTGAAACATGGAGTCTGAAAGACCGGCGGCACCAGCAGTTGAAAAG	NSP306_trifida_chr_v3.fa	Chr02	16002919	+	[C/A]	SNP	1	genic
Chr02_016128302	GGTCTAAAAATAGCTAAAGCTCGATCCACTCTATGATCAACAGCTGATACAAGTCGTGTCCACTGAGGTTGGGACTTTGAAATCAATCTTAGAGCATCTTCTGTTTGTTTAAGAGTCCTGATTGCAAGAACCTGCATGTCCTGTAAATAACAAGAAAAATAGAAAAAGGAAAGCATTACA[G/A]ATTTTGTAATAAAGGAACTTCTATTCCCAAATCCCAATGAATGACACTCACTTCTGAACTTTCTGAGGATGGATGTCTCCTCAACGTTCTGTTCACAATGGAAGACACAGCATCCTCAATGTCACCAACTAAAGTATCAAGCTTCAATGCTGTCTCTGGAAATTGAAAGCAAATTCCAGT	NSP306_trifida_chr_v3.fa	Chr02	16128302	-	[G/A]	SNP	1	genic
Chr02_016303278	GTCGACATTGTAACCACCTGCATATCCCCAAAATTAATGTATTATTCAGAATTATTGGTTTCAATAACTTAATCTGCCTCAGCTTGCAGCTAAGAATCTGAAATTCCATCAAAATGTATAACACCCCCAACCCCTACCGAAATTCAGTAATATACTCCAGGGACTGAGCTCAATTTCTTG[C/A]GATAATCAAGAACTCCTCCGGTAACTTCCACAGAATAAAATCACTACCTAGCGGGGGGTTGAGGTACTAATTTTGGCAACAAAAATTCATTTCCAATTGAACAAAAAGGGAGCAGTAAATAATGTAAATTCTAAGCTCAGATAGATGGATTATTTTTCAGCTAATTGATTTTACAAATCT	NSP306_trifida_chr_v3.fa	Chr02	16303278	+	[C/A]	SNP	1	genic
Chr02_016449114	ACATTGAGGAAATCATCAAACTAGGGTTACAGAGCCCATGGTACTACAAGCATCCAAATCCATTCAATGATAGATAAATTACTCCAAATCAGACAACTGCAGATGGTAATATATCAATATTAAGAGCATAAATGCCTAAAATACCGAAATAGAGCTGTTAATATATCATCAATATATAGG[T/A]ACTGATAATACCATGAAGTACTGTAGGTGACTGGGTGGTGAAGAAGCTAAGCTCCATCATGACAAGGATTATTGAGCCTATATATTATGACATGTTATTGATTGAATTTGTGTCTTCTTCATGCTTGGATGATCTGTACTTGTAGCGGTAGGCCCAAAAGAGATAGTGTAAGAAATTCAA	NSP306_trifida_chr_v3.fa	Chr02	16449114	-	[T/A]	SNP	1	genic
Chr02_016488045	CTCTTCATAGCTATGGAAGCGGGTCGCGGTTTGTTCTACGGCGCCGCCGCCGCCGCCGGGGATTCTAATTTCAACACTCTTTTTCTTCAGAACCAGAGGCTTCCTTACCAGTCCTCCAAAGAGCCTCTCCTCACACCAGGCTTTTCACCTTCTTTTCATGGTTAGATCTCTCACTTATTC[A/C]CCGTTGACTTTTTTTTTTCTTTATGTTTTTCTTGCTTTGCTATTACACTCTCCTGATAATCTTTATGGTTGCAAAGAAAGTGGAAATTAAGGAAGTTTTTGATGTATTTGCTTATCTGTTGTTAAGTTTGGGGAGATCATTTATTGAAATTGGATTAATCTGTTTTGGAGTTTATTGGAT	NSP306_trifida_chr_v3.fa	Chr02	16488045	+	[A/C]	SNP	1	genic
Chr02_016508535	GTGACATTAATAATTGACATATTATAGAGGGACATAAATTACAATTTTTCATTTAAGTAATAAATAAGAATAAATTTTGAGATTTCTAAATATACAGCAGCAAACTAAATAAATACTCAAAATTAAAAAAAAAAATTGAGAGAATTAAATTTAAAATTCATTAGAGAGAATAAAAAAATA[C/G]AATTTAAGTATCATTATATGTTGATGTTGTTTGAAGGAAACAAGGAGATGCTATCATGCTAACAAGTAACAATTAACAATGCAAAGTTGTGTATTGTTGTTTGTGTTAAAGTCAAAATGGCCAGTAATATTCAAAGGTCAAAAGCTGAAAATTGTACTGTTTGATGTCTTTATTACGCTT	NSP306_trifida_chr_v3.fa	Chr02	16508535	-	[C/G]	SNP	1	genic
Chr02_016657771	TCCCCGCAATAACATTTACTTTTGGTTGGTGTTGGGATGGGGAAATTGTTGAGCAAGGCCGGTAAAGGAGTCATGTCTAGTACCAGTGGCTTGGCTGGAGGAATTGTCAGCCTCGGCCTAAGGGCCATGTTCAGCACCCCGTCCTTACCGGTCTTCGCCCAACACCAACCAAGATTTTGT[C/T]ATACTATTACCAGAAAATGTTAGTCGACAGTTCGTGCGACAATCAAGTGTAATTATGATAAGTAGTAGGAATTTTGTTATGAATAATGTACAGTGTTCGGAATATGGCGCCGGAATCTACGAAATATGCGTCCCCATAATTTTGATCAACGGCTACAGAATCTGCAAAGCTGAAATTTTG	NSP306_trifida_chr_v3.fa	Chr02	16657771	-	[C/T]	SNP	1	genic
Chr02_016695390	TTCCCAAAAAACTTTTCACCCGGCAAGGGACGAGAATCTTTGGGCTCAGCTCTGAAAACATCCCCCTCTTCCCACCACTTGTGAACCTGCGACTCTATTTCCAACAACCGATCCCTCCTAGCAAAACTCTTCCCACTCTCCTCTGCCATTATTTCCCTACCAGCAGAACTGCAAAAACTA[C/A]AAATGCAAAACCAAAATTAAATACACCCAGTAGATATGAAATTCTCATAAAGTGATGGATATTACATATTAACATCCACTCACAGAGCAAACTAAGATGCTACAAAATCGTTAACTAGTAATACCAATTGTCAGTAAAATGCACAAGAAATGGAACTCGCTAACCTTAATTTATTGCAAA	NSP306_trifida_chr_v3.fa	Chr02	16695390	-	[C/A]	SNP	1	genic
Chr02_016786235	CTTCTTGGTCCGTTTGGCGTTCCGCGGAGTTCTGGGCTTGCGGGTGAAGCCGCGGTGCCAAGCCGGGGGAGATTCATCGTCGTCGTCGTCGGCAACAACGTGGTTACATTTGGGAGAGGACAACAACGTTGCCGCCGTCGATGAAGACGAGGATGTTCCGAGACGAACCCTTTGGTGACG[A/G]CTGGCCAGCAGGTTAGCAGAGTGAACGGAAACGTCGCAAGATTGGCAGAGAAAAGCATCGTCGGCGACGCAAAACCAACGAGCTCTCTTCCACAAACAGCTATCGCAGGCTCTAGCTGTCTTGCCACTGATGGCATTAGCTGTTTTTCTTTGATTATCAAAACTCATCATGCGTGCGTGC	NSP306_trifida_chr_v3.fa	Chr02	16786235	-	[A/G]	SNP	1	genic
Chr02_016972936	CAGAACGGGCTCACTTTCAACCAAGGAAAAAGTTAAAGAAGATGAAAAACAGGCGGGTCAGCCTTCTATAGGAGCTGAAAATGATGGCCCGGAAAGCCCAATTGCCACTGCCGCCGATGGGTTTGTTATGCCGGTACTTCCCGGCAAGGAGACTGATTTTTGGGAAGGTCCTCAGTGGGA[T/C]GCTTTTGGATTCTTCCTTCAGTACTTGTGGGCTTTTGGCATTGTTTTTGCGGTATAATTTCAATCCCTCCAATAATAATTATGTTAGGATCAAATGCTTACGAATATGCCAAAAACTATAGCTAATAGTCTCTACCCAACAATACTCTCTAAACACCTGCCCGTCTTAATTGCTCTTGTT	NSP306_trifida_chr_v3.fa	Chr02	16972936	+	[T/C]	SNP	1	genic
Chr02_016975444	GTTACAAGAATAGTTAGACCCAAAACATTGAACTCCAAGAAGTGAGTATTACAACCATCAGAGAATCCTTAACATTTATGTTTACACCCGAGCTATGCTGAAATCCGAACCCTATTAAATCAGGCATCCTAGGTTCAACTGTAACCACTGGAGAAGCTGGAAGCAAAGACAATGAAGGAA[T/C]AATTACTGAAATGTTTAATTTACGTAACTGTAGAATGGAGTTGTGTGGCATACCTGCAATAGTTGAGTTGTTTTTTGGCCCCGATGAAGTGGGTGCGAATGGTGGTAGAGACGGGGGCTGAGTGGTTATGCTAGGTGGTAGAGATGGCGGCTGAGTAGTTCCGCCAGGAGCTAGCAACAA	NSP306_trifida_chr_v3.fa	Chr02	16975444	-	[T/C]	SNP	1	genic
Chr02_017023953	AAGAATCAAGGAGAGAGAAATGTTTATAATTGTGAAAATATGTTCACTCTTACTTCTTAGAAAGGAGAATACACATCTCATATATATATACATGCTAGGCTACTAATTAACTACCAGTTAACTTATCCATGGTAATGGCGGGAAAAGAAATTTTAGAAAGAAAATAGCCTGGAAAACTTA[G/A]GCTCTGATACCATAACTATAAATAGGAGGAAGAAAATATCCTGGTTGGGAATCGCCAACTGGCTTTCAGTCTCGAGCACAGTTTCTGTTCCTACAAGGTCAATATTAGCACCAGATTCATGTATTTGTTCAGTTCCCACAGTATCTCTATGTATGTTGTTATGGCAGATGAAACCAACAT	NSP306_trifida_chr_v3.fa	Chr02	17023953	-	[G/A]	SNP	1	genic
Chr02_017078658	TTTAAACTTGTCTGAGTTAGAATTTTATCCATTACTATATGAATAATTAATGGATTTTTTTTTTTTTGAATTAATGGATTTTAAAATGCTGATTTTGATCTATTTGCTCTCTACATTTCATAATTAACCCTGCTTTCCACTGCTGATGCAGGGCTACAGTTCAAGAGAGAAAAAGAGTAC[A/T]ATCTTTGAAGAGTGGGATCTATCAGAGTCTGGAGGAACTGAGAAATCTGGCGTAAACCTGCATCTTTTTCTTGCTTCCTCACATTTTTGTTCTTATGTGCAATATAAAAGAAAAAGAAAATAACTGTTTAAAATGTATGAAATGAAGTGAAGTCTTTCGTTTCATAAAAGATACATTGCT	NSP306_trifida_chr_v3.fa	Chr02	17078658	-	[A/T]	SNP	1	genic
Chr02_017078871	AGGAACTGAGAAATCTGGCGTAAACCTGCATCTTTTTCTTGCTTCCTCACATTTTTGTTCTTATGTGCAATATAAAAGAAAAAGAAAATAACTGTTTAAAATGTATGAAATGAAGTGAAGTCTTTCGTTTCATAAAAGATACATTGCTGCAATCAAATAATATGCATAATCAAAAGAAAC[G/A]AATTTGCTATTGAGCTCAGGCATCTTATACTCAACTCTATTTTTGTGCCATGCCATCTCCAAATTAACATGTATTAAAGAAATGCTTCCACCTCTGTGTATGTTAAGTCTCTTGTTGTATCCCAAATTTTGTTATTGTTTGCGAATTGAACTTTCTTTCATCACATAGGATGCAGCCCAA	NSP306_trifida_chr_v3.fa	Chr02	17078871	-	[G/A]	SNP	1	genic
Chr02_017446939	CCCAATTGAATAATTATTTACCTTAGTGAAAATCAGGGTATCACAGTTTATGCCGAGAAACTTGCTGGCCGAGTTGTTGGTAAAAGCAAAGGCCGAGTAATGGGTGAAGAATTCTCAGACCCAAAGGAACAAGAAAGGGAAGACTTGACCATGATCGCAAAACTCAAGAATATCTCTAGA[A/G]TTCAATCATCATTTAGAGATTTTCGTCCTGGTGTTGGAACAAGTCAAGGAAATGCAGTGCCCAAGGACTGTGATCAACAAGAAGAAGACGAGGACAAGAAACCGGAGAAAGACACTTCGGGTTGCAACGGCGAAGCACGTCCCCCTGCTGCTGCTGCTGTTGTTGATGATGATGATGATG	NSP306_trifida_chr_v3.fa	Chr02	17446939	-	[A/G]	SNP	1	genic
Chr02_017447294	ATGATGACGAGTCACCAAATAATCAATCTACTCGTCTTCCTGCCAATGCCTCGAGAGAACAAGAATCTTATGACTCTTCTAGTTCATCCAGCTCAAGTGATTCAGACAATAATAACATTAATAATCAAGGAGCGTCGAATCATCCTCAAGACGTGGAAGAGCCTAGAAGAAACGAAGACG[A/G]GGACACTCATAACCCAAATGAAGAAGATGGTTAAGCAGATCATCATAATCTCTCTTCACTCCGAGAAGATAATGTGCCAAGAGCTGATGATGATATGTTTACACTTCCCCTAGTAGTGATTGTACCAAGGATTGTTTGGAGCTTAGCCCAAGATGACAATGTGGAAGTGTCTCGTGGTGC	NSP306_trifida_chr_v3.fa	Chr02	17447294	-	[A/G]	SNP	1	genic
Chr02_017583787	TGCAGGAAATGATATTCTATTGATATATATATTGACATGATAAGTCAAGAACTTAATAGTTGTTTTCACTGTCACCAAAATTTTCAATAAAACCCTAATGTTATCAAAGAAACTTGTTAATCAACAAAACTATCAATGAAACTTTATACTTGGTTTCCAAAAACCTGCACATCAAATGCA[G/A]TCCATGCTACCTGGGTTTCTAAAACATTTACATTAGAACGTTGTCATGTGTCAACGCATTCACATATGTCCTTACAATCACATTCACAATCACTCCTTTTTTTTCCGACAAATAATTCTTGGGCTTTCTTTATCACATCTGCCCTGCATGTATTCACTAGCATCATGATAATCCGTGATG	NSP306_trifida_chr_v3.fa	Chr02	17583787	-	[G/A]	SNP	1	genic
Chr02_017584224	AAACAAATGAGCAGTAGAAATGTGTAAAGTACTATGTAAACTTACATTTGGTTTCTTTGGAGCAAAACCACATTTCCATTGTGGATTGCCCATGTATGTCTCCATGTGCCTCATGTAGTATAACCCAAAATCAGTCTTGTTATCTGCTGATCTCCAATTCATCTTTATCAACTCAACAAT[C/A]AGCTTTTTCACCTTCTCCTCCAGATTGGTGTGTCCTTTTTTATGCAAATACATTGCAAATGCGTTTTTCTGCAATTTAAAACTAGTCAGATATGCATCATATATTCATGTGTGTCTTTATAATGAAGTAGGTAATTAGAGTACTTACTAGGACTTTTGAACTATCACCATACTTTTGTTG	NSP306_trifida_chr_v3.fa	Chr02	17584224	+	[C/A]	SNP	1	genic
Chr02_017584942	AAAAATCATACATAATGTAAAAATTTGGGTTGCTTACAAAAGTTTGTGTTGAGAAGAACATTCTTTTTGGCTTATCAATCCCTCGGTTGAGATCTAACTGGTTCAGTCGTAGACACCAAATGTCTAGGAACATACTCTCTAGCTCTCCACTTCTCAATGTCTGAAATATGTCTCTGCTCA[G/A]GTAGTATCCACCATGAATAAATAGTTCTTCCCTGACAAAAGTATAAGTATAAATATTTAAGATAGTTAAGCAAAAGAATTGAGATAATAGAGTATGTGATGAGTGTGTTTCATACGTTAAAGGATGTTCTTCAGTGTGATTAAAGAAAACATAATCTAAAATTAGCTTGTCCTTGGGACC	NSP306_trifida_chr_v3.fa	Chr02	17584942	+	[G/A]	SNP	1	genic
Chr02_018001004	GTCTTTTAGCACCTATTTATAGGGCTTTGTATTCTCTTTTCTATATGACAGTATAAGACAACATATTCAAAAATCTTCTCTTTACTTTTGTAACACAAATTCACAATCGAAATATAATTATAACCAATAGTCATGGACTTTGCCAAACGGATGGAGTTTTGTGCTTGCCTATCTCCAAAA[C/G]TTATTGATATGCTGTTATTCGTATGAATTATATGAGTACGGTATCAACCTATCCTTGAGCATAGAGATGCTCTTACTTTGGAGGATTGTATTTCCACAGTATAGTGTTTATAAAAGTGAAAAGGTCTGTCCAAAGAGGAAACCATGGGCATTTTGAATTCCTAGGGTTAAGGGCTGGCGG	NSP306_trifida_chr_v3.fa	Chr02	18001004	+	[C/G]	SNP	1	genic
Chr02_018001323	AAACCATGGGCATTTTGAATTCCTAGGGTTAAGGGCTGGCGGTTTTCAAATGAACTTATGAGTTAGAATCTTAACTTTTATTCACTGTTATTTCTATGACTGCTTTCAAATTGGTTGAATTGTTGGTTATTGGTTGTTTGATGTCTACAAGGAAGAAAAAGTATTTTATCGGTTCCTTGT[C/G]TATTAGTTATGTGCTATTCTTAGACATGATTATCAGATACAAGTTATTGTCAGTGATTGCAGTACCTCTGTGGTCATGTGTACATCATGGTAACTGTGGAGTTGTGGTTTACTCAGGTTCTAGTTATGCCAACAAGAGAAATTGCTACTGTGCGTAGTTTGGAGCGGAACTTGCAAGTAT	NSP306_trifida_chr_v3.fa	Chr02	18001323	+	[C/G]	SNP	1	genic
Chr02_018013573	GCCCATGCTCTCTCTCTATGCAGACTGATGATTCTAGGAGGCCATTGAAAAGAAATCTTCCAGTGGTCTGCATAGATGGTGATTCATCTGACTTATCTAAAGGCTTAAATGCTTGTAGTTCCTCTTACAATGATCAGTCTTGTTGTGTACCGGGACTGGGAGTTAGTGGTAACAATTTGG[G/T]ACTAAGTACTATTTCCACACCAAAATCTTTTCGATCATTGTCCTTCAGTCCTGCTCCTTCTCTGGACTCTAGCCTCTTTATTTGGGAGACAGATAAGAGGTCTTCTGGTATTGACTGTAAAGTGCATCCAATCGACACCATATTTAAATTCCACATAGCAATACGCAAAGATTTGGAGTA	NSP306_trifida_chr_v3.fa	Chr02	18013573	-	[G/T]	SNP	1	genic
Chr02_018015853	TTCGGTTGAGCACAAATGCTTGGAGAAGGCTCTGGAAACAAATTGTCCGATTTGTTGTGAATTCTTGTTTACTTCTAGTGCAACAGTGAGACCTCTACCTTGCGGACATTACATGCACTCAGCTTGCTTTCAGGTATCAAATATTATTGCCTATATGTTCATTTTCTGCTAATATTATTC[T/G]TATATTTTATGTTTGACAAAGAAGAAATTTGGAGAATTGTTATAGCCTAAACTTTGACCAACCTTGTGTTTTTGATATCTAGGCATATGCCTCCAGTAACTACATTTGTCCCATATGCAGCAAATCAATGGGTAACATGGCGGTAAGAAAAAAATGTAGTTCTTATATTCTTCATCTATA	NSP306_trifida_chr_v3.fa	Chr02	18015853	+	[T/G]	SNP	1	genic
Chr02_018173961	TCAATCCAAACCCTCTTCCGTCAACATCCATCACGAAGAAGAGGCAGAAGAACCCCAATTACAGCGTTCAACAAAACGCCCCAAATTAGCAGCGCAAGCGGAGGAGGAAGAAAAGAATAGTAAGAAGGTAACCCCTCATGAACCCTTATCGGAGCGGATGAGACCTCGGACTCTCGACGA[T/G]GTGGTGGGACAGGACCATTTACTGGGCCCCAGCTCCGTTCTGAAATCGGCGATTGATTGTGGCCGCATACCCTCTATTCTTCTATGGGGCCCACCCGGCACCGGCAAGACATCCATCGCCAGAGCCATACTCAACTCCTGCTTCTCCGTTGCGGGGACCACGTATAGGTTTGTCTCTTTG	NSP306_trifida_chr_v3.fa	Chr02	18173961	-	[T/G]	SNP	1	genic
Chr02_018241763	CCAACATATAAAGCACCTGCATTTTTCAGAATTCCAACACCATTTCAGCTCAATCACAAAAAAACATTTAGATGTTCACAATGCCAGCTCTTTTCCCAGCTAGAAATTAGGTATAGAAGTGATAAAGCTGACCCGAGAAGTGATGTTAAAGGGAAATGGGGTCTCAGGCTCTTCGGATCC[C/T]AGATCAAAATCCTTCTCTTCCTCTTCTTTCTGCATATACATAAACTCAACTCTACTTTACAGGCCACACAAACTATATATACACAAACAATTACGGAGTACTCAACAAATCCAGATCTAGATCATTATTCAAATCATGATAGCAAACGAGCATAACAGAAAAAAATTCATGGAATTGCAT	NSP306_trifida_chr_v3.fa	Chr02	18241763	+	[C/T]	SNP	1	genic
Chr02_018417410	TCAGTGGCACATCTAATAATGGATGAGCTTCAACGGCGGGGGGCAGCACACAGATAGATGAAGAAGAAGAAGATGATCTGGATCATCTGTTTGGAACTTACAAGGTAAAACAATATGTGACATGAAAAGCTAAGTAGTGGCATATGTTTAAGGTGGGGGATTTTTAGGATACTGTGTTGT[G/T]TAGTACAGTACTACTTTTACTTTTAGTATTTTGTAGAAAGCTAAGGACAGATTCAACCTTTCTGGTTGCTTGATCTTCCATGTATGTGATCATCTCTGCAGTTGCATGTTTTGTGGATAAAGTGTTGTTCATCTCTTTTATATTTTCTTTATCAATCTGTGAGATAAAGTGTTGTTAAAT	NSP306_trifida_chr_v3.fa	Chr02	18417410	+	[G/T]	SNP	1	genic
Chr02_018491081	ACCGCTCGTCGACTCGCCACCTCCGCTTGCATCCTAGCCGAACCAAGTTCCTCAAGTACTATAGAACTTCAAAGAAAACCTTGGAAAAGGAGAAGGATTAAGAAATCATTGGGTTCTAGTATTAGCTAAAAGACTAAGGGGAAAACATACCTTGAGGGGGGTGCGAAGGAAGGTGTCCAC[C/A]TGGTCTACACAAAGGGACTCCCGAAGGCGAGGACCAAGCAAGCCCCAGTTCATGTCGCGAGGTTGGACTACCTCGCCTGCCGACATAGAGGTGAGAAGAAGAGCGATCACCGCGCTAGCAAGAGCAGTAGGTAGAGACACGGTGGTGGCTGCGGAGTCCGTGGTGGGTGTGGAACTTTGA	NSP306_trifida_chr_v3.fa	Chr02	18491081	-	[C/A]	SNP	1	genic
Chr02_018504490	AAGTTGAGCAGGCTTATGTGATGAGATAATAAGAAAAAACCAGAAAATATAGGCAAGGATTTTACATTTACAAAGTTACAAAGTTACAAAGATGGTGCTGCTTAGCACCCCCGTTTTGCTTCATTCTGTCTTCCTATAAATTCACTCCGAGAGAGAGATCCCATCGTTATGGGTTAGGAG[T/C]TGTCGGTTGATCATCTTTATAGCCTTTGGTGAGCAAATCATAATTGATTGATGCAAGCTGGGAGAGATTCTGGCATACAGGCAATAAAAATCTCAAGAGATTGTGTGCTTGAAAAAACTATGAGAAGAATGAAAACAAATATAACCAACCTGCAAGAGTTTGTACAAAACATTTCTCGAA	NSP306_trifida_chr_v3.fa	Chr02	18504490	+	[T/C]	SNP	1	genic
Chr02_019106253	AGCTAGGCCTCCCTCTAAGGCAATGTCTTCCCAATCGTCCACCGCTAATCAAGAAGAAATGAGAGCCAAGAAAGGAAAAGCCTCAATGACAGAGACCAAATTGCCAAAACCTAAGGAGGAAGGGAACGAAGGAAGTTCTGGTCGAAGGATACTCTTGATCGAGAAACAGAGCAAACGTTT[C/T]GAATATCTGCTCAAACTCCCAGTCACCAAGTGGAACTTCGTCGACTTAGCCATGTTAAATCCTTTTCAGTGTCGGCACTCGGTAGCCTGCCTTATCCATCAACCCTACTAGAGCCGAGTCTTTGGATGGCGCCACCCAACTTATGCACCTACAATCTTCGAATTCGTGGCAACTCTTGAG	NSP306_trifida_chr_v3.fa	Chr02	19106253	-	[C/T]	SNP	1	genic
Chr02_019120872	AGGTGAAGCAGGGAACAGCCATCAAGATAATCATTATTCATGTAATAATCTTCACTTCCTTCTTCAGCATCAAAGATACAAGAAGAAGACTTGCTGTCTGTGCAGTTGAAGTTGGGCTTCACGTCCGAATCTGATAGTTGGTCTAATTTCATCGCAAGTGCAAGAGTCAAAGATTTACCA[T/G]CTGATGCATTTCCATTAATACCGTTAACATCTGCTCCATAAACAATAACAAGACGGTATACAGCTTTCTTGTCATTCGTACGAACACCTTCCCACAGCTGTTCAGCAACTGAGAGCATGTTCACACTGTTATTTTCCTTGTGAACAAAACCTTTTTCTGCATACTGTAGTCACTCACCAG	NSP306_trifida_chr_v3.fa	Chr02	19120872	-	[T/G]	SNP	1	genic
Chr02_019164310	TCAAGGTGTAGAGGGCAATGAGGGGAAGGAATTGTTTATTTTGAATTTCTACTTCGTATTTGAAGCATATTTATATCATTTGCAGGGAGATTAAGGGGTACCTGTAGTGTGATAATTGCAACATTATCGGGAAGACTGTAGGAAGGGTCTATCCCTGTAAATGTAGGAATTTGAAACTTC[A/G]TCCCTTCATTTATATCCTGCAAAGCCTCGTTTCAAGGGAAATATCGTGAGAACAAAACCTTTGTAAGATATCTCATGTTAAGGGAAAATATCATTGAGGCCTTTCCACAACCTGCTCGGCAAAGGCTAAAAGAAATGGGGAATATATCTCCTGTCCAAAAGATCGGCGCCACTTAGCTCC	NSP306_trifida_chr_v3.fa	Chr02	19164310	+	[A/G]	SNP	1	genic
Chr02_019306428	TCCCTCTGTTTTACTTTGGTAAACTGATTCTAGACATTCTTTTGCTCGATGGACTTTCGATTGAAGATAGAAGCTCCCGTTCTTTGCATTTTGCTCAAACAGGTTGTCGTACTTCTGCAGAAAGAGTGAAAAGCTGATCTAAGAATACGCGCATATGCATTGTAAAAGGGGAAAGTTAGA[A/C]TGAGACCAACCTGCAAGACCTCTTCCCATGTGGATTTCTCTGCAACACCAAGAATTTGCCTGGCCTCAGTTTCTGTCATAGTTTTGCCCGCTCTTCTGATATTCTGAGCAACTTCTTGAGCAGCACCAGTTTTTGAAGCATCTGCAATTAATTATACACATGGGTACATCAAAACCACAA	NSP306_trifida_chr_v3.fa	Chr02	19306428	-	[A/C]	SNP	1	genic
Chr02_019447402	TCTATCCCAGGAATGTATCTCATTATTCTTCAGCACTGCAAGTTCTGACGTACAATATGATGCACCGTTCTGTTGTGCAAGAAAGTAAAAACGAAACTGAGTTGCAGAGCATTGGAGAATGCGTTACAATACCAAAATAGTAAGGTTGTTAACAAAGTTGGTGAAATGTTAGGCTGCTTT[T/G]GAGTTTTGAGGTTTAGTACAAAGTGAAAAGAGATGAACGGGAAAATACCCATGTATTAGGAAATCCATCTGCAGGTGTAGATCCTTCATATAAGCATCGCTTACCACGCTCACAGCGTTTCAGAGGAATGGTAGTCAAATGTTCAGCAATATCCTGCATTTAACCGTAATTATTCAACTA	NSP306_trifida_chr_v3.fa	Chr02	19447402	-	[T/G]	SNP	1	genic
Chr02_019482260	AGCAATTGTGTCAGATGTCCACCATCTGAACATAATCCGACATTTATAACGATAAGCTCAACATTCATAACTCAAATATAGAAGTACTAGTATATGTTTGATGTTTCACTGAATAAAGCAAGTTATTTCCATATACTCACTACCATGTTAGGTATAGTTTAAAAAATGAAAAACTTATTC[A/G]CATTGCAATAGAGTTAATACCCAATTTAGTCCTCGATTATAGTGGGTTTTCTCGATTTAGTCCTAAACGTTTTTTTGTGCTTAATTAGGTCATCGACTTTGATGGTTTTACCCAATTGAGTCCTGGGCTATTAGAACCAAGGACTAAATCGAGAAAATTCACTATAGTTGAGGACTAAAT	NSP306_trifida_chr_v3.fa	Chr02	19482260	-	[A/G]	SNP	1	genic
Chr02_019483202	TCAATGCTCAAATGATTAATTAATCAATTTTGAATCCATTTCCCTAAAACGAACACAAAAATTTCATGAAAACTTCATACTCTCAAATTCATTGGTGGCCAAGCTATGTGAATTGATATTTCACTGATAATGCAGCTTCAGATAAACAATGGGGCTCAACAAAATCAAATAAGGGCCATA[A/T]TAATAACAGAATAAATTGGACCGGAGCATCAAAGATTGAAGCTTTAAGGTTTCCTGTTGTTTACCTTTGGTGATCTGAGTAGGGAATGGTACGGAGAAGAGAAATCTCTTGGCGCCTCTTCTCTCTTTTCTCCTTTGCCTTCTCTTTTTTATCCATAATTTCCGACCTTTTCTGTTCATC	NSP306_trifida_chr_v3.fa	Chr02	19483202	-	[A/T]	SNP	1	genic
Chr02_019666323	TAGTATCTGCACACTTTTTTCATGCAAGTATGATAAAGCAATTCCTGGGTAATTTTCCAAAACCGTACGAGTAAATCATGTCTTATTATCCTAACTTGTAAAGTACCACATGAAATTAAATCCCTGCAAGAATTCGAACTTTTGATCTTATGGTTACAAGTGTGGATACATGTGAAGCCT[T/A]ATCGGACTTAAATCAGGATATTAGTTACTTCAAATCATGTGATTTTTGTTATTGACTGTTTTTAGTCTTGGAGGAGTGATTTGCAATCCTAACAGATGAGATGAAGTGAAAAAAAGAGTGATATACTGTCCATTTCTTGCACCCTTACATTTATGAAATTATGAGAGCGAGATGGTGAAA	NSP306_trifida_chr_v3.fa	Chr02	19666323	+	[T/A]	SNP	1	genic
Chr02_019718202	CCTACCCATCGGTGAAAGATGCACTCCACAACATACTTAGCCACGACACAAAATATCACCCTAGGGATACTAGGCAATCAACATCCATGCATACACGCATTCATGTGCTTCCATAGCTCCCAAAAGATCAAGTAAGGCAACCTTGCAAGTACCAAAAGCAAGTAATCGTGAACTCAAAAC[C/T]GCCTGCCTCCAACTCGTCAAAAGAGTCTGAAGACCATTATAAATGAGTTGGAGACCAAGTGACCTTACAAAATAGCTTCATACTACCTCAATTGTATTACCTACTTAAAAATGTGAGAAAGAGTCCTGCGACGGAACCGTATAACACTAGAAGCGCAACACAACGTGATAGCCAAACCTG	NSP306_trifida_chr_v3.fa	Chr02	19718202	-	[C/T]	SNP	1	genic
Chr02_019842952	TCTTATGCGAAGTACATATTTTATTTTGACATGTCCAGGAGCATTTGACTTAACTTTTTGAAGAAATTTCTTTTTCTTATACTATACCTATCTTTTTTTTTTTGAAATAATACTATACCTATCTATTTCTTAAATTTACGGTGGCATGATGAGTAGTGTCAAAAAGCAACCTAGATATAT[G/T]TATTGAATTTAAAAGGGCCTTGCAGGACCTAAACAGTCACCTAGAGGCCGGTTTTGCTTATTATCTTCCTTTTTCTTCATTTACTTGTATTCACTAGACTAGAAAACTGTGCTCTCGCAGGTAGAGAAAGAGAGAGCAGAACGGAAAGCTTTAGGAGCATTGCCCCTTTACCAAAGGACA	NSP306_trifida_chr_v3.fa	Chr02	19842952	-	[G/T]	SNP	1	genic
Chr02_019958150	GATTTTGCCCCTTATCCGCTTACCCGGTCAAATTGTTTCATTCACTTTTGGGTGAAAGGGACAAATAGCAAGAACAAATCTTTCTATCTTTCTATATATTAAAGCCATAAAACTTTGGCCAATCAGAACATTGCATTTCCCGCCCAAATGAACAGTAAAAATAACAGTAAAAAAAAGTTT[A/T]ATGAAATAATAATCTGAAATTTCATAATGTCCACTTGAGCCTTGATTATTGGGCATTTTCGAAATAAAATCGTGGCCATTCTAAAATGGTTGATATCCCAAGATAATTTAATATATATAATGCAGCACAAAGCTCAATTTATTGAGCTTTGTGCTGCAAAAAATGCTACATAGTACAGCT	NSP306_trifida_chr_v3.fa	Chr02	19958150	-	[A/T]	SNP	1	genic
Chr02_019959031	GACAGTATATACCCCTGCCATTTACACCTGAAATCATCATGAGTATATTATTATGAAGAAAAAAAAACGCAATAAATAGGTATGTTAGTATTCTTACTTTCTACAGCAAATGATTATGTGCTCCTATATGGTATTCCATTTGTCTTTTGGTTAATGTTATTAAAGTCTTTGCAGGAATGC[A/C]CAGACTAATAAAGTATAGAGTACTATATGATATAATGTTAATGGAGCGAGGAAATTAGGGAAAGTGAAAGACAAAATGAGTGGGAGACAAGACATCATATAGTGGGAATTAGGGCAAAGGAGAGTGGGATACAAAATAATATACTCCGTATTATATATAGTTATATACACAACAATATAT	NSP306_trifida_chr_v3.fa	Chr02	19959031	-	[A/C]	SNP	1	genic
Chr02_020220544	AAAGCTGATGTAGAAAACCTCTAAATCTACATCATTACTTTCTTCATTCTCACCTTCCAAGTCATATGGCAATGGAGATGATGGTGACTTGGCACTATTGCAACTAGTGTGCAATGGCGGCCCACAAAGATAAGGATTGCCCACGTAACTGTCTTCACTGAATGTTGCAAATTGAGCTTT[T/C]GGTTCTGGTATTGCACCTGATAAGTTGTTGTATGCAACATTAAATACCTCCAAGGTGTTGAGGTTAAGCAATGTGTCGGGAATTTTCCCGCCTAACCTGTTGTGAGAAAGATCTAGACTCTCAATATTATGTAACTTTGAGAACGCTTTTGGGATCGTGCCACTGAGATTGTTACGTGAA	NSP306_trifida_chr_v3.fa	Chr02	20220544	+	[T/C]	SNP	1	genic
Chr02_020221027	GTTTCCCTTTGTTGTAAACTCAACAACTGGATGAGCAACATTTTCTGGCAAGTCAATCTCGAATTCACTTGTTGAACCAGAACTGATAATATATGTCGTTGTAGGCCCAGTATAGAGTGGGAACTCTAAGTTATTAAAAACCATGGATCTTTCATCAGTCACCTCTAGACTTATCTTACC[C/T]AGGCAACTAGGGATACTACCATTTAATTGATTATTGGATAAATCCAATACCCTCAGTCTCATAAGTTGGCATACTTGAATTGGAATCTTGCCTTCAAATTTATTTCCCTTGAGGAGAAGAATGCTCAATTTGGAGATGCTGCCTATCCATTCTGGAATTCTTCCAACAAAATCATTATGA	NSP306_trifida_chr_v3.fa	Chr02	20221027	+	[C/T]	SNP	1	genic
Chr02_020371096	ACTTCTCCAACGATTCGGGGTACAGTGAACTTTTTAATGAAGCCATGACTAAGGACTCGCAGTTGATTGTGGAAGCGCTGTTGAGCAGTGAGTCGTCTAAAGATGTGTTTGATGGTGTTACATCGTTGGTGGATGTCGGGGGTGGCAAGGGTGGCGTTGCCTCCGCCATAGCCAAATGCT[T/A]TCCGGCCATGAAATGCACCGTACTTGATCTCCCACACGTTATAGCTTGTGTAAATGGTGGAAGTAGTATTGAGAATGTGGAGTTTGTGGGCGGAGATATGTTTGAAAGCATCCCCACTGCTAACGCCGTATTACTCAAGGTATATATTTTATTATACCCGGCCCCCACATGCATAATGAT	NSP306_trifida_chr_v3.fa	Chr02	20371096	-	[T/A]	SNP	1	genic
Chr02_020498531	GCTTCGTCAACAATGCCTGCGTGGCTGCAGCCCACTAGCACTCCCAAGAAGGTTACCCCGTCAGGTGTTGTGCCAGAAGCCACCATTTGTGAGAAATAATCGAGCAACGATTTGCCATGACCGTGCATGGCTAATCCAACAAGCATGGCATTCCATGTGAAGAGATTTTTTTCGCTACAT[G/A]TCTCGAACACCTCCCTAGCTGCCTCTATGCAGCCGCATTTGGCATACATGTCGACCAGGCCGGTGGCCAAGAATGCATCTATACAGACTCCATTTTGCTTGATATGATTGTGTATGCTCATTCCTTTCTCTAATTCCCCCAGCTGCGAGCAAGCTGAGAGAGCCGAAACCAATGATGTAT	NSP306_trifida_chr_v3.fa	Chr02	20498531	+	[G/A]	SNP	1	genic
Chr02_020669088	AGAAGATTTGGGAACAGCCCCTTGTAGAAGCCCCTTAATCCTTCATGTCGAAATGTTCTGAGGAATACATCGAACATTCCTTTGTAAGCAGTATTTGTATGCATAGGTTGAGCTTGCATTCTGAGGAACAACGAAACAAGTAGGCATGAATCAAAGAAATGTTACACTTAATCAATGACA[A/G]CTTGTTCAAACCACAGGATGAAATGTGGCAAAGACCAATCAAGTTGCAGATTTACCTAGTTCTAATAACTTGCAATGGATAGACGCATGTTGCTCCAAGAGCTCCTGAAATTGTCCCAGAGCCCAGTTGCACAAGAGGACCAGGTTCTGCATTGAAACCCAAGTAGCTAAATGAGCAATC	NSP306_trifida_chr_v3.fa	Chr02	20669088	-	[A/G]	SNP	1	genic
Chr02_020790996	ACTGACAAGAACATACAGGTCAACATTTTATATCGACATTTCCATATATTTGCTTGTGAGTGCTTTCTAAATAATACTGCTAATATCTTTTAAGAACAATTTATACCTCCATTATTTAATCTTGAAATCGTGAAATGACATTTCTTTTGATGTAATATATATAGACTGGCTACATTAAGA[C/T]ATCAAATTTAGCAAACTATAAATGTGGGATGCACATGTCCAAAATGGCCAACTTAAGGGATATTAATCCACCATTCCAAATAGAACCAAATCACTAACCTTAAACAAAGAAGCTTGAACAGAACTTTCAATATCTTTAGCTACCTTCATGTGGATGAAAGGCACATCAGGGACAGGCAGG	NSP306_trifida_chr_v3.fa	Chr02	20790996	-	[C/T]	SNP	1	genic
Chr02_020930430	TAATTTTGCCCCTTTTTGGTCTGTAGGATGTTACTTTCAAAGTTGACTATGCTGTTCCATCCATAGGCCGAGAATTTGGCTCCGTTTTCCTCGGTGATAAGAATGTTGCATTAATGGTTGTTGCTAAAGGCTGGGCAAAGGTTATATTGGCAGTAAATCTGTTATCTTAATCTACAGTGC[T/C]GTTTTTGAATTGTCATTTGTTTCTTATGGTTCAGTTAATCTGATGGTTGCAGGTTAGAAGTCAAAATCAACAGAAAGCAGAAGCTAGTCCCTTCTTAGCAGAACTACTGAGTCTTGAAGAACAAGCCAAGCAACAGGGTCTAGGTTGCTGGTCCAAGGTAAGTTCCAATGCATTGATACT	NSP306_trifida_chr_v3.fa	Chr02	20930430	+	[T/C]	SNP	1	genic
Chr02_021106623	CACCGAGTCCTCCCGGACGTCCAGCGTGATCTCCACGTAGGCATCGTCGTCGTTCCCGGCTTTCGCCGCCGCCGCAGCTAAGTCGGAGGATTCCGGGATGTTGAACCGGGCGCTCTTCTTGCCGCCTCTCTTGTTATTCAACGGCCCACTTAGCGGGCCGCTGTACGACGTCGTTCCATC[A/G]AACCCGACAATCTCCGTGTCGGAGTGGCGGTGGCGGTGGCGCTGTAGATTCCCACTGTCTTCCATTTAGACTTTAAAAAAATTCAGAAAATAAACAAATGAACAAAAAGCCCTTTTATAAAATGAAGAAAAAAAATCAAGCTATATATGCATGTAAAATGGGAGAAGGTTGAAGAAGATC	NSP306_trifida_chr_v3.fa	Chr02	21106623	+	[A/G]	SNP	1	genic
Chr02_021252878	GAGGTCTTGCCATCTCGTCCACGCAAATGCCACTTAACTCTGATGATGAACGCCTTGTTGAGGATGAGTTCTTACATAGTGCAAGGCTATCATCAACTGCAACTAATACAGGTGCTACCCGTTCCAAAGGGAAAAGGAGATTGGATGACAAGATGAATATTGGTGGTAGCACGAGGAAAA[G/A]CACTAACAAGAAGTGGAAGGATCAGATAACTGATGTATTGGAAAGTGTCAATGCCACTATGATTTCAAAAGAACACCGTCGAAAAGCCAGGGAAAAGGCTAGTACGATGAGTACGGCGACTGCTACCCCATATACCATGAAAGCTTGTATTGAGATTTTGAAAAACATGAGTGGAATTCC	NSP306_trifida_chr_v3.fa	Chr02	21252878	-	[G/A]	SNP	1	genic
Chr02_021402149	TTCTTTTTCTGGGTAATTCTCATTTTCCAACCAAACGCATGTAATGAAGTATAAGGTACCATTGTACAGAATAAACAATGTTATAATTCCGACATTAATACGATGTTGATTGTGGTAAAATATATAGGGTTATGGAATGACAGAGGCTGGGCCAGTGCTGGCAATGTGTTTGGCGTTCGC[A/G]AAAGAGCCATTTGAGATAAAATCAGGTGCATGCGGGACCGTTGTTAGGAATGCGGAGATGAAGATTGTGGATCCGGATACCGGGTCTTCCTTGCCCCGAAACAAATCCGGAGAAATCTGCATCAGGGGTGACCAAATCATGAAAGGTACATCTTACCAATTTCTTAAACCTATACTTAAC	NSP306_trifida_chr_v3.fa	Chr02	21402149	-	[A/G]	SNP	1	genic
Chr02_021577065	AAACTGTTCATCTGGGGAAGGCGCTTTCTTCCTCCATAACAACTGCCCATTACCACCACCACGCTTTGTTCTCCCTCGCGTCGCTCAACTCATCATTCCATGGAGAATTTCCAAGGTCAGAGCAAATCCCACACTTCAATAATATTTCATTATGTATGTATGTATGTATGTATATACACT[A/G]TCTGTCAAGACTCAATCTTTGCTCCTTCATAATGTAATCCAGGCAGTTTAACAGAGCATCTGGTTGTGGTGGATGGTGGTGGCGAAATCGGGTATGGGTGTGCCCCGGAAACCAAAATCCGGGTTAGTGGGCTCACCAAGGATTCAAACAATGGCGTCACCGTGCTCAACAAGGTCAGCG	NSP306_trifida_chr_v3.fa	Chr02	21577065	+	[A/G]	SNP	1	genic
Chr02_021673591	CAAGTTATAAATGAAATTCAAAAATTTTTAATTGCTCCTACCTATAGGATCAGAACCAGTGGCTTGCCTCATCAGGCTAAGGATATTGTCCTGTGAAAAGATACAAACATCATACCTCTTATGCAAATGGGAAACTTTCAGGGCATGTTTAGTAACTAAAAAATTCTCCAATTTTCAGGA[A/G]AAAAAAATGGAAAATAAGTTTTTTAATTAACTATTTTCCAACTTCATAAAATTTCGTTTATAACCACCAATCTACCAATACAATCACACGTCCTCACCTACTTACCTACCATCAAGTTCCTAACCTCACCCTAACCTAGTACCCCCACCCCTACCTCTACTTCCAACTATATACTCATTA	NSP306_trifida_chr_v3.fa	Chr02	21673591	-	[A/G]	SNP	1	genic
Chr02_021821736	AAGCGGAGCAGAGCTTCATGTTTCACCAATGGCACAAGGAATGCATGGAGGATCATTTGATTGGTTTTCTGGCGTGATGATATGCAAGCAATGGTCATGGAATACATGGCCGCAAGGAAGAACTGCGACAGCTGGCGGAATGGAAGGCTGATGCACCGGCCCATCTGGACTGAATGCCAC[A/G]TCCCTCTTGCACAACAGGCATTTGTGTCCACTGGGTTTTGGAGGTCCATCACAGCCTGCAGTTTTATAAGCCATCAGTGTTAGACCCACTTTCACACACCTATCAGCAATTGGGTCACCATTCCCAGAAAATATTGGGAATTATAGGGATGATTACATGTTGAATCTTGAGATAGTATAC	NSP306_trifida_chr_v3.fa	Chr02	21821736	+	[A/G]	SNP	1	genic
Chr02_021822311	GTTCATACGCTTTTCTTTTAAGAGATGGTTGGCCATGAGTTTCAGAAGCCTGCGGAATAGCATTAACCTTTGCAGTAGGAATTCCATGACCTGTATATAGTAAATGTTCTCACTAAATTATCAGAAAAAGTTTGTGGAAGTTATAGATGTATGCATAATCAGACAAAGCATATGCAAAAT[A/G]GTACCAGTGACAAAATCAGGTCCAGAAGGATTCCTGTTTATCTGTATAGGTACACTGACACTGCTGGGGCCTAGTTTATCATTAAAAGAAAGTGTGTCAGTATGCCAGAATTAGTACTCAGCAAGTTACTCATTTGCTGGTAAAATACCCGTGCAATGCATTCCACTGATCCTAAATGAA	NSP306_trifida_chr_v3.fa	Chr02	21822311	-	[A/G]	SNP	1	genic
Chr02_022216338	TTACTGGCTAAGTTACCTTATTTGAATTTTTGTAATATATGTATTTGTTAAGGTGAAAGTAGCGGTCAAGTATGACTTGGTATTTGGTTGTCATTGAGTATCGGTCGGCGGTCATTATCATAATCTCTGTTCTGTAGTGCTAGCCGGTAGGTGAGCTCCCAACACTATATAACACATTTC[A/C]GCTCCCATTTTCTCTTTAGAAGTCTCTCAAGTCTTCAACCATAACATCATCAACCACACACCCACCACCACCAAATCTCCCAGGATTCATCTCATTATATCTCAAATTCCTTGAATCAGTCCTCGTTTCGAATTCATTCCCAGGTAATTTAATTTATATTATAATCGTTTTTCTCTTTAA	NSP306_trifida_chr_v3.fa	Chr02	22216338	+	[A/C]	SNP	1	genic
Chr02_022309781	AATGTCACTGCAAATGTTCACCCTCTGCATTAAGCTCAAGTCAGAGGATCCCGAGTGTGGGTGGGGGTATAAACGGCTGTCTAAGCTCCCATTTGCCATGTAGGGAAGAACAAGAGCCTTGAAATCGGGTAGACTACAGGCTGTTATGATTCTTATCAGATTTCTGTGTCGAATCCTCCT[T/C]AGTACTTGGCATTCTCTGTTAAAGCTCTTCACGGAATTGCCAGTCTGCATACTTAGCACCTTGACAGCTATTGGCGTTCCATCTGGAAGAACTCCCTTGTACACACATCCATAGCTTCCAGTTCCAATCAAGTGGCTCTCATCAAATCCTCCGGTGGCATCTGACAGTTCTTTATATGGT	NSP306_trifida_chr_v3.fa	Chr02	22309781	+	[T/C]	SNP	1	genic
Chr02_022421932	ATCACCTTCTCCAATTGCCCGGCAATTCTTAATGCACAGGTCCTGGATCTTGCCCAGTTTGCCAAGATACTCCAGCCACTCGACACTACTAACATTAAGACACCGAATCAGGTGTAGCATAACCAGATTCTTGCATCCCACGACAAGAGATAATATGCCACAACCAGTTATTCTAGGGGT[A/G]AAATTCAACTTCAATGATGAAAGTTTCGAGCATGAAGCGAGGTATCCTAGACCAGCATCAGTGACGAAAGTACAGTAACTTAAGGTGAGATTTCTTAACGACGGGCAGCTACTAGAGAGAATGAGAAGCCCTCCATCATCCAATTGCTTACCCAATTTGGACATCCAACCAGAGTACACA	NSP306_trifida_chr_v3.fa	Chr02	22421932	-	[A/G]	SNP	1	genic
Chr02_022623269	TTTGAATGTTTCTTATGTGCTGGGAGAGAGACTTTTTAGGAATAGCAATGTTAAGCTGCAACAGTATATCCCTGGAGCTGTGAAATCCTTGGGCATTAACATCAACGATTATGCTGAAATAGTGGACTTAACATGGTGGGAGGCAATCAAAAGCGAAAATTTGGTGAGTTTCTCCAATGT[T/C]CAAGTCTCATGTGAAATAATTGTATTTATGTTTGGCAGTTTAAGTCTTAAAACATGATTCCTCAAGTGTGTGCAGTTTCTGTGCAACCCGCGTGAGAGAGAAGAAAGCATAAATAAAATTTAACTAATAGTGACACTTTTTTACTCTTTTCTCGTGGCAGGATAAGAAGGAGCTTGCACC	NSP306_trifida_chr_v3.fa	Chr02	22623269	+	[T/C]	SNP	1	genic
Chr02_022674198	GTGTGCGTCACCGGCGCCGGAGGCTTCATCGCCTCATGGCTCGTTAAGATCCTACTGGAGAAAGGCTACACTGTCAGAGGAACTGTTAGGAACCCAGGTTTTTAATGATTTTATGCTTTTTGGTTGATTAAAATAGTGTGGGTTATTATTGATTTCTTGAATTTTAATTAATAAAATTAA[T/A]TTAAAATAAAACGATTTGCAGACGATCAAAAGAATTGTCATCTGAGGGAGCTTGAAGGTGCAAGTGAGAGGCTAACTCTGTTGAGAGCAGACCTTCTTGATTACCAGAGTTTATGTGAAGCTATCAACGGCTGTGATGGAGTTTTCCACACTGCATCACCCGTTACAGATGATCCAGTAC	NSP306_trifida_chr_v3.fa	Chr02	22674198	-	[T/A]	SNP	1	genic
Chr02_022757436	CTGACAAAGTTTCGATATTTGAGGGAATTAAGGATCTCTTTCAATCCTTTTGGCGGCGCTCTATCCACTTCTGTCGGGAATCTTTCATCTGCTCTTCAAATCTTTGTTGCTGGTAGCTGCGGGTTGAAGGGAAACATACCAACTCAGATTGGCAGCTTGAGAAACTTGATTGAGTTGAAT[A/C]TATCTGGGAATGACTTGACTGGGTTCATTCCGACAACCTTGGATAGGCTACAACAGCTTCAGATATTGAAACTGGATTACAACAAACTGAGAGGCCCCCTTCCGACAAGTCTTTGCACACTGCAAAACCTAGGACTATTTGCTTTGAGCTTCAACCAAATATCAGATGGGATCCCTGAAT	NSP306_trifida_chr_v3.fa	Chr02	22757436	-	[A/C]	SNP	1	genic
Chr02_022819028	GTGGGAATATTGAGATTTTGGAGCTGACCAATCACTGTTAATGACATTGCAGACTGAGTGGACTAGAGAAGAAGATGAGAAGCTGCTTCACCTTGCAAAGCTTATGCCCACACAGTGGAGAACCATTGCACCTATAGTGGGCCGTACCCCGTCACAGTGCCTGGAACGTTATGAGAAGCT[C/T]CTTGATGCAGCATGTGCCAAGGATGAGAATTATGAAGCAGGTGATGATCCAAGGAAACTAAGGCCAGGAGAGATTGATCCAAATCCAGAATCAAAGCCTGCTCGTCCTGATCCTGTTGATATGGATGAGGATGAGAAAGAGATGCTTTCTGAAGCACGCGCACGGCTGGCCAATACAAGA	NSP306_trifida_chr_v3.fa	Chr02	22819028	-	[C/T]	SNP	1	genic
Chr02_022892074	TCCTCCGCTTGCTCTCGAAAAGGCTGGACAAGTCGAACCCGGAAGACATGGACGATATGAGCTCAAACGCGTTATAGAACGGCGGCGAAGATTTCGATTTGATTAAGGAATCTAAATCCTCGTTTTCTTGGACAGAATAGGAGATTGGCGGTGTTAAACCTTTGAGGAACCAAGGGACTC[G/T]CTTTATCGCCGGAATTGTGATTCTTTTCTCTGGATCAACCACCAGAATCCTGGAAATTAATCTCTTAGCTTCAGGGGAAATCCATGGCGGAAAATCATATTCTGCTTTGAACACTTTAGTGTACATATACACAACGTTCCGATCCCGGAATGGGAGAAACCCAGAGAGCAGAACATAGAG	NSP306_trifida_chr_v3.fa	Chr02	22892074	-	[G/T]	SNP	1	genic
Chr02_023066145	AATTTGAATAAAAAAATTATGCTTAGGATACGAAATCACTACTCTGTACTGCTATACCCAAGAAAACATTTCTAGTGATAAAATGCCAGAAAAGCTGAATATCCGATTCAGGGAACTGACTGTTAGTTAAGAATATGGATCAACAGATTTCTAAAGAGCTATTAGTAACCACATCGCCCT[A/G]TTCCCATCTGTACTTGGGCAATGAAATAAAAAGTTTCTGCAATATAACGCTCTCACAGCCACATGCTATTCCAAGGTCTTCTACAGCTAGTGGCCATGTGGTCCTAATAATGCATGGGAATATTAAATGGACTAATTAGTAGAAATGCTAATTTTCTACCTTCCAGGTTAACAAAATGCA	NSP306_trifida_chr_v3.fa	Chr02	23066145	+	[A/G]	SNP	1	genic
Chr02_023142301	ACACCTCATTATTAAAGAAAAATAGTTGTAGATATACCCCAACATTATTTATAATTGCACATGTCTCCCGCATTAATTTAATTTATACCTTACATTTTGAAAAATTGTTGGTTTCTCTCCAAATGTCTCTGTTTTTAATTTCAATTCCCATTTATATGCTACCATAAAGAATAATTATCA[T/C]GCTGCTTGTTTAAAATGGCAGGCTTTTGCAAACTAAAATCCCTTGAGGAATTGGATCTTAGTTATAATTCTATAGGAGGAGTTCTTCCGCCATGTTTTAGCAACTTGACCTCCCTCAAACTTATAGACCTCTCTACAAACCAATTCAAGGGAGAAATTTCCTTTATTTTACCTAGCCTCA	NSP306_trifida_chr_v3.fa	Chr02	23142301	-	[T/C]	SNP	1	genic
Chr02_023155204	GGGTTTATTGTTTATTTTGCAATGGGGTGGTCATGAATGTTGTGTGAAAGAGGAAAGAGTGGCTTTACTTCAAATCAAAGCATTCTTCACCACAGGCGTTAACGTTGTTGTGGCACATCGTTTTCTGCCATCATGGCTTGAAAAGGGAGATAATGATTGCTGTACATGGGAGAGAGTAAC[A/T]TGCAATCCTATCACAGGTCGTGTTACGGAGCTCTCTCTAGACCATCTCATACAAAATTGTAACTCTTTCTCAGGACTTAATCTCGATGTGTCCCTGTTTAGTCCTTTTGAGGAACTGGTAAATCTGGAGTTATCTGGGAATTGCTTTAGTTGTTGCCTTCACAACCAAGGTAATAATAAG	NSP306_trifida_chr_v3.fa	Chr02	23155204	-	[A/T]	SNP	1	genic
Chr02_023245894	AGTACTTTAGCAGTGATCCACACAAAGAAAACAGAGCTTAATTTCTGCCACTAGACTAGAACTAGAAGAAATTTGCCATTAAATGTGAACTTTAGGAACAAGAAGAGACCATTTACACAGCAGGGCCAAATTGGCCACTAGTGAAAATATCAGAGAGTATAAGTCTGGTGTATTTTTATT[A/T]GCCAAATACTACTAAATTTGCTTACAGTTTAAACTAGCAGACACCCAAAACAGTAGAACAGCTTATCAGTTAATTCAATCCCATAACCAGGGAAATATCTTCAGAACTAGAATAACATACTGGCAAACAATCAGAAAATATCCAACTCAATTATCCCTAAATACAAACATTATAAACACT	NSP306_trifida_chr_v3.fa	Chr02	23245894	+	[A/T]	SNP	1	genic
Chr02_023440237	AAATTGCTTCAAATCAATTGGTATCACCAACTTTGATCATCATCGGGAAGGTTGTTGCACTTTCACCATTGTGGCCACATTCTACTGAAGGGGCTCCAGTCTTGGTTGAGGCCAAATTATAGATGGAGATCATGCACTCATGATGGCCTGCAAGCATTATTTGCAGGTAATAATATATGG[A/C]CTTTGGTTACCGTGGGTGTTTTCTTATGTTCAGTTTGACACGTTGGTGCCAGCCTGGATGCTAATTAGGCAAGAATGCTGCTCTGCTTACTGGATTTTTGAGCTGAATCTCTAATGAGATGAATGCTACTAACGATTCTTTAGGAAAAAAAACGATGGTTGGATTTACGATGGATGTGGG	NSP306_trifida_chr_v3.fa	Chr02	23440237	-	[A/C]	SNP	1	genic
Chr02_023526403	CAGTTTTCAGACCAGAAAGTTGAGCACTTTCTGCAGCTGGATACCATTGCTTCATCTAAAAATTTATACAATCTTGAGAACGACCGTACATGTTACCTAGCAGCAACAGTTCCATCTTTAAAGAGGATGTTTGCCACTGGAGGTGGAAGCCATGGCGAATTTCCACTGCCCTCAGCATCT[C/T]GAGGGCGGCCATCGCTGGGAATCTGTTTCTTCTTGGTGGACTTCTTCAGCTTTGCGCTGATGTTTTTTCCGACAAAGATACCGAGCTTCACTGTCATGAATAAGCTGAATGTGATTGCTAATGGTCGGACAGCCCAGTGGAAATCCTCGACGTGCTGGTATTTTTCCAGGAGACCTGGGC	NSP306_trifida_chr_v3.fa	Chr02	23526403	+	[C/T]	SNP	1	genic
Chr02_023624855	TAATTATAACTGAGCTATCTTTGCTAAACTCTGTTGTTGTAATGGTTGCAGGGCAAAAAGAGAAAGGTGATTGCGACGTTTTCTGCGACGGACCTAAGAGGATGCCCGATATCACTTTTGGAAACATGTCTGAACTGGAAGGTGATTGATTTGCTGTCGAAGCTGTCGGAATCGTCTTCA[C/G]CTGAAACCAGCGGGGTGAGGTCGTCATTGAAGGAGATTGTAGCTTGCAATACAGAATTCACGGTGGGGGAAGCAGTGGAGAAGGCGGTGTGCAACGGGGTGCACCGTGTGTGGGTGGTTGACGGCGGAGGTTTGCTTCAAGGGGTTTTCTCCCTCACTGATATGATAAGAGTCATCCGCC	NSP306_trifida_chr_v3.fa	Chr02	23624855	-	[C/G]	SNP	1	genic
Chr02_023721429	TGACTACATTGTGTCTATTTGAGATTGAAAATGGCTTAAAATTTTGAAATTTGGGGGATTTTTGAATTATGTTAAGAATGATATATGCATGAATGATTAGAAGCTATATGTGGATGCATGCTACCTCGTTTAATGTCCCAAGTGAATGACACATGTAGTATTGATATGCCTAAATGAGTA[T/C]ACTTTCCTCTTGTCTAGCAAACTCTATTTGAAAAGAAAAAAAATGGTTAAGTATGATATTGGTGTTATATGTTTTGCCTTGATATAGTTAGTCAATCACATGTGAAGCAAAAAGGTTTCATAATAGCAATATGATCTTGAAAGTGTTAAGATTGTTTACTTGAGCTAATAATGTTTTGAG	NSP306_trifida_chr_v3.fa	Chr02	23721429	-	[T/C]	SNP	1	genic
Chr02_023859147	TGTGTATTTCTCCTTCCTGACAACATTGTATTCTCCCTTATGCATGCAACTTTTGGTTCTCACTAACAAGTCACCTATCCCATTCTGCAAAAGACAAATGATTTCATCCTTGATTGTATCCATTTAATCTTTGTACCTGCACTGCATTTACATATTGGATTTTAGCCTGTATTGAAAAAA[G/T]TCTATCTTGAGTTGCACTTCTTTGGGCCTTCCTCTCTGTTTTAAGTGTATTCTTTTCATTTGATTTTAAACATATTATAGGTATTAGGCTACTTTCTGGGTGGAGTGTACCCAAACATTAATTACTTACCAAAAATCAGATCAAAGAATGATTGTCATTGCCATTTCTTAAGCATGAAAA	NSP306_trifida_chr_v3.fa	Chr02	23859147	+	[G/T]	SNP	1	genic
Chr02_023939709	TAGATGCTTCTTTAGATAGGAAAGGGGCATAAAAGCCATGGTTGATAAGCACTTCCTTTCATTCTTAGTGTGCGTGGTTATGGGGATCGGGATTGAGGCTAATGGAAAGATAAGTTCTTCCCTATGCATTAGGGGTGGTTTCTATTTCTCCATCCCCTTCTATACATCAACAGAGAAAGA[C/T]AGTTGTCCTTTGCCTTAGGAAATGTAATCACCCGGAAGGATCTTCCATGGATCCCACACACCTGCACTTGTGTTAGATTCTGTTGATACAGGTTCCCCGGGAGGTTTTGGAGAATCTGTGTAACAGAGGACACCTTAACACAAATTCAATTAATTAACCAAGATCAATTCTTTGTAAAAT	NSP306_trifida_chr_v3.fa	Chr02	23939709	-	[C/T]	SNP	1	genic
Chr02_024069904	ACAAGTGTTTGGTCTTGTAACATTCAACAGAATCTTGAACACTGAAACTCCAACCTAAAAGAAAAAATATTATTATTATTATTATAAGAATCCTAGTGATTCGTGTTGGGGATTGAGATTTGAGAGTATAGAGGAGGAGGAGGAGAAGTTTACTGCAATGGCTAGCCCAAGAGGCACTGA[G/T]ATGAAAAGAACACCAAAAAAGGAGCACATGCAAGCCAGGAAATCAAGTTTGTCTACTTTCCAAAGCCGAAAAGCAGCCTGATAATCAATTAGCCCAATCACGGCAGTGATGATAATCGCTGCTAAGATAAGGTTGGGGGTGTAATAGAACAGCGGCATGAGAAACAACAGGGTGATGAGC	NSP306_trifida_chr_v3.fa	Chr02	24069904	-	[G/T]	SNP	1	genic
Chr02_024241841	TCTCGAGGCTTCTCCTTTTCCACCTTTGCAGCAACATGATCATCTAAATCCAAAGTTGCCTTAAATCTTGGAAAATTAGCATTCAGAATCTCTGAACCATTATCAACAATGGCCTTGGACTCTTCTAGAAGCTTTTCAGCATTCCTTAGTCCCTTCATGACAATGAGTAATAAATCAACA[C/T]TATTAACTACTGTTATTATGTTATAATTTGGATTTGTACTAGGAAATAACAAATGCCCCAAAGTTGACCAAGTTAGCAACACTGCCGATTACTACACTTACATCCTACTTAAATAACAAAGAAACGAAAAATTAGCAACACTGCCGATTACTACACTTACATCCTACTTCAATAACAAAG	NSP306_trifida_chr_v3.fa	Chr02	24241841	+	[C/T]	SNP	1	genic
Chr02_024392044	AGGAAAAACAACCTTGTTTTCATCCGATTCTGGGACTTCGTATTTCATGTATCGAAGAAGATAATCCGTCGATTCAACGTACGAATCGTAGTGTTTCTCCACACCATAGCTCTCGAATAACATCCGCAACACCTTCTCCTCTAACTCCGCTACAATCTTGGAAAACGAGTGCGAACTTTC[A/G]CTTCAAAACCCAAAATTGTCAAATCCACTAGTAAGGAATTGAATGTTCAATTTTATTTTATTGGAGACATAATGTTTTGATAGCATATATAATACTATGCTCGGCTCTCTAAGTGGCTGTCCAACAAAAACTATTTACATAACATAGTACACACCCAATACTTATACCATCGATCAGGAT	NSP306_trifida_chr_v3.fa	Chr02	24392044	+	[A/G]	SNP	1	genic
Chr02_024532302	CTTTTGTGAAAATTCAGCCCGGGAATGGTAAGAACTGTCCTTTTCAGTTGCTGAACCATTTTTGGCAGACCCATAGTGACCAAACAGGGGACCAAGAGAGACAATTTCCATTGCAATTTCAGTTCTTTGAGAAACAGGATCAGAAATTAGATCTGAAACTGCTGGTAATTGAATAGTGAG[G/A]TCTTCAGAAAGAAGAGAAAGACTAACAAGAAAAGAATCCGCATCTTCCAATTTTGGGAATGTTAATAGTGCTTTCTTAAACATAGACCCGAGGGATGTTGGCTCATTTTTCTCGAGAACTGCAACAGCTGCCTTAGACTTCGAGTACTTGTAGTATGCGTGAGAATCAGTATACTGATCC	NSP306_trifida_chr_v3.fa	Chr02	24532302	-	[G/A]	SNP	1	genic
Chr02_024704376	ACCCTTCATCTTCATTTTCCATCTAATTTCTTGGCCCCATTTTTCTGACACTACAGATATAAATGAACTTGACATAACTGGGAAGGCAGATTTGAATCCACTAGCCCCATGAGTTATGGTAACTAACAGCATATAAATAGTGTCAAACATCATGTTGATTAGAGAAAAATATAAAAGATT[T/A]AATGAGTCCAAAAATGGATCTTTCTTAATCTCAGCCATAGATGAACAATGAACACTATAGTTGATGCGCTAAATAGCGGTTTAATAATTAGAATTGAGATGAAAGTTACCAATTTCTCATGTATTATACAATAAATGACATATAGAGAACAAGAATGGAAAAGGATTTTAAACAGATGAT	NSP306_trifida_chr_v3.fa	Chr02	24704376	-	[T/A]	SNP	1	genic
Chr02_024853223	CTTGTAACCTTGTGGTAACCAAGTCAACAGTCTGACCAACTTGGCTGGGGTTGCCCCCATCATCTCCTGCTTTTGGAATGCGTGATAGTGCTCTTGCCTCCGGGCAAAGTCTGGTACTACTGAAGTTGTTGCTGGTTGTGCTTTAGCTATGGCAACTATAACTAATCATAGAAATCTAAG[G/A]TTGAGTACGAAATTCATTTTTGGTATCTAGATGTTCATTTTCTTTGACATTGTTTTAAATACATTATGCCAGACAGTTTGCAGAGTTAATATTCTTTTACATTTTTTGCCTAATGAAGAACTGAACAGAGCTGACAGGCTTCATGCCTGAACCCAAAGCCTCTCTTGAGCTATAACAGAG	NSP306_trifida_chr_v3.fa	Chr02	24853223	-	[G/A]	SNP	1	genic
Chr02_025000092	CTCGCTCCGCCGCCAATCGTAACGGCTGGCCTTTCCGCTGCTCCTCTGGCATTCCCGACCCACCCAATACGGAAAACCCGCCTCCATCATCTTCAGGTACTCTTGCTCATATAAATTTTGTTCTTCTGCTCAATTAAACTCCTTTCTGTTGAAAATATATATTGTTTTTATTCCTTTTTG[A/C]CGCTGTAACAAAAAACCTCATTCAATTACATCCTACCCTGTAATTTATGTGAAAATTTGCACCTATTCAACGGACAAGACACTGAGTTGGGATTTCAAAGCTTAAAACAAGCACAATTTTGAGTAATATAGGCTTTAATGGTTTGGCTTCAGGTTTATGGAATGGATTCTAGTTTGTTGA	NSP306_trifida_chr_v3.fa	Chr02	25000092	+	[A/C]	SNP	1	genic
Chr02_025083765	TTGCGGAGGAGTTGAGTAAGGATGGTGCATGCGACAGAGCAATCTTTCCCGACGCAAACACAGTTATCACGACTTGTGCTGTGGTTGGTAACTTGACTATTGAAGGCGTAAGTGAATCCTCACTCTCAGTTTGAATCTTGACAACTTGTAATCTCACTGCTTCTACAGTTCTACTTACAA[A/G]TGGCAATCCCATCCAATTGCAGGGTGATCGTTGCAATCTCAATCTGGTGCCCGGATGCACCGACCCAAGCTCACCATTATACGATCCACTCGCAAACGTTGACGATGGATCATGCCCACCCTACTCAGACTCCGAGGATTAGATTCAAACATAAGCATTTCATTCCATATATGATCAGAA	NSP306_trifida_chr_v3.fa	Chr02	25083765	+	[A/G]	SNP	1	genic
Chr02_025281430	GCTACTGTTACTGCTTCTGCCCTTTTCTTTCCGGGCGAGTTTGAGGATTTCTAGCCTGTGTTTGGCGACGGAGACGCCCATGCTTTGGAGGAATTCATGGTTGAAGAAGGGAATGTCTTCTTGGTCGAGTTCGTTGTGGGCGAAGGTGAGGGCGTAGTCGTAGACGAGAGGAGGTTCGAG[G/A]GTGGATTTGGAGAGCCATGAAACCCAATCCATGGTGGATGGGATTTGGATTGAATATTGATTGATGATATGATGATGATGATGATAAGATGGAGTTTCTTGTGCGATGAAAAAAGGTTATTAAAGAGCGTTTCTTTCTTTGGTTAGGGGGTAGTTGAGTTCAGAATGACAAAAGGGGAAG	NSP306_trifida_chr_v3.fa	Chr02	25281430	-	[G/A]	SNP	1	genic
Chr02_025439219	GATGGTGAAGTTGGAATTCTCAGATTATTAATCAGATATATTAACATATCTCCAGGTAAACAAGAAAGGATCAGCTCAATCAATACATTCACATCAAGTTCTCAAATGCCCCATTAACTTGGTGGACAGTTTATATGGTATTATAGTTTGGCATTCAATTAATACCAAAAATAACAAAAA[T/A]GGAAGTTAAACATTTACCATGTTTCCACCATAACACTTATCTCACTCCCATTAGCATGAAAATTGAATATTATATACTTCAATTTACAATCTATATTCTTAAATATGCCTAATGCAGCAATTACAAAGAATCCTTTCCTCAATTAATTCATTTCTAAGAATAAATAGAGCTACCATCATA	NSP306_trifida_chr_v3.fa	Chr02	25439219	-	[T/A]	SNP	1	genic
Chr02_025616808	TTCATGTGGGTGTTTTATGCCATGCCATTCGTCCATCCCCACAGCATTCTCGTCATGACCATCAACACTCTCGGCATCGCCTTGGAGCTCTCCTATCTCGCCGTCTTTTTCTGCTTCAGCAATGCCAAAACTCGGGTATATATGTAACTTCAATATAATTTTTCCATTATCTCATCTGTT[C/A]TGTTACCTAGTTTTCAAAGCTAATTAATAAGCTAATTAGGATATAGGAGGATATGATGATGATATGGTGTTGTACTGTGTTTGGGATCCATATATCCAGGGGAAAATGGTGTTGTTGCTCCTCATTCAACTGCTTGCTCTTGCTGGGATAGTTGCTGCCACTCTCATGGGTGAGCACACC	NSP306_trifida_chr_v3.fa	Chr02	25616808	+	[C/A]	SNP	1	genic
Chr02_025729952	GTTTTGGAAATGCAATAAACCTGACAATTGAGAAATGATTCAATGATTACTACTTTATGAATGCTGTAGTTTTGGGAAATCTTTGGTGTTTTCCATTCTGATTTGGACTGATATGCAATTATTTTACAGATTACTTATGGATCAGCAATCAAGTTGATGCATGAGAAGACAAAGGTCCGG[C/T]TGCATTCGCATGATGTGCCCTATGGTTCTGGCAGTGGGCAGCAGTCGGTCACCGGATTTCCTGCTGTAGATGATGCCAACAGCTATTGGGTACGCCATTTATCGTTGGTATTTAATTGTTGTGCAAATTATATGTGTGTTGTATGCAAACAACATTTTAAAAATTGTTGCTTGTGCTGGG	NSP306_trifida_chr_v3.fa	Chr02	25729952	-	[C/T]	SNP	1	genic
Chr02_025864058	GAAGAATGATGAAGAAGCTGCAAACCTATGGAATGGAATGAGTAAATCTATTAGACTTACGAAAGTGCCCTTAATAGACAAGACAATTGGAGATGTGAACAAGTACTATAATGGTAAGTGGAAGGTCAAGGCAGGGAAATTTATGAAGTCATATATCTATGCTTCTTGGAAGATTCTCAC[G/C]GTGCTGGCAACCATTTTGCTCTTGGGGCTATTGACCTTACAATCCTTTTGTTCAGTTTATAGCTGCCCTCGTTTGTTTAACATAAACACTACTTCCTAATCCATCTTTGTTAAAAGAATAAACACATAATAGTAAATGTACACTTGATCATATGTTAAATTACATTATTTGATTGTAGCA	NSP306_trifida_chr_v3.fa	Chr02	25864058	-	[G/C]	SNP	1	genic
Chr02_026003780	TAAAGAGAAGCTGTAGATGCATATTGTTGTTAACCTCTCTTATGTTTGAATTTGGTTGCTTTTAGGGGAGCACTCTGAGATATGGAGACTCACAACCTCCATGGAGGACTACAAAGCAGAGATTGAAGATTGGGACTTAGGAGCTGGAATATATTTATCATTCTATTTTCTAAGAAGTTC[A/G]TTGCAGGAAGAGAATGATGCAATGAATGAACTGGTATGCATATAAAGTTCTATTTAATGATTTTTATGTGTTTCTGCTATATTATTATTATTATTATTATTATTATTATTATTATTATTATTAAGCTTTTAGAGTTTTAGTTACCAAATTGCTTTCCATTGTTCCCCCTCCTTGTTATAG	NSP306_trifida_chr_v3.fa	Chr02	26003780	+	[A/G]	SNP	1	genic
Chr02_026005149	GAACCCTATCTCCATTCACAAATAAGATAATTACAGTTGGTGATTTTTCAAAGTGTGTGAAAATCATCTGATTCTTTATTACCACTTGCTTGTTTCTTTGAATTTCTAAACCTAGAAAGCTATAACAACCCTTTGTAAGGATCAAGGATGCTAAAACATTTCTGAATTTATGTACCACAG[G/A]GTTGTTTATTCAAAGATGGCAGAGGAAATATCGAATTTGCTTCTATCTGATAGTGGTGAAGGGTCAACAAGCGAGGTTCAATTAAGTTGTTATGATACGGTGTTTAGTGCACCCTTCCCTGAAGACCTTCGGACATACCATCTGCAGGATGCAGTGTCGTGTTTTACATCTTACCTTTCA	NSP306_trifida_chr_v3.fa	Chr02	26005149	+	[G/A]	SNP	1	genic
Chr02_026185515	AGTTCTAGCAGTTCTGGGCTCCTCTATTTTAGTCTAAATTTAATATTATTTTGTTGATAATCTTTTTATTCTGTTTCCTATTCAAATTAGTTTGCCTAGTCCTTTGCAATTTATTAGGCCTAATATCTTGGCATATTATGAGTTAGTTTATAACAATGTAACTCCTAGGAAAAATCAGAT[G/T]ACATGGAATTATTTTGGCAAACAAGTTTGCTTTCTTCCTTGAGTTCTTCAAGGTTCGTCAGACTTATCAAAGGCAATCCTTTGTGGCATCTAAAACTCCCTCGTATCACCATCAACCATGTGTGGCCGAGGCCAAATATAAAATCAACCAAAAAGAAGCCCCACAAACCTTCACAGACCT	NSP306_trifida_chr_v3.fa	Chr02	26185515	+	[G/T]	SNP	1	genic
Chr02_026207759	CCACTCCCATTCCTCCCTCATGATTACCCTTCCCAGCATTAATACTCCCACCCCAACCCCTACCTCCCTCATTAATCATGGAGTTAATTACATTTACTCCTCCTAATTGGCTCTTCATTGACCCCCCCGGAGTAACGGCCCCAACTGACGTAACCGTTCCCATAGCCTCTCCAACGTCAC[T/C]CGAAGCAGCCTCCGCCGCCGCCGGATCAAGAACTAACCAACGGTTAACCGGCGCCGTCGTACCCCTTTTGCCTCCCGCACGCAACCATGAGCCAAACGGCTTCGTGGCCCCTAAGACCATCTTCGTCGGGCGCTTCGAACAAAACCGGTCACCATGGCCAATAACTCCACAGTAAAAACA	NSP306_trifida_chr_v3.fa	Chr02	26207759	-	[T/C]	SNP	1	genic
Chr02_026275630	CTCTTTTCCTGTTTAATATTAATATTAAGGCCATGGGTAGCTTTGGGTTGGTTGTTTAATAAACAAATAATATTTGGCATTAACTACCACTCTCTAGCTTTCAGTAATTACTTTCATGAATTGATTTCATGTTAGAGCTAGAAGCAAGATTAGGTAAATGTGCTATGGTGTTGTGGATTG[T/G]TGCATTTACTATTTATTAGCTGGTATGGTTGGACTTTTATTTCTCTCTACATTTTCTGTGATCTTTTGCCATTTCAGCAATTTTTTGTTCCTTAATACATTATTGTCTTAGTTTTCATGCAGTCAAAATTCTAATTATATGCATGAGATCTTAAACCATTCATGTGAAGGTGTTAATTTT	NSP306_trifida_chr_v3.fa	Chr02	26275630	+	[T/G]	SNP	1	genic
Chr02_026423679	GAGAGAAAGGGGTGTTCATTAATATCGATGCTTCCTTTAGAAACTAGCTGGTTGCGCAGGGGTCATGCATGACAAAGTTGGCAATTGGCTGCATGGGTTCAACAATACGATAAGAGTGAGGCATGCTGTTGAAGGAGAGATCTGGGCGTTGTATCAAGGTCTCCAATGGGCTTGGGAGAC[A/C]GGAGAAAAAGAGGTGTGGTTCCTTTGTGATTCGAAAGAGGTGGTCAGTTGGATGACAAGGACGAGGGGATAATGGGACCAATTCGAGACATCATCCATGAGTGCAGGGAGTGGTTCACGAGGGATTGGGAGGTGTAAATCATTCATGTCCCGAGAGAGGTTAACGAGGTGGGAGATTGGC	NSP306_trifida_chr_v3.fa	Chr02	26423679	-	[A/C]	SNP	1	genic
Chr02_026424362	GCCACCACCACCACCACCACTATCACCACCATCCACCCACCACCCACTACCCACTAGAGTTTGATTTGCCTTGTTCTGATCATGGCTTCCCATTTAAAAAAAAATAGCATATTCTTCTTCCAATTGGACATTGGTCAACTCATCGTCATTAGTAGATTCATAATCAGTAATTTCAATATC[T/C]GTACTAACATTAAATTATACAATGAATACATTTTCTTGTGCTCCTAAATGAATGTTAAGAAAACTCGCTTAAATTGATTTTTAGTCAATGTTCATGCTGATGTTGAATGATGGACTTGAACTAGAACGTAAGAGCAATGTAGGAGATATTACTGGAGAAATACCCTCTGATGATTGTGAT	NSP306_trifida_chr_v3.fa	Chr02	26424362	-	[T/C]	SNP	1	genic
Chr02_026424566	GAATACATTTTCTTGTGCTCCTAAATGAATGTTAAGAAAACTCGCTTAAATTGATTTTTAGTCAATGTTCATGCTGATGTTGAATGATGGACTTGAACTAGAACGTAAGAGCAATGTAGGAGATATTACTGGAGAAATACCCTCTGATGATTGTGATTGTGAAGAAGAATATAAGAAAGG[C/T]TTTGGTGGTATTTCCAACTTCTCTAAACTACCAATCAACATTTCAATAACCTTGTTCATTGATGGCCTATCTGATGGGTCTGTTTGAATGCACCAAAATCCTATCAGTATCATTTTCTTTGCAATCTCTTCTTCCTCTTCTGTTCTAACCCCTTGAAGTTTTAAATCTTCATCTACCAAA	NSP306_trifida_chr_v3.fa	Chr02	26424566	-	[C/T]	SNP	1	genic
Chr02_027054727	ATATTCCGGCTCCGGCGAGGGCATAATTCCCAGACACTATTCAAGGAGCTATGAAGTTTTCCGGCATGGGGTCGCCGGCAATGAAGCCGTACCACTCGCGCATTTCCTCCTCCCACCATCCTCATCATCACTCACAGATTTACCTCCCTCGCTTTTGCCATAATCACTCAAAAGATATTC[A/T]GGCTTCGATCCTGCATGCTACCAATCCACAAGAGAAGCCTTCGTGAATCTGCGAGTGAACCATTGATACTTGTCTGTGATGAGGGTGAAGCCTAACAGGCTGCTGTTGATGAAGATAAACCCTCATTGAACCTTGTAAATCAAAAACCCATAAGAACTACCATGAATCATTTTCCCTGAT	NSP306_trifida_chr_v3.fa	Chr02	27054727	-	[A/T]	SNP	1	genic
Chr02_027055471	AAGAAGAACTCAAAGGTAGAAGCAAATATAACATATTTAATTTTGCAGGTCCTTATTAGCACAAGTTTTATACATCTTACCTGGAGTAATAATTAGCAAAATCTAATGCAAAGGGAAAGCAAAATGCACCTGGAGAAGCTTGGATGGTGCTGTAGTACGTTTAGAATTGACATGGCTTCT[A/G]GTTTTTCTCCCATTCAAGGTGGCAAGTGATGGACTATTTGCTCTGGTTATATCCTAGAAGCTACGTTTAGAATTGACATGGCTTTGACCTCGAGTAGTTCGAGAGATCAACAGGAGTTCGAGAGATGAAAAGGGAGCGTCAGTTTGAGAGGTTCGAGAGATGCAAATCTGCAGGTATGAT	NSP306_trifida_chr_v3.fa	Chr02	27055471	+	[A/G]	SNP	1	genic
Chr02_027055526	TTAGCACAAGTTTTATACATCTTACCTGGAGTAATAATTAGCAAAATCTAATGCAAAGGGAAAGCAAAATGCACCTGGAGAAGCTTGGATGGTGCTGTAGTACGTTTAGAATTGACATGGCTTCTAGTTTTTCTCCCATTCAAGGTGGCAAGTGATGGACTATTTGCTCTGGTTATATCC[T/C]AGAAGCTACGTTTAGAATTGACATGGCTTTGACCTCGAGTAGTTCGAGAGATCAACAGGAGTTCGAGAGATGAAAAGGGAGCGTCAGTTTGAGAGGTTCGAGAGATGCAAATCTGCAGGTATGATTAAATTGATGAAAACAATGTTCTTTCTTTCTTCTTCTTCTTTCACTCCTCTCTGA	NSP306_trifida_chr_v3.fa	Chr02	27055526	-	[T/C]	SNP	1	genic
Chr02_027055943	ACTTAGTTGTGAGTTGTGTGATGTAAAACAAGCTCGTCTGGAAAGTCTAGGACTCCAAAAGGCAATCTCAGAGCTTCGATGATCCATCATCTCTTCAAAACCAAAATCACAGAAGAGAAAATGGATCAAGATTGATTATTCCTCTACCCCTTGCGTCGTTCCAGCCACCATCTCACCATC[G/A]GCAACTTCGCCAGCCACCAACAACCACATCGCCGGAGAAAAACCAGTCGCATGAAGAGGAGTCTAAGGTCGTCGGTCACTGCCGTTGTTGCTTCGCCGGAGGAAGCTTCGCCGCTTCACTGGTACGCCAACGCCGGAACTTGCTGTTAGTGCCGGAAGAAACTTCGTCGCCAGAACTTGC	NSP306_trifida_chr_v3.fa	Chr02	27055943	+	[G/A]	SNP	1	genic
Chr02_027072676	AGGCTGTGGCAGCAGAGTTGAGATGGTTTAGTGTTGGAAGTTATGGCGCTTAGGCAAGGACTCAGCTGCTGCACATCGCATGCAGCCCACGATAACTGTGTTTCTGTGGAGAGCACCAACACCATTACTGCTAGTATCATCAGGTTGAAGGCTTTCATTTTTTTATATATAGCAATTGCT[C/T]ACTGCTAGCTAGGTATAAGGTATATATATTTGAAACTGAATTGGGGATGTGATGAGGGTATCTTTGGCTTACTGCTTGGGCCAATTTATAGAGAGAATTTTGGTAATAATTGTAAAACTATTATTATTTTTAATTGTAAAACTATAAAGCTAGGTTAAAACTTCCAACTACTGCATATTT	NSP306_trifida_chr_v3.fa	Chr02	27072676	+	[C/T]	SNP	1	genic
Chr02_027199980	TAAAGTTAAAAAACATGTTGTACACAATTGATGAACATTTCACAATTTTAGTTTTACCATTGGTTACCATCCAAAATCTCTCTATAAATTCGCCCAATCACTAAGCCAATCAAAGATGCATCACAGCCCCAAATTTCCTCTTAGCATACACAATTGGATGTCCATATATATATGGGGCCA[C/G]GCCTTGAGAGATGATCAGATCAGATCAGATCAGAATAGATTAATTACGATACTAATAAAAATGAAGGCCTTTAACTTCATGACACTTGCAGTAGTTCTATTGCTTCTCTTGGGAGAAGCACAATTTTCATTGGCTACATGCGACGCGAAGCAGCTCAACCCTTGCCTAAGCGCCTTAACG	NSP306_trifida_chr_v3.fa	Chr02	27199980	-	[C/G]	SNP	1	genic
Chr02_027277832	ACATTGCTATGTGCACCGTGGTGTAGGGTATAAGCATTGACTAAAGTAGGTCCAAGATTATTATTTTTTAAATAGTGGACCAGGTCTGGCCCAATAGACCAAACCCGGGCCATATATTATAATCCATAGTGTTCTTCATTCTTAATGCTTAATCAACCCTAGCAGCCATGTGAGAAACCA[G/A]CGCCATCTGAAGGGGAGGGGACCCGCCCTGTTGCAGCGACGACACGGCCTAAAGGAGGAAGAAGAGGGCATCCGACTACGCCAGAAATCCAGCCCACCTCTACAATCTTTCCTCGTCGCGCCTCGCCGCCGTTCGTCACGCCTCCACCGGCCAACGACCTTTATAGAAGCACGGAGATGG	NSP306_trifida_chr_v3.fa	Chr02	27277832	-	[G/A]	SNP	1	genic
Chr02_027407691	TGGTCCACCATATAAGAACTGCTACTAGGAAGCACTTTTTTAGAGGATTATCTCATTTGCTGAATGCTTTATGAAAAGTAATTAGGCATTACTTCCTTTAATTTTATTGGCCTTACATATAGCAATTTGTATGGAAACAAATTATGGTTGTGAGTGTGAACCTGTGGAGGGTAGGGCACA[T/C]ACTGGTTTAGTATTAATAGAACCTTGTCCGATCCTCTAGTTTTCTCTAATATGCAAGATCTGTTTTTCTTATTACAAAATAAGTTTTCTTTCCTAATCTGAATTGATCTCTAATGTTTAAAACTTTTGCTCATTTGATAGGGCTTCAAGATAAGATGGCTTGAGGTAAAGATGAGTATAA	NSP306_trifida_chr_v3.fa	Chr02	27407691	+	[T/C]	SNP	1	genic
Chr03_000073977	CAGACTTTGCTGATTTTGAAACAGGTTTGAACTCTCTGTCGGGAGTTGTTTCACTGCTGCTACTACTACTACTACGTACAGAGGAATGAGGGGGTGGTGTTTCAACTGCAACTTTTACAGTAGTGGGGTCAATACCAGTGGTCTCACCATCCTTTTGAACATTGATATCCTCCTCCTGCA[A/G]CTGTACGTTACCTTGTAAACTAATCTCTCTGAGAAGTTCAGAGAGTTTCTTCTTCTTCTTCTTCTCGTCTGTTGGGGATGATGATTCAATTACATTTACAGAAATAGTAGCTCTGTCCCTAAAAATGACAGGGGTTCCTTCTGAAAAGCTCTGACGGAGGACAGGTGTATTCCCACAAGA	NSP306_trifida_chr_v3.fa	Chr03	73977	+	[A/G]	SNP	1	genic
Chr03_000268624	GCATTAATCAAAGCAGGAACTAAAAAATTCACCAGCTCAAAATATCAAGCATTTTATTAAAATCATCCTGCTCTGAAAAATATATAAGTATTTAGTTCAAATTGATTTGAATCCATTACCTAAAGGATTTGGGAACCTTTCTGTGGATTGGATGGATAAATTTATGCTGTGAGAAGGAAC[C/A]AAAAGCAAGTCAATGTCAAAACTCAAAACTATCTTCCTCTCATCCATGTATTGCTGTGAATGGTTGGTCTGTCTGCTCTACATATTATTTCATGTAAGTGCTGGAGCACTGATCTTTGACCTGAGATTCTGTGCTACAGCGTCAATAAACTCTTCAGTGTTTAGGTACAACTCCCTTGAT	NSP306_trifida_chr_v3.fa	Chr03	268624	-	[C/A]	SNP	1	genic
Chr03_000429115	GTCAATAGTACCGAAAAAAATGATCTTGATCTTCCCCTTCCTTAATTAAGATGCATGGTTTCCAACTTCCCATGTACTGTTTTTCAGCGTGATCGGAGCTATCATAAGCTCTGCTGGATTTTACACTGTGCTGTGGGGGCAATCCAAAGAGAACGCTACGCTCAAGCTTGATGACAGTGA[A/T]TGTGGAGCCAAATCATTGAGCAACAGAGCCCCTCTGTTGCAGTAATGCAGGATACTATCTGAAGCTGGATATTGTATGCTTATGTTTTGCAGAACAGGTAATTAGAAACTCATTAAAAGCTTAAGCTTAAAGTATGGTTTCAGTATCCTCAACAATGCAAGTAAAATTTGTAATAGGTAA	NSP306_trifida_chr_v3.fa	Chr03	429115	-	[A/T]	SNP	1	genic
Chr03_000552853	ATGTGTCATACCCATTTCCCATTGGCCGTGTATGAGTAATAAATTACTAAAGCAACATTATTAACGTAAGAACAAGTTGGATTTGTATAGTGATGTTTGCAAATAGGACTACTTATACTGTAGGGTGCACAAAGTGCAAAGTACAGCCAATGTAAAGCTGAGATCTCATGCGTGGCACAT[G/A]AACTTGTAAAGTATTAAACAATAATATATATATCTTACATAAACTTGACTTTTCTAAGATTTAAATGCCAGCTATTTAGTACAGTCCTTGACGTGAAACGTGCGGCAAGCAACAATTAGAACATTGAATCATTGTTACCATTTTCAGCTGGGTTGGAAGGCTACTTACCTACCGTAGTTT	NSP306_trifida_chr_v3.fa	Chr03	552853	-	[G/A]	SNP	1	genic
Chr03_000725079	TATCGTTGTTAGCCTCCTCGTACTGCCCACTGTCTGGTTTAACGATTTGAGGATTTTGTCGTACGTTTCTGCCACCGGTGTTTTGGCTTCTTTTCTGCTTCTTGCGGCGGTGTTGTGGACTGCTGTATCTGATGGCGCCGGCGCCGGAGACTCGCCGCCGGCGAATCGTAGGGTTGTGAA[T/C]TGGGGAGGAACCCCCACCGCCGTCAGCCTCTACGCTTTCTGCTACTGCGCTCACCCTGTTTTCCCCACGCTTTACACTTCCATGAAGAATCCAACACACTTCTCTAAGGTAAATATAGGTTCAAATAGTATTAACTTATATTTTTGAAAAAAAAACAACATTTTTAGTTGGGAAATGGTA	NSP306_trifida_chr_v3.fa	Chr03	725079	+	[T/C]	SNP	1	genic
Chr03_000858314	TGACTCGGGGAGCTTTAAGCCAGCAGGCAATTCCTCAGAGTTCACTTGATTAAGGATCTTAACAAAATCCTTCACAAGCCTCTGCTGCAATAAAAATTGAGACAAATTTAGGTAACAGATTTTGACTACCATTTAGTTATGACACAGTTCAGTATACAAATAGTGGCATTATAAATCATG[A/G]AATTTTTGAATGAGAAACTAACAATTACCCCTGAATCATCAGCCCTTCCAAGAAGCTTTGGTCCCAATCGCCTGCCTAAACAATCTGAAAGTCCATGATGAAATCATAGTTTGTAATTAAAATCTTTCCCTTGACAATAAAAACCATAGGGAAACAGACACACGTAATTAAAAATATTTT	NSP306_trifida_chr_v3.fa	Chr03	858314	-	[A/G]	SNP	1	genic
Chr03_001002489	TAGAAGCCCCAATTAGCGCTTTTTTCATTAATTGCCGGTTGCCCAAATGGATGCTCCTCAACATATTTCTGTACATGTTCAGCATCTGCCAAGTTTTCCAAGTAAACGCGAAGGTCACCTCCAGGACCTGAAATATAAATGGAGAGTCACTTCTACAAGTGCCATGCAATTTGAACCATC[T/G]TAAACCAACATAAATAATAGGGTTCAGACATACAGCTGAGATAACTATGTAGGGTTCAGACATACAGCTGAGATAACTATGTAGTATATAACATTCTTGAAAGGGAAATTGAAATTTTAGTTGCAAAACTTGAAAAGGATTCTAGGAACTGTTTCATTATATTGTGCTGATGGCAAAAGC	NSP306_trifida_chr_v3.fa	Chr03	1002489	-	[T/G]	SNP	1	genic
Chr03_001162229	TTTCATACTGCTTTATGACACTAAAGTTACTACTTCAGCTGAAACTCAATACTCTATCTATTGTGTAAACCTCTCAAGAAATGCAGACTCCAATGAGCCTGAAGAAGATGAACACAACCATATCTCTGCACTCAAGCTTGCAAAAGGGAAGGATATGGTTGAATGCTAACAGTCATCAGT[C/G]TGGACTAACGTTTATGCTGGCCATGTTTTCATAGTTCAGCTGCAATTCCTCATTCCTGAATCTCAATAATACTTGACATTCTTGAAAAATCATCTTGGGCAAAAGACGAGGTATCTTTCTTCACGGTGTGTCTCTGTTTTATCTTTAGTATAGCGTGGGAAACGTCTCCTATGGGGGGTC	NSP306_trifida_chr_v3.fa	Chr03	1162229	-	[C/G]	SNP	1	genic
Chr03_001316987	GTGGAGAGGTACTCTTTGAAGTTTTCATTTCTCAAACTCTGATGAGTTGATAATTTCTTCTCAGAGAGAGTAAACATAAGCTTGAGGAGCTATTGCAGCAATGGTCACAATGGAGTGCTGAACATGGTCCTTCATTACTTGTGAGTTTAATTCATCTTTAATAGCTACTGTTATTTGTGT[C/A]TATTTTCATTTTTCGGCTAACGTGGAAAATGACTAAGAGTAATAAAATTTAATAATGGCCTATATTTATTTATACTTAGGATGAAGAAGTGTTAGAATCTGGTGAGGAGACTTACTTTCCTGCTCTTCGTATTGGCCTGGATAAGCCTTTTGCTGTGGTATGCTTTCTATCTCTGCATGC	NSP306_trifida_chr_v3.fa	Chr03	1316987	+	[C/A]	SNP	1	genic
Chr03_001472236	ATCAGAGTCGAGGTCCTCACTGCATCACTCGGCTTTCTTTCTAACTTCGAAGACGTGTACCAATTGTTTGCTTTCGTGGCTAAATTCCTCAACCCAAACTTCATCAAACAGACTCTCCTCCCTACTGTCGCAGAAGAGGCTGACGCTTGAAACCCGAATTCGATTTCAATGCTCGAGCTT[T/C]CTTTCGCTGCAGGACAAAGATGCAGAGAAGTGCTGCCTTAAAGTGGATGGCAAGATTAAAGGTGGATTCTTTAGCAGCACCCTCTGCCTCTTTGATGCATTTTAGGATAATTTGTTGATTCTTGTTTTGATTTCTCATTTCCAGCTTTTGGGATTCTGATGTGGAGTTGGATTTAGGAAT	NSP306_trifida_chr_v3.fa	Chr03	1472236	+	[T/C]	SNP	1	genic
Chr03_001616380	AATCCCAGCCATATACCAAATAAAACCGGCAAGGCAAACAAGAACGCAACTTTCAGTGGCACATCGAACCTATTAGTCCTGCAAATTAAATCAAATAAAATCTTGAAATGAAAAGTTTTTGGTTTTTAATGGATGGGATTAGCATTTTTTTTTGTTTGCTCACTTGACAAGGGCGTAAAC[G/A]GTCCATAAAACGTGTGCGGGGAAGAGGCCAAGAATTACCCCAACATTCCCTATGATCAATATGAGCCCAGCAATCGGACCCACCAGCAAACCTGCACGGAAATTCAAGAAAAACAAAGTTTCCATTTTTAGTCCAAACAGAAACAAATTGGAAAATCCAGCTTGAGGATGAAACTTAAAA	NSP306_trifida_chr_v3.fa	Chr03	1616380	-	[G/A]	SNP	1	genic
Chr03_001777615	GGACGGTGGAGTGACCGGAGTCCCTCAGGTACACTTCCCTTGAGACTAGTGCGCCATAGAGGATGATATTGCCGACAAACTATTGGAGTCCATTTCTTAGTCTTTTAATCTTGATTTCTTTTCGTTGTGGTCTCTTATGGCCTAGGCCCAGGCCCAAGCTGAGCTTTGCCAAAAACTCAA[G/T]CTTCCCTTGGCCAGCGCTGAAGCCATCCAGTGGGGCCCCTCCTTCCCTGCCAAGCAAATGGAGGTCCTGAACTGTCATATCAACGAATTGAAATTTACCTTAGAGGCGGAACGGAGGAATGCTGAGCGGTTGACGCTAGAGGACCTGAACCTTCAGATTGCCCAATTGAAATCTACCTTG	NSP306_trifida_chr_v3.fa	Chr03	1777615	+	[G/T]	SNP	1	genic
Chr03_001936222	GCTTCAAAGGATCCACGACAAATGGCTGTTGAGGAGCGCTTGCACGTCACAAAACACGAAGCTCGAAGTGAACCGGCTTGAACTGAAGAGCTTCTCGGGTCTCTTCTTTATGTGCGCATTTGCTTGCCTTTTAGCCCTGCTGGTGTACGTCGTTATGGTAATACGCCAGTTCATGCAATA[T/C]TACGCGGAGCCTGAGCCATCTTCCAGCGTGAGCTCATCGCGATCAGCACGCCTCCAGACGTTCCTTTCGTTCGTCGATGAAAAGGAAAGCTCGGTGAAATGTCGGTCCAAAAGAAGGCAACTTGAAGGGGGTTCTTCAAGAAGTACTGATGAAGGTGCGTACTGAATGGTTCCTAGTAAG	NSP306_trifida_chr_v3.fa	Chr03	1936222	-	[T/C]	SNP	1	genic
Chr03_002032104	CATTTTTTGCCAAAGAATTGGAAATGCAGATCCAATTGAACTTTACCAGGCTAACCTAGGCTCGGTAAATACCGTTGTTGATTTGCACTACTACAATCTCTTTGACAGATACTTTGATAACCTAACTGCCGAGGAGAATATTCAATTTATATATAATAGTAGACAACCCCAAGTTCAGGC[T/A]TTGAATGGTGCAAATGGACCACTTGTTTTTATTGGTAAGTTTTTCTTTACATCCATTAGAAACTCGACTAAACAGATTTTGGACGTGTCCCCTGATTTTAGCTTATTGAACTGATTACAGGAGAGTGGGTTAACGAATGGAACACGACTGGTGCTTCTCAAACCGACTACCAAAACTATG	NSP306_trifida_chr_v3.fa	Chr03	2032104	-	[T/A]	SNP	1	genic
Chr03_002201050	GTCTGTTTTCTCGTCCCCTCTTTTCGATTGAGAAGTTGATGGCACACTGTCTGTTTTCTCTCTCGAGTCTTCTGGCAACAATGAGGAATTGTCAGTATTGGGCAAGGAAACATTTTCGAGGTTTCCTTTCTTAGGTTGTGGGTCACTGGAATCAGAACTTGACACCTCAGCTGACTTCTG[G/C]TCAGGTTTGGAGGGCAACTTTGAGGTTGTTTTCACAGTCGCCTTACTCCCCGGCTTGGGATCAGATGAAGTCTTGGCTATAACTTTATGGTCCTCTTTGATATCAACATTCGAAACTTGACCAAGCTTTGAGTCAGATGTTGATATGTCATTTGCGTTAGAGATGGATGCTGGTGTTTCT	NSP306_trifida_chr_v3.fa	Chr03	2201050	-	[G/C]	SNP	1	genic
Chr03_002355938	ATGGAAGAAAGGAGGGATAAAAATTGATTCTTTTTTCCTTGATTGAGGGGGCCGGGCTTATGGCAAGGAATTATAGTGATTCATGTTGGATGAGGACCAAGCCTGAAACCCATTCCAATTTGTGGAGTTTTCATTCCCATTTCCAGGTGTGGTGCTGTTTGTTGCACTGGGATTTACCTG[T/G]GCATAAGTGTTGTCAAACAGCCATTCAGTAGCTAAGCTTCCGCTCCCATTTTCTCCACAGTCTTTGCCATCAAAAGCTTCGGGTTTAGAAATGTCCAGATTCTGGAACAAGATAGGCTGGGGTTTTTGAATCATCTGGGCCTCGTTAACAGGAATGGATGAGTTATTAGCAGTGCTTATC	NSP306_trifida_chr_v3.fa	Chr03	2355938	+	[T/G]	SNP	1	genic
Chr03_002510637	AAGTATTGATAAAAGTGGGAGTGATGGCTTTATCAAGAGATTTCACTTTATAGTACCTTAATATTGAGGAGCTTCATTATTGAAATTTTAAGAACTTTCACCATTTAAACATCCTTAACATCTAGAGGGCTACATCCTTAACATCTAGAGGGCTGACTTTCTAAGTGATCTCTAAACGTT[G/A]TTATTCAGTAGCAAGTTTATGACGGATCCTGTTGCTATATGCCGAATTTCTTCGGGTCGTGGTTTTCAGTTAGTATCCCAGTTCATGGTGTTTCGCAAAGGTGGCTTCCTTCGCTGAACCTCAGAACTGGAGGTCTTGCTTTTTGCTTAAGCACCAGTTGATGTGCAATTGTGCAGTGGG	NSP306_trifida_chr_v3.fa	Chr03	2510637	+	[G/A]	SNP	1	genic
Chr03_002590526	AATTCCGGCGATTGCCCCACCGGAAAGCTTCTTTTTACTCTTTGTTTGCTGCCCATCGCAAAGATCAAGAGGTGCCCCGCACAGAGAATTCCCCTGAAACGCACTCTTTGGCTGAGTCGAGAGCTTTTCCGGAATCCGGCCCGTCAGAAGATTGCCGGAAACATTGAACTGGACCAATCC[G/T]GGCACATTCACGTCCGGAATTTCCCCGGAAAACTGATTCTCCTCCAAATACAACGTCGCCAACCGCGTCAGATTGTTCACGGACGGGGAAATCGAGCCGGAGAAGTTATTGTGGGCAAGATTGAGGCGAACGAGGTTGGGCAATGAGAAAACACCGTCGGGAATCTCGCCGGAGAAGAAG	NSP306_trifida_chr_v3.fa	Chr03	2590526	-	[G/T]	SNP	1	genic
Chr03_002658911	GGTTGGGGGAGCGGCGTTGGGTTTGGGAGAAAGAGAGGAGGTTGATGTATTGGAAGGCCGGGGAATTGGGGTTCCGGCCGAGATAGAAAGCTCCGGTGGGGTTTATTCCCCGGCCGGCGCCTTGCCGGACGGGGACGCAGTAAGAGAATTTTTGTATCTTAGCCTGGGAGGCAAAGGATA[A/G]CCTCCCTGTATTCATACCCAAAATACCCTGCGCCTCCGCGGATTCCGCGGCGCACCCGAGAACCAGAGGAGGGGTAGTTTGGGAATTGGAGAACGAGAATTTCTCCCTGACCAAATTGCCCTCCGCTAAGGTCCCATCCGCGTAGAAATACGAGTAATGGCAGAGGCGGTTCTGGTCACA	NSP306_trifida_chr_v3.fa	Chr03	2658911	+	[A/G]	SNP	1	genic
Chr03_002707275	AAGATGTTTATCCATTTCTTTTTTTTTTTCCTCCAATCAAATGTGAGCCCGAGTAAAAGTTGGGAGTAAATCAAGTATCAAAGTATCTTTCTAATAATAATTTTCATTGGTATATACCAAAAAAGAGAATTTTCTTTGTGCGATTAAACGCTTGCGTGAATAAGTTATGATTGTATACAT[T/C]TATGTACGGAATTTGCCTAACCTAAACACAACAAAATTGTTTACTTTTTCCGGCCAGTCTCCGATCAGTAAGACCGTTTCAAATACTTGAATCCGGTGGACGAGTCCAAGCATTCAACTCTATCCTTATACAGATTCATCAGCTTCAACAGCTCCGTCGCTTTCTCCTTCGCTTTCTCTC	NSP306_trifida_chr_v3.fa	Chr03	2707275	-	[T/C]	SNP	1	genic
Chr03_002726652	GGTAGTGAGCTCCTCCGGGATCACCCCCGTGAGATTATTATCCGCAAGGACTAATCTTTGCAGTGATTTAAGCGAAGCAAATTCTGGAGAAATTGAGCCCGTAAGCATCATATTCTGAAAGTTAATAATGGTGATATTCCCATTGTTGCAAGTGATCCCAAACCAATTTTCACAGGGGTT[G/A]TTTCCCTTCCAATTCCCCGCAAACTTTGCTGGATAATCCATTGATTCCGCAATCGAAAGCAATGTATTTATTCTAGGGTCACAATCGCCAGGCTGTGGCAAACAAAAACTGTTTGTATCCTTCACCATATCAACAGAAACCGAGTCTTTGAACTTTGGCATTGGCCCTTGAAGCAAATTA	NSP306_trifida_chr_v3.fa	Chr03	2726652	+	[G/A]	SNP	1	genic
Chr03_002978081	CATTTCTTCATTCACATCATGAAGAACAACGCCTGTATTGGGTTTATACCCAGCTGCTTCAATAGCTTCCTCTAATTCATTCCACATTTTCTTATATTCATCCGAATTACGGAATTCAAAACCACCACTAGCGACGAAAGTGTGCACTTTACTTTTAACCTGTATCCAGCTGCATCCAGC[G/A]TCTTTTTTAACCCCCTTCTTCTCCATAATCTCCCTCAGTTTTTTAACTCTCTCCCAACTCCCAGCTTTAGCGTAGATGTTCGACAGCATTATATAGTTTCCTGCATTGTTCGGTTCCATCTCAAAGAGTCGTATTGCCACCGCCTCTGCAAGAGAGACGTTTCCATGGATTTTACATGAA	NSP306_trifida_chr_v3.fa	Chr03	2978081	+	[G/A]	SNP	1	genic
Chr03_003119208	GGATTCGTCGAGGTTCCTTGGCAGGAATAGGAGTTTGGTGTGCAAAGGCAGGGCTAAGAAGGGTAAGAAACAAAGGTGCACTTTGGCATCTTTCAATGCAGACTCGAGGTATCTTTGTTCGGGAGGGTCGAGCTTGAAGAATGGAGGGAAATCCTCTGTGCTTTCAAATGCGGTGGTTAG[C/T]CCAGCCGGGGAAATGGCGATGTCATCTGAGCAAAAGGTGTACGATGTAGTGTTGAAGCAGGCTGCTTTGGTGAATAGGAGGTTGAGATCCATAGATAATTTGGAGGTGAAGCCGGATATAGTCCTTCCGGGCGATTTGGGCGTGTTGAGTGAAGCTTATGATCGATGCGGTGAAGTATGT	NSP306_trifida_chr_v3.fa	Chr03	3119208	-	[C/T]	SNP	1	genic
Chr03_003260945	CAGGCATAGAAGATGCACACCGTACTGTGCTCTCTGTTCGTTCTTCTATTTGCCTTATAAAGGTACTGCACTTTTCTGAGGCGAGACACTTCACCGTTGTGATCGGACGCTTGGCAGAATGGGGCGAGGAAACACTGGCGGGGGACGCTCCGCCGCCGCTGGTGGGAGGGACGAAACCCC[G/C]AGAGGCAAGGTGGCGCCGTGGGACAGTGATGAGATAATCAAAGAGTTGAAGATGGAGGTTCCGGACGAGCTTCGGTGCAGGAGGTCGGACGGCAGGAAATGGCGCTGCTCCGGCTTTAGGATAGTCGACAAAAACCTATGCCAAAAGCATTTTCTCCAGCCTTACATCCGCCGCTTAAAC	NSP306_trifida_chr_v3.fa	Chr03	3260945	-	[G/C]	SNP	1	genic
Chr03_003448650	GTTCCGGATCTTCTCCCTCCACCTCACAAGCAGAAAATACATCACCGTAAAGAACATAGTGAAAAACAACCCATTCGTCAAATACAACGGCAGGGGAAGGGCATCCGAAGCCTTAGGCGAGGACACTAGAAGATATTGCTGTTTATGCGCCTTAAGAGTCTCACAAGCCGCCGCAGAGGC[C/T]TTATTAGGGCGGCAAAGCGGCTTGCTGAGTCGCCGGCGAACGTCCATTTCTAGAAATCCGTTCGGAGGGCCGAGTGAGTGGAGAAAAGCGTGGCGGTTAGATGCCGCCGTTAGAATCTGAATTTGGTTTTATGAGAGAAGAAGCGAGAGGTTTCGGCCAAGTATTTATAGAGAAGCGGTT	NSP306_trifida_chr_v3.fa	Chr03	3448650	-	[C/T]	SNP	1	genic
Chr03_003571644	TCATGTTTTATTCTTCATTTCAACCAGATTTATTTTCTGCCGTGCCGTGTTCACTCTGTTTTGCCTACGGGAAGATAGTGACCAGTATTTGCCTGTTTGCCTCCCTGAGCTTCCTGATTCATTCTCTCCAAACTCCATATCCGTGCAACCAGTTATCAGACGCCTTGCAAACCATCTTAA[T/A]GTTGCCAATTGCTTTCGTGTTAGGTAAGTGGTGGTTATAGACGGGGAGACAGTGGAGTGTATATGCATAATCAGGCACACCCTTTCTGGTATATAGACTATGTTGATGGCTAAAATCCAAAGAACTTCTTCATATGCATTTTTTGATTGAGCTGTAGAGGTAAAAACTACTCTGTATAAG	NSP306_trifida_chr_v3.fa	Chr03	3571644	-	[T/A]	SNP	1	genic
Chr03_003695982	CCACAAGAAATTTTGCATGCTTTTACACAGTCCCATTGCGAGTTCTATCATTTTTTCAGGGGTGGTAATTGCCATGCTACCAAAATTCACATAAACTACTGATTTTGGAGGTTTAGAATCCAGCCATTGTATACAATTGGGGTCTTCTCTCCACATGTGACATTCAATTTTGTTGATTTC[A/G]CTTTCGGGAAACCCCTTGAGAAGCAATGGAATGGGTCCGATTGTGTAGGCTCGATTGAACATGGAACACAATGCGTCGCACACCTCGGGTTCTAGCTCATCAAATGTGTGAAATATGACAGCGGAAGCTTTGTAGCTTCCTGAAACTTGAGAAATAGTGTAGTCAATTAAAGAGTCATTT	NSP306_trifida_chr_v3.fa	Chr03	3695982	+	[A/G]	SNP	1	genic
Chr03_003817548	TAGTGGGCACAGAACATTTTGTGTTCATATACATAGCAACTAGCAAGTTTTTAAGTATTTTCACTGTTTATGTTTGGTGTGTGTAGGCCATGTATCTGTGAAAACTGATGTGTATAACTTCGGTGTCAGTCTGCTTGAGATATTGACCGGCTTGCGAGCAATTGACCGTAAGCGACCTAG[C/T]AACCAACATTTTTTGGCGAAATGGGTGAAATCCATGCACCTCTCTCATCAGAAAGGGAAGTTGAAGTCTATAATGGATCCTAAAATGGAAGGCCAATATTGTACAAAGGCAGCATTGCAGGTTGCTCAGCTTGCTTTGAGATGCCTGGAAAATGAGCATGGGAAACGGCCTTCCATTAAT	NSP306_trifida_chr_v3.fa	Chr03	3817548	-	[C/T]	SNP	1	genic
Chr03_004019275	AAATCACTCAATCTTATCGATAACAAATTGCTCAATCTTATTAAATTATGTTTGAAAAAAATTCTATTGTCAATTGTGTAATAATATTTGTAACATTTGTTGTTACATAACGTATATTTGTATATTTTGTAAAGGTGGATGGGATGATGCACCAGATGGTCGGTATGCATGGGGATATTG[T/C]TTTTTACAGGAGGGCGGAGATGATCCTTATTGCAATGTAACTCAAGAGTGGTCATGTGCTCCCGGCAAAAAATATTTTGGCCGTGGACCTATCCAAATTTCTTAGTAAGTATATAATAATGTTTGAACCATATATCTTACAATCTCATAATATTCACTTATTTTTGCAATTCAAATAACA	NSP306_trifida_chr_v3.fa	Chr03	4019275	+	[T/C]	SNP	1	genic
Chr03_004128671	AACGCGAAAAATCAATAAAGAAACAGTTGAATTAATAAATTAAAAGAAAAAAAAAAAGGAGTGAGTTGATACCAGGGAAGAACTTTCCGAAGATTTGGAGGATTTTACGGCCACTCTTATCTTTGCCTTTGATCTTGAAAACCTGGAGATTCTGAAGGAGTTGCTCTTGATCTGCTTCCG[G/A]AATCATGATTAGAATTATGGACGCAAATAGAAACTGAACAGCTAACGAGAACAAGTTTATCTGTGTGGAGTGTGATAAAGAGAGTCGGTATTTATTGGAGGCACGGGAGGTAACGGAGAAGAAGAGGCGGTCACTGCGTCGCGCGGAGGATTGCAGGGAGTGGGGCCCAGGAGAATATTC	NSP306_trifida_chr_v3.fa	Chr03	4128671	+	[G/A]	SNP	1	genic
Chr03_004303760	TTAATTTTCACTTTTTCCTCGTATTCTTGTTCAATGCGCCATTTTTCCTGCGTAATTATCTGATCGAAAACCTAAGAGGGCACGGATTTCGGTTCCTAGTTGTAGTAATTTGAGCGTTAATTGGAATTCTAGGGTTTTATTTGATATGCTAGGGCTAGAAGTTGCATGTTCTTTTAACTC[A/T]CCCCAAGTGTATCAATAGCTTTGGCACTTGTATTAAGCTCCAATGCTCAATCAGTTTGTTGAAAATTAAGAGAAAAAGAAGCAAACTTGTTGATTTGTTATCGCACTTGCATGAAAACTTGTTGAATTATGATTTCAAGCTGTTTGAAACCACGAAAAAGGTAAAAGGAATGCGTGATTG	NSP306_trifida_chr_v3.fa	Chr03	4303760	+	[A/T]	SNP	1	genic
Chr03_004433905	ATTAGTTTTGCTTATAATAATTAATGGGTTTTACGACTCAAAATTTTCCCTGAAACTTTTGTTTGAACGAGTTTCATAAGTTAGGGATACAGAACATTTCCGAAACAGGAAAACCCTACCCCCCTTAGAAGAGTTGTCAATGCATTTCCCTCAAACTGTAATATATAAACTAGCAAGATC[G/A]TCTCAGCAATATATATACAGATTTGGAGCATCCTGTCCGACAATTTAGAAAACGGCTAACTACACTGCAATTTACAGGGTGAATGATTAGTTTTCCATTGTGCCAAAGTAAAGTTTTGCGAAATTAATGAACCAAAATTCAAAACCAGGGATGCCATGTTGGGTCCATCATGCATAAATT	NSP306_trifida_chr_v3.fa	Chr03	4433905	-	[G/A]	SNP	1	genic
Chr03_004586370	GAAGGCATTCATGAAAAGCTGTTCAGTCATGAAATAATCTACAAATTACACAAAATATGTTCTTGAAACAGAAATAGCAGACATATCAAAAGGAACACCAATTTTCCACTACACTACTGACAGTAAACACAAAGAAATCAATTTAAACTAGCAACCAACCATTTCAAAATAACATCCAAC[C/T]GCATCAGAACACTGCTTCCCTTAGAAATTCTAAAGAAAACAGGAACAAGAAAACGTCCTTTGCTATGAAGATTTCAAGCAAAATTTATTCATTGTTTATGATTCGTTTAACTATGAAAATTGTGAAACTGAGATATACAGAACGCGCATACGTTAAAGAAAATTAGGCAAAATGATGAAA	NSP306_trifida_chr_v3.fa	Chr03	4586370	-	[C/T]	SNP	1	genic
Chr03_004777800	TAGTACCTGGAAAAGAAAATACTTGCAGTGATCATTGGAGAGCGTCTGAGACGACTTGATAATATGATGCAGATCAGTATCCATCAACTCGTAAACCAAATAAACATCCTTGAAACTTCTCCTATGAACCGGCATCATAACGTCCTTCAAAGCGATCACATTCTCGTGCCTAATGTGACG[A/C]AGAAGCTGCAACTCCCTTAGAGTCCTCAGGGCATCAATTCTATTGGAGAACACATCATTGATCTTCTTGATTGCCACTTTCTCATTACTCTCCCTGTTCACCGACGAACACACAACCCCATATGCCCCTCTACCTATGGGCTTGATCGGAATGTACTTTGTATCCACTTCAAACACTGTT	NSP306_trifida_chr_v3.fa	Chr03	4777800	+	[A/C]	SNP	1	genic
Chr03_004914225	CTAAAACAACTATGCACTCTCAAAAGACTAAAATCGGCAGGATGGTTGAGAATTGGAAGGAAATTCGCTAAGCAGCACATATAAAATAACTGATTGACTCAAACAAGGGACCGCAAATGCCAACTCAACGACATCTAGAACGAGCTATTATTATAGGGCGTGATTTCTAACAATAACTAT[A/T]ATAAAATTAGTGATGCCTTCAAACATAGTCTATGATGCATAGCAAGTAAGCCACTTGGACTAGTAAAATTTAAGGCTCGGTTAAACATACCAAGTAGAGTTTACTTGATTCACTGCACTGCTTAAGTATTGACTTCGCCTTCTCAATGGCTTTGTTCAATAAGCAAAGCGCCTCTATCCC	NSP306_trifida_chr_v3.fa	Chr03	4914225	+	[A/T]	SNP	1	genic
Chr03_005066056	ATTGAGTCGAAGAAGAACACGGCAAACACTACCTTGAAACGGCTTTCATTTTAGGTATTTTCATTCTCTGCAGGCATTTAGCAAAGTGATTCGTAGCTGGGCCTGGAAAAAATTTATGACTGGATGGTTAGTATTCTTATGTTCTACTCATTTGCGTAATGATCTACTCTTCTCTCCTAG[C/T]TTCACTATCAAACCGATTGTTTAATTACATGGTAACTGATGAGAATGTATGTCTCAATTTTGGAGTAATTTTGTAAGATCTGATGATGTCTACGTGTTTCCATGATTCTGCATGGCATTCCCCTGTTCAGTTGTTTGTCCAAATCAAAGGAGAATTTCAGGATAACCTATGGATTTAATC	NSP306_trifida_chr_v3.fa	Chr03	5066056	+	[C/T]	SNP	1	genic
Chr03_005237887	ATGAAATCTTTCATACCCCTGCCCCATATTTCTCCCTTTTTAGGCTGGGTTGGGTTGCTGTACTGAGGCATTGACGACTTGTACCAAAAACCATAAATAAGAGAAGGAACAATTACAGAGGAGAATACTGTTGTAAACATTGATAATATATGTCTTTTCTCTTCAATAACTTGTGCTGTT[C/T]TATTTGCAGGAAGCATGTTTGTATATGCAATTTCTTAACTGTGCATAATTGTTCATTTGTTCTCTCAGTGGATTTGGTGAGTTCACACACACACACATTACTATTTGATGTTCATGAATTTTTTTTGTTGATTTCACCACAGGCAGCTTCCCGTCGGTTTTAAGCCTTTTTTCTTTAAGG	NSP306_trifida_chr_v3.fa	Chr03	5237887	+	[C/T]	SNP	1	genic
Chr03_005357920	CTCACTGAAATTTCCATTTTCACATACTACTTGGACCAGAGCATTAGAAACATCCATGTGATTTGAATGAACCATTGCATCATTCTGTAGATAGAGATGCATGATGTATATAGTGCATCGTCAAGTTGCATGGAGTTTCTTAGTTTTAAATGGTCACTCTTACTGAAGTTGTCTATATTC[T/G]TATACTCCTTGGGCATGATTCAAGAAAACGAAGGCCTATATCCCAATCTTTCTGGAGCTGCGCTTGTTTGCTCTGTGCCTCCGTCCGGCAATAGGTGAGTCCTGAGACTGTATAAGCTCTTCTTTTGGATTTAATCATTTAGGTCAATAACATCTTTTCTATATACAGTGGATTAGTGTG	NSP306_trifida_chr_v3.fa	Chr03	5357920	+	[T/G]	SNP	1	genic
Chr03_005426315	GGAATGGAATTGAGCAAAAGAGAATCGCCGGAGGTCGGGGGAAAAAGATGGGGTATACCACAACTGAGTTTGAGAACAGGTTGATGTATGAGATTTACAAGTCCTTGGTGCCTTCAATGGAGTTGTACCCCATGCAATAATAGAACTCTACTGTTTTTTATTTTTTATTTTTTTTTCCTA[T/A]ATCTTTGATTAGCCAATATAATCTTTCCAAAATCAAGATTGGAAGGAGGTGTTGGTAAAATCTGGCATGAGGGCCGTTAGTTGTGTTTTCTTGAACTATATATTGAATTTGTTTATGTTTGTGCAGATGCAATTTTTGATTAGTATTGGTTGGAGTTTTGTTTTGTTTCTCATTGACAAT	NSP306_trifida_chr_v3.fa	Chr03	5426315	+	[T/A]	SNP	1	genic
Chr03_005463407	ATATATTTACCAGGCCATTACAGCAGAGGGGACAGCAAAGCGAAAGAACTCCCCCATAGTAGAGTAAACCTCTTTAGAAAGAGCAAGAGCGGCATGGGTTTTTTTGCAGGTTGACGAGTACTTGACATAAAGCAGAATCAAAATCACATTAAACCAATAAGAAACAGTGATTGATAATGC[G/C]GCTCCGGCGCTCCCTAAGTTGAGCTTGAAGATGAAAGCCCAGCAAATGGTGAGCTGGAGGGCGAGAGCTGTGGCGGCGGTCCACAGCATTGGAACAATCAATCTCTGAGTTTGCATGTAGCGAACCAGAGACTGGAGAATCGCGTAAGGAAACAGCGTGGGAATCAGCCAAATCGCGTAC	NSP306_trifida_chr_v3.fa	Chr03	5463407	-	[G/C]	SNP	1	genic
Chr03_005581413	ATCATTGGTGTGGTTTTCAGTCAAACAAGGCAGCTCTTCTTCATTTCCTTCTGCTCCAGTCACATGATCAGGTGGAGGGGTTTGTTCACTGCTTTCATTATTTTCAGGGTGAAAGTTAATGGGGAACTTTGTTACTCTAGGCTTGTCGGAGAGTATGTTTCTTTGAACCCTGTCAATTAA[T/C]ACCTTCTGCGGTGGTTCTTCTCTCAGCTGCTCATCGTCGTAATCATTGTTCACATAGTACCCCACTCGTACAAATTCCTGGCTCAAATATGAGCAGGTCAACAGAAGGACAGTGACACCGATTATATCTTCTTCCCGGATTTTTGAGGGATCTGGGGGGTCTGCCTACACAGGTAGAAAA	NSP306_trifida_chr_v3.fa	Chr03	5581413	+	[T/C]	SNP	1	genic
Chr03_005624867	GCGGAGCAAGAACTGAAGCCCAAAAAGATTTACTTTCTGGTGGAATTGCCCAAGTTTCCTCATCATCGCGGCGAAAGAGTGCCGAGACGGATGAGGTCTGCAGGCGTTCATCACATGAGCGCGACGGACCGGCTAGAAGCGCTGATGAAGATGCGAAGGTCGAGTTCCGATGTGTCGCCG[G/T]CGGTGAGAAGGGAATGGGGGCCGGTTCAGATCAAGCTGAGGCTGCCCAGAGCTCAGGTGGAGAAGGTGATCGTAGAGAGCAGGGACGAAGGTGAGGCGGCGGAAAAGATCATCAATCTTTGTATACGTGATGTCGACAAAGGCCGTTAGTTTAGTTGTGTGTTGCCGACATTTGTGTTGT	NSP306_trifida_chr_v3.fa	Chr03	5624867	-	[G/T]	SNP	1	genic
Chr03_005785983	ATCGCCATTGACTGAGTAGTTGGGTATTTCTCCGGTAGACACCAGTGCCGGCTTCTGCTCCGGAACGGGGACGGTTGGCATCGCCGGAAAAAAATTGTAAACTGGCTGTTCCTGATTTTTGTCACCGCCGGCCACCACGCCGAACTGCCCGACGGCGGTATGGAAGCCACTCGCCATCAT[G/T]GGTAATCCATAAACCATTTTCATCCCGTTTGCATAGACGACACCACTGGTCACGTGACCTTGATGTAAGTGTGGTGGGAGATGAGTCTGAAGGAGCATGAGTTTGTTACCCGATCCGGAATTCCCGGGTACGGCACCATTTTCCTTGTGTGTTTCCGGGCCGGGATTTTCGGGGACAGAC	NSP306_trifida_chr_v3.fa	Chr03	5785983	+	[G/T]	SNP	1	genic
Chr03_005916507	ACTTCTGGTTATTCCATTTTCATGCCCAAGGCCAACAGTGGCGGCAATATTACCAGAACAGCTACCATCTCTTTCGCCGGCGGATTCCAATTCCAGGAGGAATGTTTCCAGGCTGCAGATCAGTTTGAAGAAAAACACCTAAAAGGTAGTGATGATTACACTAAGAAGCAGCTGCCTACT[C/T]CGTCTTCTGCCACTCTTCATCACAACCTAGTTTCTGGGGTTAACAAGGGCGGCGATCGCGAGAGAACTCCTCTTTCCCAGGATCACATTTTGGCAGAAAGAAAACGCAGAGAGAAACTCAACCAGAAGTTCATTGCTCTCTCTGCCATTCTTCCTGCTCTCAAAAAGGTACATACCATTT	NSP306_trifida_chr_v3.fa	Chr03	5916507	-	[C/T]	SNP	1	genic
Chr03_006044658	GGTTTCCTGGCGGCCTTGTCGACCTTGGAGGCCTGATCGGAACACGAAAAGCCTAATCCCAAGACAAGGCCGGTGCTACAGACATCATCAAAACCCATCTATGTTTCGCAGAGCTAAGAACACGAGGAACAGAGGAATTAATTAAGGTTGTAGTGCGAGGTGAGGTGAAAAAACAAATGG[A/T]TGGGGAGATGAGAGTGGGGGAAGAAGGGGTTATATAGGAAGACTTGGGGAGTTACTTTTGGTTTGTTGAATTGTATATATTTAAGAGTCTTGGAAGGGCAATAGAAGAATAACAATGGAAAAAGAATTGAATTTTTGAAGGAGACTTTTGTGCTGTGTTGGGGGGGTGGGTTGGGTGTCG	NSP306_trifida_chr_v3.fa	Chr03	6044658	-	[A/T]	SNP	1	genic
Chr03_006181446	TGGCTGTTTGCCAGTGAGCAGCTCGAGCAGAACGACACCATAGCTATACACATCTCCTTTGGTTGAACATCTAAAGCTCTGGTAGTACTCGGGAGGGACATATCCGGGAGTGCCTGCTAGGGTGCTGACGCTCAAATGAGTGTCCACAGTGTTCATTAGCCTTGCCATCCCGAAATCAGA[G/A]ACTCTAGCTTCCAAGTTTTCGTCGAGCAAGACATTGCTCGATTTCATGTCCCTGTGGATAATGTGTGGAGTGCAGTTGTGGTGAAGGAAGGCCAATCCCCTTGCAGCTCCTATGGCAACTTTCCTTCTTGCAGCCCAATTTAGCTTCACTCCGTGCTTCCTCCTGTCCCGCAGAACATCC	NSP306_trifida_chr_v3.fa	Chr03	6181446	+	[G/A]	SNP	1	genic
Chr03_006184355	TCAGATTGGTGTTCTTCAACACAAGCCTCTCCAAGTTCTCAACCCCCAGCAAGAAAGCAGAAACCACCCCAAAATCCACGCTGAGCATAGTGCTCTCGAGATCTATAGAAGACACCCTGGAGGCCTTGCATGTAACACCAGTGAAGCTACATGGGTTTGCAGTGGATACCCAGTTTTGTA[A/G]GGGGGTTTGGTCAGGAATGGTGGCTTTGAAGGACAATAGGTGCTGTGAGTCCCTGAGGAGGCCATTGAGAGGAGCTGCTGAAGCTGGAGGGAGAAAGAAGATGAACAGCACCAGAAGAAGAAGAAGAAAAAAAACACAGATTGGCTGCACGGCGAAGCACAGAAAGAAACTGTTGTAGAA	NSP306_trifida_chr_v3.fa	Chr03	6184355	-	[A/G]	SNP	1	genic
Chr03_006321389	CCATTCTCATTCATTGGATGTACACAAGACTTTGGTAATAATTGAAACTTAAACATTTAAAATCAAGTAAGCCATTAAGATTCTTTTTATCTCTCCCCCCACCCTGGCATATCATCATGCTAACTTTTGGCTTAAATGCCAGGCACAAAATACCTGAAGTTTGTCCAGTTCTCCAAAAAC[A/G]TTAACTGAAGCGCGTTGTAGATGGATGCATAAGATCTGCAACTTAGACACCATTCATATGAACCGAAGTAGAAAATCCATTAAGGTAATAATGAAATACATGTGATTGATTAAGTAATGAGTATGTGCCTTTAGCACCTTGCCACCTTGCTTACATAAAGCAATTTGCCATAGTGTTTAT	NSP306_trifida_chr_v3.fa	Chr03	6321389	-	[A/G]	SNP	1	genic
Chr03_006385656	AATTCGTGGGCATCGAACTTGGAGAAACTACTTGACCTTGTAGAGAAGAGTTGTCACCAGATCCACAAAGAAATGATGGTCCATAAAGCTGCTCTAAAAGCTTGAGATAATACCAGTAACTTCAGGTGATTTGTGTATCCGATGCTTTCGTCATTCATTATTATGTTATATTAGTTACAC[A/G]AGGAAATTGAAATCAAGTTTTGATGATTGCAGGACTGCTCTTATGACCCATTTTGAGGAGCATTGGCAGAACCTGGAAGCGGCCATTACTGCTGTTATATTGCTGCTTGCTTCTTGCATCTTAAGACTTGTGACATTTGCACGGTTTCTGCCAAGTGCTTTTTATGTATTTCTTGTATGC	NSP306_trifida_chr_v3.fa	Chr03	6385656	+	[A/G]	SNP	1	genic
Chr03_006558404	ACAAGTTTTGTTTACAATTCTTTTTTGGTCAGTGAAATTCAAACCTGACTAGCTGCTTCACCAATCTCCTAACTTCATTTGATGGATTCTTCCTCAATCGATTCACATGCCTTCCAATATCAGTATCCTAACCAAAATCAATTAAAAAGTTTGATATATCAATTCAAGTAATCATCGAGA[A/G]AATTTATATTTATTTTTTTAAACTCACCTTCAGAGCTTGAAATGTAATATCCATATCTTCAAGGTTTTGCAGCAGCTCAATAACAGATTCTTCAGGCTATTAATCCCAAAAATAAAACTTTTTAAGTTTAGTACGAAAACCAAACAAATTCTAAAAACATTAAATTTAAAGAAAAATAAT	NSP306_trifida_chr_v3.fa	Chr03	6558404	-	[A/G]	SNP	1	genic
Chr03_006706429	AGAATATGTCTATGGAAACTACCTTAATCAGGCCAGAAGTTACAGAGGACCATCAAAGAGAAAAAGGTCGGTTGCTCAGGCCTCTAAGAAGCAAATTTAGAGGAATAATAAATATAGGCTGCACAAGAAATATACGAATATTAGTAAGAATAGTACTTCCCAGGAGAGATGTAAACAGAC[A/C]CAAAAAAACTTCACCCAACCGGGCAACTGCTGAGAACGAACACACTTTGGTTATTGGTGATAAGAGTGGAGCTTCGACGTCCCAGGTCATGTGCTTTGATGATGGTGAGCAATCTGATTTAATGCTCCTTGAAGAGTCGATTAATCCTAAACACAATGGCGACCCTCAAGAGATTGGAAC	NSP306_trifida_chr_v3.fa	Chr03	6706429	-	[A/C]	SNP	1	genic
Chr03_006831739	GTTTATAGAATTTAAGAAGAAAGCTGATAAACTTTTTGATTGAAATTTGAAAATAAACCCTTTAATATGCAAAGTCATTATTCCATGAACAGAACCAAGAGGAGAGCTCAAAAGAGGCGAAAGAGGAATTCATGTGTGCAACATCAAAATCCAAGTCTCAAGAAATTGAAAAGCTAAAAT[T/A]TAACAAGGAGCAGACAGTGGCAAATCATTCTCCTACTGAAGTGGTACAAGAAATGGAGAACCCATCAACATATCTTTCCATGAGGAAAACGCCAACATATGACGACATGCCTGCAAGAAACATCACCAAATCTCAAACATTTTCGGAGAGGAAAACGCCAACATATGAAATGTATGTAAG	NSP306_trifida_chr_v3.fa	Chr03	6831739	-	[T/A]	SNP	1	genic
Chr03_007005891	AAACTGGCCATGGCTTTTAGAATAGAATACGTGGCCATATAATGCATACAGCTAGCCTTCAAAGTTCAAAGCATCTAAAAAATGATCCTTTAAATATATTTTATAGTGTCCTTGCCAAATGGCTGGCAGATTTCTGAACCTTTTTGAGATCTGCAACTGGTAAAGTTGTGAAGTGTCCAG[C/T]CATCATGTTTTTGATTTTGTGCAGTGGTTCTGGTTCACTTTTTATGAATCAGCTATTAAAAAAAGGTATAATATCCCATTTCTTTATAGGGTGCGCACCCAAATGCATCTACAGTGGTAAAATTGAGTTAAGAATTGGGTTTGGCCTGAAATTGGCACCTCTACATGTAGGTTGTCAAAT	NSP306_trifida_chr_v3.fa	Chr03	7005891	+	[C/T]	SNP	1	genic
Chr03_007136950	AAAACAAAAGCCGCAACCTAGCGTTACATACTCGAAGAGAATAAGAGAGAGTAGCAGGAAAGCAGCCATGGATTGTGCTCTGAGAACTCATAATCCCCCGGTAGCAATACAAAATTCTCTGATTTATCTCAAGCCTCTATCAGAAGTTAGGGTTTTTACGGTCAAGTGCTCCTCTTCTTC[C/T]GCCGCTCCTTCTTCAGGTGAAAGTACCTCGGTCGCAATCTATGATTTCTCACTTTACCTCTATTTTCATCTTCCTATGTGAATCAGTAATTTTTTATGCATGGGAACACATTTTTATTGCCTAATTTCATTTTCAAGTAATGTAATGTTCTCTCAATAACCAACAAAGATGGAAATGGCA	NSP306_trifida_chr_v3.fa	Chr03	7136950	+	[C/T]	SNP	1	genic
Chr03_007328633	CATATATTTTATTTATTTATGATTGGGAAAGAATTTATATATATATCTTCTAGAAGGCAGAATGGGGTGGTTTCTCCAAATCCTCAAGGGGACGGAAGAAGGCTTTCAGCTCCAAGACTGAATGACCAGCGCCTGCAGCTACGGTGTGGAAGTCAGCAGCAGTAAGAGTGTGATTGGTGG[G/C]TGGTCCAAACACTCCAGTTTGTGGGTGAGGAGTCCAGTACTTGGCAGATTGGTTTTGGATTACTTCGTCCGGGACAATTGATGGATGATGAACATGTTCTTCCGGGTTCTTGTCATACACAGACACATGTACAGCCCTCCTGCACAAACAAGAAAATTTTATTATTGAGCGGAGGTCCTT	NSP306_trifida_chr_v3.fa	Chr03	7328633	+	[G/C]	SNP	1	genic
Chr03_007469920	CGGCTTGCAGCCATGCCGGGATGGTTGAAGAAGGGACTAGAATATTTAATAGCATGTCTGGAAAACACAGAATTGCTCCTCAACTCGATCACTATGCGTGTATAGTTGATCTACTAGGGCGAGCTGGACAGATTTTTCGAGCAGAGGAGATAATAAGACAGATGCCTATGAAGCCAGATT[C/G]TGTTGTGTGGAGTGCATTACTTGCTGCCTGCAGGAAACATGGTGAATACCAACTGGCCACCATTGCTGCTTCTAAGTTAAACGAGCTAGATAGCGGGAACTCATTAGGTTATGTCGTAATGTCAAATTCATACTTCTCGTTGAATAATTTTGATGAAGCACACCTCACAAGGAAGCAAAT	NSP306_trifida_chr_v3.fa	Chr03	7469920	-	[C/G]	SNP	1	genic
Chr03_007539282	AAGTGCGGTGGTAAAAAAAAATGGTATATACCTGTTTGGCAATAAATTCCTTTACAGCTTCTTCAGTGAGATCAAATCCATCGGAGGATCGAACCACAAACGCAACAGGGACTTCTCCGGCTGCATCATCTTTTTGCCTGCAAATTAATTTTTACTACTCCAATTAATATCTCAAACTAA[G/A]TAATATATAATGGACACCTAATCATGCATTTCATTGATGAACTTTAGTAGATAGTATTGACTTACGGTACGACAGCAGCATCTGCAATCATCGGGTGGCTCAGAAGCAGAGCCTCAAGCTCAGCTGGTGGCACCTAAACATTTAATTTCCAAAAACATGAACATATAATATATATTTTGA	NSP306_trifida_chr_v3.fa	Chr03	7539282	+	[G/A]	SNP	1	genic
Chr03_007744909	GATACTGTGGTTTGATCTTGATTTTCTTGTATTCTTGATGTGCCATTTATTCTATCCTAAATGATATATTGTTGTTGGAGTATTCTGCATTCTGGAAATCTGAGTATAATTGCCCATGTATCAGGCCATATCATGGAAGGAGTACCTTCATATTAAGGATATGTACTTTAACAAGGCCTT[T/G]GAGATGGTTTGTTTCATCAATTCAGTCGTTGAAATAACCATGCAATGCATGACGAGTGGTTATGGGGCACCACTCGGTAGCAAAGTGGAAGCTAGCTATCGAAGTATGAGTGAGCAAACGGTCAATCAGTTACATAACTAGCCGAAAAATTTATATTGGACGGTTAACTGATATTTTGTT	NSP306_trifida_chr_v3.fa	Chr03	7744909	+	[T/G]	SNP	1	genic
Chr03_007767564	TTGTTATGTCTTTCCAAATCATATTTTCCCAACAGCTGATGACTTTGTCTTTCCAAACATGAATTGAGATATTCCCAATCATTGAGGTCATAGCTAGTGCTGTTAACCTTCCAGCTTCTTATATATTGCCCCTTCACTATGGTAGGTTGATTTCTCCGGCATGGTTGATGATGACTTTCT[T/C]GAGAAACTCGGGTTAGAGAAGGGTACAAGGAAGGTTGTGAACCATGAGGAGAGGGGTAAAATCCTGCGTGCAATGGACGGGTGCAGTTATAAGGCTGCAGCTGGTGGATCTCTTTCCAATAGCCTGGTGGCCTTGGCCAGGCTCGGTGGTCAGCCTATTGGAGGCCCGTCGTTGAGTATA	NSP306_trifida_chr_v3.fa	Chr03	7767564	-	[T/C]	SNP	1	genic
Chr03_007770008	TCAAATGAAAGCCCTGATTCTGCTGCAAGGTACCTAAGCCATTTTGTTCCGTTAGTATCAGTTACAGATGGTGCAAGAGGCTCTTACATTGGCGTAAAAGGGGAAGCTGTTTATATCCCTCCTTCCCCGTGCATGCCATTAGATACGTGTGGTGCAGGCGATGCTTATGCATCCGGTATT[T/C]TGTATGGTATACTTCGTGGTGTATCCGACTTGAAGGACGTGGGTACACTTGCAGCTAAGGTCGCGTCTGTAGTTGTAGGGCAGCAAGGAACCAGGCTTAGGGTACAGGATGCCAGTGAATTGGCAGAAATGTTTGAATACCAGCGTAATAATTCCTCGATTTGGTCTGATATTGGTTCTG	NSP306_trifida_chr_v3.fa	Chr03	7770008	+	[T/C]	SNP	1	genic
Chr03_007786303	CTATTACAATGCAAATGAGCCTCAAGAAAAGTGGTGAGAAATGAACTATGGTCAAGCAAATAGTAAGATATGGGTCCAAATGCAACCTATGACGAATTCTCCCTTCCCGCCCCCATAATCGTGATGAGAACTATTCCACGCTACAAATCATTTTAGAACTGAAAGCTCAGTCAACAAACA[A/G]CCATAAAGAAGAAATACACACGCATAGAGATATAGTGCAATTGGGAACTACATATAGTTACCTGAGAGAGTTGAAAAGGCTAAGCCAGTCGCCATGGGAGATAGCAATCGGAGTTGAGGCTGAAGGACAGAAAGAGATTTGAGAGCTTATCGTGAAACTTCCGTCGGAGTGACAACCTTA	NSP306_trifida_chr_v3.fa	Chr03	7786303	-	[A/G]	SNP	1	genic
Chr03_008033860	AATGCTTATCGTTACTGCAAAATCCCTTTCGCAGTGAATTGAATTGAAGATACATATATTGTCCTTTTCGCAGTGAATTGAATTGAATTGAATTGAAGATACATATATTGTCCTTTTCGCAGTGAATTGAATTGAATTGAAGATACATATATTGGCAAAGGCATGTTTGGATGGGAGAGT[T/C]GCAGGGATTGTTGCGCCTTTTCTGATGCTCAAATGTCTCGGAGAATCCAAGCTTGATCAAACATGCCTCCGGTTTCAACGCCTCGAAACTCAGCTTACCTCACTGCTCTCACCCAGGAGATCGAGAAAAAGCTTCAACGCGTACGTACTTGTGCATCGATTGATTCTTCGTATTTCCGAT	NSP306_trifida_chr_v3.fa	Chr03	8033860	-	[T/C]	SNP	1	genic
Chr03_008040777	TATATAGAGCTTGGTGCCAGTCTCTATGGAAGAAGGTCGAGCGCCACCGGCGACTTGGCCGGGAAACCCCATCTGCTGATCCGCCGAAAACATGTCATGACTCCAAGCTGAATCTGGTGCCTCAACCAGCTACAATTTCAATAATGAAGTATATAAACATACTGAACATAGCGAAGAATT[T/C]TTGTGGTCTGCAGATCTAGAAAGCTCACCTTAGCGGTAGCGTAGGGTGCAGGTCGGTTGGATGTACGGGTCGGAAGGCGGCGAGCTGGCCCGGGTCCAGATCCGCGTCCCCTGCCCCGAGAATTGCCTCCGCCGACCTTCTTATTCTTCTTAATCAGATCGTCTAGAGACATGTCCAGAG	NSP306_trifida_chr_v3.fa	Chr03	8040777	-	[T/C]	SNP	1	genic
Chr03_008186664	AGTGAGCCTGAGATTGTAGGGAGTAAAGGATGTGTTTAGGCCTAAAAGTCTCATGCTTGTTTTGGGTGATTGAGAGTTGACTAAGAGCTTTTGGAGGATTAAGGACAAGATATTTCAAATATGATGAAATTGTCCTTGCCATGTGTGCGGGCAATAAAGGATGGCTAGTTTGCTTCAATG[G/A]TTGATTTCCTCTAACATGCTTTATCCTTAACGACTGAAATGATTTTACATTTGACTATTTGAGAATGAAATCCTTTTTTTGCAACCTTGGCTCTATCTTATCCCTTCCAAGTCATTTGCTCAACCCAGTGCAAGGAAAGGATAGGGTTTATCTGCAATGGTGGACATTTAAGTGTATTTT	NSP306_trifida_chr_v3.fa	Chr03	8186664	+	[G/A]	SNP	1	genic
Chr03_008329812	AAGAATAGTTAAGGGCAGAGAAGAAAGGTTCTGAACAGCTCTTTTATAGGCATCATGAGTCAGACCAAAACTACCAGTCCCAAATTCATAACCCCACTCGCCATACCACGGGTGCCCTTTCGTTATGGCATGAATCAGTCGAAACTCCAGCCCATATTTCTTGGACACATCCATCACACT[T/C]ACTTTTCTGATACACAGAGAATTTAAAAAAGACATATCATCAGAATCAAAACAGTGCAAAGAACAATGGCAGTTTCAGTATATGTAGACCCGTAGAGTAAATAAACACCAAATATCAACGAATACAGAGTTCCGTATGCTAACCTTACTCCAAGAACTTTGCAAAGCCGATCCCAGAAGT	NSP306_trifida_chr_v3.fa	Chr03	8329812	-	[T/C]	SNP	1	genic
Chr03_008331356	TCCACTCCCCCACGAAAAGCAAAAATTATCCAATCTGAGGAAAAAACGACACGTAATTAGCAGCTAAACCAATAAAAGCCAAAAAACGACGGCGTATCTGAGGCAGGAAGAAATTTAGAAAAAAAATAAAATAAAATAATGAGCTGTACGCTTTGACTCGTGTAACTGAGTCGGTTTGGG[A/G]AACTCACCAACGACTCGGCAGTGGTCGCAATAAACGGATCTAGATCTCGCAACGTCCTCTTCCACGATGTCTAGGTAGACGACGGCGGGAGAGGAGTCGCCGCCGCTCTCGGTGAGGTCTCCCACACGGAAGAGGATCTGCCACGTCAGCAGGTGGGGGAAAAGCGACGACGGAGGCGGC	NSP306_trifida_chr_v3.fa	Chr03	8331356	-	[A/G]	SNP	1	genic
Chr03_008379235	ACATGTTGTCCTTTGCTCTTTATGGTTTCCATATTATTCTTATCCCGTGGCATTCTTTGAGTTGAGGTCTAAGTGCTTTATTCAAGAAAACAAATGTGAAATGCAAAGTTGTAGAGTGCTTTTATAATTTTATCCTGTGCGCTACTTTTATCCATCATAAACAGAGTTTCCTGATATAGT[G/A]AAGAAAATGTGCTCCTGACTTGCCTGTGTATTAAGTGTTACTTACCAATGTACTTGTCTTTGTGCATGCTCACAGGCCTCATTTAGCGTTAAAGAGGCTGTTAGTTATTGTTTGGTGAAGATTTTAGTATCATATTTAAACTTTGGACCTATGTTTTGAAATTTTGGTTATGAGTCCTTT	NSP306_trifida_chr_v3.fa	Chr03	8379235	-	[G/A]	SNP	1	genic
Chr03_008382096	AAAACAAGTCCATGGAAGGGTTATCTGCAAAATCAGTTATTGTGAACTTTATTTGCCAGCTCATTGTCTTCCTGTATTTACTTGACAATGAAACTTCATGGATGATACTTGCAAGTTCTGGTATCGGTTGTTGCATTGAGTTCTGGAAAATAGGAAAGGCCATGCACATAGAGGTATGTA[T/G]GAACATGTGAATTTCAATTGTTATCCTTTTTTGTACTTGAAAGATGATACATGAAAGCTCTGATATTGGTTGTTGGGCCATGCACAAATGTAAGACCTGTATTGACATTGTGAAATTTGAGAGAAGGGTCAAATATGCAGGTTTGGGCAGGTTGGACTGGGAATTGGTATAACTGGGTTT	NSP306_trifida_chr_v3.fa	Chr03	8382096	+	[T/G]	SNP	1	genic
Chr03_008689755	ATCAATTTATGTCTACTTTGATGTGATATTCATGGCTCGAAATGTAGAACAAAAATTTTCTTCGTTGGTGATCTTTGTTAGACGTTAGTGTTTACAAACTTGTTCCTTTATGTAATCCTTTTCAATATTTGCAAGTTCTCCTATATCACTTATCCTCTCTCTTGATCAATAAGTTTTTTC[T/A]ATACCAAAAAAGCAGATGATTCATAAAGGATATCGGGCTTTACTTTGGTTATTTTGTAATCTTTTATATATTCTCTCCAAAGAGGATTACTTGTCCTCTTTCTATTTCTCCATTACATCTCATTGATGACTTTTTTCATATCCAAATCAAGCTATAAACTGAAGTGGAAAAAAATTTGTT	NSP306_trifida_chr_v3.fa	Chr03	8689755	-	[T/A]	SNP	1	genic
Chr03_008735909	AGGCTTCAAGGGTTTTGAATTTTCTTCAGCTGGTGTGGGAACAGCATTCAGCTCCTCCTGTGTGAACTCCAATTCAGCATCCCTTTCAATTCGAAGGAGAGCAGACATCTGCTTAGTGAAATCATCTATCCTGCTTTGAATTGCCTTTGCCTTATCAATGTCCATTCCCAAGACACCTTG[A/T]ATAGGTTTGGGCTGAGGAATCTTTCTTGCAATTGCTTTGTGTTGAGCTGTAGGGAAACAATGCAAGGTCATGGAAATTCTAGACAATATGAAAATCCAAAACACAACTTCCAAAGTGACACAGCCCTATAGATCAGCATGTCAAGGATGTTTAATCACATAGTTCTTTAGTTAGGTGGTT	NSP306_trifida_chr_v3.fa	Chr03	8735909	+	[A/T]	SNP	1	genic
Chr03_008778638	GATTCCTCTACCAATCCCATTGATGAAAGATACCCACTGGTCTTCAATCTTGTCAAGAAACCTCTCCCTAGTCTTCTTCCTTACAGTTATCACTGCCCTCACATCTATACAGAGGAACTGCAATTCAAACTTTTACAGATTGGTCAATTGACAGTTACAATTTCAACTAAGTAACAAGAC[T/A]AACAAGTAAATCCTGGGCGGTTTTCTCCCCATATAATAAAAAATTACAACTGAAATAAGCTCAGCAAATTCATTTGAATCATCAGCTCAAAGATTCATTAATTTCAATTTTAACCTACTGACCATCATCAAACGGATTCTTCTTCGGTGTTGCAGGTGGATGCTCAATCCTAGGCAGACC	NSP306_trifida_chr_v3.fa	Chr03	8778638	-	[T/A]	SNP	1	genic
Chr03_009014243	TCTGCCAATCTCTTCCTGGAAATCATTGGTCACCTGCTGTAATTCCGCATAGGTGAAAGCCCGGGGCCCAACATCTTCAAAGAAATGGTCATCTCTGCTCTCAGCAGAGATATTTCTATATCTCCAAGCCCGGCTTCTGTGTACGAGCACCCCAGAGATCACCAAGACCAGAAGAGCAAA[A/T]GCTAATAATGAAATGCTGATGGCTAAAATGTGTATCTGTAGCTGTTTTTTGCTTTCTGTGGGATGATCAACCGGGCCTCCTCCTCTAATAGGCAACCCAACCTTAATAAGAGCTGCATTAGAATCACCCATGGATCTCCTTCCATATATCAGGGGCAACCTATCTTTTCTGCATTCCCTA	NSP306_trifida_chr_v3.fa	Chr03	9014243	-	[A/T]	SNP	1	genic
Chr03_009173550	TTAAAAGCGCTATTATTATAGGCGACACATGGGACAAGTGCCAGGCCAGCAGCATGTCGGCATGACGTACGCGTGGCGAGCATGCATCGGTTTGTAAGGCGGTGTAAATCATTGGATGGTACGCAACTCTCAAGGTGAACACTTTGAAGAAGACCGGACTACCCGGCCACTAAGGGCCTG[G/A]CGAAGAATTCTCAGTGCTTTGATGCCACCGACCAATCGAAGGTCGGCTTCCTCGCCCGGACCGATCAGTACGAACAGACAACGGATGAGGAGCGGCCCACGAATATAGACTGGTAATTAATTTAGACCGGGAAAGTAGGTCGGTAAATTATCCCTATCAGACGTTATTTCATGTAATTTT	NSP306_trifida_chr_v3.fa	Chr03	9173550	-	[G/A]	SNP	1	genic
Chr03_009292684	GTTAAATTCCATCATTTCCCATTTACTCCATCTCCATTCTCTCTCTCTCGCTCTCTCCACAACTCGCTCCCCAACTCAGTGAGTCCGGCGATCAAATATGAGGGACGATCTGTACATAAGTGTGCCCAGCCTTTTCCGGTGCCCCATCTCGCTGGACGTGATGAAATCCCCTGTGAGCCT[C/G]TGCACCGGGGTTACATACGACCGGAGCAGCATCCAACGGTGGTTGGACAGCGGCAACAACACCTGTCCGGCCACCATGCAGGTTCTTCACAGTAAGGATCTGGTCCCTAACCACACCCTCCAACGCCTCATCCAGATCTGGTCCGAATCGGTCCAGACTCGCCGCTCCAACTCGCTCACC	NSP306_trifida_chr_v3.fa	Chr03	9292684	+	[C/G]	SNP	1	genic
Chr03_009470156	TATATATATATATATATATATATATAATAGAAGTAGTTTTGTATCCGATTTTCACATGAGAGGGAGGTATCCCCCTCCATGCCCTTTCCTCAGGACAAGAGGCCCAGCATTTTCAGGGACCTTATCCAATGCTCTATTGCACCCATCAATCACATCAACAAACCCAGTAGCAATGCTGGC[C/T]AGCTGTAGCTGCAATCTCAGATCCCTCGTTCTTTTCAACAAACATCTAAATGATTTCCCTAGGTATTTTGCCCATTCGGCTGGAAGTCCTCCCCCGGTCATCAACCATACGGAGAACTGGGATTGATCCCCTCTGGCAGCCACCTCAGCTCTATAAAATCTTGCAAGTTCAAGGAGCATT	NSP306_trifida_chr_v3.fa	Chr03	9470156	-	[C/T]	SNP	1	genic
Chr03_009577578	TATTTAGAGATTGGGAGCAATTATCAGTGTTGAACGTACCATAGAAATGAGAAAGTTTTAGGGCGGGGGTCAGAAAATGATTAGAGAGGACTCTTGAAATCAATTTATTTGTGAAGGGAGATGAGATTTCATATCCCATCATATCATTGTTGCCATTATCATAATTAATAAACATTATTG[A/T]TCTTTGGAGTTAGTCTACACTGTGCAATAAGGAGGTGAACTACATTATTTGTAGCTTTGTAGGTTGTAAAGTAGAGTATGAAAACAAATGCATTATGAATAAACACTGTGAAAGAAAAAGTAAAGTAAAGTTAATCATCATATACTAATAGAAACAAATATCTTTATAATTTATCATTTT	NSP306_trifida_chr_v3.fa	Chr03	9577578	+	[A/T]	SNP	1	genic
Chr03_009651530	TAATTCCCACGTAGAATTTCTAACCAGCGCATCAAACTCGTCAGTCATGGCAGCCCTCCATAATTCATTTTTCAAAGCTTGCGGTACAGTGCGTGGTTCAATACATGAATCAATAGGATGCAAAGTTGTAACATTAACAAAATTATTATTAAAATATGTAGGATTAGGCCGCCGTTGTCG[T/G]CGAGGACTAGTGATAGGGAGAGATTGTTGATCCGAAGCTTGAGATGAGGACACAACCGGCTGTGTAGTAGAGTCCGCACCACGTCATGAAACGCCGGTGGTTCTGGTTCAGACGCTGCAACGGACTGGGACGCCGGTGGGTCAGGTTCAGGTGCTGCAACGGATTGGGACGCCGGTGGCT	NSP306_trifida_chr_v3.fa	Chr03	9651530	-	[T/G]	SNP	1	genic
Chr03_009694665	CGCGTACTTGTGATTGGTTTTTTTTTTTTTTTTTTTTTTTTTTTTTTTTTTTTTTTTTTATCATCATTGTTAGCTCGTTTCGAAATAATTTGAAGCGATTGACCTCTTAATTAAGTAATTATCTAAGGTTATTATTCTGATCAGTTAGTAATTTATTACCAAGTATTACTTAGGCTTAGT[A/T]AAGCACATCAAGATGTGTGAACATAGGCAAATTTTCAATTTCTTGTTCTTTCTGGATGTTATCTAAATGGGTTGCTGACATCTTGTAAAGCTTTGTAATTATAATTGTTTCTTTCTTGTGCCCTTTTGTAGGCCAAGGAAGTTCGTAGGCTTGCTGATAATATGGTGCAGCTTGGGAAAG	NSP306_trifida_chr_v3.fa	Chr03	9694665	-	[A/T]	SNP	1	genic
Chr03_009695756	TGATGATTTCCTAGGGTTGGTTAACAGTCCTGTATTTGGTAAGGCATAAGTATTCGCTGGATTTGGCATTTTTTCTTTAATCAGGTTTGGGCCATACCAGTGTTCCCTCTGGGACCATCTGATCCAGATTGACTTGGATTTAGTGATTTACTAGGCCAAAGTAATCAAAATGAAGAAGGG[A/T]TTAAGGGGAGTGCCAGCACTGTCCAGTATCCTTCCTAATCCCCTTTAGTCTGTCCCTCCAACCAAACAACACCTCAAGGACTCAAGGTGTAGGTATTTGTATCTGTATGAATCTGAAACCATCTCAAACCTTTGCAGGGAACTCTATGTGCTGCAAGGCATGCTGCTGGCTTTGTGCGTG	NSP306_trifida_chr_v3.fa	Chr03	9695756	-	[A/T]	SNP	1	genic
Chr03_010249518	ATGAAAGTATAAGCTTTACAAAAAGAATTTCAGCTCTTGACCCGTGGAAATATTTGATCATCAATGTCTGCAAACTGTTAATGTCTTCGCTCGTATCGCTATTTTCTTGCAAATACTGTAAAGCAAGGTTGTCGCCAGCACTCACTGCAGGGACCTATAACACAAAAATTGAAATAAGTT[C/G]AAACAAAAACCGGAATAAATAAATGGAAATGGAGGATCATTTTCCCACCTTTGCCCAAATTTGAGGGCTATGCACCCCAGGAGAGCTATGAAGCAAGCAAAGAATGCAAGAGATTTGTTCCAGATCGCTAAAGTTAATTCCAAACAATATAAGTTCCCTTAAGCTATTAACTTTAACTGG	NSP306_trifida_chr_v3.fa	Chr03	10249518	-	[C/G]	SNP	1	genic
Chr03_010307288	ATTATTATTATTACTATTATTATTATTTTAATGTAGTTGTTATGCATGCAGAGGGTACGTTGCTGAAATGAAGAAAAAGAACCCGGAATTGTGTTCACCATTTGCGCCAATGCCAACGAAGGAGAAAAATCCTATTGATGAGAAGCAACCTACTCAACCAGAGAAACCAGCAGCCAGCGA[T/A]ATCCAAATTGTTCTAAAGAAAGCATGAGTGTTAGATTGATTTGGTGATATAGCATGCATGACTATATTTTGAGAATAATTTTCAAATAAAGTCCCTTATGGACTACATACATTAATCCATAATTATGTTATATTTGACATTAATGCATGGGATTGAAGGAAATAATTGCATGACATTAAA	NSP306_trifida_chr_v3.fa	Chr03	10307288	-	[T/A]	SNP	1	genic
Chr03_010411626	TTGTCTGACATACAGAAAATGAGTGGTGCAGATGTACATATTCTTCCAAAGGAAGAACTTCCATCATGTCTATCTGACACTGATGAGATTGTACAGGTTTGTCCCTACTCTTACTTCACTCTCCAACTAAGAGCTCATATCCATTTACTACATTTGTATCTTTGATTCTTTGTTGAATTG[T/C]TAATTTCCTGAAGCACTCTTCTCCTTGCTGGATGAATCATACTTGGTGGTTGGTGCATAAACCATTTATCAGCATATAGAGAATCTGTCTGTAGTTTGGGTTCAAATTCCTTGTGTGTTGAGTGTTTGCATTGTGAATATCTTGATGAAGAAGATTATAGAGATGATAGTTTAAAACTGA	NSP306_trifida_chr_v3.fa	Chr03	10411626	+	[T/C]	SNP	1	genic
Chr03_010612498	CGTACTCCGAGATGTATAGAGGCTAACTTTTTGATGAGATTACTTCCTCAATTCCCAAATGGAGTTGCTTCACTCTCTTTCAATCTCACAATACTCCCCCAAACTACACTCCAGAAGTTCAAACATCCGCAAAACTGGATTGAGTTTCGGATTTCCGCACAATTACTTTGCTGAATTTGG[G/A]AAAAAGGCGAGGCCTCCAGTGCTCGCTGTTAATGCGGCCATTGATGGCGGAGGTGAGTCCGACACCGCGGTGGTGGTGGAGAAGCCTCTACCGTACGGATTACGTCGTCGTTTCGAGGTTTTATCCGGGCATCCGGCACCGTTCGGCGCCACCGCTAGAGACGGCGGGATCAATTTCGCT	NSP306_trifida_chr_v3.fa	Chr03	10612498	+	[G/A]	SNP	1	genic
Chr03_010704684	TATAATTATAAAGGACAAAAATTGATTAACTAACTAGTAAGAAGATGATCAAGGAAACCAGTTCTCTCTATGAGTAACACTTTAGACAATGATCAACATATAATTTACATTCAATTAATCCATTCTTACCCTATGCGAAGCAAAGTCACACTCCATTTGCAGCTACTGTAACTTTTTGTC[C/T]TCCCAGTTCTTGAGCAGATCAGCATATCCTTCTGCTGAAACAATGGCAAACTCTGTCAGTGCACTCACAGAAGCTGACATTCCTGAATAAACCACTCCAATCTTTTCTGCTGTCAATGCTTCCTCCTTCACAAGTTTCCCGGCCTCAACCACCTCTGTGTTTGAAGCTTCTTTACTCCTA	NSP306_trifida_chr_v3.fa	Chr03	10704684	+	[C/T]	SNP	1	genic
Chr03_010764404	CTTATCATTCATCTCCTCACTCTTCCAACCTCGTAACTACCTTAACAAAGCCACCTAACAACACACCCCTCTTCTCTCTCTCTCACTAATTGTGCATAGGCATAGGCTTATAAGCCAGCCCAGAAAAATGACTGCAGCTGGCAACACCAAAAACACTACCACAACAAAACATCTCACCAA[A/G]ACCTACTTAGATGTTCTGGGGATTTGTTGCACGTCCGAGGTTCCTATGATAGAGAAGATCCTTAAGCCTCTCGACGGAGTTAAAGAGGTTTCTGTCATCGTCCCCTCCAAGACTGTCATTGTTGTCCATGACTCTCTCCTCATCTCAGACCACCAGATTGGTAAGAAATTGATCCATTAA	NSP306_trifida_chr_v3.fa	Chr03	10764404	-	[A/G]	SNP	1	genic
Chr03_010819525	GCCTTTGGGGATTCAACCTTTATGGGAGAAGAAAAATATGGGAGACTTAACACTGTTCCAAATAATGATCATGCTGCTCCCTAAATGAAACCAGTCAATCTCAAAGTAACACACAAATGATATGACACGCAACAAGAGAATGATGTGGTAACTCAAATATCCCAACTTTTATCAAAATCT[A/G]GTGCAATTATCTAATATTCATCAATTGAAACCTACCATTATGAGGCATTACAAGGAAAACACACAACATATTCAGAAGAATAGAAGTTCTAAATGCATTTGATTCACTGTGACAAAGTAAAGCCATTCATTTAAATTGAATGCATAACACATTACATGCAATTCACAAATTTAAGTATGC	NSP306_trifida_chr_v3.fa	Chr03	10819525	+	[A/G]	SNP	1	genic
Chr03_011005165	ATTGTTCTCTTTTTTTTTATTAATTATTTCTGGACTTTTTCCATATGCATATAGTTTGAGAAGGAGAAGGCACAAGAAATGGGATTGGAACAAGTGAAAGTTGGAAGTGAGGAAGAAATAAGTGAGGAAGCAGTGGTGAGGACGTTGAGGAGAGGATTGAGGTTTTACTCTACCATCCAA[T/A]CTGATGATGGCTATTGGCCTGGTGACTATGGTGGTCCTTTATTTCTTATGCCTTTTTTGGTAACACCCCTTATTAGCTTCCTCCTCACTCACCTCTCTTTAATAAATTAGGAATTTTATAATCATATATATATAAAAAAAAAACTTGTTATAATGGATCCTCATCAATATTCGATCTATC	NSP306_trifida_chr_v3.fa	Chr03	11005165	-	[T/A]	SNP	1	genic
Chr03_011115680	CTACGTACTAATTAATTAAGTTATTAGTGTACATACTATATATATATATATATATACGCACCATATTGGCCCCAAGGAATGAGGCAACGAGAGCAATGAGCCATGTCAAAAGCTTTAGAGGGATAAGGAAGTCTCTTCGAGGCTAAAATGCCAATCAAAGCAGGAACTCCTCTTTCCAAA[G/A]CGAATTGGACTTGAGCTTGGTGAGTGTCTCTTGGTGCAAACGACATTGTAAGTATGTTACGCGACAAGAGATATGCACCAAAACTAGCAACCTAGTCAGTACATACAATTTAAGTTTCACTAACGTATATATAGTAGCAAGAACGTGTATATATATATATTCTAAAATACAATTTGTAAC	NSP306_trifida_chr_v3.fa	Chr03	11115680	-	[G/A]	SNP	1	genic
Chr03_011177985	AAATATTTGTGATTTTGTCTTCCCCCAGAACGGTGGTATCCCACTAAGGAGAATGTAAAGAATAACACCAGCACTCCAGATATCAGCCGCTTGATTATAACCTCCTGCCAACACCTCAGGAGCTATATAGAACGGACTACCAACAGTACCACGCAAACTCTCTCCTGCATTGGAGAAAAA[G/T]ATATGCAAAGTCATTTTCTGAGCAGAAAATTAGTACGAATATTATAGGGACAGCAAAGCATGCCTGGTCTGATATACGTTGCGAGACCAAAATCAGCTAATTTTATGGGAGAAGAAGAGGCTTTTGTAGCTAAGAGAATGTTTTCCGGTTTTAAGTCTCTATGAACAATGCCTTTGTCAT	NSP306_trifida_chr_v3.fa	Chr03	11177985	-	[G/T]	SNP	1	genic
Chr03_011364482	GGACGAGATGAGTGACAGCGTGGACCGGCTCAGCAAATCGGTCCGGGAGCTCAAGAACATGGGCCGGGCCCGGAGCCAGGACTTCCAGTGGCACATTAGCAATGCCCAGACGTGGATTAGCGCCGCCCTCACCGACGAGAACACCTGCACGGACGGGTTTGCGGGCCGAGCCTTGAACGG[C/G]AAGATTAAGGCCTCCATTCGGGCCCGGGTCACCAACGTTGCCCAGGTCACTAGCAATGCTTTGGCACTAATCAACCAGTTCGCTTCTAAGTACAACTAATCACCGGAGACGTTGTCGCCGGTTTAGCAAGCTTGTCCGTTTTAAGGTTGTCTGTTTAGTGTTTTCAAAACGCATTTCACT	NSP306_trifida_chr_v3.fa	Chr03	11364482	-	[C/G]	SNP	1	genic
Chr03_011491756	GGTGACAAAACCAGTCTTCTTGTCACACTTGATCCCCGACCAAGAACACCAAACATTCTCAAACCCCGGCTTCGACAATGCCGAGGTCGGATCCCAATCACGAAACGTGTCATAAGGATCTTTGAGCGAAGATTTCAACGACAAGAGCGATACTAACTGAACCGAAACATTTGCAGACGA[G/A]GGAGCAGAAAACACCGGCGAGAATCTTGTTAGTACCAACAAAATCAAGAAACCCAAAGGCAAAACGAAGCGAGAAGAAGAAGAAGAAGAGGGGTTCATAGTTGAGCTATGGGGATGAAGAATCGGAAATGGGGGATAACGGTAGAGCATTAACAGAGGTAAATTTAAGGTATGGAAGGTT	NSP306_trifida_chr_v3.fa	Chr03	11491756	-	[G/A]	SNP	1	genic
Chr03_011658070	CTTAAAGAAGCTGTTGAAGATAAACAATGCCGCCGCACCCTCACGGCCCAAACCCTCCATCAGATCAAAGCGACTAATATCACAAACAGTGGCCACCAATCTTATTAACAACACTGTTGCTGCCGCCGCCCCGCCGCCGCCGCCTGAGTCTCCAGATTCTTGGAACAGCGACAACTACCA[C/G]GTTTCCGACAACAACATTAATTTCTCCGAAACACCGCAGGTTAATAATAATGATAACAACAACAATATGATGACGATGAGGAGTTCGTCGCAGGTTGTTATATTGGAGAGCAGTCCGAATTCATTTGCGCCGCCACTTTCTGGGGAAGCGCGTTTCTACACGGCGGCGGCGCCGGTTACA	NSP306_trifida_chr_v3.fa	Chr03	11658070	-	[C/G]	SNP	1	genic
Chr03_011815316	CGGCGGCTTTTTGTCTCCTTCACTTTCTCCGGCCCACTCCCTCTCTCTTCTTTCTCCTCCGCCGCCGCCGCTGGGGCTCTTTTCCTGCGAAATTTCAACCGAGCTAGCTCGGTTCTCGTTCTTTGTAAACACCAACCCACCTTCAAATCAACTCTTGTTGGGAGATTTAGAGGCTCTTTT[C/A]CACTCCTTCAGCTCGTTTTCCCCGTTAACTCCTCTCAAAATCTCACCTTTTTCCTCGCAGATTTGAAAATTCACTTTTTTTTTGCCCCTTGTCTTAACCGTTTTCTTACTCGGGTTATCTTCTCAGTTCTCGCAATGTGGGTAGTTTATTGCGTTTGTTTGTAGTTTCCTGCTCTGGGTT	NSP306_trifida_chr_v3.fa	Chr03	11815316	+	[C/A]	SNP	1	genic
Chr03_011968002	GTGAAAGATTCCTGAAAAAGAAGATCCAATAATATGGAGATCACTGACTGTCAGAAAGGATCGTCTTTGAGCTAAGACCATTCATAGCAAGAAATATCTTAACCCCAAAAACTTGTAGTGCTATTTGCTTATTCCTTGAAAACTGTCAAATAATTCTTCCTGAAGATCATACTTTTTTTT[T/G]TTTCTAGCATTCGCTTCATCTGGCTTAGCACACCACTTAAATTGGCTTTACTTTCATTTCAATTTGAAATTGTTGGTTCTCAACTACTCTCTCAAACTTGTTTTCTCATTTGTGAATGTGACTTCAATATTGCTGTGATTAGTGAAATCGATACTGAACATCGCTTTTCTGATGCAGGAT	NSP306_trifida_chr_v3.fa	Chr03	11968002	+	[T/G]	SNP	1	genic
Chr03_012057214	GTTTGGCTTGGGAATACAATAAGATGAGGTCTTTGGGAAGCATAATGAAATTAAAGGGTAGAAAAATCCCTTAACAATAAAAGTTTTTCCTGTACTAATTACTCTAATTAAAGGTCCAGGTATGACAAATTGAAATACTAATTACTCTAAATCCTTAGTCAGTTAATTGACATCACACCT[A/C]ATGGAAAGCTTGCTGAGCCAATACACAGACACTTATCCATGAAAATGAACCCACCAAATGCTCATGTAGCAAAATAGATGGTATTTTTTCCTTCAAATTGTTAGGACAATGGAATATAAACATAGGCTTTCCATAATTTCATAAAGAAGTAGGGCATAAGTCAGAGGTTTGTAGAAGTAA	NSP306_trifida_chr_v3.fa	Chr03	12057214	-	[A/C]	SNP	1	genic
Chr03_012234622	ATAAGACCTTGAAGAAGATAATGTCTCATGTTAATAGTTAATGTAAAGCTGTTGAAGTGATGCCAACCATACTTTCTCTTAAAGTAGTTCTGTAGTTCATATATGAACTGTGGAGACTTCTAAAGGAGTAAAGGTTATCCACATATTGTCTGTACTTATATGTATAGTCAACCATTTGTC[T/A]CTGTTTGTATTTTTCTTTCACTTGCATTACAGTCAAACATAGTTGAAAACAAGTTTCCAGAGGCAGACACATTTCCTAATGTGTCACAGTAGAAATTGAAATATTTCCACTCACAGTAGCAGATTGAGTTAGTAAGACTTATCAAGCCATACCCAGATATCTTCTATCCCTTGAAGATAT	NSP306_trifida_chr_v3.fa	Chr03	12234622	+	[T/A]	SNP	1	genic
Chr03_012366242	CGCCCTTGTCTGTGGAGTATGAACCAGATGACCTTACAGCCTACTACAGAACAGATTTTCTGTATCAGATAATGTTGTCCCAGGATCCTCACAATCCGCTTTTGCTCTGCAACTACGCACAGTTTCTGCAGCTTATTACACGCGATTATGATAGGTAATTTCGAAACTTTAGATACTCTT[C/G]CATAAAATAGGCAGATTCTAGACCATTTCATTGAATTATTTAGTACTTTTTAGATCTTTTAGCATGAACTAACATAGTAATCACTCTGCTATAATGTGTATATTGCACCATTGATATGTTTTGTTGATGGAGTGCGAGTTTTGGCTAATCAAATAGATCAGCCTAACCTTGATATGAACT	NSP306_trifida_chr_v3.fa	Chr03	12366242	+	[C/G]	SNP	1	genic
Chr03_012526863	TTCTATATATAGTTTTAGATAGTGTTCGTCGTCTTTTCATATGGGGCATGACAATAAATTCATTGTCTGAATATAAACAAAAGAAGGTGTCCCATTACATTTCCTTGTCGTTATAAACTTTCGTTTCAGTGACGAAAACAAAATATCTCCGATCCATCTCTGAAATTCAACGAAATCTAC[A/C]ATGGCTACCACCGCCGTCGTTCCTCACGTTCTCGTCTTCCCGTTACCGGCACAGGGCCATGTAAACTCCATGCTCAAGCTATCAGAGCTTCTATGTATCTCCGACATCCACGTCACCTTCCTCGTCACCGGGCCCACCCACGGCAGCCTTCTCGCGCACTCCGACGTCGGGTCCCGGGGA	NSP306_trifida_chr_v3.fa	Chr03	12526863	-	[A/C]	SNP	1	genic
Chr03_012688384	ATGTCTGCAACTAAACAGTGCTATTGGTTTCTGGGTTTTTCAGGGTTGGAGTAATGGGGTATACAGAAGCATTGAACACAGAGCTGTTACAAACCAGACAAAGGCTAGAATCTCCATTGCAGCATTTGTAATTCCAGAAGACCAGGTGGATATTGGGCCTGTTGAAACAATGGTGGATGA[T/C]CATCTTCTTTCAAGAAAGTACAAAAGTGTTAAGTATATTGATTTTATTAGGTACAACCTGGCAAGGAAAATGGATGGAAAATCACACACAGACTATCTGAAACTATAATTTGGTATACAAAAATGTCAAAACCATGTAAGAAATCAACTTGTGACAGAATTTGGTACAGTCAGTGGATGA	NSP306_trifida_chr_v3.fa	Chr03	12688384	+	[T/C]	SNP	1	genic
Chr03_012851627	CAATGTGAAGAGAACATCAAAATTTCGGAAATTATGAATGTGAAGATCAGTCTCAAACTAACGAATATTCTAGTCTAGACCAAGGAACACCACTCTGTAGAGATAGTGAACACAATCTGTACAGATCAATCCACTTTACAACTAAACTGCAAAAAAAAAAAATCCATGATACAATAATGT[C/T]GGGATTTATAACATAAACCCGAGGTGACAGGAGATTGTCGGTAGTAGCTAGCTAGTAAGAGGAAACTGGGAAAAGATCCCGAGTTTCTTTCACTTTTGTATACCGTTCTTACCCTTTTGTCGTCGGCTGTGAATTGCAGAAAGAATGGAGGGAAAACCGAGATGAATTCAGGAAAAAGGT	NSP306_trifida_chr_v3.fa	Chr03	12851627	-	[C/T]	SNP	1	genic
Chr03_013000142	TTGTTTGGATGTCTAGTTGCATGCTAGTTGGTATAATGTGCCAGTACTGTCTGTTTGCTTATAATCATATATAAGAGGGACTGTGTCAGAAACACTAAAAGGGACAATTAAAAAAACAGCTCACTGATCATAATATGATTCATATGCATATATTAGTAACTGTAACTTGAAAAAATCAAT[A/G]CTATTTTTCACAGCTGTGATCACACATCATTCTTTTATTAAAAGTTGGTTAGATCAATTGTACCCTAAAAAAGCTCCATATTACAAATGTCATTCTTCTTTCATATGCAGGCATTAAAAGCAGGCTAACCAATTGAAAGGTAGGCTCGAGCTTAGGGTTTCCAGTCAAAGAAGAAGCTGA	NSP306_trifida_chr_v3.fa	Chr03	13000142	-	[A/G]	SNP	1	genic
Chr03_013144497	AAAGCTTCCCGCCATGGACTATTTGGAAGGGAATGTTGGATAGCCTGCCATTGTCAACACCCGACGATCAGCTATGGCATTATAGACACAATGCGATTTCTCAAGGAGCTTATCCTCCCTGGGTACGTAACAATGTTTGAATTTAACAACGAATACTCTCTGTGCTTTGAAAACTGACAC[A/G]CATAAGCTCGATTGCAGATTGAGGGATCGGATGAGGAGAACTACCCCTTGACGAGGAAAGTGCAGCGCGACATTTGGATCCACCAGCATCCTTTGAACTGTCGTGATCAAAGTGTGAAGTTTTTGGTAGCGGATTGGGAGAGGATCCCGGGGTTTGGCATGGGAGCCCAGTTTGCAGGAA	NSP306_trifida_chr_v3.fa	Chr03	13144497	-	[A/G]	SNP	1	genic
Chr03_013234313	CGGAGAGAAGCTAGTGGAAGAGATGTTGTCCACGGGTTGTGAGCCTGATGTGGTTACCTATAGCATCTTGATGATTTCAATGTGCCGAGATGGGAAACTAAACAAGGCAATCGACCTATTGAAGATTATGGTGGAGAAGGGGTTAACACCCAATATATTTATCTATAATCCATTGATTAG[A/G]GCATCCTGCAAGGAGGGAAGACTAGATTTGGCTATCGATCTTTTGAATGACATGATTTCGAATGGCTGCTCACGAATAATGAATTACAATACTATCCTTTCTGCAATGTGTAAAAGTGGGAATGCTGATCTTGCTATTGGCGTCTTTGAGAAGCTCTGTGAATCAGGCTGTCCTCTTGAT	NSP306_trifida_chr_v3.fa	Chr03	13234313	-	[A/G]	SNP	1	genic
Chr03_013305685	TGCATGAGAGAACAAGAAATGACATTTAGCAAGACAATCATATTATTAACACAAAATGAAAAGATAAGAAATTTAACAAAATATCAACATTCAGAATATTGAGAATCACCTGCTCAAGCTATCCAGTTTTGATCCAGTCAAAGCCAAACTGGATCCTTTGATCTCAGTACCATATGTATT[A/C]TTCAACTTGCCAGCCTGGAGGTCCTCATTGGTAGAGAAACCAGTATATTTTACACTAGTATTAACACCATTGGGAGTCTGCTCATCGGTCCTTTTGCTCAAAAACCCAGGTGGTGTATTGATTTCTGGAAAAACTAAACCTTTGTTTTTAGATAGTTCTTCACTGGAAACAAACTTGCTA	NSP306_trifida_chr_v3.fa	Chr03	13305685	-	[A/C]	SNP	1	genic
Chr03_013373304	CACCACATTGGGACCCAAAACCAGCTGCAGCCAACACTTGCCTCAAGATTTCTATCCATGTGAGGGCATTCAGTGAATCCAGCCAGACTTTTAGAATATATGTCTTATGTTCAACCTGTCAAATTGTGACATTTTTACTCTGTCAGAAAAGGGCTGTTAAATAGAGTAGATGAATTTCAA[T/C]TTAGAGACAGAAGGAAATGCCATGAGCAAACGAGCCCATGAAAGCACATTAACTTCAAAGAGTCTCAATTTTAGAACTAAGTAAGAATGTTCAACACATTATATTCTTGGACGAGTCAATTTTAATTAAGACAGCAAGCATATTCAACACTCTTCCTGCCAATAATACAAAACAAAGAAA	NSP306_trifida_chr_v3.fa	Chr03	13373304	-	[T/C]	SNP	1	genic
Chr03_013448841	CGATCCTTATGCAGACCCTAAGGTCCGACTTAGCTGCCAAAGTTGCTTCCCTACTTCAGCAACACATTGCTTTGTCCTTGGAAAATAGCGAGCTGAAGCAAAAGCTAATCCAGATTCAGCAAGAAAAGCTGCTTGTCGATGGTAAGTACTGGTCTTACACAATGTTGTATCGTGGGCTTT[G/C]TGTGTATTCGCATTGGCATTTCTTTAGCGGCACCAAAGAGACAAATAAGCAGTGATGAATTGTTGTTATAAATGATGCGTTACGTGACTTTGCAGCCCAGTATTGTTCGCTGAGAAACGAGCTGGAGAGGCAAGTCACAGCGCCAAAACGTCAGGACAAGTTCCGAGCCAGAGGTGCAGA	NSP306_trifida_chr_v3.fa	Chr03	13448841	+	[G/C]	SNP	1	genic
Chr03_013595908	GCGCTTATACTTTTGATATGACCTCATTTATTTATAAGAATAGGACAAGAAAAACAGGCCTGACCTGTTGTCCAGCCGGTTCGGCGTCAAGACGTCGAGGTTCGTCTGGTTGGCCACTCCGGTCCCGGCGGTGAGCGCTTCCGGCGGACAGATGGATTTCAAGGCCGCCGCGAGTTTACC[G/A]TCGATCGGCAGGCGTTCGCCGCCGTTCTGGGGATAAATCCGGTTGGCGAACACGGCGCAGTGCGCGATTCCGATGGAGTGGGCGCCGGAGAGCGTCACCATCTCGTCCAGCGACATTCCTTTGTTGGCGAACTTGACGAACAGCTCCTCAACCGCCGCGAACGGCGAGGGGAGATTGGCG	NSP306_trifida_chr_v3.fa	Chr03	13595908	+	[G/A]	SNP	1	genic
Chr03_013756575	TCTATGACCTTGGGAGCCATCCAAATCAAGGAGCTTCACAGCAACGGGCTGGGCCTTCAAACCCGGTCTAAGCTTATCATCGATGAACCCCTTGTGAACCGGTCCAAATCCTCCCTCGCCGAGGAAATTGCTGGAGGAGAAGCTCTGCGTGATCACTTTCAGCTCCTGCAGTGTGAACGC[A/G]TGAATGTTCGATCCCGCTAGCGAGATCGACAGATCCTCCGACAGCGCGGAGGAGCTCAGCTCCGTCGCCGGAATCCTCGTAAAGGACGCCTGCTTCGTAACCTCCCTCCTCGGCTTCTTCGGCGTCGCCGGCATATCGTCGTCATTCCCGGCCGCCGGCGCCGCCCTAAAACATCCCGTA	NSP306_trifida_chr_v3.fa	Chr03	13756575	+	[A/G]	SNP	1	genic
Chr03_013925539	AATACTCTATGACATAACTAGGTTGTAAAGACCCAAACTCATAATATTATGGTTCAGAAAAGATCTGAGTAGCATTTCCTTTCCCAAAACCATATGGATGAATTAGATTGTTACAAAACTGGAATACTGTGAAAACTTAGATGCTAGTGAGGGCTTTCCAGATCAACTTGTAAATTACTT[T/G]GTTGAATTGATGTTCCTTCACAGTCCTCAACTTTTGGATTGCACTTAGAAAATAATGGCAGAGACCATAGTAGTAAATAATAGAAAAGGAAATAAGCCAGAAATTGACACAAGGCTTGAGCATAACTTAAGGAAAATGATTTATCTAGTGCTCTTAAATCTTTATAACTAAAATATGAAT	NSP306_trifida_chr_v3.fa	Chr03	13925539	+	[T/G]	SNP	1	genic
Chr03_014022811	GGCCTTCTCCTCGTCATCGATGCGCAGAGTTTCTATTCCTTTCAGTGTAGATTCATAGTTCTTTGTGCTAGAAATGTTCCTACCGGATGAAGCCTGCTTGGAGGGGTCAGATGAGCCACCACCAAGCGGATAACTTCTCTGTCCACCGGAGATTTTCGGTCCAGTCCCTACACTCGCCTC[A/G]GGAGTGCGAGAATGCATAGGGTCAGAGTCATTTCCCACAGTCAGTGATTCACGATTGCCGGAGACAGCACCTCGCCTCAACGATCCACTTGTTCTTCCCATAGCGGTGGGGGTCGACAACTGCAAGGTTCATTGAACTAGGTTTTTAACATTTACTTGCATCAGAGACAAAGGCAATAGC	NSP306_trifida_chr_v3.fa	Chr03	14022811	+	[A/G]	SNP	1	genic
Chr03_014200655	GCTGCTTCCTTTTTTGTTTTTACTTGCTTTAAGCATTATATTTGTGTATTTAGTGGGTAATATGTTGTTAAGAAAAATAGAATGGTCACAGTTAGCAACAAACTTTGGGAGGTTTCAGCATGCTGCTCAATATATTGCATGTTCATTTGAAATACGTTTTAGAATGAGTCATATGCACGG[G/T]GTTTTGCAGTCTAGTGTGTTTATCTATGATTATGCCATTTAATTTGGTTTGTGATTTGGCAGCTTTGATATCCTCCGTGACTCTCTAGGATTGGTGCGGACAGAATTTCCACATTCAGTGTACTGTGTGGCAGGGACACAGGTGAAGTTTGCTTTCAGTTGATCTCCACAAATTTTAGGC	NSP306_trifida_chr_v3.fa	Chr03	14200655	+	[G/T]	SNP	1	genic
Chr03_014358605	GTTGCATTCATCACACAGCTTAAATGATACAGGAGCAGGACTTATGGAATATAATAATAACTCCCTAAAAGTAAGACCTCTCATAAGTTTGACATCAAAAGTTGTATTTCCAATTAAAATCATTCATAATTAGCAAACGATCATGATCGCAAACTGATATTCAGAAGGACATTATCATTT[A/G]TCAATTTCTTCCTTTGCTCAAACATATAACGGAGCATTAGAGTAGTTAACCACCTATTCTGCGGCAGTTGGTGAGAATAATCACGCAATCAAAAATTAAGGAACAGTGATACTCAATTTTGAGAAAAACAGAAGTGATAAATAAAACACAGCTACAGTGCGGATGCATAAATAAATACTC	NSP306_trifida_chr_v3.fa	Chr03	14358605	+	[A/G]	SNP	1	genic
Chr03_014500622	CTCGGCGCTGAATTTGCAGCTAAAAACCGGCTGCCGGATATTCCCCTGGATCTGGAAAACGACCGGGCTGCACTCCGGCTCACCCTCGAACTGGAAAACGAACCGGGGGTCCGGTTCGGACCGGACGACCAAATGCAGCACCGGTTCGCCGCCGAGCTTGGTCCACCCGTTCTGGAACAC[C/G]ACGGGCCTCGACTCCGCCCCGCTCAGATCAACGCTCACGTGCACTTCCCCGAGCAGCTTCCCGCACGTGACCCCACAGCTCCGCCCCATCCGCCCCGTGAAAACGGACACTTTTAAGGCGACGGGTTTCCCGGAGAGGCGCTTGAGGGTGGGCGGGTCGAGGTGGAACGCGGCGGCGGAG	NSP306_trifida_chr_v3.fa	Chr03	14500622	+	[C/G]	SNP	1	genic
Chr03_014644254	TAAGGGACCGCTATGACACGAGATTGGTGCTTCTATATGAACTGCTGCAGAGTAATCTTAAATGAATAAACAGCATTACCCTTTAAAAACGAGGTTGACACTCCCACGAATGACATTGTGTTTTACGATTCGTGGTAGTGAATATAAAGGCAAATTATCACCGATCTGGCAGGAGTGAAC[A/G]CCAAGCCTGGTCGTTGGGTGGCACTCTCCCAACGAAGATGAGCAACATCGAGAACTCGATGCATCTCTTGTATATTGACCAGATTCAATGGCCACCGACTCCTGTGAGCATCTATTCACATCTCTAAAGACGAGAAGATCCTCTGCAATAACATTAAGTTCCAAAAGATGGGAAAATCAC	NSP306_trifida_chr_v3.fa	Chr03	14644254	-	[A/G]	SNP	1	genic
Chr03_014791131	TAGTTTAGAGATGTCTCAGTTAGACATCAAAACATTTGCATACAATTGTTGCTACTTGATTCATTAAGAACATAGCATCCACTTGTAATTCTATTGTTTGTTATGCTTCATCAATGCTGTGTGTAGCTATTACTATTAACTATTATCACAAATAATGGAGAAAATAAACGAAACTACATA[A/G]GGGAAGCTGTGGTTGTGTTGATGATCATTTAGTTTTTAGGTTATCATGATAAGATAGATAAGGCTCTATTATTTTTGTTATCTATAAACCTATAGTTACGACGTTAGTTAATAACTTGACCAGTTTTAATCCTGGTTTGGTTCATCTAGTTGATGGAGAAAACTGTAGTATATATGCTAC	NSP306_trifida_chr_v3.fa	Chr03	14791131	-	[A/G]	SNP	1	genic
Chr03_014947826	CCTCTCCGACCCGCCTCACGGCGCCTCTTTCCCTTCTCTCTCGTCTTCCTCCTCGCCCTCTCTCTCCTCCATCGACGCCCGTAAGTCTTTATCTCACTATGTGTGTATGTTTATGGCGCAAGTGTAACAAGTGTTCTACGCTTTGTTTCCTGATTTTGCAGAAATTGAAGGCCCAGAAGG[T/C]ACTGTGTATGCTAACGGGATATTTAAGCTCAAAATTCAAATTCCTGAAAGGTAATTTTATGAACAAATTTTGATAATCCGGGAGCTCTGAATTAGGTTTAGTCGATATATTTGTTCCTTGCGATTTTTTACACTGCTTTGATATCGATTTGGATTTGAAGTTCATGTACCGGGTACAAAT	NSP306_trifida_chr_v3.fa	Chr03	14947826	+	[T/C]	SNP	1	genic
Chr03_015091841	TCTCAATCCTCTACCACCGGAAAGTAAAAAATCAAATTAAACAAACAGAATTGTCCACGAAAATTCATCCTTCACGGAACAAAAACAAAACAATAATTCGAGAAGTCCTCCGAAGTTGAAAGGTTTAGAAGCATCAGATCTGGCACAACTACAGCCATCAAAGCTGACTAAAAAAAACAC[C/A]GGAATCAAGCAATTCAAAAAGTCGGAATATACAAAATACAAGTACAATACACTCACCTGAGCGATAGACAGGGTGGAACTGGGAGGAATTGGTAGGGGTTTTACAGATCTTCAGTTTTTGGAAACAACGGATTACAGCTCAGAGTGCTTTTCTGAAAACACGAAGAGAGAGAAAGAGTGG	NSP306_trifida_chr_v3.fa	Chr03	15091841	-	[C/A]	SNP	1	genic
Chr03_015211447	AAATACAGAATTTCGGGTTTGACATCACAACCAACCAGGGAGCTAATGTACATCTTAGTAACATTCACCATTCATTTCTATCATACCTTCGTGTTTTCTTGGCTACTTATTCATTTTACGGGTTTTACCTACTTCTGCTGAATACAGTTTTCCCGTTGATGAGGAAAAGAACATGAAATC[A/G]GTAATCGAGTATTTTCAAGAGATGTATGGATACACCATTCAATATCCGCATTTACCTTGCCTCCAAGTGGGAAGTCAAAGGAAAGTTAATTATTTGCCAATGGAGGTAATTAAGTAGTTGATTCTTCCTTTAAAATTTTCCTTTTAGGCAAAAAAATTCCAAAAATCCTGATTTTGGCTT	NSP306_trifida_chr_v3.fa	Chr03	15211447	-	[A/G]	SNP	1	genic
Chr03_015397974	GACGCTGAGATGATTGCAAGAAGAGCCATAGCCTAAAGCAGTGCAATCAGAGAGGCTGCAAGCATAGTCAATGTTTCTTGGCAAATCATCAAGTTCTTTAAGGTGGGGGTTCAAAATGCACCATCTTTTGTGCATATAAGCCACCCCTTCTACTGCAACAAGGCCTTTGTTGAGCTTTTT[G/T]CCTGATAAATCTAGCTCATATTTTGGCTTCCCATCGAACTCGAAAATCCCCCAATGCCTCTCAAAACACCCTGGGGCTATGCTCTTTGTGTTTTCATCAATTAGGCTAAAAAGGTAGAAATCTATGATTTTCCCCTTCCTAGCTGGAGTCCCTTCTCCACTCAAAGCATGTTGGAGAAGT	NSP306_trifida_chr_v3.fa	Chr03	15397974	+	[G/T]	SNP	1	genic
Chr03_015522151	GCACAATCCATCAGCCCAGTATTGATATTTTTGAATCCTTTGATGAGGTCCTTCTCTCTCACTCTCTCTCTCTCTCTCTCTCTCTCTCTCCATGGAGAGCCTTTTTCCCTGCCTTTCCAAAGCATTTAACTTTCCCTTGGTATGAATGTATGATGTCCTTGCTTCCAAATATAGAATTGT[T/A]ATCCCTTCTAAGTTATGTTGTAGCAGTAATCTAAGGCAAGAATTTTTATCTTCGTGAACACATTTTCATTTCCTTCTGCTAATACTCTTTTAAGCCCATGTAATGCTGCAGCTCTTGTTAATGAAGCGGGGTGGAGAGCTCATTTATGCTGGAGTGCTTGGTCCTAAATCTTGCAAGCTG	NSP306_trifida_chr_v3.fa	Chr03	15522151	+	[T/A]	SNP	1	genic
Chr03_015699630	GTTCCCATCATACCTTATTGTCAGATTTCCAGTCTCACCGTAAACTGGATTGTCCCGGTTCGCTACCCAAAACGCCTTCTTATGAACATCTTTCTTGATCCAAGTTCCCAAATAGTGGTTCCCTCCAGGATCACCTGTGCCAAAAAATCCTAATTCAAAGATTCCATTTGCAGAAACTAA[G/T]GTTTCACCATTCTGCAAGGTTTGGCCTTGTCTAAGGGTGTCAAAAGCATGACAAATGAACACAAAATTGCAACAAAATGTCAGACAAGAAACAACAGAGGGGACAGATATTCTTGCTGTCATCTGGACCCACAAGTTTCTGCTGCAAACAAAAGTTAAGGCTCTTGTATGTACAATACAA	NSP306_trifida_chr_v3.fa	Chr03	15699630	-	[G/T]	SNP	1	genic
Chr03_015855213	TTACCCTTATCTTCTAATAAAAAATCACATTTTTCTTCTCGAAATTGTGTATAACCTAATATTCATCGTCATTGACGTTGCAGGTTTCACCAACCTACAAAGAATGGCCATAGGCCTAGCGCTCTCCACAATGGGAATGGGAATAGCAGCAATAACAGAACACAAAAGGCTAAGCGTAGC[A/C]AAATCCGAGGGGCGCAACGTTTCAACGTTACACATGAGTGTTTTCAACCTCATCCCACAATTCTTCCTAATCGGTTCAGGCGAGGCCTTCATTTACACGGGCCAGCTCGATTTCTTCATCACCCAATCACCAAAGGGGATGAAGACAATGAGCACCGGCCTCTTCTTAACCACCCTTTCC	NSP306_trifida_chr_v3.fa	Chr03	15855213	-	[A/C]	SNP	1	genic
Chr03_016007756	TATAAGAAGATTATAAGATGATATAAATATGTAATTGTAATAAATCTAGATTTTGAAATTAACAGCATATATAGGTCATACTACATTGTAACAGAGTCAATAGTACCAAAAAAAAAAAAAACATATATAGGCCTGACGAAAACTTATTCCAATTAATTCTTAAAAACCCATCCATTCGAG[T/G]ACATATACATATAAGTAATCAATCTCAGCTCTGTCTTCTCTACGCAACGGTTGAGATGGATGCATAATCGCAGTGATTGAAGCCATACCACACGCCTCTGGGTACAAATCTGTTGTATATAAACGTAACATACCTGTAAGCAGACATGTACACAGTCACCGTCTGCGGTTTCCAGCCGTC	NSP306_trifida_chr_v3.fa	Chr03	16007756	-	[T/G]	SNP	1	genic
Chr03_016205307	TCAAGCATGTGGTGGTTAACGATGATTATCTGAATGCAAATAGAATTTTAGCAAGTGTACCTTGTAGTTACGCGTATGGACCTTTAGTCCCATTGATTCTGCAGCTGCTTCAATTGTAGATATGATGACATTGGCAGGTTGGCGTGATACAAAACGGGTTTGCCGCTTGACATAATCCTG[C/A]AAAAGACATAAGAGCAAATGAGCTGGTTTCCGATACAATGATGAGTTTTCGTCATTCTTGAAGGGGGTAAAAACATAAAGCATACAAATGGAATTTAAAGTTACAATTCTAATACACATGTTTTATGGAACAACATGAACCATTTGAGTTACACTGGCCTTTGCACCAAAGTGCTAGCAT	NSP306_trifida_chr_v3.fa	Chr03	16205307	-	[C/A]	SNP	1	genic
Chr03_016301656	GCAAACGACCTGCTAAACAAAATGTTCTTCCAAGAAACAAACATAAATAGATCAACATGGCAAAGAACAAATACGATGGCCACAACATACTATGGCAAAATATTTACCTTCAGTCTGTGGGTCAGCAACAAATCGCTCTAAGCAATCAACAAAATTTGTACCATTGAAAGGGTCCCCACC[A/T]ATCCCCACACAGGTTGATTGCCCTAGGCCAACAGCAGTTGTTTGGAAAACCTAATACATAAGAGATGGAATCATTACAAAATTGCAAGGCAGAGCTCCTTTTTTTTTTTCCAATATTCATTCCATGACTGACGTCACAATTTAATGATTTATGAGTTAGAGATCAGGAGTGTGGCGGTCA	NSP306_trifida_chr_v3.fa	Chr03	16301656	-	[A/T]	SNP	1	genic
Chr03_016458281	ATAAACACCAAAAATTATCAGACATCACTGTTCGATTGGAAATGCAGAACCAGTCAAATGTTTTGTCTAGCCATCAAACTAAAGGCGAATTAACATTCGTTAGCCATTACCAATCATGCTTAGTTTTTAATTAAACCTTACGACAATGAAATAATGAAAATTTAGATTCAGTTGATCAAG[T/A]AAACACACAAGAAGAAAGCTATGCTACACTAGCATTTTCTATGGTTTTCTGCTTATCGATTCTGCAAGGGAAAAATTGGAACTTTTGTAAAACTAAAAAGCCATAGCCCAATTGGATCAGTAAAGAAGTTGACTTATGACATAAAACTCAATTAATCTCTCAAATCAATTGAAACAAGCC	NSP306_trifida_chr_v3.fa	Chr03	16458281	-	[T/A]	SNP	1	genic
Chr03_016614376	TTGGTGGAACGTGTTCTTCCTCTCAACCGCGTTCCATGCTGCACCTTGGCAGTTGTATACTCCAAGCACCCCGGTGTATTTGTTCATGTTCCAAATCTTCAAGAGGCTGAAATTACATTACATGAACATAATAATAATTATTAGTTCAATTTAATTTTTTGCACCATGGTTCCAACTAAC[A/T]AACAAGCAGTTCTGAGAAATGAGAATATAATAGCAATGCTGACCTAACACCATCTCGAGAAGGGTCAGAAAAAAGGCAATCCTTTGTAGGGCGGCCAGGCAAACGAGCTCTAAGAATTGAACCATCAGGGAGAACAAGCTTCCTTAGGAGCTCAAAATTGTGTTTCCCAGGTGCATCACT	NSP306_trifida_chr_v3.fa	Chr03	16614376	-	[A/T]	SNP	1	genic
Chr03_016753469	GAGGGTTATCAACGAACACATGGAAAATACAGACAAGAAACAAACGAAAGACATCGTTGATACCTTAATTGGGATCATGGAATCTGGGCAAACTGAGTTCCAGTTCGATCGGCGACACGTGAAAGCGCTCATGTTGGATATGCTCGTGGCGTCTATGGACACTTCAGCAACAGCAATAGA[G/A]TGGATACTCTCAGAAATCATAAGACACCCAATGGTGATGAAAAAGCTGCAAAAACAATTGGAGGAAGTGGTAGGCAAAGATAGAATGGTGCAAGAATCTGACCTCAAAAGTTTACACTACTTAGAAATGGTGATCAAAGAAGCCTTCAGGCTTCATCCAGTTGCGCCATTGCTGCTCCCT	NSP306_trifida_chr_v3.fa	Chr03	16753469	-	[G/A]	SNP	1	genic
Chr03_016901792	GAATGTGAGGAATGTGTATGAGTGGAAAGGCGTGAAGTTAGAAGTAGATGAAACAATGTACGATTTCGGCACTTTATATGAGATTGAATGTGAGAGCACGGAGCCAGATAAAGTGAAGGGGATGATTGAGGAATTCTTGAAGGAGAATGGCGTTGAGTATTCTTATTCTGAGAAGTCCAA[G/A]TTTGCAACTTTCAGGGCAGGGAAGTTGCCTTAGTATGTATAGTAAGTCAATTTCAAGAATTCCTATAAATCATTCAAAAGTTATTTGAGTTGTGATGCTTTTTATGTTCCTATGTATTCATTGGATTACATCCTATAACTGTGTTCATTGTAGGCTTGTCTTTTACAGTGTATATTATAC	NSP306_trifida_chr_v3.fa	Chr03	16901792	-	[G/A]	SNP	1	genic
Chr03_017016034	TCTAGCTTTTTCAAACTGACCACTGTGATATCCAACTACTCCTTCTAACAGCTCCAGTCTTACATGTCTAGAGACAATAAATTAATATAAAAGAATATCAATCAAAATACTAAACTAAGCTATATTGTGCTGGCAAATTTGATATTAACTTAATCTATACATCAAAGGGTATACTCACAG[C/T]GCAATCTCAGGATAGCGTCCCCCTTGAAGAAGTCTAACGCGACTAGCTTCCTTCCCATGAGCACGCTCAAGCCCTTCCCTGGCTTTTGCAAGGCGGATGCCTGCAACTGAGAGCCAGCTGATGTCTTGGAGCATAAAGTAACACCACACCAAGTCTATTTGCAGAATGGCTACATTATCA	NSP306_trifida_chr_v3.fa	Chr03	17016034	-	[C/T]	SNP	1	genic
Chr03_017205290	ATAACCTTTTCATCATCTAATTGAAGCTGTTCAGTCATTTTTGGTTGGTGAATATTTTTCATCCTTCTTGTCAATGTGTAAAAAACTTACTACCCAACTATAAAACACATTTGACTGCTTCATTTTCTTTACAGGCTTCTCTTTTAGTCTTTTTCATATCTGTATTATACTACCTACATT[G/A]TGTATTAAAGGATATAAACCGAATTACTGTTTATTTAGTATTATTTTCCATGATCTTTGCTCATCTGTTAATTTCTGCCATTAGTGGAAGCTACCAACTGTATAATGTGTTATCTGCAGGTACTGGATGAAATACATCGCCAACCTGCGCCACTTTCTTTATCTATGGCTTCACTTCCAG	NSP306_trifida_chr_v3.fa	Chr03	17205290	+	[G/A]	SNP	1	genic
Chr03_017353674	GGTTAACTTTGTTGAGAGTGATATCAAGTGGCCTTCAAGATGGGATGCTTATTTGAAGATGGAAGGGGCAAAGGTGCATTGGTTCTCCATCCTGAATTCCCTCATGGTGATCACTTTCTTGGCTGGAATTGTGTTTGTGATCCTGTTGAGGACAGTACGGAGAGATCTGACTAGATATGA[G/A]GAGCTTGACAAAGAGGCTCAAGCCCAGATGAATGAGGAGTTATCAGGGTGGAAACTTGTTGTAAGTGATGTCTTTCGAGCTCCAAGCAATCCAACACTTCTGTGTGTGATGGTTGGGGATGGTGTTCAGATCCTAGGGATGGGAGTTGGGACTATTCTGTTTGCTGCTCTTGGATTCATG	NSP306_trifida_chr_v3.fa	Chr03	17353674	-	[G/A]	SNP	1	genic
Chr03_017537752	ATTAGCAAGGCAGCTGGCAGCCTGATTAGGCTGTTCGAAATTCAGTTTTTTTTACTAGATAGATTTTTCAGGGGATTGTCATTAACAAGTGTGTAATGATTGCCTGATTGGTAAATTAATCAAATGGCCCAAATAGCATTCATATAATCATATTTATACAAGAAAACTATAGCATCATAA[A/C]AGGTTTTCAAAATAATGATATTTGACATTGGAACCATGATACGTTATAAATATAGAATATTAGAGTTCTTTCTTGACATCAAGTCATGTTTTTTCCTTAGCTGGGTGAGATTTGGTGTTTATTGCTTCTTTTGGATATCAGATTTTCCCCTTGTCTCCCAGATTGGGCATTAATATGCTC	NSP306_trifida_chr_v3.fa	Chr03	17537752	-	[A/C]	SNP	1	genic
Chr03_017643260	AGTATAAAAGGCAAAAGCATTAAAGAATAGAGTGATAGACAATGAATCACTTCCTGAACTGAACACTACACTACATATTTGCTATACCCCTTGGTTGAAGAGCAACCTTTCGCACGAAATCCCCTTCAGAGGTAACGAAGTAGGTTACCTGTAGCACAGAAGGGAGAGATAAGAATAGAT[T/A]ATGCTTCTTCATCCACGATATCTATCAGAGATACAGAGTTCGTAATTCATTCGTAAAAAACCAACTTTCTAGTACTCACAATTTCTAAATCGGTGACTTTATGGAGAAGGAAACCATTTGTTATTTCCCTGACAGAACCACGAACATGCAAAAGATAGTTATGGCACGATATGATGGATG	NSP306_trifida_chr_v3.fa	Chr03	17643260	-	[T/A]	SNP	1	genic
Chr03_017758703	TTACTTTACTAAACTTGAATCGCTTGACAAGATGGTGCATGAACACCAAAATTTCTAATCGTGCATACTCTTTGCCAGGGCACATTCTAGGTCCTCCTCCGAAGGGCACAAATGTGTAGGGACCTGGTCCGCTTCCTTCAAATCTCGATGGATTAAACTTCTCAGGTTCCGAAAAGTATT[C/T]TGAATTTCTATGCGTAGAATTTGCACTCCAATAGATCTGCATATACAATTGTTGTTATATATAAAATATATACACATTAAAGTTACTTTCTTGACAAAATTGTATTTTTGGTCTTTCAGTTATATGTACGGATAGACGGGATAGTGCATATTTAGCCTCTGAATTATATGTGTGACCATC	NSP306_trifida_chr_v3.fa	Chr03	17758703	+	[C/T]	SNP	1	genic
Chr03_017950771	GCAGATTGTTGAACAATAGGAGTGAGGTTGCAAGCACAGTGATGAAAGGGGCGCCAGGGTATTGCAGCGTTTACACCATCGCCAAGGGGAACAAGGTGGCTTCTGGGAGAGAAGCCACCCATCCATTGAAATCCTCGATGGACAGAATATTCCAGAACGTTCCAGAGGGGAAGCTCATCA[C/G]CAGCGCCAGTTACATGTGCCGCTCACGAGCGCCGGACGAGGTGATTATCCAGACCACATTATCCACCGACATCTCCTTGTCCGCCGCCGCCGCCGCCGCCGACAGTTCGCTTTTGGCTTTCCACCAAAACCTGCCATCGTCTCCGGCGGCGTCGAGTTTTAGTTCGTACGCGAGGAGGAA	NSP306_trifida_chr_v3.fa	Chr03	17950771	-	[C/G]	SNP	1	genic
Chr03_018103992	GCTATGGTTGTGTTAAAAAGCCTTGCAATTTTTTAAAGACAACCATGGCTGTCATGTTTAGGTTTGACTGGCTGTCTTTTTCAACAACAGACAGTGGCTGTTTTTGAAAAAAAAATCAAAAATAAAAATTAAAGAATAATAAACGATACACTTAGGATTCATGTAAGCATTAGAATGTCA[T/C]GTGTTAGCCTAGTTAGAGCCAACTATATAGTTATTGCTATTGTTATGCAAGCATCTACCGCAAGAAAACATACTTCTGAAAAAGACCCCCAAAGAAAAAACATTAATGATTGGAACTTATCTCAAATTCAGTTTAGGATGTATCTATAGTTATTTTATTGGCAAAAATAACTTATGATGA	NSP306_trifida_chr_v3.fa	Chr03	18103992	+	[T/C]	SNP	1	genic
Chr03_018245199	CTGAGTAAGAGTGTTTTAGTTTGTTTTCACTAATTAGGCAATTTTCAGGCATTTACTTGATTCAGGATCTTAGCTCTGATCTTCTGAATTTAGTAATTATGTAACATATGGGATTAGAAATAAAAGAATTAGTGGAGTCTCAATAAGCGGTGAAAACTAGAAATGTAAAGAGGACAAAGG[T/C]GGTGGGGGTGGGAGTGGCGTCTTCAGTTATAGTATTCTGCACATCCACAGAAATTAGGAATACACAACCTATATGTAACAAAGTACTTTGAAGCTACATAATTCTGAATTCCCATGACCATGGCACTAAGTAATTATCACACTACAAACTGTAAATAATCTCTTGCTGATTAGGGATTTT	NSP306_trifida_chr_v3.fa	Chr03	18245199	-	[T/C]	SNP	1	genic
Chr03_018383818	GTAGTCAATATTGCTTTGTCTTTTGAATAAATATCCCAATGTAACATCTATGAAACAGGATAGATTTGCAGACAAACAAATATATTGTATTGGAGTGTATTCTTTGTGCTGTTTGAATTTTAGTGTGTAACAAGCCTCATTTTTTTTAATAACTTGGGAGTTAAAATATTTTTCTTTCAA[T/C]TATTAACATCTTCCTATGTTTCAGTACGCAGGAAAAGGGAATGCACAGGAATGAGATCGCTCAACAGCTTAAAGTTCCATTGGAGAAGATCTTGTATCTCTATCACACCCTTCTCTTAGTAATAGATTCAGTAATGTATTTTCTAACTGACTTGTTTTTTTGAATATCAGGGAAGCAATT	NSP306_trifida_chr_v3.fa	Chr03	18383818	+	[T/C]	SNP	1	genic
Chr03_018553078	TAGATGGATGTTAATCTATCAGGGATATGATATGAAGCACAATCAACTGGTTTTTTACATGTTTGTCCTTGTAGAAAATGGATAAAAGCATGAAGATGGATGATACAGATAAGTCTATACCTCCTTGGACATCCAATGATGTGAAGGTAAATAAACTATATATGCAACAGATCAAAACTT[C/T]TGCAATTATCATATATGTAACTCCAGTTCTTTAAATTGAATCTTTTTTTTTTTGGTTTCTTTTAGTCTTGGATATGGATGCAACAAGCAATGCATCCAGAATTGAATTACCACAGCTATCTTAGAAAGAAATGGGTAAGCTAAGCTGAGAATCACATCATCACTAAATACAAATAGCTAT	NSP306_trifida_chr_v3.fa	Chr03	18553078	-	[C/T]	SNP	1	genic
Chr03_018688416	CTACAAACCAGCGTAAACTAAAATTCACTGATTCCAGACCATTCAAAAAGGCAAAAACAAAATTTTTACCTCAACAAACCATTTATAAAATCTTGCAGCATTATCTGTTGGCTCACCATCTCCATACCTGAAATGGAGCAAAATTCCATAAGGAAATAAAGTTACAAAGACAATATTAAA[A/T]TATAGATCCACATAGGAATGGATGGATCCCTACTCATCATCAAATTTAGAGAATATGGAAATTATGATTCCTAGGACAACTTACGTGGCCAAAAAGAAAAAGACCAGACTTTCTTTCTTCAGTTTCTCCTCGTACTCATCATCCTCAGCCGCATAATCATCCTACACCCATATTATTTCA	NSP306_trifida_chr_v3.fa	Chr03	18688416	-	[A/T]	SNP	1	genic
Chr03_018873240	AGATTAACTTCTAATCACAAGCACAGAAGCACTATGCTATAAATTTAACTTTAAAAAGGGATATTTAATGGAACAAGCCAAGGAAAAACATCATTTAATATTTTAATATTACTTTACACTTGGGTTTAGTTAAGCCCCAACACTATCCCAGAACCAAATAGAGAAGATACTAGTGTATCT[A/G]TTGGCTATACTAAATCCCTTTCAGAAGCATGAACCAATCAGCCTTGATGCCTAAGCTTTTTTGCAGCTAATAACCAATTAAAACTAAGCTAGATAACAAGCAAGAAAACCCTCCACTTAATGATTCAAGCATCAAGGTAATGCAGCAGAAACTATATGTTATGCCGCATATATGATATGT	NSP306_trifida_chr_v3.fa	Chr03	18873240	-	[A/G]	SNP	1	genic
Chr03_018956635	TGGTCTTCAAGAGGGTCCTCGATCTCCAGTTTCACTGACCCAAACGACGCCATTTCCGCTGAAGACTTAATCGACTGAACAAGCGAACCAAAATCAAGTTTCCCGAAAGCAAACTGAAAACTGAAATTGGGGATTGCGCGACAAGAACTGAAATTCAGAGGACCGAGAAGAGTAATAGGA[A/T]TCAAATGTGTCTAGGGGGTTTTGGATTTCAATTAATTGGATTTCAAGTAGAGGAAGAATTGAATAATCCAAAAAACCCTAGTCGAAAAATAAAAGGAAAATAATCCCTGCTTTCTGTGAGAATTGCAATAGCGGAAAAATTATGTACATGTGCTTTATATAATATATGGTGAAAATTTGT	NSP306_trifida_chr_v3.fa	Chr03	18956635	-	[A/T]	SNP	1	genic
Chr03_019058879	CGTGGTGCTGCGCTTGGCTTGAGACAATAGGGCTAGTAGCTGGGATTGGAACACAGGTACACTTCCCTTCCAAATTAATAAATGTTCTAGTTTTATGCTGAATATAATAATGCCTTTTTTTTGTTTTTTGGTTGCTTTTTAGGCTTATGCAGGAACACAGACATTGCAAAGCATAATTCT[A/T]TTATGTACCGGGACAAATAAAGATGGAGGATACTTGGCTCCGCGTTGGCTATTCTTGTGCATTTACATTGGCCTTACACTTATATGGGCATTTCTGAATACATTTGCACTAGAAGTTATTGCTTTTATTGATATCATCTCCATATGGTGGCAGGTATAATTTCTAACGACTTGTGTGCTT	NSP306_trifida_chr_v3.fa	Chr03	19058879	-	[A/T]	SNP	1	genic
Chr03_019061616	TAAAGTAGCTTGAGAATTGCTGTGCTGTTGTCTACGCAGATGGCTCCCATGGAGGTGCAGAAAAAATAGCTCCCAAATGGCCTATACAGACTCTCACATTGATGCCCTTTTGATAGCTTTTCAAGACTGACCAAAACTGCTCTGAATACTTCAACTTTATATTCATCAGATAAGTTGGGG[G/A]GAGAATCAGGAAAATTTATGGAAAGTGGGAGGCTTGGCACAATGTCGTGCTGCGAAACGACATGGCAGAAATTCCCACCCCATCTTTCTTGAAGAATGGATTGGCAAAGGGAATGAGTTCCCAGCATTGGGGAGCCAAATGTGATGCACATGACTGATAATTTGGGAGAGGAAATGGTCT	NSP306_trifida_chr_v3.fa	Chr03	19061616	-	[G/A]	SNP	1	genic
Chr03_019179302	TGACCGGAGCAACAAAACTGATTCGGGAAAGGAAGTTGCCTCCACTAACAGTTCTGCTGTGAACAAGGATGAATTAGAGAAACACGAGGAGGAGAAGGAAATCTTGTGGAGAAAGCTGCTTCCTGAGGCAGCATATTTGCGCCTCAAAGAATCAGAAACTGGTCTTCACCTTAAGGTGCT[C/T]GCAGCCTTTATAACAGTACATATACGTTTCTATTCCATTCTATAAGAGTGCTGCAGGTCATGTAGCAACCTTTATCTTCAAGTAGTCATCCTTGAAATATGATCTGAGGATGTAATATACCAGAAACCACTCAAGCCTCTTATCTAGAAACATATAAAAATGAATTATTTTACTTAATCA	NSP306_trifida_chr_v3.fa	Chr03	19179302	+	[C/T]	SNP	1	genic
Chr03_019290855	CTTCTGCAGCAGTTCAAAAAGTTCTGATATTTTATATTTTGTCAGATATGGCTGTCCAAGCATGGATGAGATAGAACATTTCAGTCACCAATATAAGAAAAGATTAGATGAAGCAGGTGCAATGGGAGAATTTCCGGAGGATTTGGCTCTCGAGGTACATATCTGGTTCTGAACTTTTCA[C/T]GTTACTACCTGGACACTAGGTAATCTTGTAACAAGTATAACGTAAAAAAAGTCTTGATTTTTGAAGCGCCACTGTTTTGCTTTTTCTGTTTTCGCAAGGTGTCATCTCCTGGGGCAGATCGGCTACTGAAAGTGCCTGATGACTTGAACCGGTTCAAACACATGCCCATGAGAGTGAGCT	NSP306_trifida_chr_v3.fa	Chr03	19290855	+	[C/T]	SNP	1	genic
Chr03_019452833	TTAATATTTATTAGTATGAATGATTTGAATAACTAATGTTGTTTATTAGATCTTCTGGAAATGAATTATCCTATATATAAATATGTACGTTCATCTACCTCCCACATGTATAGCGTATTCAGAGCTTTATCCCCAAGTAATGAAATCAAATTGAGAGGTTCCCTTCTTTAATTTCTTTCC[C/A]ACGCCTATCTAGTTTTTGTAGACCTTGCAAGAATTCCCATATTTTCTTTGCTGTTTTAACACAAGATTCATAAATATGGCAAGTGAGAAGCTGAGGATAAGCATAAAGGAAAGCACAATGGTGAAGCCAGCCAAGCCTACACCGAGCAAGAAGCTGTGGAGCTCAAATGTGGATTTGATA	NSP306_trifida_chr_v3.fa	Chr03	19452833	+	[C/A]	SNP	1	genic
Chr03_019648424	GTTTCTTTGGCAATCAAAGTACTAAAGAGATAAGCTTAGCAATCAACTAATCATTTACTTTCTAGGCATTTAATGATCTGCACACAAATCAGTATCTCTTTCTCTTCCTTTCCATCTTTTTGTTTAAAAGCAATGATAAAAATTATGAGTACATTATCTTCCCTTCACCACCAAGTAGTA[T/C]CAATATTCATCTTCCCCCCACCCCCTCCCTCTCATCAGATTTTTTGTTTTATCCTGCTAGTTGAAAACTTTGCATCACTAAAAATTCAAGATTCTAGGAAAAAAGCATACATACTTAAGCAACACGGTAATGGCAAGGTTTTTTCAACATTATGATCGTAGCTACTATATTAAGATTAAG	NSP306_trifida_chr_v3.fa	Chr03	19648424	-	[T/C]	SNP	1	genic
Chr03_019709817	AGTACCTGATGACCCACATCCCACAGAATCTTATCCTGCGGTGTGTTGAACACATAATGAAGTGCTACTGTGAGCTCCACAACACCCAGGTTGGACCCAAGATGACCCCCCGTCTTTGAAACATTAAATATCGTATCAGACCGTAGCTCATCAGCAAGTTGCTCCAGTTCCTACGTTAAA[G/T]AATACAACCCCGGCCACCCCAATTTAAATATTTAAACCATCATACAATATAATAATGGACTACTTTAGCTTTTAATTTCTACCTTCACCGACAGATTTTTCATGTGAATTGGATAGTTAATGGTGTCCAAAAGTGGAGTTGGTGGCCTCTGTGAGTAATACAACCCTTTCTCTTTCACTA	NSP306_trifida_chr_v3.fa	Chr03	19709817	-	[G/T]	SNP	1	genic
Chr03_019873498	GTCCTCCCACCCTGTTTGATTCCTCCAATACTCTTGATGTAGCAGAGGATGTCTCCGGCCTACAAAATGACTGTGAAGTGATGATTGGGTCCATATCTGTGCCTGTGAAAAATTGCCTTGGCAGCAAAACCAGTGTGCCATCTGATGATTGGGTTCATGTGACCAGGCGTGGGAAGGGGC[C/G]AAAGGGCAGACAAGATAATGAAGAGCGTGCTTCAGTGGAAGTTGGTGATCAAAATCTATCCTGTGCAATGTCTGTGCAACCATATGCTCCTGATGGCAAAACTCATTCTCATCAGCTGCCATTCTCCAGTGGCACTGTAAAAACTTTTCTTACAAAGAGTATGTTCTCCGTTTCTCCAAT	NSP306_trifida_chr_v3.fa	Chr03	19873498	-	[C/G]	SNP	1	genic
Chr03_019914959	TTTGTACCCACTGGAACTCCATTTTCAGAATTCATAAACTGGGCAAAGAGTATCACAACATGGCAGTGGCAGAAGCTCACCTTGATATACACAATAGTAATGCATTATCCACCTTGGCATCATATCGATTCTCCGGTCTTCAACCCAGCTTAGAACATTTCGATCTTCCACCACAAGTCT[G/A]CTTGTTTGCTTCTTCTCGACAAAAACCTTTGCTACTTCGCCTTGGAGAAGCCGAGAGAGCACCTAATCCCTAATTTGAACATCTTTTTAGAGAACTGCTTCCATTCATAGACGATATTGCTAAAAATTTCCTCTCTTGACCCAAGCATAGAAGCTCCTGCTTTCTCTCTGGCCAATTAGA	NSP306_trifida_chr_v3.fa	Chr03	19914959	+	[G/A]	SNP	1	genic
Chr03_020062162	CCGGTGGTCCCCGAATGACATTGAATGCATCGTTCTGGTTTCAGCTCCAACAATAAATTACTTTGATTTGGACTGACCAAAACACATGAAAATAAAAGAAGTGAAGTGAAGAGGGGGTGATGGAAGAGGAAGAGGAAGAGCCACTACTGCTTGAAGAAAACATGGAGGAAGAGGCGGCGG[C/T]GCTAAATCGGAAGGCTTTTGTTGGAGAGGTGAAAGAGGTGAATCGCATAGCTCTGCCCATGATTGTGGTCACAGTTTCGCAGTATCTCTTGCGCACTTCTCCAATGCTAATGCTCGGACATCTCGGGGAGCTCCCTCTCTCCAGTGCCTCCATTGCCACTTCTCTTTGCAATGTCACCGG	NSP306_trifida_chr_v3.fa	Chr03	20062162	-	[C/T]	SNP	1	genic
Chr03_020200737	GCCCCGCTAAACTTGGCCTTTACCGCCCTCCGCCCAATAATTTAATTTATGATATGTTGTGCAGGCTAGAGAGATTACCTCACCAAAGGCAAGAATGAGAGTTACTGAAATTAGTATAGCACCCCATGCAGGCAAAAGCGCATCAATAAATATGGGCAGGGCCTTTTGAAAAACATATCA[A/G]AAAAAGATTTATTAGGACCACAGAATAATCAAGAAGAAGCAGGCCAGGCATTGAAATTCACACAACAAACCTCCATTGCAAGGGCATTACATATGAGAAGGGTGCAGAGGAGCAAGTGCTGATTCTTGACAATGGGAAGAATCTTCTCTGTGACCAACAAATTAATCAAGAAAACTAAGA	NSP306_trifida_chr_v3.fa	Chr03	20200737	-	[A/G]	SNP	1	genic
Chr03_020286795	CTCACAATTTGCTTTGGTACGCCGCTTATGAGCAATGATGGCATGCTTAAATTCTTTAGTAGCAATACACCGCTTTTGTTTTGGCAATGTAGCCTCCACACTTTGCACAAGTGCATTAGCTGCTGATATGGAAGCTTGAGTCTGCATTCTAAAGTTAAAAAAGTTCAATAACAAGGCCTC[G/A]CCAAACATCTGCAACCAGAAGCAACTTTGGCAAGAGAGGAGAGGAAAATGCAACATCTACTACCGTACTACAACATCAAGGAATGCTGACACTGATATCAGCACAAACATTCTCAGAATTTGAACAATTCAACAAATGCTGCACAGGACAATGTAATTTTTTGGGACTCCATAGATGCCC	NSP306_trifida_chr_v3.fa	Chr03	20286795	-	[G/A]	SNP	1	genic
Chr03_020356681	AATGTGGTTTTTATTGTCCTGAAACTGAATCATCTTCATATCCTCTTCAAGTTGGGCCTTCCAGGTTAGAAGATGGGTTTCATCTTCAGGTGGCCTTATCTCAATATTGTAGGGAAATAATAGACTGATTTTCTCATCAATTTCCCCATAATCCTCATCGTGCTCGAGCATCCGGGACCC[A/G]AGAACCAAGACCGACCCTGATAGTTTCTTCAGCATTCTGTCAAAAAGTTTGTAAAATCTCGGAGATTGAAGGTGTCTATCTATATCCCTGATGTAGAGAATGATGCACTTAGTTGCCGAGATTGAAACCAAAACCTGCAAATAGAATCTCGTCTTTGTTAACAGCATTTAAAATGTGTAA	NSP306_trifida_chr_v3.fa	Chr03	20356681	-	[A/G]	SNP	1	genic
Chr03_020434380	ATTTCTTCGGCGGATGAACGGACCTGATCTTGTTTGGTAGGTTTTTCAGGCGAATCGAAAGCGCGATCGAAGGAATCGGACTTGATAGGTTGGGCGAACAGAGGCACGAGGAAGCCATTGGAGATGAGCTGATCGGCGTGAAGGAGCGTCAATGGAGATTCCGACACCGGAAAGTCGAAG[C/T]TGCTAAAATCCGGGAGGCTAACACTGAAGAATCTCTGAGAAGGGGGGAGTGTAGGATCCATTTCAATGAAGGAAGCTTCATCGGAGCCCCGGAAAGAGCCTTCCGGATTCACTGACCAGCTGTGGGAGAAGCTCTCAATGGAGAGAGAGTGAGAGGAGGTTTCCATGGCTTTGAGATTTT	NSP306_trifida_chr_v3.fa	Chr03	20434380	-	[C/T]	SNP	1	genic
Chr03_020497436	TCTGAGCCTAGGCAGTATATTCAGATTCAGAAATTCAAGATCACAACACTTCCATTCCAAAGGCTTTCCCTTCACATCAAGGATCTCAAGATTTAGATGTCCAAAACGACCTTTAAGAGCATCATCAGTACAATTCAAAAACTCAAAAGAAACTCCTATTTTAGGATATATCAACCCGAA[C/T]GGAATCAGAGCAGAACCTAAAACAATTGAGTCCGTTGAACTAAAACCCCATCCATAGCTCTTAATTCCTTTCTCTAAAAGCATTAATCCTCCAAATTCATCAACTTTCACATTATCCACACACTCCACGGGGACATCTCTCACATCAATCCAACTAAACTGAATATCTCTATTAGCAAAC	NSP306_trifida_chr_v3.fa	Chr03	20497436	-	[C/T]	SNP	1	genic
Chr03_020594345	CCAAATTGATCCATAAGGAACTAATTTCAACCACATATAGTAGCGTATGGTACCTACCACATTACCTCATTTTGACAAGCTATAGACTTACCCAATTCGACTACATACAGTAGCCTATAGTAAGACCAAACTGACTAAAAAAGAAGCATGTTGAACAAGCCATATGCTTCAAAGACTTGC[A/T]AGTCACTTCAACCTAAACAAAAATCCAAATATGAAAATCTTAATACACTGTCCATGCAGGCTTCCAATATGTTAACATTATGGAAATGAGACTTGAAACCCAAACTAGTTCATCAACAAATTCGAAAGAATGAATACCTTCCTTTGCTATTGCATTCGATTCATGCATACCAAGATACAA	NSP306_trifida_chr_v3.fa	Chr03	20594345	-	[A/T]	SNP	1	genic
Chr03_020662880	CAACATCCCAAAGCTATAAACATCGGCTTTGTGTGAAATTCCACCAATGTTTCTGTAGCACAATTCCGGTGCCATGTAACCCATTGTGCCTCTTGCTGCAGTGAGTGACACGAGACTATCTTCCACAGGATACAATTTCGCGAGTCCAAAGTCAGAAACTTTTGGGCTAAAGTTCTCATC[A/C]AGAAGAATATTATGAGGCTTGATATCAAAGTGTAATATTCTCATGTCACAACCCCTGTGTAAATAATCAATCCCACGAGCCACTCCAAGGGAGATCTCAAACATTTTCTCATGGCTCAATGAAAAGCTTTCTTCTTTCGGGAATATGTATTTATCTAGGGAACCATTGGGCATGAATTCA	NSP306_trifida_chr_v3.fa	Chr03	20662880	+	[A/C]	SNP	1	genic
Chr03_020749108	TTCAATCCTACCGAAGATCCTACCAGGAGACTTGAGCAAATGGCATCTCTAGCAACAGCATTAACAGCGTCGGGGGCAGAGTTCAGTAATGAGCTTACTTATATGCCAGGCATGGCACCGAGGAAGGCAAATTGTGCTGCACTTGAGCGAGAAGGGATGCAGGTATGTTGAGTGTAATCT[C/T]GCATTGTTTTAAGTGAACAAAGTGCATAACTTGATCAAGACTGGTTAATAACCTTGCTTTCTGAAACATGGAAATGCATATTGACTACTGAGTGAATGTATTTGGCTAGTGTACATTGGTCATTAACTATTTTTGTGTCTTTATGCTTTCTGTAACTAATGAAGTTAACTGATTAGTTTA	NSP306_trifida_chr_v3.fa	Chr03	20749108	+	[C/T]	SNP	1	genic
Chr03_020812347	CCTGAGACTATTGCTCAGGCATCTGATTTATGTTCTAGTTGCCTGGAGTCTACCTCTAATAGCTATGAATATGATTTGTGGGTTCGAAGGCCCAGAAGTGTAAGAGAGCGCCGTAGGAAGTTCCTTAATGAATGGATGGACTTATCGGTAGATAGGGCGCCCAGTGAAGATCCAGATGAT[A/C]TATATGGTGGTGCCAATGCCCTTAGTGAAGGGATTGATAGAATTATGGTAAACACTGGGTCTGTGCTGCGAAACTCCATCCCTAAAGATGAATTTTCCTTTAGCCAATCTTCTGTGTCGGGTTCATCAGAAGAGTCGGGTTCACATGCGAACTTCATATTTGGAAGTGACAATACAGATT	NSP306_trifida_chr_v3.fa	Chr03	20812347	+	[A/C]	SNP	1	genic
Chr03_020946916	AACTAGTCCATCATTGACATCTTATGTATTGTTGTAGTCTGAGTTTCTCTTTTCTTTTATTTCTGCATAGAAATCATGGTGTGACTTCATTTCAGGTTGCTGATTATAATGTGCAAGCTGCTCAACAGGGCATAGTATATATAGATGAAGTTGATAAAATAACAAAGAAGGTACTATTAC[C/A]TGTTTGGACCTTGTACTGTTCTTATCGAATATCTTATGAAAATAACCTAATTACTCTGTAATGGTGGTTTGACAGGCTGAGAGCCTCAACATCAGTAGAGATGTTTCAGGGGAGGGTGTTCAGCAGGCATTGTTGAAAATGCTTGAAGGAACAGTAAGTGCTGCATCTATGATTTTACGG	NSP306_trifida_chr_v3.fa	Chr03	20946916	-	[C/A]	SNP	1	genic
Chr03_021096468	TTTTTATAAACTTGTATTATTTTTATGAATCTAAGTCCATAATACAGCATAAGCCTTTGTCCATAATATAATTTACGAAGGTTAAGAGACTAAACATAATAGTCTAAAAGCCTTACAAAACATTAGGTCTAAATTCAAAATTCAGCCCAAAGTATTTAGATCTAACATAATGATTTTTAT[A/G]TTATGATGTAGCTGAGCATTGTCTGTTCCGATCTTCCCATCCCTCTTCACATGTACCAGAAAATACAAAATTACATGGTAAAAAATAAATAAACACTGCTATAATTTGGAGCAGTAAATAATGTAACAAGGTTGCACCTAATTTGGTGTATAAGTATATCCAGGCGAAAGGGCAGAGATT	NSP306_trifida_chr_v3.fa	Chr03	21096468	+	[A/G]	SNP	1	genic
Chr03_021234320	AAACCTCTTACAGCCCATGAGTGCTGGTGTTGTGACTACATTTTTGCTCCTGATTTTTCTCTCTGTTCTTTTGCCTATTGATACCCAACAAAAGACTTCCATGTACATCAAAACGATGGTTTTTACTTCTTTCCTCGGTTTTCTGTATCACCATTGTTTTATATAATATCTTCCATTTTT[A/G]CTGATTCTAAATCCATTTTACAGATCCACAGCAAAATTCTAACAATGCTTGCAATCATATGCGAGGTCTGTGCCCTTGTCTGGTAAGTTGTTGATCATCTATTTGTTCATTTCATTCTTCTAACAAACGGTTCTTTCAAGAATGTCACATGCTCTTTTATTACATTCGTCACTTCGTTCA	NSP306_trifida_chr_v3.fa	Chr03	21234320	+	[A/G]	SNP	1	genic
Chr03_021394245	TCCGCTTTTTTATTTTTCTCTGAATATTCTCTTCTTTTAAAAGCTGGCGTTGAATCGTGTATACGATTCGTATATCCTATGATCTTCTGGTTCGGTTTTTACTACTCGATCCGATTACTGTTTGGCGGAGCTTGCATGTTTCCAGTGATCGATCTGCCGTTTTCTGTAGCATATCGTTGA[T/A]AAAGCGTGTTTAAGCGTCACTGTTCTTAAATTTTTTAAAACTTCTAATCATGGATTCGGATCTGTTTTTCGGGGTTTGGAACTGCTGCTCACGGAGTTGACTGCTTTGAAAGTAAGATCGGATCCGTGTTTTTCTTGAGCTTCGTTTTTTCTCTTTGAATACAGAGAACAAAAATTTTCA	NSP306_trifida_chr_v3.fa	Chr03	21394245	+	[T/A]	SNP	1	genic
Chr03_021531984	GATATGACATTTGGGAATTTGAATACTGCTGTATGAACCTGGGCCTACTTGATGCATACTCCACTGGGAAATTCTTTACTTGGAGCAATGGTTCTAAAGAAGCAAAGCTGGATAGATGCCTCATTAATGATATGTGGTCTAGCAATAACCTGGCATGTAAGGCGGAGTTCAAAAATATGG[T/C]CAGCATCTCAGACCATACTCCTATTGTTATTAGCATCTTTACCCAAAAGAAATCAGGTAACAGGCCGTTTAAATTCTTAAATATGTGGTCAAAGCACAAAAAGTTCAAAGAATTAGTCGAGGCAGTCTGGACTGAAACAGTGGCGGGGACACAACAGTTTGTTCTTTCTCAGAAATTGAA	NSP306_trifida_chr_v3.fa	Chr03	21531984	+	[T/C]	SNP	1	genic
Chr03_021693379	ACGGATGATGCGTCGCCATGTCGCAAAATCTTCTACATTCAGAAGTTTTGACTGGGATTCCATTGAAGGGGAAGATCCCTTAGAGGGCATCTCAGTGGTGTTGTTCTCCATGCTATCCATGGAGGGAATATTTTGGATTGTAACAGGATCAGCAGAGGAGTCCGAGTCTGATGATTCAGA[G/A]TCAGAGTTAAAACCTAGCTCTGTGATTCGTCTTGAACCAGCATTTCCATAAAACAAAGAGTCAACAGGATTGTCTGAATATTCATTGTATGGGCTTCTTTCCCCGCTACAGAGGGATTCTCTACAACTAATATCTTCAGAAACTGGAGAATCCACCACTCCAATGAGACTTTCATTGTTT	NSP306_trifida_chr_v3.fa	Chr03	21693379	-	[G/A]	SNP	1	genic
Chr03_021764193	CAAATAGCATTATATTCACCCTACCATACCTTATCTTACCTTGATCTAGCCACCACGGGGTTGTAGGGTGATCGATCGACTCTCCCATTGACACAATAGAAAGGACCGGTAGTATTATATACACCCTACCATACTCTACCCTACTTTGACCTGGCCGCCACAGGACTATAGGAGGATCCA[C/T]TCTTCCATCCACACGGTAGAACAGATAGCATTATATTCACTTTACCACACCTTACTTTGGCCTAGCCACCACGGAGCTGTAGTGGGATCCTGCAGGAGATTAAGATAGTCTCTTACATTAACATTTAGGTATGTAGTGGCTTGAGGGCGTTTAGGTTAATGCGTTGATACGATTTGGGAC	NSP306_trifida_chr_v3.fa	Chr03	21764193	+	[C/T]	SNP	1	genic
Chr03_021895148	AATTTGTATTTCAGTTTTTGATTGTTTCGTAGGGTTTTAAAATTAGGGTTTCTGTGGAATTGGAGTCACCTCCGATTTTCGTTAGCTGATGGAAGCCGCGGCTGGTGTTGCCGCTGCACGCGGCGTTTCTCTCCCAGTCTCTTCGGCTCAGGCTTCTCGCAAGGAATGGCGCGCTGTCTC[C/T]GAGCAATCTCTGAGGAATTCCACTAGCGAGGTACTGGAAACATTCCACTACCATTGCCTTTGTACTGATATTAACTTATGTTCTGTTTGCATTTTCTTTATATATTAAAAAGTTCTTTTTTTAAAAAAAATATTTGTTTAGGAGATGGATCGTTCGAAGTTAGGGCAGTCGGATGAAAGG	NSP306_trifida_chr_v3.fa	Chr03	21895148	+	[C/T]	SNP	1	genic
Chr03_021910608	ACCAAACAATTCAATTTAAATCATCACATTTAAACCACCTGTGAGGAGTTTGCTGATCCTTGTGGTTGTTGAGCATCAGCAATTGCAGCTAAATACATCAGATTCTTCTGAAGAATGGCTTGATACCTATAATGTCAACCATTGTGCAGTGCACCAAGATCATTCTCAAACTTTGCATTA[G/C]CAACTCAATACAAAATTAGATATGATGATCACTATAACTGAAAAGTATCTCCTCTAAATTTCACCAAAATTATGTCATTATTATGTTCATATCTATGGTATATCAATCCAAACTATAACATACTAATACAAATATCAAACAATATTAATGATTAAAAACATAAAATCATTATTCACTAAT	NSP306_trifida_chr_v3.fa	Chr03	21910608	+	[G/C]	SNP	1	genic
Chr03_021921763	GCAGTACTATATCATTGTTATATGCTACATTTACTTTACGAGGGTTGTGGTTTATGCTCTCGAGACGATTACTTCCTACCGATATCAGTGGACAAGTGTGGTCGCCTCTGAATTAGCCACACTTGCGTTCTACGTTTTTACTGGTTTCAACTTTAGGCCTAAGACTCACAACCCTTATTT[C/T]GCGATCGATGAGGATGAGGAAGAAGCTGCTGCCGAGGCACTTAAGCTTGAGGATGAATTCGAATTGTGAGTAAATTTTGGGTAGCGTTAATGAAGATTGGAAAGTTCTGTGATATGTCAATTGCCTTGTAACCTTTTGAATCAAATCTCCTAGTTTCTTTTTGCATACCACACCCCCCCT	NSP306_trifida_chr_v3.fa	Chr03	21921763	+	[C/T]	SNP	1	genic
Chr03_022024808	GTGGTGATGGGGTTTTCCGTTCGTGTATGGCACAAATTTGTGGTTTTCTAGGGGTTTTGCGTGCATATGGCACATGTGTTTTTCGTGGCGGTTTTGTGTTTTTTGGCCAGGGAGTGGTGGGTGGTGGCTACTGTGCATTTTCCGGTCGGTGGTGGGTGGGTTCTAATGTGGACACACACC[A/C]TATGCTATTCGGGCACACAAAAACACCAGTAATGGCACATGTTTTTCACTGAGTTTGCTCAAGTATATGTTTGTGGTTTTCAACGATACGCAAACAACTAAAATTAATTACAAGATTTTAATTTTGTGTTCATTGATATTTTGGAATCAACTAGAATTAATGTGCATTGTTTATTGCTCA	NSP306_trifida_chr_v3.fa	Chr03	22024808	+	[A/C]	SNP	1	genic
Chr03_022166599	GTGCTGCCCCTGCCGCTGCTGCTCCGGCTGCTGAGGAGAAGAAGGTAGAAATTTATTGTGCTGAATAAATTCCAAGTCAATTATTTTAATTAACGTGTGAATAGATATTTTTTTAAATGCGATTCTAACTTATTTTGGTGATTTCTTTTTACAGGAAGAACCAAAGGAAGAGAGTGACGA[C/T]GACATGGGATTCAGCTTGTTTGATTAGAATGGAAGGTTTACTAGTTTTGATAGATTTTTGTTTCTTGTTCACGTTCAGGTTTTGAAGTGAATTATTACTTTGTATTACAAGATTCTTCATTGTGGACCTGTATGCCTAATCTCGAGATGTTAGTTTTTGGTACTTAATGTTTGTTTCCAT	NSP306_trifida_chr_v3.fa	Chr03	22166599	+	[C/T]	SNP	1	genic
Chr03_022168883	AAACCGTTTGGCAACTTCAACCAAAAGCGACTTAGGTAGGAGCCCTGGATCAAGACTGCAAGCAACAGCTACAGCCCCAGCAATAACTAGCAGCTTTGGGATGTTGAAGCCCCTGGCCCTGTCCCCGGGTTTATCGTCAACTCTACCTGTCAACTGAGACTCGGTTGAATCAGATTGAAT[A/G]CCCTCCGGTGATGAGTTGAGGTAGGCCGGATCAAGTTTTGTGTTGATTTGAGCCATGAATGCACACCGAGAAATTGCACCTCCGGTTGCTCTATACTTCTGGTATGCTCGAAACCCACGTTCAATGTTCTTCACAGTTCCCCACATGCCGTGTCTAACCCCAAACTTTGCAACTTCCCAC	NSP306_trifida_chr_v3.fa	Chr03	22168883	+	[A/G]	SNP	1	genic
Chr03_022298406	GGTTGAGATTCCATATTAAAGTAATTGTATCAGCTGATTTCAGCACCAACTAATAACACTTTTGGAGTTTTGGTTGGTGAAAAGCTTTGTCTGAATCCACCAAATTGGACCCATGAACGCCCGAATATGCAGTGATTAAAGTAATCTTTTTCAAAAACACTTTATACTAAAAATTTGAAA[A/T]TCAAGTTTAAAATTTGGGATCCAGCCCTCCTAACTTAACCACACCACAATAAATTTTTAACTGTTTCCCTATCATATGGTCCCCAAACATGTGACTCTTTCTGATCTGGTCGCTTATTGTTTATATCTATTTCTTGATTTGCTGTTAGGTAACAACTCAAGTACATCACAAATCTTACTT	NSP306_trifida_chr_v3.fa	Chr03	22298406	-	[A/T]	SNP	1	genic
Chr03_022392928	GAATATATTACTGTTTTTTAGTTTTCTTAGAGATAGCTTATTTGCTTGTTTCCCTTGCTGAATATATATACTTTCTTTTGTCTGTTCATCATTTCATTTCGCTCGAGTCGAAGCTTTGCAGGTTATAGAAGGACAAGCGGCTGTACATAGGTGTAAGGCGCATATCAAGATGAAAGACGA[C/T]GAGTTCCCATTCTATCCAGGCTGCACTAATGATGAGAGGTTGCATCGACATGTGCAGAAGGTGGGGAAGCTCTTGCTAGGCCCCGAGAATATAAATGAGGCCGAACAGGTAATGGCAAGCGAGGACTTTGCGTTCTATCAACAGGTAATACCAGGAGTGATATTTAACATAGGAATTAGA	NSP306_trifida_chr_v3.fa	Chr03	22392928	-	[C/T]	SNP	1	genic
Chr03_022540512	AAGGATTGCAAAGAAAAGGCTAGCAAAGTGAAGAACTCAGGTTAACTGTCATGTGATAACAGTTTCCTTGGGGAAGGATGATTCTGAATCAGAAAGCTAAAATAACAAACATATACTGACCTTAACTGCTTAGCAGTACCAAGATATTTTCTGCTTTTATACATTCTTTTGAGCTTAGGG[G/A]TCGTAATTCTTGAGCTAATCATTGAGCTCGTGATTACTTCAAGAGTTCAAGTCGGGCAATTACCTTGAAAAGACCACCTTGAACAAGTGCAAAGAAAACTCCAGACGTCAAAGCAGCAGGAACTACATCTGGGCCACCCATGCCACTAACTAATGAATACATGACTCCAGAGCCAAAAGC	NSP306_trifida_chr_v3.fa	Chr03	22540512	+	[G/A]	SNP	1	genic
Chr03_022564485	AATCTTCAGCTGTCAGAGAATCACTAATTCCTGTCTCCTCAACAAAGACCCTAGCAGCTTCTATAGCCTTCTTACCCATCATTTTTGCCTTAAGTGACCAATCAAAGGTCTTATTGTATCTGGCGAGTATAATCTCTTGGACTTCAGTGTAGAATTTTTCAGTGTCTGAGACAAAGTATC[C/A]AAGACAACATAAAAAAAATTTAAGGCATTGCGCTGAAGACATAACATTTTAAACAGATCATTGCCTTCAAACAAACAGAAATTAGAAACACAAGACTACATAAATGCAAACAGCTTGGGTAGCCTGTTGAGATAGTTTTCTTTCCTATTTCATATTTTATCTAGACAATCAACAAAAGAC	NSP306_trifida_chr_v3.fa	Chr03	22564485	-	[C/A]	SNP	1	genic
Chr03_022645089	GACAAAGTGATTGTAGAGGAAATTTTGTTCCAACAACCATCTTGAATACAAAGAAGAGATACATTTATATAATACATTTGTAGCGGAAAGAAATAAATGATACACATAAATGTGACCGCTACAACTGTTACAAAATCTACTCATAATGTCCACATTATAATAATATTTATAACCAACGTC[G/A]TAGCGCGTTATATTAATTCACAATTAATCTGAAGACCAAACCAGACTAGACCAAACAACCATTTCTTCCCCTTCGTTCTCTCCTCCGCCCAGACCAAACCGCCACACCACCGCCGTCGTTCTCCCCCCTTCCTTGCCGCTGCCACCGCACCATTGCCATCACCACTACCACAGCCGCCGC	NSP306_trifida_chr_v3.fa	Chr03	22645089	-	[G/A]	SNP	1	genic
Chr03_023061651	GCACTATATATATATCATAAGAAATTCCATTCATATATATAATCTGATTTACAATATAAGAGTCAAGAAATAAAATTAATTATTTAGGAAAAACTGATGATATGAAAAACTACATACTATAAGAACTAGTAAGTATTAATTATTATCTTAATTTGTTCAAATTGAAGTGGAGCACTGAGT[T/C]CCCTGCTTAGAAATCAAGGGACCAGATGGCATGGAACCTCCAAAAGGCAAGATGGCAACACAGTTTACATTAAACCTATATTTCCCCGAAACCCAAGTCCCCACCTTCCATCTCAGCTTCCCATTCACCTTAAGCATCAAAACTAGCCGTCCAGCGCTCTGGTCGCGCTGGACTTGATAG	NSP306_trifida_chr_v3.fa	Chr03	23061651	-	[T/C]	SNP	1	genic
Chr03_023073373	CTAGCATTTGAACTTGGATTTATGTGATTGCAATTGAGGTAGTCATCAAATGCTCCAATTAAATCAATTCCCTGTTTGCAAGACTCTATATCTTCATCAGAGGCTTGATCAACTATAGGAAGAGATCTGTCCCAATTTGGCTGTAAAAGATCCTGGATATCTTCTGTCATTTCTCTTTCA[G/C]TGTCTATATCTGGCTTTGAACAACAGCTCTGCACATGTCACACAATCTCAATCATCTTCATGTACAAGAATTTAATTGAAGCAAATATATATATATATATATATATGTATGTATGTATATAGGCTTCTCTTTAACCATTTTTAAGTGAGAACTTGCGAATTATTGCATGAATGCACACTA	NSP306_trifida_chr_v3.fa	Chr03	23073373	+	[G/C]	SNP	1	genic
Chr03_023114866	ACGCACTAACCCGTAAAAACTTGTAAAAATTTAAACCCGCAGCAAGGCGGGTCTAATAGGGCGGACCAACCCGAACTAACACCCCTAGATCCAGGCAGGCAAAAATAGCAACTAGCACTAGCAGTAGAAGCTACTACATACTCTAACAAAGCAGTCATGGAAATGCAGCCTTAGAATGCC[A/G]GCAGCCATTCCGTTATCAAGATGGAACGCTTTCTGGACCTCATCCTTGATAATGAGCTCAGCCAAGGGACACGAGAAACTGTAAAACCCAACTTGCAATTCAGCTTTTAACACAATCAAGTGACATGTAAACAGAACCATCGTCATGGCTAAGCTGCTACTACTACAACAACTTAGCATT	NSP306_trifida_chr_v3.fa	Chr03	23114866	-	[A/G]	SNP	1	genic
Chr03_023199724	GATGATGTAATTCGAGATCCAGGTATGTAGAGGGGATTAAGCAGAGTCTGCAAATTCCAATTTAAAGATTAGTCAGTGCAGTAGCAAGAACCGTTCATGTAACCTTGTGACTTGTGAGTGATACTAACATTCAGATAAACTGTTCAAACCCTGTTAGTGTTGCTGACATGTATCATTAAT[A/G]TCAATAGAGTTTAATAATTTTTTTAGTTCCTCCTTGTACATAGACATGCTTTACAATAATTTTGTCCATATAAAAGAAAGATTTGACTGATTGATATTGAGAACTAGGGTGCGGAATGAGGATCTATAGGAGAAATGAAAACCAGAGTGTTTTCTCGGGCCTTTTATATGTATCCTATGC	NSP306_trifida_chr_v3.fa	Chr03	23199724	+	[A/G]	SNP	1	genic
Chr03_023336562	ATAAAAAGAAGAATTATGAATGTTAGTCATAAGCACATTAACAATCAGTGAACAAGAATCAAATTTCCAGAAAAAGTGATGGTTATATTCAATTACCATGGACGAATATCACTTCCGTTCACTCTCAAAATGTTCTCTCGCAAAGATAAACCCGTGTAAAGGTAAAGCAACCATGCCTGT[T/G]GAGAGTGGGATGCTCAGTGTAGTTCAGTTATGGAATAATTAGATTTCAAAATATGAAAGCCAAGACAAATGTGCTACCTGGTACAGTTGGACCGGTAATGCAGGCAGACATTCATCCCAAATCCAAGACCTTAAAATAAGTAGTAGTGATGGGAAAATAAGGAAGAGATATGCTGTCCGA	NSP306_trifida_chr_v3.fa	Chr03	23336562	-	[T/G]	SNP	1	genic
Chr03_023428863	GGCTATAAGGAAATAGCGGTAAATGCTTGATCTAAATGAACTAGACAATACAAATTAACAACCTTCGATATTGGACGTTGAGTACTCCGGCAGTTCGGAGCGGATCGGCATTGCCTGGAATTGCCATGGCTACAAAAGCAGTGTCACTCATATCAAAATGAACTGGTTGTGATTGAGAGT[T/C]GCTGTCCAGACACGCATCTGTTATAACCACGGTGACCGGATTTCCCGAGCATGCTGCATTTTCAGTGCACTTTACCTGCAAATTAAAACCCAAAGAGAATGATATATATATATATGATTAGACCAATTCAAATTCATGCAACCCAAACACTTACTACAATCTTAAAGAAACTACTAGGGG	NSP306_trifida_chr_v3.fa	Chr03	23428863	-	[T/C]	SNP	1	genic
Chr03_023592897	CTTTCAGACTCAGGTAGCGGTACAACATGAAAATAATATAATTGGATTTGACGATGATTTGGAAGCCATAAAAGTTCGTTTGGAAGCATCAAATGACTTTGTCATTCCAATTGTGGGGACTGCTGGGATTGGAAAAACTACATTTGCCTTAGAGATTTTTGAAGACCCAGAAATCAGGAA[A/C]ATTTTCACCCATTGCATTTGGGTTCATGTTTCACAGGGCTTTCATAGAAAGCAAAATTTCATTCACATTCTACATCAAATTTCCAAGCCCACAGAAGACTTTAGTATGATGTCGGAAGACCAGGTGGAAGCTAAAATAAAGGAAACATTAGAGGATCAGAAATACTTCATTGTATTGGAT	NSP306_trifida_chr_v3.fa	Chr03	23592897	-	[A/C]	SNP	1	genic
Chr03_023614079	ATACTATCATATTATTTTAAATCATCAAATTTTTTTCACATGAAAAAATAGTAACATTCCATATATATATTTATATTTACGTGTGTGGATAATAGTTTAGAATTATTTGTAAATATAATGTAAATGTTATTACATTTAAATTTGTTACTCAATGACATTACTAACTTGTGGAGGAAAAGA[C/A]AAAAGTAGGGCATTTGATGGCCTCAGTTGAAACAAATAAGTTCAACTCTTTTTTATATTTTACATTTTATTAGTGCTTTTCCATTGTATTTCCTATTAAAATTTGTATGTTGTCGTGTGACAACATTTTCTATGCATTTTTTAAGTTTTCCAATTTTAAACTCAGCCATATGCATTTGCT	NSP306_trifida_chr_v3.fa	Chr03	23614079	-	[C/A]	SNP	1	genic
Chr03_023754299	ACGCTGGAGGTGCTCAAAGAGCAAGGCGGAAGGGATGGTGTGGCGGAGGAGGAAATTAACGGCGTCGCTCTCTGGGATAATCGCTCTGGAGAGTGTCCGGTCATTGGGCATCAAGAAAGTGATATTGGCTTGGAAGAGATCAAGGGGTGCCATGTTGATAAGCATCACGAAGGTGAAGTA[A/G]TTGGCTTTCTGCATCTCTTCAATGGCTACCAGGATATCAGGGCTTCTCGAAGCAGGAACATTTGCAGCAGCTAGGGAAGAGACTACTGCAGAAATTAGAAGAAGAAGAAGAAGAAGAAACATAGTTCTTTGATGAACAGTAGTGGCCATGGAGGATGAATATAATAACCCTGCAGGCCAG	NSP306_trifida_chr_v3.fa	Chr03	23754299	+	[A/G]	SNP	1	genic
Chr03_023823196	ATTACAAATGGAACTGACAATAACTGACCCAAACCAAACTTAACCTTCCCCCACCCTCAGCTCCATCCTGGTTCTGCCACTGTTCTTCCTGATCTCTTTCTCCATATCCACAAAGCCATGTGATGTGAATAGCAATGCAAATGCATTTACAGAGAAGTGTTTGCTTTTAGGATTAGGAAA[G/T]GAAAGATTGCTGATTCATATACGTGGTTTAAACCATATTCATTTTCCATTTTATGCAGGTTTTGGTTGTAAGAAACGACTTAAAGATGGGTAAAGGAAAGATTGCTGCCCAATGCAGGTATTCTTTGTAGTCTAGCAGATGAACTCTCAAGAATATCTTCATTAATTAGTTAATTACTCA	NSP306_trifida_chr_v3.fa	Chr03	23823196	+	[G/T]	SNP	1	genic
Chr03_023949387	AGGGGGAAAAATGGGGAAAAGAAAAACCAGAAAAGAAGAAGAAGAAGAAGAAGACTCGAAGAATGAAGCGGCTGAAGAGTACGAGCAGCATAGAGCTCAAAGGATCAAAGAGAACATGGATCGAATGAAGAAGCTGGGCCTGCCTGAACTATCCAAGAAGCTCAAACCTGAAATTCCCCA[A/C]CCAAAAGGGTCTGATAAGCATAAGCCCCCTTCTCACAAGAAGCCGCCCTCTACTGATGAACCCCCTCGACGCTCCTCTAGGTACCCAAACCTTCAAACCCCCGTCATTTCATAATCGACTTATCGTTTGTTTGTTTTCGATGTTTTAATTATATTTGTATTCTGATTTATTGGTTTGCAT	NSP306_trifida_chr_v3.fa	Chr03	23949387	-	[A/C]	SNP	1	genic
Chr03_024077994	CATTCTTATATAATTTCATGACTCAATATAATATATATACTACATGTGATTATGGCAGGGAAGGGGAGGTGCTGCCTCAAATCCCCAAGGCCTATATCAGGGTGAAGTAAGTAGCCAGATTTAATTTTATCCAATAAAAGTAGCATGCATTATTAATTTCTGCCTTATTTATTTTTGCAT[G/A]AATAATATAATCAATGAAACAAGATGATGATCTTGGGAATTGAATGAAATGGGTGTCACGTAGGTAGTAGTAGTAATTAATCATTTCCAACTATTATTCTCCCAAAAGAATTGAATCTCCAATCCTAAAGGTCCTCCACACTCTAACTTGACAAAACATTTGTGAGGATATAAATTAAGG	NSP306_trifida_chr_v3.fa	Chr03	24077994	-	[G/A]	SNP	1	genic
Chr03_024271133	TCTTTGTTTGATGGGGATATATATATATGTGTGTGTACAAATTAGGGTTGCTTAGATGTGGCAAGAGCTGCAGATTGCGATGGATAAACTACCTTAGGCCGGATCTTAAACGAGGCAACTTCACTGAAGAAGAAGATGAACTCATCATTAACCTCCACAGCTTGCTCGGAAATAAGTACG[C/T]ATCATATCCACTAATACTAATCTCTGATTTGTTCTTACAATTCTCTGTGTTGGTTCCTCTCTAATCACCACGTATAATCTTATTGGACCTTAAACTACTCATAACGTTCTATTGATAGTTTTTAGGGAAAATTGCATTTTTTGTTCCTAAGTTATATTATAATTGTAGAATTCGTCCACG	NSP306_trifida_chr_v3.fa	Chr03	24271133	-	[C/T]	SNP	1	genic
Chr03_024395425	GAAAAAAGAAAACGGTTCTATAGCCAAGAAGAATAAAACAAAATAACTAGCCAATAAGCATCATCTACTGTACAAAATTGTGTTGTTCCTGTTACACAAAGGCCGTGATCATAGGATTGAAAGGAGTAAAACTTCATTCCTATGATGACCACAGTTGGAAAATGTCAAAAAAATCAAAAT[G/A]AGGAAGAGCTCCCACCATGAAAGAAAGAATGGTCAGTTTTTAATTAATGCGGCAGAAATTATCTGCTTCCAATTCAATGTGAGGTTAGTTTCAGATGTATCATCAAATGCAGACTAAGGCCTTTGTGAAATAAAGAGAGTTGCTCATCTTCATTCTTCTTTCCACTTGTTTATGTACTTT	NSP306_trifida_chr_v3.fa	Chr03	24395425	-	[G/A]	SNP	1	genic
Chr03_024485057	CTCATTCTCAATCTCTTTATCAAGGCAAGCATTGCATGCAAAATTCTGAAATTTTGGCCAGTAAAATAAGTTGTATGGAAGAAGCTGTATAAATATATGTGTTTGTGAACATAACCTGACTCTACCTGATTGACAGTTGCAAGTATTCATACTCCTGGCAGTACTACAGAAATTAAATTA[T/C]CAAAGGAGAGTATCACAGTAGTCCTACCTGATTGCTCGGAATGTTCTTGAAGTTGCAGGTCCCATGGCTTTGATCTTTCTGGAGATACCAGACTGATATAATTGGTCTGACTTAACTGGAAAGAATGATGATAGAATTGTTATGTAGTCCCTGTGTCCTTCGACTTTGAAGAGCTTTGAG	NSP306_trifida_chr_v3.fa	Chr03	24485057	-	[T/C]	SNP	1	genic
Chr03_024552877	CAACTGAATCAAGCTCGAGCATTATAAAAATTAGCGAGCTGAACTTGAGCCAAAATTTTAAAGCTTGATCAGCTCTAACTCAAACTCGTGCCACTATAAATATTTCAAGCTTGAGCTTGAGCTTGAGCTTGAGCTAGCCTAGGTTCAAGTTTGGCTCAGCTCATTTCCACCCATAGATTT[T/C]TGTTACTAGATAATAGGAATTGTATAGCATTTAAAGCCATTGCATTGTTTCACATAGTTCTTATAGAGATGTTGGGATTTCAGAAGATCTAAAAATAGTTGCTCCCTTTTAGTGATGATATTTCAAGTAGCATAGAATTTTTGTGGTTGATATTGTCATTACGTAAGTAAATGGCTCTTG	NSP306_trifida_chr_v3.fa	Chr03	24552877	+	[T/C]	SNP	1	genic
Chr03_024612959	CATTCCATCTCTGAGACTCTGCTTCAACCCTAGTTTATGCAACCAAGTTCGACTATAGCAAGATCAGTAATGTTATATCAACTTTAAAAGATACATAGTATAGCTTTATGTAAGCTGATGTCATATTATTCACCCAAAATGCCACTCAGCACACTCCAAAATGTACAAGTGTATGATACA[G/A]ATATCTTCAGTTCTTCATTAAGCACATGGTAAATAGCTTTATGAGTTACCTTCATAGTAGATGAGACAATGAAAGAATACTATTTAAGTGTTCCATTGATTGCTAAGTACCAAGGAACCAATTTTATTAAAGAGATCAATAACTATCAATGAGTCCATCATTTAGAATAATAAAATGGAA	NSP306_trifida_chr_v3.fa	Chr03	24612959	+	[G/A]	SNP	1	genic
Chr03_024781685	TTTATAGATACCCACCTAATTCAAGAGAGTTTTGAATAATGCATAAACGTCTTTACAATGTGTTTTTACGTTCTAATCTAGTTTGACATATACTTGCTTCTAGATTGAGAAATATATCAAAATTTAATGGCATGTATCAATTAGTTTATCACTCTAGAAATTTGTCTGACTCTTTTCAAT[G/A]GAATATAGCATGTTAAATTTTTAATCGCTTAAATGTTATAAAAATCATGATAATAGTGCATAGATCCAAACCATTTGAATAGGCTCAAGCATAATGAATTTTCATATTTTTATTGAATTGGGTAATGAAGACCAAACAACACAATAAATTGAGAGATTTAGGTTTGGATTGCTAGCAGAA	NSP306_trifida_chr_v3.fa	Chr03	24781685	+	[G/A]	SNP	1	genic
Chr03_024866244	TAGGGAGATGGCATCTTCAGAATACTTCTCTTATAATCCTAACCTGCCATGCCCTCACCCAGTCCATAAAAAATTTAAAAGAAAAACCTTGAAATGGAAAAAGGATAGAAAGAAAAGACCAAATGAAAATGAAAAATAAAATCAATATTCTTTCAACTTGGCTTAGACGACATGCTATTT[C/T]TGTGGTCTTTATCAGTTTATCTATTGGCTATTTTCCATAATATAGGAGAGCAACTCTTTTGTTATACTGAAATTTATTGATCCAACATGCATCAATGCAACCCTTACAGTTTCAACATTGAAATGATTGAATTAATTTTAAGAAAGTGTCCTATTTTCTGTCCTCCATTTCTTTTTAGTA	NSP306_trifida_chr_v3.fa	Chr03	24866244	+	[C/T]	SNP	1	genic
Chr03_025028961	GCGTAAACTGAAGTACGCAAGAAATTCTCAACGTTGTTGATGTAGTAAAACACAGTCCACACACACCGTTCGGTGGACGGACACCGTACACAAGCGCGCCTACGCGGCGGTTCCGAAAACCTCAAAAAAATTTCCTTTCCTTTCTTCAACCTCCATTCCATCTGCTTTTAATTCTCGACT[A/G]GTAGTTGTTGTATGTATTTATTTTCCATTACAACTTACCCTCCTTCCCAAAGTTTCTCCTTTGGGCGGGAAGTCCAAAATGGGCCGCCTCGAGCTGAGTGGCGGCGGCGTTTCTCAATCCAGCTTCCGCGAGCTCGACGATGTCTTCTTGCAGGTCTAATATTATTCCTCACCTATCATT	NSP306_trifida_chr_v3.fa	Chr03	25028961	+	[A/G]	SNP	1	genic
Chr03_025141534	ATATACTCTTTGATATGATGCATATATATATATGCAGTGCAACATCGAATAGCGTTTTAGATCAAGCAATTAATCTGGAAGATGCTCAGCATAAGGATGTTCTTAGGCTTGTAAGTGGGTCTTTAATTTGAAGAAGCATATATCTAGTATTAGCACATGCAACCAACCAACTTAAATTAG[G/C]TTGTCTGGTTTGTGCAGGAGCACATAGAAGGGTATCATGAGTTGTCTGCAAAGACAAAATCTTTCATGTCCACTGCCTTTGCAACATGGGATGCTGAGTTCTATGTCAAGGTTGATGATGATGTTCATGTCAACTTGGGTACGTAGTACTTGTGTGTTCTTTAATTTTATCTATCTCAGT	NSP306_trifida_chr_v3.fa	Chr03	25141534	-	[G/C]	SNP	1	genic
Chr03_025333312	CTCGAGTTTGTGTGTCAGACCCCCTTTATATGCAGTTCCACTTCTAAGATCATACCAAGATTGGTCCCCAGGAAGATACACAGATACATGCTTAGCTCTCTGTTAAAAAATGATTTCAAGTATTTGGTCATGTGTTGCAGAGACAAAGCAATATGATCCTAAAGAAATAGAAAATAGATA[T/G]AGTTCTCTACTAACACATCACCTCACTGTAAATTCCTTGGACGAGAAGACTATTTCCAATCATGAAGGCCTCATCATTGGTAAAAGTTTTTTCATCCCCAGGGAACTCCATCCAAAGTGGGCGTGCAACTGGAATGCCACTGGTGTTTGCCTCTCTAAAAAGTGTGTAGAAATAAGGGAG	NSP306_trifida_chr_v3.fa	Chr03	25333312	-	[T/G]	SNP	1	genic
Chr03_025336761	CACATCAGGCACTTCGAACCTCTTCTTGGGCGGGTCCAAACTCGGGTCCTCGTCGATCTTCAGCCTCATTATACCATCTTGGTACACAGAGATGGAGAGAACCAGCGGCTTGACTGGATCTTCGATCTCTGAGCTCCCTTCTTTGGGGAGGAGCTTGGCGACCAGATCTCCGTCGGAAAC[C/G]GAGACATAGGAGGCGCGTAAATTACACGTTCCGGGCTTGCGGGAACGGGCGCGTTTACAGAAGGGAGTCTGATTGCAGTTCCGGAATTCTTCTTTCTTCCAGGAGAAGACGGAAACTGCCAGTAGGAGGAGAAGGAGGATCTGGAAACAAAGGCTTAGAGGTTTCATGACGTGAACGGCG	NSP306_trifida_chr_v3.fa	Chr03	25336761	-	[C/G]	SNP	1	genic
Chr03_025560297	TTTTATCTAAAACTAGGAGTCTAGGATTACAGGAAAACAGCAGTCTAGGAAGAGAAACGGCAAATAAATGTGTCTAGGCCATAAAAAATTTATGGTTCACAAACCTGAGGCAACAATACAAGCTCTTTTTCCTGGTTTCTTTGGTGTTTTATATTCATAGTATCAGATTACCAATACTCA[T/C]AATGCAGGTTATGCTAGAAAATGTTCAGCAGATGTTATAAAATCTGGACACTGACATGCATTTCATAGGATGCGAGATCAGTTAGGCAGTTAGCTGGGAACTGCTTTAACTTTTACAGTAAAATGATTAGCTTTAAAGAAAAATAGAGCAACATAGTATGAAAAACACTGACCCAAGAGC	NSP306_trifida_chr_v3.fa	Chr03	25560297	+	[T/C]	SNP	1	genic
Chr03_025582930	CTCTGAACACCACTGTTGATATATTCCATATTGCCTTTGAATTAAACATTGTCTAGTGCATTTGTAAGGGAGATACTCATAAACTAATCATCCTCTTTTGACAGAAAATGGCAGTGTTTATGCTTGTGGTCTCAATGATTTTGGACAGCTAGGCATTTCAGATGATAAAAGTTATACTAC[A/C]GTACGAGCTATCTTGTCCTGTCTTTTTCTTCTCTTTCATTCTTTTGGGGCTGGGGAGGTGGTTGTCCTTTCATAAGGGAGGTGTGCTACTTTAGTTATGGTTAAATGCTAAAAAATCAGTCTTTTTGTTGTAGTTTCTTCTATTAGTTTTGGTTTTTGATACAAATCAAGCAGGAAAGGA	NSP306_trifida_chr_v3.fa	Chr03	25582930	-	[A/C]	SNP	1	genic
Chr03_025591947	GTGGACTGTCTGTCAGTCTCCCTTGTCCCAAATCTACTGCCACTTAAACATTAGAAAGCAGAGTGGGTAGAAGAAGCATAAAATGCATATGACTGGGACCTACATTGCAAACAAAGCGACCACCATGCTAGATTTTATATACACACATATTGTCTGTGCACTTGCCTTGGACTGAACAAG[T/C]CTTTGTTATGCAGGGCCTAGGAAACGATGTTGACCACATAGAGCCTACAATGGTTAACTTTGAGATTGGGGCAAGAGCATTGCAAATATCTTGTGGATTCAATCATACAGGTGCTATAGTTGAATATACATGAATAACACACCATTCTTATTACAAGTCTTAGAGAAACAGGTTTGAAGA	NSP306_trifida_chr_v3.fa	Chr03	25591947	+	[T/C]	SNP	1	genic
Chr03_025716153	GGGGTCGGCCGTGATGGATCTGCAAGATTTGTTTCAAAGGTACACCTTCGACACCAGTTGCATTCTCATCACCGGCTATGATCCCGGCTGCGTCTCCGTAGATTTCTCGGAGGTTCCGTTCTCCAAAGCCATGGATGATGCCGAGGAAGCCATTCTGATCCGCCACATCATGCCGGAGTG[T/C]ATATGGAAGCTGCAGAGATGGGTGGGAGTTGGGTCGGAGAAAAAACTCACCCAAGCCTCCAAGACCTTGGATCAAGTCATAGCGGGATACATAGCCAAGAAGCGCCAAGAAGAGGATCCGGATGACAAAGAGGAAATTAGAGGTTGTGATCTCTTAACATCATACTTAAGACATCAACAA	NSP306_trifida_chr_v3.fa	Chr03	25716153	-	[T/C]	SNP	1	genic
Chr03_025774996	AGTTCATGACTATGATGGAGCTAAGTATGCAGTACAGGGCAAATTCGAAAGAGCTGTTTTTAGGTATATTCGCATCCTGGGACAAAAATTAACTAAAAATATTCTTTCTATTACATCAATGTATTTAATAATAAAAAAAAACAAATAATTTCATGTTCTCTTCGTATTTCACTAAAAAAA[G/C]GTCAAAAGATTTCCAAAAATTCAATTCATACAATACCAATTGCCAACAGAGAAAGAAAAAATATATGCATATACACACTCACTCTAGCTACCAACTATGTGAACTACAAATGAAAAGAATCACAAAATCAAAATTTTAACATCAAAATTTAACGTTTATACTATATTATTATCCTAAGTC	NSP306_trifida_chr_v3.fa	Chr03	25774996	-	[G/C]	SNP	1	genic
Chr03_025887068	TAACTTCATTTGATTCTGTTATTTTTATCTTTATTGTAGCTTTGACTTGTATTTCCAGAAGAATCCATTTGGTGGTGAATATACAATTTTTGCTGGGTTGGAAGAGTGCATAAAGCTCATCGCTAATTTTAAATTTAGAGAGGATGAGATTGCTTTTCTCCGGCAGTCATTGCCATCATC[A/T]TGTGAGGTGACTCACCACAGACAAGTGAATATGTATATGTATCATCTTTATTTTTGTTATAAGCATTATCATCATACAAGGTCATCTATGGACAAAATTTAGCTTCTTAGGAAACATTTTAATCGCGTCTAAGAAACTTGTGCCTGCATTCTGGAGATAATTAACATTGCAAAAGTTCCA	NSP306_trifida_chr_v3.fa	Chr03	25887068	+	[A/T]	SNP	1	genic
Chr03_025930083	ATGAATTATTTTACCTTGTGAATACTTCAGTGATACACTTATAGAGCAAGCTGTTGGTGCAACAAGTGTTGCTGAAATCTTTAAGCTACATGGCGAGGGCTTCTTTAGAGATAATGAGGTAAGTAACTTAGTAACAGCAGAAATCTTTTCTCCTTGTATCTTCTTCATCATTCTTCTCTT[G/T]TATGTGGAAGTGTTGCATGCTTTGCTCTTTAGATATCTCCTAAACAATAGTGTAATCTAAACTTTCCCTGCACAATGGTGAAGGGATTGAAATTGTTGTGTACCACTCTCACTTCCTTGTATACAGTGGCGTGCAGTAGCCATGTGGCAAAATAAGGCTATCTGATGCAATAATGTGTAG	NSP306_trifida_chr_v3.fa	Chr03	25930083	+	[G/T]	SNP	1	genic
Chr03_026065607	ATGATAAGTTTTTACTGTATTTGACAAAATAGGTTGATTAATAATGTATATATTTTGTCTGCTTGCCAGCTCAAGTAAACTGTTGCCTTAGAAAGTTACATAAAAAGACGCAGTCTTGGAGGCATATAGTTTTCGGTTTGAATGTTTTTCAATACTATTAGCTTGAACCTCCTAAGAAAA[T/A]TTGCGGAAATGTTAGTTTGCAACTTTCTGGCTTTGGCAATTTCACGAAGTTCAGTGCTATTTCATAGCTTGAACCTCTGAAGAATTGCCGTTTCACTTGATTCCATCATAGATTCATAGAATACACAGTGAAATGGGCATTCTAGTTTTGAGTTAGAAAGCTGAACCTTAGCATAATTTG	NSP306_trifida_chr_v3.fa	Chr03	26065607	+	[T/A]	SNP	1	genic
Chr03_026227064	ACACAAATTTGTTGTCCTAATTGAGGAAAAATCAAAGCATAAATAGGAGAGAAGGTGAAAATATTATTTGGTGTAATGTCTATGGCATGTGGAGTGGAGTGTGTGGTGGTGTTGGGTTGCCTGCGCTGGGGTTGGAGGCGATGCACCTACGTCAAAAGCGATGGCAACGCCACATGGACA[A/G]TTGCGACCAGGGAGGAATTCGACCCCGTGCCACGTGTCTGCCGCATGATCCTCGCTGTCTACGAGGATGACCTCCAAAACCCCACATTTGCGCCTACCTGCAGCTACCGACTAAATCCCGACTGGGTGATTAAGCGTGTTACTTACCAGGGAGATCAAGGAGAAAGCCAAATAGTACGAA	NSP306_trifida_chr_v3.fa	Chr03	26227064	-	[A/G]	SNP	1	genic
Chr03_026312341	CTGAGCCAAGCTTGGTTATAAATTCGAGTCGAGTTCAAACATGCTAGCCTCAGCTTGTTTACAGCTCTACTGACTCAGCATAAAGAATTTGAAATCCACCCATCGTGCGTATTAAAATCAAATCATGTGTTATATAGAATGGAACTGTGAACATTTGATAGAAACTTTAACTGATGTTTT[T/C]AAGGTAAAGAAAATGCCTTTGATGCAGCACTGATTTGCTAATGTAGTTCTATAAAGAGTTGAAACACATGGTTATTGCTATTCAATTATTTAGGCTTGCAGTCCAAAATCATCAATGCCATCTTTTTAGTGTTTTTGGAAAACCTTTTGTGGGCACGTAACACAAACAATTATAATAATA	NSP306_trifida_chr_v3.fa	Chr03	26312341	-	[T/C]	SNP	1	genic
Chr03_026444907	TTCTTCATTATTTGTGGGTGTCTCAAAAGTTCTGACATTATCCACTCAATCAACGTTGCTGAAGTATCCACCGATGCTGCAAGCATATCCTGCATATACGCAATTTTTAAAATTTTTAATAATTATAGATGAAATAAGATATTGCAAGTACTATATTTCAAATAATAAAAATAAGAATGA[A/G]TAACTAATTACCAACAAAGTAGTTTTGATGTGTTCGCGATTGAATTGAAATTCAGTTTCTCCTGCTGACATCATGATGGACAACATAATATCTACAAAATCCTTTGTCTGATGATCACTGCTTCCACTTTGATCATGGTCATCAAGGATCCTCTCAAAGAACTGATCATAGATTTTGGAA	NSP306_trifida_chr_v3.fa	Chr03	26444907	-	[A/G]	SNP	1	genic
Chr03_026634056	CTGGTTGTGTAAGAGTTTGTGGAACCGGTGAGCTTTGCCTGGAGAGCCATTCATTTTGAGCTGAAATAATTTCTGCACTGGTCTTACATTCAGAGTATGCCTTCAAAAGTTCTCTGCAATTATCAAATTTGACAATAGTCTTTAAAATGATTCATATGATTGTCTCTTAAAATTGAGACT[A/G]GTCCTCCTTTTACTTTGAGGGGGTACCTGTTGGGGGCTGATTGGCTGAATATAATTGTGTATTGTATATATAAATTAAAAAAATAATAATAATAAAACAGAGAAATAGCAATGACAAGTCTTAAACTAACACTTTTGTATCTTTTCCTCTAGGTGGAGTTCAGCAAAATATGGCATAACA	NSP306_trifida_chr_v3.fa	Chr03	26634056	-	[A/G]	SNP	1	genic
Chr03_026788501	ACAAGAAGCAGTAAAGGGAAGTTGAGATGCAGAGAAGAAGAAACAAGCAGAAAATCACCAGCAACAACAACAACTTCCCTGGGATATCACAGAGCTGTACCTTACACTAGGCAAAGGGCACATTTCATTCAACTCCATTCATCCTCATAATCCACTTCTTCATCAACTTTTAGGCTACTT[T/G]CAGAAACAAAGTGTCAGTTGTTGTTGGTTTGGATTTCGATCTGAATTCTGAGCCTCCTAACATAACCTTCATAGTCCCCATCATCATTCTTTATATTTTTTTTAGTGTAACATTCCATATCCCAGAACTGTATTTGCATCATTTTATGCAATTCCAGTTCCAGAATCCAGAACAAGTATA	NSP306_trifida_chr_v3.fa	Chr03	26788501	+	[T/G]	SNP	1	genic
Chr03_026866548	GGGGTTTCAAAGGTGTGATTCACGAAGTAATGCAGCTATTAGCTCTACCAAATCTTGGGGATTATTTTCCTTTTCTTGGTATCCTTGACTTTCAAGGATTGACTAGACGAATGAAGGTCATGGCCAAAGTCATTGATCGGTTCCTTGAGAGGATCCTTGATGATCATGAACAAATTGGAA[G/C]CAGTGATCAGATGACAAAGGATTTTGTAGATATCATATCCTCCATCATGAAGTCTGGGGAAACTGAGTTTCAATTCACTCTTGAACATGTCAAAGCTATTTTGATGGTAATAATTCATTCAATTATTATTTTTATTTTTATTTTCAAGTATAATTGTAAATAATTTTGTCAATTCTATAA	NSP306_trifida_chr_v3.fa	Chr03	26866548	+	[G/C]	SNP	1	genic
Chr03_026893402	CTCATTTGCAATGATAATAGTGTTATCATCACAGTAAATAATAGTTGACAGTGAGAAAATATAATTAATTTCTTAATTATTGATTTTTTTTATTTTGCTTGTATTTATTCTTATGGTATTTTTATTGAAAATAAATCAGATCCCTCTAACTTTAGCTTTTAAAAAATTCTGGAAGGAATT[G/A]AAGAGATAATAGTGGATTTTTTTTCCGAACCTGTACATGTAGATGTCACGGCCGGGAGTCAACCGGCGGTTGCAAAGGCCGCAACTCCTCAAGAAATCAGCCGTCTGTATATTGTAACCATCGCCGGAGGCCCTCCAAGCGGCGTAGTATCTCGGCGAAACCATGGCCGTGTACTGGAGG	NSP306_trifida_chr_v3.fa	Chr03	26893402	-	[G/A]	SNP	1	genic
Chr03_026995491	GACAAGCCTTTCCTTGTCAAGGGAAAGGTCTACTTGGACACTTGCAACTGCGGCTTCGAGACCACCGCCACCAAATACCTCCCTAGTAAGTGGTTACCATTGCATTCTCAATGATGTCTACGTCTTCTACTTTGAATCAGATCTGCTATTCTCCACCGCTAATTTATTTTCATTTTCTTA[A/G]AACTTTTACTTCGAGGAAGCTTTTTAGATCTAGTGATTGTACTTTACTGTGAGCCAGATCTAACTATTGATTTCATCAATTTGACTGGAATGCGTAACGATAATGTTAGCAACTTCGCTTCCTTCAAGTAGAAGGACAGTGATTCATATTTTAAGAAATATCTCGAAATCGGATCTGTGA	NSP306_trifida_chr_v3.fa	Chr03	26995491	+	[A/G]	SNP	1	genic
Chr03_027053518	TGATTATTCTAATGTCGTGACAGAAATTCTGTTAAAAACCGCATGTGTTGTCACAACTAACAACACACAGTTAAATTTGATTATTTTATTATGGATGTATGGGTCAAACTACTGCCCTATATGATCCTATGTTAATTTGATTTTGATTTGAAGCTGTAGTTCAAGTTGCATATCTGAAAA[A/G]TTGCACAGTTTTGACAGCAGGATTTGTATCTGAATGGGGAAACTTAGCATTTTTATTCACAAGGCTAAAATGGAAAATATTATTAGAGTCTGTTTAGTTTTTGACTTACCTGGTGAAGCTTTTCTGTGTTACAGAAGGGGAACAGGGGCATGGGACAAAGGTCATTACTTGGAAGCGAAC	NSP306_trifida_chr_v3.fa	Chr03	27053518	+	[A/G]	SNP	1	genic
Chr03_027056342	TAGGTTGCACGATATAAGTAGGTCACAGTTCTCTGAAGCTAGTTCAGAGAAATTATGATTATACTGGATTAGACATACAGGTGAAAGAATTTTTTTTCAAAGTAAATTTAAAAATACTAATACCTTAGCTTTGTTAGGAGCCACATAGTCTACATTGCGGTAAGTTCCTATATCATTCCA[G/A]ATTCGATTCAAAGCATAAAGGTCGCAGACAAGTTTCAGAGCAGCACGAGAACTGGCATCGGGGCATCTGCATTGAAAGCAAGAATTAGATCAATCCTTGACAAGGATAGGATGGTATGCTACACCAAGCTACACCTTTTTCAAAAAAATAGGTCTGGATTTGAATTCAATCTCCTCATCA	NSP306_trifida_chr_v3.fa	Chr03	27056342	-	[G/A]	SNP	1	genic
Chr03_027060665	CCTGTTTATTTTAGATTTCATCGATATTTCATCAAACACCATAAGAGTAAAATATCAATTAACACCATTCCTTAACACGTTATCAAATTCGGCAAATAATGACTCCCCCATCAAATAATCAAATTATATAGATAAAAGTAATAAGATTGAAAAAGATTTGTGGCATTTATTAAGAGGGAG[A/C]AGAAATCACCTGTACTGAACACCCAGCTTGATACCTAAAGACATATCAACGCTACCTGCAGCCTCCGCCATAGCGAAATACTTAACAGGGTCATCGACCACGTATTTGAAGGGCCTAATCCCTGCCTCATGGACCAGGCCTCTAAGCTGCCTCATGCACAATTCCCTGTGCTCGTCCTTG	NSP306_trifida_chr_v3.fa	Chr03	27060665	-	[A/C]	SNP	1	genic
Chr03_027258854	GTAATTTGTAACAGCTGCAACATCCCTCTGCTCTGGACATGTTCGAGCAGATAATAAAAGCTTCGAAGGGAAAGAAAATTGTGATGTTTCTGGACTACGACGGCACACTTTCCCCCATCGTCGACGACCCTGATCGTGCCTTCATGTCCGACGCGGTTAGTATATATTTAATTTATTTCT[A/T]TGAAACCTGCGAATTGATCGAAAACGTTTGCATATTAACGTTATTTTTCTGGTTGGTTGTTATCAGATGAGGGCAACCGTGAGAAAACTGGCTAGATATTTCCCGACTGCCATAGTCAGCGGAAGGTGCAGAGACAAGGTAACTGTACTATTCATTTTATGGCCTCCACTTTTTAATTTA	NSP306_trifida_chr_v3.fa	Chr03	27258854	+	[A/T]	SNP	1	genic
Chr03_027383552	AGAAATGAGACATTCGTGTTAGCACTTACGGTCATTTTCCACCATGTATCTCCACTGGTAAGCAATTCCCTCAGCCGCCTCCTTTGAAGAATCAGAAGTGAAAACCAGCAAGCGATAATTTTTCTCAACCATATCATTTACAGTCGGCCAATCTTCGCCCTTTTTTGGCATCTTAGACAC[G/T]GGAAACCAATACTTGTCCAACCCAGCATCACTGAACACTCTTGTCAAACCTTTAGGGCTATGTACATAATCCTCAATTATAATCGTGACTATCTCAGAAGGATTGGCAGACAAAAATGCTTCTATTTCTTTAAGCGTGTTAACCGCTGGCTCCTGAGAAAACCCATCAGTTAAATCACAC	NSP306_trifida_chr_v3.fa	Chr03	27383552	+	[G/T]	SNP	1	genic
Chr03_027537733	GTTGAGGTACCGCAGATTGGTTCCCCCGAAGTTGGGAGGCAAAGACCCGTTTATCAAATTAGACGACAAATCCAATTCTTGAACGGCGTCGAACCCGCCGTGAAGTGACCCGGACAAGTAATTATCTCTCAAGTTAACGGCCGTCAGATTCTCAAGACCCGTTAAACTTTCCGGCACCAC[A/C]CCTACTAACGCGTTACCGGAGAGATTAAGAGACCGAAGACTCCTGAGCCGCCCAACGGTTTCCGGCAACTGCCCGGAGATTTGATTGTTGGAAAAATCCAAACTTTGAAGCTGCGAAGCGGCAAAGAGAGCGGAAGGAATGGAGCCATTGATGGAATTATTAGAGAGGTCAAGATTCCGA	NSP306_trifida_chr_v3.fa	Chr03	27537733	-	[A/C]	SNP	1	genic
Chr03_027680394	CCTCCGCTCACCAACGCTTCTCGGCCAGCGCCTTCAATCTCGCCGTCTTCTTTCCGGCATTCTACCCAGGTTCCTCTCCCTCTGAACTAATCTCTTATTAGTTGCATTCAATTTTGTGCTCGCTAAAATTGTGGCGATTATCTTGTTATATATAGGACTAATGGAATATTAGGTTGTACT[G/C]AATCGCTACTGCCGCTGCACAGCGCGCTGGCGGCGGCTCGCTTGACTTCGCACATCGAAGTGGAGGCGCGCTCTTGCTGCGAATTGTCTCAGGGTACCTTTTTCTGTCGCACTTGCCCTGATCGGTAGTTTTTTATGAACTGTGAGTCCTATTGGTTACTGTATTAATATGGTGTTGATT	NSP306_trifida_chr_v3.fa	Chr03	27680394	+	[G/C]	SNP	1	genic
Chr03_027824634	CCGGTCCAACCGGCTATAATGTTCACTCCGGGTGCGATGATATCCGGTTTAAGTATTTCCGGGGTGATTGAGTTCGGGCCCCGGGAACTGAACGCCGCAACCACCGGTGACGGTTCGATCCCCACCTTCGTCCCCTCGAATAGAATCGTGGCCGTTGGATTAGAATCCGAGAACAAGTAA[C/G]TCTTAAGCTCGTCCCCGGTTTTTTGACCCACGGCGGTGGCCGGAAGCAGATGGGCATCCGCCACCAGCTCCTCCCCATTCGTGGCGGTGTTCGTCAACACCATTCCGGCTCCGCCGGCGGCTTTTACCTCCGAACCTTTCTGAACCCTAGCATTTATTCCCCGTTCGCAAAGTACAAGTT	NSP306_trifida_chr_v3.fa	Chr03	27824634	-	[C/G]	SNP	1	genic
Chr03_027993686	TGCATGCTTTAGTCTGCTAAATGCCTAAATGTAATATTTGCAAGTAACCTTGTTGCACAGGCAATTAAAGAATTAAACATCAAAACAAAGAACTGGAAGGAACTTCTTACTGATGAACCATTTACTAAAGAAGATCTCATTACAATTCAGGTAACCTTTCACTTTAGATTATTCCCTTTT[G/C]TTCTACTGTTTGTTGTTTAAATTTAACTGACCAAAAAGTTTCCCCACCTCACCCATATGTATGATGATGTGTGTAGAATCCTAATGCACTGGACACCAGGGTGCTTGTGGATTTTGATCATGTCAAAAAAAGTTTGAAGGTTGATGATGAAGGTGAGTAATTCTGCTTCTTTCTTTCTTT	NSP306_trifida_chr_v3.fa	Chr03	27993686	+	[G/C]	SNP	1	genic
Chr03_028135201	CTGAAAATCCAAGAATAAAGATTCAAGAGGAGCTAACTACTTTAATCATCTGCATACTTAAATGGCTAAACCAAAACCAGTTGATGTTGAACCTGGGAGGGTGGATTCTTGCAATAAGCGATTCGACCTCGGGATCAACATAAGGCTTATAACCTATCTCCATTCCTTGAGAGGCTTTTA[A/G]CAGTTATCCTGCAATGAATCTCAATAAGAATTCTGTATATGTCAAAACCTGTCGCTTCCCATACTTCATATTGACCTTTATATTCATTTGAATGAAGCAAAATAGCTAAAAACACAATAAAATTAGTTGAAAGCTACAAGCAATCACTTTCTTGATTCCTACATTATTCCATGGAAAAAG	NSP306_trifida_chr_v3.fa	Chr03	28135201	+	[A/G]	SNP	1	genic
Chr03_028253631	TTCAACTGTTGGTGAAGGCATGCACATACGTTCTGCACCCATCTGCATGCGCAAAGCATTTTCCTCAGGCCGGAACAACAAAATGTGGCCATCATGTTTTCTGTAGGCTTTTAACCCCTCAAACAACCCCTGCAATATAAACAAGGAAATAATTATCCCTAAAAATGTCTTGGATTATTG[G/A]CATCAGAAGTTATGTTAGAATGTAGCTGCAAACAAAGGTCAAATAATTAACCTGGCCATAATTTAATATCCCTGCTGATGGGCTCAATTCGATGTTCCCAAAACGCTGTAATTCACCTTTAGTAAAGGTTTTATCTTGAGTACATTTCATGATATACATATAATCAGTAGGCATAAAGCC	NSP306_trifida_chr_v3.fa	Chr03	28253631	+	[G/A]	SNP	1	genic
Chr03_028440597	TCTTAAATATCTGAGAAACTGAAGAAAGTAATTTGGAACTGCTTAATTTGCTAGATTTAGATACCTGAGAATGAATAGGAGCATATGTTTTATGGAATGTTATTCATGTTGCCAAAAACATGCTTCTTTCTAATCCCTATTTCTACGATAACTGCACTTGTAATGCATATAACAGGAATG[A/T]TTTGGAAAATACATTTCTTTTTGCAGATGCCACTTGTTTAATTTGATTATATAACTAATATTCATTTGTTTGATCTACATGTTTAGCCTTTGTAAAGACTTGTTACTTGGGTTCATTCTATCGTCTAAATGCCAACAGAAATAAAATATATCTTTAACAGACAGTAATGAGGGAAGTCCA	NSP306_trifida_chr_v3.fa	Chr03	28440597	-	[A/T]	SNP	1	genic
Chr04_000036729	CACCTCCCAATTGCGGTCCCTCCCGCCTCCGCCGCCGCCGAGGCTCCGTTTTCTCCTCTTGTTCTTCATTCTCTCCGTCGATGATCTCAGCTTGTTCACCGCCGCCGCCGCCGCTTCCTTCGCCTCCTCCTTCTCGTTCCTGTACAGCGCCGGCGTGCTGATGCTGTCCGTGTCCGTCGC[C/G]ATGTTCTTCTCCGACGCCATGTTTTCCGATAACTTCTCTTGCATAACGTCCTCCTATCATAACGATGATGAAATTCAAGCAATTTACTATCTGAACCATGCATGCAAGTAAATTTTAGAAGAGATATGGAGTTTAATTTGTTCGAATTTTGATTAGAATGATAAAAGAGGGAAAATTCTA	NSP306_trifida_chr_v3.fa	Chr04	36729	+	[C/G]	SNP	1	genic
Chr04_000204777	GATGAACATGTGTGAACCGTTGGCTGCTAATTTAAGCGTTCCGGTTTCGCAGTCTGAACACTGGTTTTCCTCTCATTCTGATTTTAGACTGAGATGGAGTGGTCCAGATTGCAGATGGTGTGAAGCACAAGGTGGTGTATGTGCATTTGCTCCCTTTGCAGATTATACAATCCAAGATCT[G/C]GGTTGCAGTTTCGACAACGCTACTACTCCATCTGGTAAGCTACCTGCCTGCCTGCCCTTAATTTAGTGATTATTCATTCAATTCATCCAATCAGATATATGCATATTTTGAATAGAAAGTAATTGTGGGCTTCCAATTTATATAGGCACCAAGTCATTCATGAAAAAGGGTACAAGGATT	NSP306_trifida_chr_v3.fa	Chr04	204777	+	[G/C]	SNP	1	genic
Chr04_000266149	GTTTGGACACCTAACCACCCATATAAACCGCTGCTCGCTCTTCTCCAATCCCGAAGCGATTTCAATCATCTGTTTGTGAGTGTGGGTGCCGCCGCTACCGAACGAGATATACAGAACCGACCCGCCCGGCTGCTGGTCTAGCCACTCCAGGATAGGACAGGGGTTAGTCCCGTTTAATTT[C/T]CCGGTCCCGGATCCTCCCATCTTTATCAACGGTCCTACCGGGTAAACCGTGGGCTTCCCGGGCTCTGATTCTTGCAGGTATTTTACCGCACCGGGCTCCAACTCCATGAACGTGTTGGCCACGATACCCTCGGCCATTCTGTAGCGTTTGGCGTGGTGAAGAACCCATTTGTAGGCCTCG	NSP306_trifida_chr_v3.fa	Chr04	266149	+	[C/T]	SNP	1	genic
Chr04_000404476	TGTATTCATTTTTCTATAGAAAAGAATTGTGTACGCCCTTTCTGTATGGTGATTTTCTAAAACCAGCTATGGACTACAGAACTTGTGCTTCTTGGAATTTGTGGTTAATTTGGATTCTACTTTTCTGAGGTTAATTTGGGTTCTACTTTTCTGATACTTTGATCATGAGATTTCCAATGT[T/C]ATTTTTTTACAGGATTCTCATCAACAGTCAGAAACATTGAAAAGGGAGAAGGTTGAAGTATTGGCTAAGCTTTCAGATGCGGAGAGGAAATTATCTGAAAGGAAGAGCAGACTGAATAAGCTTGAGCAAGACAATGAAAAACTAAGCCGTGCTCTTGAGCAGAGCATGACCAGATTGAAT	NSP306_trifida_chr_v3.fa	Chr04	404476	+	[T/C]	SNP	1	genic
Chr04_000548616	CTCCCAACCCCCTCTCTCTCTCTTCTCATTTTATCCGTTTTCTGTCATCGCCGACAACCGCCCACCTCACCCACCGCCAACCACCCACAACCCCGTCAAAACCAGGCAGGGATTACTACCGCTAAGCTTCAAAGTTTTCATTTTTATCTCCGTCGAATTAAAATTTTACATGTATTTTGT[C/T]TGCCGAATGTGTATACAGGAGATAGATATCCACTAAGCTTTGTGTGCTTCTCTTTGAGATTTCATTGTTTAGTTGATTTCCGAGGTGCTGAAATTGAATTTGAATTAATTGAGCAAATTTGGTTCCTGTTTAATCTTTAAAAAAGGTTTATTATTGAAGGTTTTTTTTTTTGTTTTTTTT	NSP306_trifida_chr_v3.fa	Chr04	548616	+	[C/T]	SNP	1	genic
Chr04_000715803	TTGCAGATACATGAAATCACCGAGGATGAGGGAAAGTCATTAAAACCTTATTCACTTCATAGGGAGCCATTAACTCGGTTGATAATGGTAGGAGCCGGTCATAGACAGCTCTCCTCATTCGATCTTCAATGTTAGAATTCTCAGAACTGACAAGTGATTGTCCAACTGTTATTGAAGAAA[T/C]GTAAACCGGCTCCATGAAGCAAGAAAGTAGAGCTCCTGCATAAGAAGAATGACTACTAAAGAACAGTTGGATCTCAGCCAGTAAACAACTGGCAAGGTTTCAAATCAAGTAGTTTGAGTTTTGATGACAGAATATCTACAAAGAACATCTGAGGAACCTTGAACTCCAACAGCATTCCAG	NSP306_trifida_chr_v3.fa	Chr04	715803	-	[T/C]	SNP	1	genic
Chr04_000830449	TCCTCCTGGTTTATTTGAAAGAAAGTTGTGGTAAGTGCCTTGTTAGATTAAGAATTGCTTGCCAATATTAATTATATCCTATTTTATTTTTATTATGCTTTTCTGCAATTTCTTGTTAGTGTGCTCACAGCTCATTATTGCTTGAGCAAAAGGTCATATTATTTTTAAAATCAATTTTCA[T/C]ATGTTGGCTTAAAATTCTTTGTTTTTAACATTTCTTTCCAGTGTCTAACAGTTGTTACTCTACAATTGTGGGCTGCCTAATTTTGGCTTGCTTCTGATTATCAATGAACTTAGACAAGATATTTTTCTGTTTGTTCACTATAATGGCTAACAGAGATAAAGATGTCAACTGCAATGCAGG	NSP306_trifida_chr_v3.fa	Chr04	830449	+	[T/C]	SNP	1	genic
Chr04_001001683	ATTGTCTCTGTTGGGCAGCCAAATCATCTTCCTTCATTTTAATCTCATTTCTTGATATTCGCTCATACAAAGATCTCAAATACTCCTCTGGCAAATCTTTTCCATCATCAATCCCACGATTGTTCCTTATGAAATCATCAGCTGACATCTGCATCATTTACATATTTAGAGTTCTACCTA[A/G]GCATAATTCAAATAAATTGAATAGTCTTTTCCACATAACAGAATGAATGAATATACCTTGGTCTTGACCATAGCATTATGAGCATCAGTATTAAGCAGTATAACAGAGTAAGCTAGAACATAAGCCGTGTCTGCACTGGTAAAAGCCTTTGGATTACATTTGCAATAACGCTCAGCAAAC	NSP306_trifida_chr_v3.fa	Chr04	1001683	+	[A/G]	SNP	1	genic
Chr04_001140950	ATGTTTGCAGATTCCGGGATATCTTTAGTTGGAAGATGATTTGAGCCTTGCCCAAATGGTTCTGGTTTGGTGGGGTTTAAAGAAGAATCACTGCAGAGCGCCAAAGAGGGAAAACCAGTTCCACATAGACCGGGGTTATTCTCATACCGGAATCCCTCATTCAGTCTCTTCAAACCTTCA[A/T]TCCAATCACAAATATCCAAACAAAAGAAAACAGAAAAGGAAAGTTAGGCACACAGTTCATTCAAACAACATTGATTAGGCATGCCATATGAAAAGAGAAACAAATTACCAAGAGGAACATTGCCAGAGAGGGTGTTATTTCTCAGATCAAGAATTTCTAACTTGGGGGCTTCAGAAAGTC	NSP306_trifida_chr_v3.fa	Chr04	1140950	-	[A/T]	SNP	1	genic
Chr04_001286638	GAAACTACATACCATTCTTTTTGTCAAGGGTTCCATTACTTGTATCATTACACAACTGACTGTTCAAGATGTATATCATCATGCCAAGTTCTGTCCACAGAAGCATAGTTAGCAACTTTATTGAGGCCTTACAAGAAGGAATACGCGGTGATGGGAAATTCGAGTTTCACCAATACGACC[G/A]GTGTGTCTAAGGACCTGCAAATAGCAAAATAGGTAGCAATGTAGTTGTAGGGTCACTTGTGTGGTAATTGATAAACAACCCCATGAAAGCGTGTCAAAGCAAAGCACTCACAGTCAATATTGCTTTTCCTGTATTGTCGAGCTTTAGTGAAGGGCCTTTAATGTCAGACTCAAGAAAGAA	NSP306_trifida_chr_v3.fa	Chr04	1286638	-	[G/A]	SNP	1	genic
Chr04_001409614	TGTTGACTGATTGATAGACCATGGCATACAAATATACAAAGAAAACAACAGTAGCAAAGCAACAACATAATACCTCGACCAATGTTTCTTATCTGCCTGGGTTTGTGCATAATGGTGATGTGCACGTAATTGAGAAACCAATTCAGTCGAATCCTTAGCAGCATTGACAGCAAGTACCTG[C/A]ACCAGAAAGATTCCCCAGGCTAGTGAGTTAGGAGTCAACAAAGATACAAATGGGCATAAATTTTAAGGTTGTACACCATTGAACCTTTGGAATGATCAATAAGGATTCGGCAAATTCAGCAATTGCCAGTTGCTCCCGAGATCCAAGTGTAGTTGCAAGGTACTCCAGGTAAACTGATAA	NSP306_trifida_chr_v3.fa	Chr04	1409614	-	[C/A]	SNP	1	genic
Chr04_001588221	GCAAGGGTTTGTCTGTTTCATTGCTTGTTAAAGAAATTTGGTCTGTTGAGGTAAACTCCCTTGGTTGTCAGCCAGTGTTTGGCCCACTTTGGGTACTGGGAATTAAGTTAAGGCAAGGGATTTTCAGAGACTTTTAGGTTTTGTTTGTGCCTCATTGGTGTTAAAGCATAGGAGTATCTG[C/A]TTGTGGATCATTTAACAGTCCTGGTTTTTGGTTGTGTTGGTCTGCATTTAGTGCTTTGGTTGAAGACCCTGGTTCTAGAGTAGTTTGTGGGAAAAGCTGATATCTATGAGTCGAAGGGTGCGAAGGAAACTGGCAAGCAGGGGACAGGAGAAGGCAGATAGATTGGGGGTTGGTGAAAAT	NSP306_trifida_chr_v3.fa	Chr04	1588221	+	[C/A]	SNP	1	genic
Chr04_001760172	TTTCCTCACCTCTTTTTGATGACTTATGGACACCTCAAGCCACAAAAACCAAGTCAGAGCTATATCCCAAAAGTATTCGGCTTCAAACTCCACAAGCCATGAAGATAAGTGGTGGCATTGTTTGGGATAATCATTTTTCTTCCAAGAGAACAACGATCTGGCTCCCTTGATGTGCAAGTA[T/G]TTAGCAGCCAGGTAAAGCAAAGCCGCCTTTGATATGCAGGAACTGCATTGTTGGTAAAACAGAAAGCACCTATGCCCAGTCTATCAAGCTAAACTCGTGCCTTAGTCTGCACTGTGAATTTAGGCGCGCATTTCTCTATCCTGGTTGATAATTGTCATCAGTAACCTACTTTGTACTTGT	NSP306_trifida_chr_v3.fa	Chr04	1760172	-	[T/G]	SNP	1	genic
Chr04_001858639	TATAAAGCACACATGACAACAAATTCAAGTTAACATCATCAAGAAAATGGCTGACTTTAAGCTCCAAACACTCGGAATTATACTAAAAGTGGTATAAATCGCATTATATTGAGCAAAAAAGCCAAACCTTTTACGAACATCAGAGGCATCTTCATCGGGAAACAACTGCGGCAATTCATC[G/A]AACACCCTATTTGCACCTCCGTCAGCGCAGACACGAAGCCGAGCTGCGCCACACAACAACAATCCACGACGCCATGCTCAGAAAAACCGCAACCTTGAACACAAGAACGCGCAATTGTACATAGTAGCAGAAGATAAACCAGAAGGAGAATAGAAAAATTACCGTGCTTCCATAACAAAT	NSP306_trifida_chr_v3.fa	Chr04	1858639	-	[G/A]	SNP	1	genic
Chr04_002006869	GAAAAATAAACAGGAGATCTTTTCAATGAAATAAAAATCCAATTAATTCAGTCAAAAATAAGAACCAAAATGACAATCAGAATAAATCAATGATTAGAGACAAACTAAAATTGATAAAATTAAAATAATTAGCACAATACTCAACCTTAGCCGAGCTTTAGAGAGCTCCCAGTAACAGCG[C/T]CCGTAGTGCTTAGCCAAGTCGAGCACCTCCCTACTCTTCAAAACCGATGCCGCCGCGAACGACGACAAGTCGACGGCCGACGAAGAATGACCGTCCCGAGCCCATGAGGATGACGCAAGCCCTAGTTTCACCGAATCGGCAGGCGAGGTTGACTCTGACTCGGCGGCCGACGACGTGGAT	NSP306_trifida_chr_v3.fa	Chr04	2006869	+	[C/T]	SNP	1	genic
Chr04_002168028	AGCTTTAATTATTTATTGTCCTTTCTAGATTCAGATAGGATGATTCCTCTTGGAACCTGCATATCTTCCCTGCATGGCTTCTGCTGTCCCTTTCTTTGGTGGTTATATGCCCATGGCACGTCATTTTAAAATCATCTTGCCTTCTTAAGCAGCTGAACCCACAAGATACTTAAGTGAATC[T/A]TTATGATTTAATGGCCTTATATCTAATCATTTTTTCTTGACAGCCAGAGACTTTTGCAAAAGCTAGACCACGCTGTGAAGCACCTCGACGTGACATGATGTACCCTATGAACTATACTCCTTGTCGTTATATTCGGATATCTTGCTTGCGGGGTTCCCCTATAGCAATTTTCTTCATTCA	NSP306_trifida_chr_v3.fa	Chr04	2168028	+	[T/A]	SNP	1	genic
Chr04_002324478	TGTCTATTATCAAATTAATTTGTTATTATTAGTATTCTGACCATGCATGTTATGAAGGGGCTTTATCAGATTGAATCATGAGTTTTGACTTTTCAGGTAAAAAACCCATGGCCAAATGTCGATGCGCACAGTGGGGTGTTATTGAACCATTACGGTTTATCTGAAGCAAGGTATTCCATA[C/T]TTCTTTCGTTCATAAAATTGTTCAGGCTTGTAAAATGATTCAGGCAAAATTGATAAGCTCATTCAACTTAATTTTCTACAGATACTATACAGTCCTCTTTGGTGTATCTAGAGCTATTGGCATTTGCTCACAGGTAAATCTCCACTACTAGCCCCTCCTCCCACCTCTTCTCCAATACTA	NSP306_trifida_chr_v3.fa	Chr04	2324478	+	[C/T]	SNP	1	genic
Chr04_002463045	TCCCCGCGGCTCTTCTTCTGTACGCCACACCCTTCTCTATACACGCTTTAGTTGTTTTCAATGCGCAGTGCGCGGAGATGAAACGAGACGGATTTTCGTTTTACAGGTAAATGAATCGCTGTGCAGCGGGGGATGCAGGGAGTATAACACGGCAGCATGCAATCAGACGAGGCCTCTGTT[A/C]CATTCGTATTCGAGTAATGGCACGTGGAATTTGTCTTTGCTCGAATTCCTGTTACTCTTTTCGAATTGTTATGAAGACGCGGCTTGATCATTTTGATTCATGGTGTTTTGTTTCGTGAAATAGGAGGGGCTAATGAAAGAGGTTGGTTGAAATTTGGACTATCAAGACCCGATTTTGGCC	NSP306_trifida_chr_v3.fa	Chr04	2463045	-	[A/C]	SNP	1	genic
Chr04_002615695	GGGGGTAGATTAACTCTAGTTTTTGGCATTTTTTCCCATTTTATTAGCAATTATAAGAGAATTCATCATAATGTTGATATGTGAATACATATCATACAGGCAAACTTGTTTACTTTTGGCCCTTTTGAGAGATGAATTCTAACTTTTTTCTCCAAATTTTATGTTTTAAAGCTTCGAAGA[G/A]CAGCCAGTGTTTCTGAGATTCCTCCACTCAGGGAGAGAAATAGAAGGTAATAGCAAATGCCCTATTTTTAAGCAGGGTCTTTTATTACATTTAAGCAGTAGAAAAAGTTAGAGAATCTAAAATGCAATTTCACTTGCAGTTTCAGAGATGCCAGCTTGAAAAATAAAGGGCAAGTTCTTC	NSP306_trifida_chr_v3.fa	Chr04	2615695	-	[G/A]	SNP	1	genic
Chr04_002765330	ATCAAAGATGGAGTTTTTATCATTAATTTCGCTCCTAGTGACGGGATTTGCATTTGCACATTTTTGTACGTCAAGTGTTTCTAAGCTCGGAAGTCGCAAGAGGACTGCAGCAAATTCATTAACTTCTGTAACCGGCTTCCCGATGAGCTCTCTTACCCTTCAGTCAGTTTTGTGCTGTCT[T/C]GCTATTGCCCTCCACGCGCTGGCTGAGGGGCTCGCATTAGGGGTTGCTGCGCCCAAAGCTTATGGATTTGGCCGGCACATGGTGCTCCCCGTCTCTCTGCATGGTCTTCCTAGGGGTGCAGCTGTGGCAAGTTGCATTTTTGGAGCAACTGACAGCTGGCACGGGGCCCTCTTAGCAGCT	NSP306_trifida_chr_v3.fa	Chr04	2765330	+	[T/C]	SNP	1	genic
Chr04_002930033	GTTTTCATGGATGAAGGCATGAAGCATCTTGAGAACCTATTGGAAAGAGTATATTGTATAGAAAAAAGTGGTTACAGATGTGCTATGGATTTGTACCCCCAATCAAATGTCTATTTTCCATTCAAGTTGGACTCCATACTATGTACAACAGAAGCTCTACTGTATAAATGCAGAAAACTT[T/C]TATCTGCCTGTAAAGGAAGTAAATATCAGATGTTTACCCTTTGTCTGTCCTATGGCCTCATGCTGCTTATAAGTATGATCTTACATGCTTGGTCTTATCCCTTTTTTATTTATTTATTTATTATTATTTTTTAATTTCATAAGTATGTCCAGTTTTATCTATTTTGTGTGGACAATCTTC	NSP306_trifida_chr_v3.fa	Chr04	2930033	-	[T/C]	SNP	1	genic
Chr04_003071759	TATGAGCCCAGAAAATGCTTTTATCTTTTGTGCTTTTCTTAATTTACCTTCCATATGTATAGGTGTATGTGGTAGAAGGCTTAAGTCCTGTCATGATAGCAGAATGAACATAGCCTGGATCATGCCATCCAAAGTCTTTGGCTGGACTTTTTAGAACATCACCTTTTTACAAGATATGAT[C/A]AGTTAGAACTTACTCCAACACCATTATTCATTACATTGGCAATAGAAACATAGGAATTGATGGCTTGATTAATTAAGGTAATGAACTTACTGCACATTTGATCTTGGGTAAAGGTGGTTACTACTGATGTCTGAGATTTTCCATTGGCATACTGAAGTTGTTGAGGGGTTTTATCCCCGC	NSP306_trifida_chr_v3.fa	Chr04	3071759	+	[C/A]	SNP	1	genic
Chr04_003222617	TGCAAAAAATCTCAATGGAAACAGCTTAAAGCTACTACTAGTGCTGATGAAAACTGGTCTATTGATGTCCTCCTTGTCCTTGGCCATGTGGCGGCGGCCCTGGGGGAAGTGGCGGTGGCATGCCCGATTGCACTCCAAAATTCGAGGGCATAGATTGCTGCAACAAAAATGAGCAATACA[A/T]AATCATATATATGTATATACTGACTATAATTGGTAAGATGCAAGACAATTGTGAATAGGTTCGTTTACACACATAAGCCATCACTTGTGTGCAGCGTACAAAGATTAGGTTATCCCTTATGTTAAGACCGGTGTTTCTTTTGATGGGATAGGGAAAGCAACGTTCCAGTTACGGAATAGG	NSP306_trifida_chr_v3.fa	Chr04	3222617	-	[A/T]	SNP	1	genic
Chr04_003353942	CAGCTTTTACTTTAGAATTGCCCAAAGAATTTCCATTACTGCAACTTCCACCAGCAGTAGATGCAACCACCTTCTTCCCTCCATTCTCACAACAGGCTCTGAGTCTAGATTCATCCTCTTCCAATGCAGGTTCATAATCATCAATTTTAATTTGTTCAAAACTACTCAGTTCCCTTGTCA[A/G]TTCATTGTTATCAACTGACATAGTATCATCTTCACCTTCATCGTCTTCAACAAAACTGTACAAGAGTGCATCCTCCTGCAAGAAAGGCTTCAAATACTTGTCCTCCTCCCATGGCAGGACACTATTTTTATATTCAATCATTTCATGTAAATGGTTTTGCAAATCTTGCTTTGACTGACA	NSP306_trifida_chr_v3.fa	Chr04	3353942	+	[A/G]	SNP	1	genic
Chr04_003506086	AAATGGCTTCCAATTCCACAGGTTGATGATTTTAAAGCCTTTCAAATCATACTGTTCAAAATAGCGGTAAGGTTATAATCGAGTTACCTGTGCTAAAAACTACTCTTGTATCTTTTAGGAAGTCTTTGCATGATAGATAAGACAATTTGCAAGAAAGAGAGACATTTATTGACCAATGCA[G/T]TAAGTTTCCAGCCCCTGCTTTTCAACAGGTGCCATATGGCTGTTTGTCTGATCGCGGCTATGATTTTTCTTTCGTGGCTGCAGCCCTTGTGCTTGATCTTGATGCTTCGGGATTTGGGTTCCTTGTTGGAATGTCGTGGTTGTGTTTTCCCTCGTAGGTTGTTATGAAGGATTTTGGATC	NSP306_trifida_chr_v3.fa	Chr04	3506086	-	[G/T]	SNP	1	genic
Chr04_003661649	ATTCTCTTTCAAATGTAGTGCTTGCAAGCAATGGAGAAAATTTCACAGGAGCAGCCACTTGCTTGTTTGCAATCGGGGGCAATAATGGCTGTTCTAAACTACATTGATTTCTTTTCAACAAGTGTACAGGTAAGGGATACATCAAACTTGAAATTCACCCATTATTATTTATCTGTAATG[C/T]ATGTGAAGTAAGTACTGATATTTTTTCTTTTTCTTCTTTGTTCTTTATGTTCTTTAGAGGGTTGCACTTTCAACAGTTCTAAATATTTGCAAAAAACTTCCGTCAGAAAATCCCTCACCTTTCATGGATGCAGTTCCAATATTGTGTAATCTGCTTCAATATGAAGATAAACAGGTATAC	NSP306_trifida_chr_v3.fa	Chr04	3661649	+	[C/T]	SNP	1	genic
Chr04_003791058	TATGGATGAAAATAATAAGAAAATGGAGATAATCCCGAAACAATATGCTGCTGATTGGAAGAGGTAAACTTCTGAGCACACAAGCCTTTTTCCTTTATATATAAGTAGTTGAGATACTTTTTTTAGTGCTTTCTTTGAAGGCACTCCCTTTTCTATATAAGTCAATTGCATGCTATTTTA[C/T]GTTTCAGAAGTTGATGGCCATCTGACATACGATTGCTGCAATCTATTTTTTTGCTTTTTACACCATTTGTACCTGAATAATTGTGATAAACTGTACTCAGCATAGATGATGCCTCATCTATTCATAAATGCACACCTAGCCACCCACATATGTATGGCAATTTTTTTTTAAAAATAATTT	NSP306_trifida_chr_v3.fa	Chr04	3791058	+	[C/T]	SNP	1	genic
Chr04_003866805	CACACTTAAAACAGAAGTGCCAAAACACCACACTGTAGATCGAGATAGATAGAGACCCTCAATTCACCAAATCTTGGTTGGTATTTACAATTCCTCCATGGATTTGGCCCAGAATTGCATACTCCAGAATTAGGCATTGCTCCTGTATGATCCCAGAGCTTTGGCTGCTCCTGCTCTCAG[C/T]ACATACTGGTGGTACAGTGCAGCTATGGCAGCTCCAACGAATGGTCCAACCCAGAATATCCACTGTCATAACAATTCAATCATGTCACTATCCATATAACTAATATAACCCCAGTTAAGTTGATTAGACTGTTAACTTAATAATCATTGACTCTGTTATTATCCAATACCCATCCTGATC	NSP306_trifida_chr_v3.fa	Chr04	3866805	+	[C/T]	SNP	1	genic
Chr04_003929221	TTCAGCAACCCCACCTACAAAACACACACATTTTGTGGCTGTAAGTTCTGAAGGTTGTTGAATACAATGAAAAGCTCCTTAATTTTTCCAGAACTAATCTGAGAAGTGGTCATCAAGGCATACCGGTTTATCGTGAATGCCAAGTTGAGCCCAGGTAATCACTTCCAGTAGCTCCTCTAG[A/T]GTACCATAACCGCCTGCACATAATTGTCACGAGCTAGTTACAAGAGGCTTAAAGCTTAAATAAGTAAAGTTAGTAGAACCATAACTTACTAGTTAATTAAACTCAACAAGTCCATGTCCAAATAATAGTTTTTAAGAAAAGCAATAGGAAATCATGCTAGCTTTCACTTTGATTTACCAG	NSP306_trifida_chr_v3.fa	Chr04	3929221	+	[A/T]	SNP	1	genic
Chr04_003997159	GGATTATATGATCAGATTGATATCCGAGTACAGTGACGAGTGTGAATGGATAGTTTCAGCGCCAAGAAAAGTGGAAATAAGCACAAGGGTCAATGGCAATATCTGTGACAAAAAAACCATTGATGGTAGCGGCCTATCCCCGTTTGCCTCTCACGTCCTTTGGGTCATTGCCTCATTGCT[G/A]CGCAGCTTGAAAAACAAAACCGTCCAACACCAGGACGATGATGCTTTTGCTCATTTTTTCATGATGAATAACCTTAATTACATTATTCAGACGGTGAACGAGCAGCCAAGTCTAAGAGTGATAGTAGAAGGGGGTGATTTCCTGCGTGATCTTGAAACTGGCCTACGTGCTAGAAAACTC	NSP306_trifida_chr_v3.fa	Chr04	3997159	+	[G/A]	SNP	1	genic
Chr04_004085196	CATGATGACTCAACTGATCAACATATACTTAGACTTTTGTTCACTACGCACAAGAGAGAGGGTTGCTCTCACAGTCACTAGTGAGACTGGATCATAGGTCTCTTGTGACAAATTTCAGCTCCACAGCTCTGGTGGAGCTGCACATGTGGGCCCCATTTGTTTTCTTTTGACATATTACTA[T/C]CACAGCATTATGGATTGCAACAAAAGAGCAGTCTTTACTCTTTATGGTGTGGTACTAACTATTAACTAAGGCTAATCAGATAAAAATATGAACCTTGTGAATGCAGAGAGTAACAGAAACTTGGGCATCTTGATTGATGTCTTCTGCTAGCTCTTGAAGGTGGAGATCCCTGAGAGAGAA	NSP306_trifida_chr_v3.fa	Chr04	4085196	+	[T/C]	SNP	1	genic
Chr04_004235450	AGCACTGGATTCCTCGAGGGCTTCTGGATTCCTGAATGGCGTGAGGCCATAGTCCGTGAGGCAGGACTCAAAGTCTGAGCCCAAGAGCACATTCGACGATTTTAGGTTCCCATGAGTGAGACCGGGATTCTGGTGGATATAAAGCAATCCTGTTGCCACATCTTCGGCAATCTTCAAGCA[G/C]GATGTCCAGTGAAGAGGCTTTGAACCACTGGAAGCTCTTGATCCTGCAGAGTTATAAAAATACTCGTTTCTCAGAACAATCATGAATTGTGTTTTAGAACATAAGGTTTATTATCTTCCGAGTTTCATCTCCCAAGAAGAGCAGGAAAAATAAGATATGAGAACTGCAAAAGCAGATAAG	NSP306_trifida_chr_v3.fa	Chr04	4235450	-	[G/C]	SNP	1	genic
Chr04_004392513	GATGAATATCTACCCCAAAAACAATGAACAGTTATGGGTGAAGATTTCCTTCAAAAGCAATAAGTGTTTTAGTATTAACATTACCCACAATCATGATGAAAGTTATTGTATGGTGCACAAAACATGGTGATTGGTGGCCTGGTGTACTGGATATTATCCCCACTCCCCACCCACCCTACT[A/T]AAGTACTAATGCAGAGATTGTGGTTGCATACATATGCATGCTTTCTTTAAAAGATTCTGCTTCTTTTCATGCCTTGCTGATTTATATTTTTACATTGCATTTGAAGCTTAATCGTGACACATGGGCTAATGAAGCTGTTTCTCAGACAATCAAAACCAACTTCATCTTTTGGCAGGTTCG	NSP306_trifida_chr_v3.fa	Chr04	4392513	+	[A/T]	SNP	1	genic
Chr04_004564949	AACCCATGTGCTTTAAAGTTAGGCCACCATGGCAGTTATATGAAGTTGCAGTCATAAATTGTTTCAGACAAATTAATAAAAGAAACAAAATAAATGGAAATGGAGAAACTAAACTAAACAAACCTGCAAGAGTTGTTTGGCAAGGTCAATTGAAATGAGCCCAGCACTGCAACCCATACC[A/C]CCAAGGTTGTAGCTTTGGATGTTTCCCCTAAGCTTGTAATGGTTAACAATCATGGCAGAGAGAGAAGGGGTAGGGTTGAAAAGACTGCAATTCACCACAAGAATCCCAATATCCTTAGCTTTGACACCAGTTTTAGCCAACAGGTCATCAATGGCGCCAAACATCACCATCTCAGCCTCT	NSP306_trifida_chr_v3.fa	Chr04	4564949	-	[A/C]	SNP	1	genic
Chr04_004658769	GCAAAGTTGCAGCCTTGGGATATAACCCAGTAATGACTACTGATATTGGTCTCCCCAAAACATTATACGGAGTACAAACTACACAGGAGATAGAGCAAGTGGTTCACCGGCTGCCACGTGTCAGGCTGCTTGCCAGTGACCGGATTACAGCTGTACAATATCTTTTTCCTGTTTCCAGAC[G/A]CAGACAGAACTACTGCAAGGCTGCAAAAGTGTTTGAAGCTACAAACTGAGAAATAGATCAAAAGGAAGATTATTAAAATTACATATACCCAATTAGGAAAGGATTAAGGGGTGAAAGAGATGATAATTAAAGGAAAAAGGTAGTTAGTAGTTGATTATTAAAATAATATTTGCAGGGAGA	NSP306_trifida_chr_v3.fa	Chr04	4658769	+	[G/A]	SNP	1	genic
Chr04_004817280	ACCCACTGGTTTTCATGGAGGACTTGAAGACCACCTATTTGATCTTGTATCAGAAGAGTGATAAAGCCACTATCAGAATGGCTGCTAGTTGCAAATGTGAGTTGAGGTTGAGGGCAAGCAGGATAATAATGGCCTACTAAGAAAAGCCCCTCTCCACAACCCATTTTTTGTAGGTAGTTT[C/T]TGGGGAGCCCCAATGCTTCAGACATTAATTCCAGTAGACTTAGCCCCAATCTCATTACATACTTTGAGTATTCCATCAAAACATCCCTGCATACTTGTGGCAATTCTTCAGGTTTTGGAGGATTAGGAGCCATAGTACAGTACATAGTGTCTCTCCAATTTGCAGCTGGGGCTGTGTAGA	NSP306_trifida_chr_v3.fa	Chr04	4817280	+	[C/T]	SNP	1	genic
Chr04_004995612	TTTAGACTAGGGTCTACAAGATTCAAGGCATAATTTGTCCTGATTTTTTTTTGAATGATATTTGTCCTGATTTATGATTATAAAAAGAAAAAAATATATCTTTTGTTTTTATCGTTTTATTTAGAAAAGTACTATCGTCCTTTTTATTTATGGTATGTACCTTTTCAGAGATATTTTATT[T/A]AAATGGAATTAATGGTCTAATAATTAATTTTCCCTCATAGTGCTCTGGGGACTGCTCTCTATCAAGAAGGAAAAAAAAATTAAAAGTGAAAATAGAAGGCATAAATCTTGAAAGTAATGTTCCAACTGTGGAAATATTGATGAGATATAGGCTAGGCTGGCTAGTTAATTAGGTGACTTC	NSP306_trifida_chr_v3.fa	Chr04	4995612	-	[T/A]	SNP	1	genic
Chr04_005142090	GGATGCAAATATCACGTGTATTTAAGTAGAAACTTCGGTGACAATTCTGATTGACTGTAGGTATTTAAATTGAAATGACAATGATCCCTCAGTACCTTATTGCTAGCAAAACTAAAATTTCTCTACACATTATAATTGAATGCATTAGTAATTCTTGTCTTTCTTTCATTTTCTTTTTCT[A/T]ACTTTGTATGCATTGTGCTTAAATTGAGTTGGAACCAAGATAAATAGCAATTTCTGCGTTCTTGTTCAGCTGGATCAAGCTCCTTTAGATATTTTTCCTGTTAGTCATTGTGATGATAATGGCTATGAATTTGAATTGCCAATTTGACCTTTAACTGACAAAAGCTCAACTGCTTTTTAT	NSP306_trifida_chr_v3.fa	Chr04	5142090	+	[A/T]	SNP	1	genic
Chr04_005287423	TACTCCGTAGATAATAAACACGATTTATTTTTTAATATTGTACGATTTTTCCTATCACATAATATATAGTAGGAGTTTATTTTGTTTTCTATTGGAAAAGAATTGATTTCTCAATTATTGGTGACGAGTTGATTTCAATGTTCGCTATCATGTGTATGGAAATATTATCTTTTAACTGTT[C/A]CACTTTATTGTCATATTGGTTCTTAGTTGTTGCAATATTGGTCCCTCAATAAAATTTTGTGTCAATAAGTTTAAATGTCGAGATCAATTTGGCAACGATGTTAAAAGTTATTTCTTTAGTTGTCACAATGTTTTTTTTTTTTTCTTTTTGTTTATACCTGGACCATAGTGTTATTTTCAT	NSP306_trifida_chr_v3.fa	Chr04	5287423	+	[C/A]	SNP	1	genic
Chr04_005425363	GCTGTCAAATGGTTCAGTTCCAAGTGTGGACGCTGTAGAGGATCAGTTTTCTGCTGTTGCTATTGAGGAACAAGTTCCAGAGCCCCAGAAGCACACATATGCTTCTATTGTAAGTATTTGCCTTTTTCGGACTCCATAACTTGCACTAGAATGATGGCCCAAAATATGTTTAATTAGTTT[T/C]ATCCATTTGATTGTTTTAAAATTTACAGGTTGCTAAAGCACAACCTGTGCAAGCAGTACCTCCTCAGTCCTCTCTTAACAAATCTGCTGCTCCTCCATTGGAGTACCAACACATATCTGAGCCCCCTAGTCAGACACCATATGAGCCATCTAGCACTTTAGAGAGATCTGGATCAGAAGT	NSP306_trifida_chr_v3.fa	Chr04	5425363	+	[T/C]	SNP	1	genic
Chr04_005575888	CGTTTTCAAATTCCAGTGTCCCCCATTACTCCATCAAGATTCCCCGTGGCACTTGGTGAAAGGCATTCTACCTCGCTGCTACCTGTCTGTAAAGCGTTCTCGGATCCATTATGTTGCAATGACAACCCGGTACATACTGCATCCTTAGCATATTTTGAAGTGGAAACGTTGTCAATAAAA[T/C]AGGGATTTGTGATCTCAAATTCAAATTAGTTCTAGTCGGCTAGAGAAAGAAGAATTATTAGCTTTGCATACCTTCAGATATTTCTGATGATTGGTGGATATCTAGCCTTCTAAAGCATAAGTTGGTAACTGCATCAAATTATCAAGACGAATATGTTGGTGAAACAAGAACAGAAGTTAT	NSP306_trifida_chr_v3.fa	Chr04	5575888	+	[T/C]	SNP	1	genic
Chr04_005663606	CTCTAAATTCTAAACACATTCAAGTAGCATCCCTAAGACTTAAAAGTTGATAATGCTGATCCGAGAAAGCACAGTATCTTCATCTAGACCGTGAAGTGAATCAATCAAGTTTGTACGCAGTGAAGCTGGACCTTTAGCTGTCTCCATCCCCGCCTCAGCAGCAATCCCAAAGACGGAAAA[G/C]GCGGAAACTGTGGCTTCCAAAGCATGTGATGGATCAACTGAAACAAAGGCGGCTATGAGGGCCGTCACAGAGCATCCGGTTGCAGTTATTTTTTGCAGCATAGGCACGCCATTTTGTACGCCAATAACCCTTTGGCCATCTGTGACAAAGTCAGTAGCTCCAGAAACGGCAACTATACTT	NSP306_trifida_chr_v3.fa	Chr04	5663606	-	[G/C]	SNP	1	genic
Chr04_005837769	ATCGACCAAAATCGCCATCATCGACTAGCTTGGCGATGCCAAAGTCTGCTATGTAAGGCTCGAATTCGAGGCCGATGAGAATGTTGTTAGACTTAATATCTCGGTGAGCAATAGGCGGGACACAATCGTGGTGCAAGTAAGCGATTCCTTGGGCTGCTCCCAACAGAATTTTGTATCTCA[G/C]TTCCCACTCGAGAGGATTCCCGTTCCTCTCGTGTAGGAGGCTGCCTAAGCTCCCGTTAGGCATGTAGTCGTACATGAGCAGCCTCGTGTTTCGATTCCAGCAACAACCCAAGAACCTAACGATGTTCTTATGTCGTACCGAGCCAAGCATTTTCACCTCGGTTGAAAAGGAATCGCGAAC	NSP306_trifida_chr_v3.fa	Chr04	5837769	+	[G/C]	SNP	1	genic
Chr04_006010908	TTCTAATTTTGCTAAAGAACTTTAGGCTCAAGTATATATGCAATAAGGAAGGAGTGAAGACTAACTCCACTGCTCTGACTGCTCTAGTGGAGTATACAGGTGAGTGTTGTTAGCTGTACTAGCAAAATTGCCTCAAAATATCAATTTTATTTTATGAATTCAGGATTGCTTCAATGTGGT[A/G]AGCATATTCATACGAGAATGTTGAGCATTGCACAAGACTTTTAACTTTAACAATACACTGTTTTTTTTAATCTTTTTTATTTTCCCAAAGTCTGACAGTGGAAAAATATAAAGCCATTTTTTGACATAATTTCTTAGAAGTGGGATACCAACTAAATGTATTAATAGTGCCCAGATCTTC	NSP306_trifida_chr_v3.fa	Chr04	6010908	+	[A/G]	SNP	1	genic
Chr04_006089318	CATATTAATATGGCTCTTCTTCTTTGTGTGTGTTTCGCCATCATCTTCCCAAATTTCCTAAATCATGTTCGGTCGCCATATTCTCTCTGCGTGTTCTCCTCCCAAAATTTCTTAAACCATTACTGCAACTATTCCCCTTGTTGATATCATTGTGTTGAGTTGTCGAAATTGTGGACTGTG[T/C]AAATGATTAGTTAGAATTGAGTGTTGATGAAGCTTTTTCGTTACCAGGTTCTTCTATTACTTTGGATTTGTTTTGTTTTAATTTGTGTTTCAATTTTTGGTTCACATGTCTTTTTTTGATACTCATTAAGTCCCAGAATCCTTCCCAGAGTGGTTGGAGGAGGTAAATTGCGAGTTGTTG	NSP306_trifida_chr_v3.fa	Chr04	6089318	+	[T/C]	SNP	1	genic
Chr04_006208128	TATGGTAGATTTTGAGACCCACAGTGGAGTCGGTTGCACTCACAACTTCTGCGCCTTCCTCTTGAAGAATCCGAAACACTTCATGCATCTTCAACACCTTCTTCTTCTCCAATCCACACACTATATTTATCTCCAAACTTTCACCTCTCTCACTTTCACTCACGTCTATTACGACTGGTA[G/A]TTTTAGGCTATCCTTTCTTGCTTTCAGCTCATTAATGTTGCTCTTTAGTTGTTTGATGTAGTTAGTGGCATGATCCAACACGTCAAAGGCCGGAGATTTTTCCTGTACGTCCACAACAAATCATTAATTAATTAATTAACCTCAATTTTAAAGCACGATCAAATGAGAATATTGGAATAA	NSP306_trifida_chr_v3.fa	Chr04	6208128	+	[G/A]	SNP	1	genic
Chr04_006240301	GAATGTTATTTTGGACTAAAAACAAGGTGGCTGGACTATGGTCAATGGTATAATTTGCCTTTTTGTGTTGTACCTTGCAAAGAATTGTATGGTAGATCTTGAGATCCACAGTGGAGAAGCTTGCACTCACAACCTCAGCACCTTCTTCTTCAAGAATCTGAATGACTTTATGCATCTTCA[G/C]CTTCTTGTTCTCCGATCCACACACTATATTTATCTCCAATAATGTTTCACTTTCTTTCACAGCTATTTCAACTGGTATTTGTACACTATCCATTCTTGCTTTCAGCTCATTAATGAGTTTCTCTAGCTGTTTGATGTAGTTAGTGGCTTGATCCAACAAGTCCAACACCGACCATTTTTT	NSP306_trifida_chr_v3.fa	Chr04	6240301	+	[G/C]	SNP	1	genic
Chr04_006341743	AAAGAATCGATTTCACGCAACACAAAACACAAACCCAAACAGGCAAATTAAAATACCTTTCCATAAAGAGTTGAACCAACCCCTCCTGCATGCTGGTGGGCAACAGCATAGATGACATCCCCTCCACTTGGCAAAACTACACTTGCACTTTGGGTATGAACACATTTATCATTAGCCACG[G/C]CAGCAGAACATGACTCAACAGAATATTCAACCTGAATCATATATGGTAGACCAACTAGATTATTTTTACTGCATTGTAACAAAGTCAGTGGTACTAAAAAAAAAGATATAATAATACAGTAAGTAGGTAGGTAGTGTTGAATTAATATAATCACCTGGCACGGGTGCAATTTATTGACCC	NSP306_trifida_chr_v3.fa	Chr04	6341743	-	[G/C]	SNP	1	genic
Chr04_006482303	CTCTCTCTCTCTCTCTTCGCCGCTGCGAACTTCCACCGAAGGGCAGTGAGCCAGTGACGACTCTCTTTCTCCCCCGACCTATACATACACGCAGGGGTGTACGTATCCTCCTATTCTAGAGAAGAGAAAGAGCTCTAGTTGTCTGCTTCTTCTTCTTCCTCTTTCACATCTCAACTAGTT[C/A]CTGCTCACTCAAATACGGTCGACGGCGGCGGCGGCGGCGGCGGCGGCCATAATAGCCATTTCTCAATCTCTACGACTCTGGTTGCCAGTCTGATCCGACGGCCACGATCACCACTCTTACCAATCGGACGGCTAGGCCTTGGCTGTCAGCTTTATAAACGTCAGTGCCCTCCTCTTTATC	NSP306_trifida_chr_v3.fa	Chr04	6482303	+	[C/A]	SNP	1	genic
Chr04_006551939	TTTCTGTACAATTTCAGTTGGCGTTGTGATGCCGGCTGCAGCTAAATCTGCTAAAACAGTTTTTGATCCCTCTGAAGCTGCCTTTGAGCGATAGTATTTGACGATTGGAAATTTGGGGAAGACGATTGCATAAAGAATAATACATAGGAATTCAATGAAAGCGGAGATTGCCAGAAACAA[C/G]ACTGAAAAGCCAAAACTAAAATACTTTACAAAAGACTAATAATAGCTTAGTATGTTTTGGATTTGTAAAGTTGAAAAGAAGCACATACTAACTCCTTTCCTGAGACCATTGCTGGAGTGCTCAAAAGCTGCTTTTGTTACTAATCTTAACACAGAAGTCAGTGCCCCTGAAGCACCTGAA	NSP306_trifida_chr_v3.fa	Chr04	6551939	-	[C/G]	SNP	1	genic
Chr04_006724843	CGAGGAATATTGGAATAGTGGACCCTTTATCAACACTACCCATCAATTTCAAAACTTGCCTCGTGACCTGTGGACTGCTATGCTCAATTCTACCTTTGTGAACAACGACAACGAAACATACTATATGTACACCATTCCAGATCCCTCATTCATAACTAGACACGTCGTTGACAAAGACGG[C/G]CAAGTGAAACAATGGGCATGGATGAACACTACCAAGGAGTGGCTGTTCTTCTATACTCAGCCTGTACATCAATGCGATATCTACGCCTATTGTGGCCCGTTTGGCATCTGCAATCAGAACTCCTCGTCAACCTTGTGTACTTGTTTGCAGGTAGGGATGTCAATCAGTTGTTATGCCATT	NSP306_trifida_chr_v3.fa	Chr04	6724843	-	[C/G]	SNP	1	genic
Chr04_006884343	CATAGAGGTAAGGAAAACAGGAATTGTGAAAATGAGGCTCCAGAGAAATGACCTGCGATATTGACTGATCTCCTCCTTTCTGTGGGATTCTTTAATCCCTCCTTCAGGGAATATCTTTGCTTTGAAACGCCCTGACCCAGTCGACTCAATTACTGAAATAAAATTCCGAGGTCCTGTTAC[A/C]CCTGATTTGTAAGAAAGGGAAACCTTATTGAGCTGTGGATCAATGTCTATATCTTGAACACCCGGGAGAGCCTCAAGTGAATTTGCAATCAGCCTCATGGAATTCTCAGTGCGTACACCGTCTACTTGCAGCATTACCTTGCTCTTGAACTCTCCCGTGCTAATGAGAATCGATTCAAAT	NSP306_trifida_chr_v3.fa	Chr04	6884343	+	[A/C]	SNP	1	genic
Chr04_007050770	GACTTAACGTCAAGTGATTTATCACTAGAGCTAGTCCGGCAAAGCCGAAAATGGGAATATCATTAAAGTCCATCAACTTACATTCTTATTCCGGAGTTTGGAATTCCCACTGTCGTCGTCCCGAAAACTCTCCCCTTTCACCAGATCAAGCTTTCCCAAAGCCTTCAGATTCTCCTCCTG[G/A]AATTCATGTTTCGCCGGCGATTCCCCATTCACGACACTATTCCCGACCTGCCACACCTGATTCACGTTATCCGTCCCGGCCGGCAGCTTCACCGTCGCGAAAATCGTCATCACCCCACCGCTATACTCTCCCTCCATATCCGAAACCTCGTACGAAAGCCCCCCTTCTCGAATGTCCCTA	NSP306_trifida_chr_v3.fa	Chr04	7050770	+	[G/A]	SNP	1	genic
Chr04_007206354	CCCCCAGGTTAGGCTTATCATCTTCAATTGAATTCACAGCCGCAATTTGATTCTTCTATTATTTATTTACGGAGTATTTATTTGTGCCCATCATATTTTGCCCTAAATAACAATATTTACAACACACTTGTATTAATGGAGCATATGAAGTAACTAGACTTGTTACTTCCCCAGAACAAC[C/T]ACCCATTCTTACCCTTTGCATTTTCAGATCAATACTGCTTCCTTATGAGAACAATTTAGTATAGCTTGATGGAGTACAGACGTGTTTACACAATTCCAATGTGTAATGATGTGCATTTTTTCCCCTGAATTTTGCTGATTTTTCCTGATTTTCGAATTTGTTTCTTTGGAGCGATAGACT	NSP306_trifida_chr_v3.fa	Chr04	7206354	+	[C/T]	SNP	1	genic
Chr04_007263868	ATTATTCTCAATCTGCTGAGCACTTTGATCTGTGCTGGCCTTATAGCCATTTAAGTCAAATTTACTGAAAATGTCAGGATCAGGTGGTGTCATTGAAATGTTATCTCCCATTACATCATCAATTCCATTCGGAATGTTATCACACATTGTGTCAACACTATGCAATCCATTATTGATCTC[G/A]GTTTGAGTCAAGTGAAGATTGCCACAGTTTTTCTCTGGTTGTTTGCACGGAGAGCTGATATTGTCAATTTCTCCTCTTGCTAAAGGTTTACTATCATCTGAATGTGCAACCGTAGGTTCAGTTTTAGAAGCATTGCAGTTGCTATTGTCTGGCGAAGAATTAGGCTTCACATTGTTCATA	NSP306_trifida_chr_v3.fa	Chr04	7263868	-	[G/A]	SNP	1	genic
Chr04_007342383	ACAACCACACCAACAATAAAAGATATAACACCAATAACAATCTTTATTTCAGCAGAAATGGAGGACCCATTTGAATTGCCAGATAATGGATTGACACTGGGGATGGGAGCATCTGAATTCTGGCTTGAACCCGGTGATCCACCACCGGTACTCACATTCTTCCCAAGAAATAAGTTGCCG[G/C]CATAAGAAAAGTTTACAGAAGGTGGAAAAACAGGAATAGGCCCAGACAAATTGTTATTGGACACTTGTAGGACTTGAAGATTAGGCAAAGTAGTCAAGATCTTCGGGATTGGGCCAGTAAGATTATTATCATTCAAATACAGGTTCCTCAATGAAGTCAAATTGGCAAGAGCGGGTGAAA	NSP306_trifida_chr_v3.fa	Chr04	7342383	-	[G/C]	SNP	1	genic
Chr04_007473379	TTCAATAGATGAATCATCAAACACAAGAGGAAGGCTGATGTTTCGGTCAAGACCACCAAACTTCTCTTCTATTTCTTCCGGTCTCATTGGTCTCCAATTATGCGCAAAGGGACCAAGAACATTAACAACATGTTCCATGTTTGGTCGACGATAATATTTATTAGTAGTGCAGTGAACTGC[T/C]AACTCTGCAACCTTAGAAATGCTCTCAAATGTTTGTTCATCATCAAGATCAAGAGTTGGGTCAATAGCCTTTTGAAGGTTGTGACTTTTTTTAATAATCTTGTGAAACCATGTGACTAAATGACATGTCTCATCAGGTAAAGTTTCATCTACTGCTTTTTTACCAGTGATCATCTCCATT	NSP306_trifida_chr_v3.fa	Chr04	7473379	+	[T/C]	SNP	1	genic
Chr04_007538525	TTTTCAATGAGTTCACAGGTGCATGCACTGTTATAATTATACGACAACAATCAAAACAGTCGAGACATTTGATCATCAGTGAAAGCCTTGTATTCTACATGATGTTGAGGAAAACTTCCTCCTGGGGAAAGAGGCCAATAAAATTGGAGGAAAATAAACTAAAATATTGCAGAGATCCAT[C/G]AATCCATCAAATGAATCTCAAAACAATGAAACACAAAAGGGAGAATGCACTCAGGATTTAGACCAACTGGGAGCAGGCAGTAGAAGGTGATGACCAGACAGCAGGCAAACATGAGGGTGTCTCTAAATGAAGAACCAGTCAGCCAAGTCCATGCCTTCACAAGAACTTGGTTACAGCCTC	NSP306_trifida_chr_v3.fa	Chr04	7538525	-	[C/G]	SNP	1	genic
Chr04_007625327	CCTTCCTCCAATTTCTCAGCATCTCTTTCCTTGTCTTAAGAAGATGAAACACAGTAGTTGTCATCTTGTTTTCATATCATTAGCAATACTAGTCCTCTTCCCCCTTGCTTGTTTCTCAAGGCCTCATCTCCGGCGAGTGCTACTGAGCCACGAAGCCGGAAACTACGCCGTCATATTTGA[C/T]GCCGGAAGCACTGGCAGCAGAGTCCATGTCTTTCATTTTGATGAAAACTTAGATCTTCTCCCTATCGGCGATGGCGTTGAATTTTTCCTCAAGGTATCACGCTTTTTTTACATACTATTTTTTCTACTTCTTTCTTCATTTATGCTATATGATTTTATTTATTTATTTCTAAACAGGACA	NSP306_trifida_chr_v3.fa	Chr04	7625327	+	[C/T]	SNP	1	genic
Chr04_007706444	GCTTGCCAAAAACAAATCTTTTCGAGGAGTACTTTCCCCGGTTATTGAGGGAATTGGGCTTTAGCGGGTTGCTGACGAAGTTCCCCGGCCTGAAAATTGCAGAGGCGTCCACGATGAGACCGTCGGGATTAATGGGTCCTTCCCCGCGGTTGATTGCCGCCAATGTGTTAAATAATCCGA[C/T]CATCGCGGCGGCGTCCGCCAGGCCGTGCCAAATGCAGAACGCCACCGCAGTTCCGCCGCAGCGGAACCTGTTGACCTGAACAGCTAACATTGGCAGGGCGGGGTGAATAGCATTTGGGTAGGGATCAAGTGGGAGCAGCTGGCGTATATCTTCGAGTTTGGGATGCCGGAGAAACTCACC	NSP306_trifida_chr_v3.fa	Chr04	7706444	-	[C/T]	SNP	1	genic
Chr04_007783007	TGATATTTCTAAAACTAAGGCAGAAGATAATATCAAGCTATATACTGGACACTTTTATCAACTGTAGACGGAAATTGTATGCTTTTAAGGAAGCAAAATATAATAATGTGTTTGTTATTGCTTGGGGTTACCTCTCTAATAGTTTATGCTTTGGGTTGAGGTGGAGCTGCACAAAACATA[A/G]TAATCAAGACAGGCAGTTTGTTAAATGCTGTTAAGTCTAAATACTTTAACATCAGACACGAGTGTGTCCTTATAAGATTTGTTAATGGCTTGATCTGAATGAAATGCATTTGGGTTAAAAGATCACTGAATAACTAATGCAATTGCAGGGAATCAATACATATATGAACCAATCAACTCT	NSP306_trifida_chr_v3.fa	Chr04	7783007	-	[A/G]	SNP	1	genic
Chr04_007851985	GTTTCGAACTCCAATGATGGAAACCATGCCGTTCAGGATCTCATGTCTCGCCGAGGATTCATCAAAATGAGCCGGCAGCTAAAGTCTCGGGGTACGAGAAGTCGGAAATTCCGTGTTTTCTGCGAGTCAACGGTGATTTTCTTGAGTAACCTTTTCTTCATTGGATGCCAATTTGCGTAT[C/T]AGGCTCTCTCTAGATTCATCTTTGATAAATTTTCGCAATGATGATGTGATTTGGAAGAATTGAGTAAATTTAGTTGATCATTAGTGTTGTAGGTTATGTGGTCCTGTGGAACATCTGTTTAGACAGTAGGGATTTACTGATTTAGGTAAGGGTAGCTACAGAGAATCTGGGCGGCGTGCG	NSP306_trifida_chr_v3.fa	Chr04	7851985	+	[C/T]	SNP	1	genic
Chr04_007901441	TTCAATGTCATTTCTTTCACAGCCACAAATCTCACTTTTCAGTTTTCACTCCCCATAACAAATCATGAAAAAAGCACTAGCAGGGAAAATCTTGGGACACAAGATGCTGAAAACCCAACAGCATTTCAAACCCTTCATCACCATCTTATTACCATTACTTTTCTTGAATTCCCAGTTGAG[T/C]CTCTGTGGTGGGGCTTCAGCAATGGGCCTAAATCCGGTGAAAGGCAGCGACTTTGATGTAATGGTTAAAAGGGGCTGTGTTGGAAAGAGCAATGAGTGCACTGCCATGGCTGTGGAGGAAGAAGAGATGGATTCTGAGAGCAATCGGAGGGTTTTGCTGATGCGAAAGAGGTACATTAGC	NSP306_trifida_chr_v3.fa	Chr04	7901441	+	[T/C]	SNP	1	genic
Chr04_008062967	CACAAACCTTCCAACCAGAAAAGAAAAGAAAGCAAAGAAAATGGTGTCATCGGAGTCGGCGGAGGGGCTAATCTACAACGTGAAACTGTCGTCGGTGGGGCCGGGCAGTGTGACGGGGCAAGACGTGGTTTACGAGCCAAGCAACCTGGACTTAGCCATGAAGCTTCACTACCTGCGAGG[G/A]GTTTACTACTTCGACAGCCAAGCCTTCGAAGGCCTCAGCGTTATCGACATCAAAGAGCCGCTCTTCACGCTCTTCAACGTCTACTACATGACCTGCGGCCGGTTCCGCCGGGCCGACTCCTCCGGCCGGCCCTACATCAAGTGCAACGACTGCGGGGTCAGATTCGTGGAGGCCTATTGC	NSP306_trifida_chr_v3.fa	Chr04	8062967	+	[G/A]	SNP	1	genic
Chr04_008177736	CGTCACAAAACGTTCTTGGGGTTTCTTTGAATATTGCTCGTACGCTATGAAATTCCTAAATATAGTCTCTGTCCTATCTTCAAAGATGAGCTGTGGAATTCTTAATTTTCCCTTTTGAAACTCAATAGCAAATAAACTTGGATTATCCTCACCCTTCTTAAACACCACACCAGCCTCTTT[A/G]AGCGTTGATGCACAAACAAACTTCCGATCTCTTCTTATCTTTCTTGATCTCACTTTTGCATCATTTTGTTGTTGGTTCCCTAGATGCCATCGACTATGTATTAACCCAAGTAAATGTCCAACATCTTTGGTTGTTGTTTCTACTTTGTCTTCTTCTTCATCTATTGTCATTCCTGGGAAG	NSP306_trifida_chr_v3.fa	Chr04	8177736	+	[A/G]	SNP	1	genic
Chr04_008370976	CCATATTATAGAAAATCTCAATCCCGTGTAACCTACAATAATCAATCTTGTTCTTAATCGACTTTAACAAGTAATGATCCCCTATCGGGTTCTCACACGGTTTCGGTGATGACCCGGTAACTAACATAACCCTAGGCTTATTCCGCCGGTGAAAATTGGGGAAATCTCGATTTCTCCTCA[A/G]CCATAGCCCTCTCTGCCGATCCCAATCGGTGATCTTCGGCCCGAGGCTATACGGCTGGGTCGGATCCCGCTTGATTTCAGGCTCCCCGTCGTCTTCATCCACCATAATCTTGGTTATGTCGAAGCCATTGTAGGTTTTCGCGCCGCCGGAATCGTCGTGGCCGGAGGACACGGTGGCGCG	NSP306_trifida_chr_v3.fa	Chr04	8370976	+	[A/G]	SNP	1	genic
Chr04_008520220	TTTAGATAATCTATAGCACCCACCACATTCTCTGTAGTGCTCTCCATTCCATTAAATTCCTGGACAGAAAATAAGACACTTGCATAGGATTGTCGCAAAAAGTGCCAAGAGTAGTAACGAGAGGTTACATGCAACAAGGTGTCATATAAAATAGGCTTTGAAAAACAACAACGAAAAGTC[G/A]ATACAGGTTTCGGGATTGATGCTGTGGTTGATTAAAACAAGTGTGCCCTACTTAAGAGTTATCCTCTGAGTGCCTATTCAACATTAGCCATATCCATCCAAAGTATAAGCCTTTAAGCAAGAGTGTCTATACCTGCAAAGCAGAGTCTACCATTATCTGCGCTTTTATTTTTGAACTTTC	NSP306_trifida_chr_v3.fa	Chr04	8520220	-	[G/A]	SNP	1	genic
Chr04_008665241	TCAGCACTCCAGTTCTTGAGCTAGGATTTTCTAACGAGAATTCGTTTTTCGTTTTATTTATTTAAAACAGGGGTGTTTTCTTGTTTCATCGTCGTCCATAAACCCTGAAACCAGCCCGCATCTCAAAGCTGAAAACTTGGTTTGTGGTTCTTTACTTTTTGAGATTTTGAATTTACATGC[G/A]TTATTGGTTTTGTTTGTTAGCATTTGCTTTGAACTTCTCCCAAATTAGTGATGGAATTGGATATTCAGGTGCTACTTGGGGATGCGTTGTTTCGAGAAAAGGAGTACAGAAGAGCTATTGTGAGTAAATAAATGCAGATGATGATACATGCTTCTAACTAGTCTTGGGATTTTTTTTCTT	NSP306_trifida_chr_v3.fa	Chr04	8665241	+	[G/A]	SNP	1	genic
Chr04_008782863	TTTATCACTGACTATTCTTCTTGATCGGCTCTTTCTGCCCCATACTGGTAGTTATAAAATCCCCAAGATCTGAATAATACAACTGAAACTTCTGACTAGTTTAATCACCCTTTCCCCAAATTGAACTAAATTTCTTTTTATTTTAAAGATCGTTATGGTTTGACTGAATTACTCAAATAT[G/A]GATTTATTTTAACACACCACATTTTCCAATTAAGCACTTGACATGACCCGTAAAATAAACTAATTAATAATTTAAAAAAAAAAAAAACTAAAAAAGAAGAAAAAGATACTCCCTTGATCACTTGCTTGTGGTAAGTAATTTAATACTCTCTTTTTCTTGGTGGAGTCCAGACTGAACTCT	NSP306_trifida_chr_v3.fa	Chr04	8782863	-	[G/A]	SNP	1	genic
Chr04_008802086	TGGCCACCCGGTTTGGTCAACCCGAGATCTGTTCTACTTACTCCATAGTTTGTGAAAATTCCTGTATTGTCAGAGTAGTTGAGCTCAACCGCTTTCAGAAAACTGCCGATATACCTTCACTCTGCATTCTGGGTTCCTGCAACGGATTGCTGTGTCTGTTGACCTCCTCGTATAAACTCT[T/C]GATCTGGAACCCGTCCTCGAGACAAACAAGCATAATAGACGACCCAGGTTATGAAATTAAAGATGTTGGGTATGTAAGATATGGATTTGGGTATGATGAGTCCCACGACGATTATAAACTGGTGAAGATATTGGGTTCCCCGCCTCCTATTGATGATCCCGACGGCATGTTTGAAAACAC	NSP306_trifida_chr_v3.fa	Chr04	8802086	+	[T/C]	SNP	1	genic
Chr04_009035942	CAAGAAATGCAGCTTAACAGTTGACCTGACAATTTCAAGATTAAGTTGTGATTCAAATTCTCTACTTTCAATTTGGAGAATCTACTTCAGAAAAAAAGTCAGGGAAAGACAGAAAAATAATGCAATTTGAAAGGGTATAGAAACTGATAAACCATCTAATCAGAGGGTTTATCATGTGGC[G/A]GCCGTGTCTTGCTAGTGGCACCACCAGATGAGCTTCCAGGCTCTTGAGATTCAACGAGCTTGCGCAGCTGCTCTTGAAGACCTCGGACTCTATCTTCAGTTTTGCGGAGCTTCCTCCATCTGTAGGCAAACCAGAGGCCAAATCCTCCGTACACAACGATATACGAACCCCACACATAAG	NSP306_trifida_chr_v3.fa	Chr04	9035942	-	[G/A]	SNP	1	genic
Chr04_009042039	ATCAAGAAATCAATGCATTCTTTTGGCTATTACACCATTAGACTATTATTATTCCATCTAAGTTCGGTTCAATGATCTATATTCCGCCACAGTATCATATGTCTCGAGGGCGAGAGGGCTCTCAGCAAAACATCTGCAAACACATTGAATCAACCATTCAAGCATTATTGCAAGTAACAA[C/T]GAAGCAAGCATGGAACTCATTTAAATACTATGGTGTTTACCTAAGCTCATGCCAAAACATTTCTGTTTTTTCATGCAAGAAAGGCCGCAGAGGAGCAAGAAAGTCATTCCATGCACTTGCACCTGGTTCTCCAGAACTAGCCTGGTCCCTTCTTTCATTTCCCGAGACAAAAAGTGAGGT	NSP306_trifida_chr_v3.fa	Chr04	9042039	-	[C/T]	SNP	1	genic
Chr04_009071239	ACCTGAAACACAACCCAGGAGGCAGCTAAGGTTTAGAAAGGTGTAGAGATTCAATGCCAATTGGCTAGAAGCGCAAGTCGTAAAGGAAAATTGTCAGAGCAAATGACGTAATATTCTTATCAGGAGGACCTCTCAGTATCGAGGGAGAGGATACAATACCTTCAAACTCTTGATCTCGGA[A/G]ACATCAGAAACATGTGTGCCCCCACAAGGGCATCCGGGGTTTTCTCCAAACTTCACAATCCGAGGAGTGCTTCCCTGTTCCATATGGAGTGGGAAACAGTTAGATTTATAACTTCGGATTAAAGGTAGTTTACGTGATTGGTTCAGTACTTCAGTTGATTATCTTATCCACAATATCTAT	NSP306_trifida_chr_v3.fa	Chr04	9071239	-	[A/G]	SNP	1	genic
Chr04_009228420	CCAGCGTTTCCTTTAACATGCTTGATGAGATTCCTATAATACGTGGCAGCATTGTCCATTGTCGCCGCGAAGCCGCCGGCGGACGGCCAGCCGGTTTCCGAAACAACAATACGCACGTTAGGGCCGCCGGCCTTCTGAACGGCGGCGTACATGGAGTCGAGGAGCGCGTCGAAGAGGTTG[C/T]GGTAGCCGGCGGAATTGGGGTTGGTGTCTTTGAACAAAGCGTAGGAAATCGGGATCTGAGAGGGGTTTCCTCGGTAACTGAAGTAAGGGTAAATGTTGGCTAACAAGGGGTTTCCGGTTTGGGCGAGGAATTGGACGACTTGGTTCATTAACTCCTTGGCGTTTTCTTGGAAAACGCCTT	NSP306_trifida_chr_v3.fa	Chr04	9228420	-	[C/T]	SNP	1	genic
Chr04_009228721	GGGCGAGGAATTGGACGACTTGGTTCATTAACTCCTTGGCGTTTTCTTGGAAAACGCCTTGATTGGGCGGGTAGGTGTTGGTCAAGACGGCGGAGTAGGTGGCGGTGGTGGCCTTAATCTTGCCCTGCAACCCAACCGCCGCTAGCGCGTTGTGCACGTTTCGCAAGGCGGGCATGACGA[A/G]CCTGACGTACCGAGCCGTGTCGGAGTTTCCAGCGTACACCTCGTTCCCGACCGCGATGTATTTGAAGTTGACGTTGTTGGCATAGGGTACTATGTTGTTTTGAACCCAAGCTCTGGCTCGGGCGGGGTCGGTTAGCTCTTCGAGCTTAGGGTTGGAAACGTCAACGATAACGTCCATCTT	NSP306_trifida_chr_v3.fa	Chr04	9228721	-	[A/G]	SNP	1	genic
Chr04_009280985	CGCGTCGTGCACGTTTTTCAAGGCGGGGAGAACAAAGTTGACGTACTGCGCCGTGTCGGACTTTCCGGCGTAGACCTCGTTCCCGACGGCGATGTATTTGAAGTTGACGCCCGGGTAATAAAGGACTATTTTTGTTTGGACCCAATCTCTTGCTCCGTTCGGGTCGGTGAGCCCTTGGAG[G/A]CTAGGGTTGGGAACATCCAGGATGACATCGATGTTGCTTCCTCTGAGAGCTTCCAAGACGCCGGTGTCGGGATCGTAAACTCGCAGTGCTCGGATGCCATTACTCGTGTACAACTTTATGGTATCTATGGCGGAAGGTAAATTGTTGCCATTTCTCCCATAACAAACTCCTATACATTCT	NSP306_trifida_chr_v3.fa	Chr04	9280985	+	[G/A]	SNP	1	genic
Chr04_009401494	TTCAATTTGTTTTACTACGGTGTTTGATTCATAATTACTTTTCATGTAATGTGAATTTGGTATCCTAGTAATAATCATTTTCTTTCTGTTTTGCTGCAGAAGTGTGGTGTGTGTGTTGAAAAGCAGAATGCTCCTTTGCTGCCGCTTCATTCTCCTTTACATATCACAAATAGTTGCCTG[G/A]GTATATCAAGTCTTAGCAAATACTACAGCTTCATTATCATGTACAATATGATTGTTTTCTTTTTCTTTTTCAATTTTTTTTTGTCAAGAGTTCATTATTCATTGTTGCGTCATCAGACAAGACACTTGAATTTCTGTAAAAGTTTAACATATGATTGATATGTAATTATGTAAATGGAAG	NSP306_trifida_chr_v3.fa	Chr04	9401494	+	[G/A]	SNP	1	genic
Chr04_009595206	AGGCTTACAAAATTTTAAGAGCCAAAGCCCTTCTCATCAAAACCAAAATCTCAATATGGCCCACTATATTAAACCATTGGGCCGAAACACAAAACGCCCAGCATCAATTTCTCATGCACAATTCTGTAAGCCCAAGGCAATTGAGGCCCCACTCTATTTATTTAACACCATTAAACCATT[C/T]GACCATGAACTACAAGCCCATTCCAATTTAAATTCCATCATCTCCAAAATAATGAGTCCAGAACTTCCCTTAAATCCAACACCTCACACCTCTCATGATTTAAAAATGATCCACGCCTTTCATCATTCAGCCCATTCCTCTCATAATGCCAACTTCGGCCCTATCACACCCAAACCTAAT	NSP306_trifida_chr_v3.fa	Chr04	9595206	+	[C/T]	SNP	1	genic
Chr04_009702558	ATTTGTCTGAGCTTCAGGGTTGGTCAAAGATTTTATATTCATCATTTTGAATGCAAAGTGTCAAGTGTAGAGAACTAGAGATACTGACTATCCTCCATTCTCAACAAATGAAGAGGAAGTGTAGTTCTGAATCTCTCAACCAAGGAAATATCTAAAAGCTCCTCTATTTGCGACCATTCC[T/A]ATTAACATTTTGAGCTGTAATAATTTCAACATATCCATCTACAGCTAAGCATATAATAGGTTCAAAGAAACCAAAGCCATACACAGATTGTCACACCAAACAGAAAAAAATTGAAATGTGAGAAATGTTGAAGGAGCTTCAACCATAGGATTGAGTATCAGTTATCAAAACAATGAAGGA	NSP306_trifida_chr_v3.fa	Chr04	9702558	+	[T/A]	SNP	1	genic
Chr04_009871366	AGTTATAGCCATTGCCGCATTTGGATTCGTGGTGGCTTTTGTACCCGAGACAAAGGGGCTGACGTTTGAGGAAGTCGAGAGGATCTGGAAGGCGAGGGCTCGGGGCAATGGCTCTGGCTCTGGCAGAGAAGCTCTTCTGGAAGGTGAAAACCAATCTTGAGTCTCTTCTTGATTGAGATC[T/A]GTTTGTAGATATACGTAGGATTAAGTGCTCGGTTGAGAGTGCAGTTGTTGCACTGGGGCTTGTATTTGTTGAGCCCTTTCTATTGTATGTGTATTTGCAAAATGATGGATTGATCCCACTAAGTTGTGGAAGTAAATATGATCTATTTAAGGTCTTGATTGTTGCCAATTTCACACAAAA	NSP306_trifida_chr_v3.fa	Chr04	9871366	+	[T/A]	SNP	1	genic
Chr04_009926244	CCATGGATCTGGACACTTATTTGCAGGAAAGGCTGGCAGACAAGCATGCTCAGAAAGAAAATAAAACCAGATACTAACAGAAAAGGATTGGAAGATAAACAGTGCCCTGATAGGCCACTCGCTATTACAATGCAACCAATGATATGATATGCCACACACATTATAGCAACAAATGTTATA[A/T]TATGCCACACACTGCAAAGATCTGAAACTTGGTGCTTCCATTAAAATGTTTGGTGCTTCAATTTTCCTGCAATGTAACACGAACAAATGACTGTTATCATATGAAAAATCATTTTGGTCCTCTTAGTACACATCTTTCTAGTATTTAGTGGAATCATTTGTGTAATTACTTTGTAATTGA	NSP306_trifida_chr_v3.fa	Chr04	9926244	-	[A/T]	SNP	1	genic
Chr04_010009255	TGTATTTCAGAAGTTTGTTTCCTCCAAAATTTGGTTGCTTAATTACATTATCATTGAAGTAATTGTCATATACGCTAGCTCGTGGTTGCAGAGCAATAAGAGCCCTCGTGATTTCGCTGAGGAACTTATGGGAGAAGCTGACCATTTTGGTGGATTTAACTTGATAGTAGTTGATATCTG[T/C]TCCATGACCATGTTTTATATAACCAACAGACCAAAAGACAGAGGTGTATCAGCGACAGAGGTATCGCCTGGTATTCATGTCTTGACAAATGCATCACTAGACTCTCCGTGGCCTAAGGTAACTAAAAAAACTTACTTTTAGCTAGTTAGTGCCTAGTGTTCTTCTTACCAATTATTAATT	NSP306_trifida_chr_v3.fa	Chr04	10009255	+	[T/C]	SNP	1	genic
Chr04_010076968	ATCAACAATTCACCTTCACTAAAATTTGAATCCACTCCCTCCCATATACAAGTGCATTTCAGGTGTCTACCTTTCACACACTGTTTCTGGTTGTACTAGTGCTGCAAATCCACTTTTCAATCACAGAATTTGGTGAAGTCGCAAATTTGTTCTTCATCGAAACCTCTTCTAATTCTCCTG[A/G]AGGAGGGCATTTTGCAAATCCACTTTCGTCTCCTTGAATCTCCAACAAGGTGTCAAGGACATCAAACATAGTAGGCCTTGAATCCTTTCTGGGTTGCAAGCATCGAAATGCCAGCTCTGCCACCGAAGTTGTCATCCTCGTAACCTCGGTATCTGTTCCGAACCCTAAACATGGATCAAT	NSP306_trifida_chr_v3.fa	Chr04	10076968	+	[A/G]	SNP	1	genic
Chr04_010155707	AGTACAAAAATTCATAAGAAAAGCAACGCATTTCTACATGATTTAGCAAAAAATTAAACTGCAATAGGAAGCTTTAATTTAAACAAGCAAAATCTTCACGAACTCCTCTAAAGTTTCCCCACTCTCCTATTTGTTTGGATGGACTTAAAAGATGGTTTTCTTAGAATTTTAACAGCTACT[G/A]TTGGTAGTACTAGAACTACTAATCCACTTATCAGTCACAGAAATTGGGGAAGTCGGAAATCTAAAACTCTTGGACAGTACAACATGTTCTGATTCCGTTAGTGGTGGAATAATTTCCTCTCCTTTTTGCTCACCACCTCGAATCTCCTTCAATGCATCTACTACACCCTCCATTGTAGGC	NSP306_trifida_chr_v3.fa	Chr04	10155707	+	[G/A]	SNP	1	genic
Chr04_010259123	CGTCCCCTGCGGTGCAGTGGACACATGAGTGACGTCGTTAGGGAGAAACCGTGAAAGCCCGAAATCAGCAACTTTGACACAGAAGTTGTTGTCGAGAAGAATGTTGGTAGTCTTCACATCGCGGTGTACTATGTCGGAGGCGTGGAGGTAAGCGAGTGCAGTTGCGGTTTCTACTGCGAT[C/T]TTCATCCGGATAGGCCATGTGAGTGATCCATCTTTGGCTTTTTCGCCATGGAGATGATCTGCAATTGTTCCATTGGGGATATATTCATAAACCAGGAGGAGCTCACGGCTGTGTCCTGATGTGCAGCCATATAGAGTCACAAGATTGCGGTGCCTTAGGGTGGTGAGGATTTTTATTTCA	NSP306_trifida_chr_v3.fa	Chr04	10259123	+	[C/T]	SNP	1	genic
Chr04_010390086	CGGAGGCGAAGACAATGCCGCAAAACCCCCGTCCTCCTGCTTCTGCTCCACCCTAGCCCCCACACTCATCTGCGATAGCTGCTCCTCGATTCCCGCCCTTTGATTCTCGTCCACGTGGACCTTAATCGGCGGCAGATTAGCCATGGAAGGAGACGATGACGTGGACCCGAAAGATGAGGT[C/G]GTATCCACCATCGGGGAATCAGGGACGGATTGAATATCCGGAACATTAATTTTCGCATTGTTAACCCGACCGGATTTTCCGCTAAAGGAGCCGTCCAATTGCGGTTCCGCGTCTTTTCCGGTGGAATTTCCGTTCCCTATATCATCGTCGAGTCCGAGAAGGCAATTCACGGATGAGGAC	NSP306_trifida_chr_v3.fa	Chr04	10390086	-	[C/G]	SNP	1	genic
Chr04_010538160	GTGAGGCTCACTTTCTTACTAGCCTACCTTAAGCGCCCTGCAGCTTATCCATATTTTTGTACACACTCTTCTTGCCTCTTAATTTCAAGTCTATACACACAGTATGTACGGTAAAGGCTCTGCTCGGAGGTCCGGCGAGGCGGTTGACGGCGGTGGAGGAGGAAGTGGGCGGCGGAGGCG[G/A]CGGAGGAAGAGGGTGGCGGCGTGAGAAAGCAAACGGCGTGAATGACGATCAAAGAAGCAATGCAATTTCGCTCTCCCGATATTCTAGCCCTTTGGTGGAGGGGCAGAGTTGGGAGAGCGGCAATATTGCATTGTGGGGAATCGAGGGTAGCGGTCCGAATATACCTAAAGTCTTAGGTGT	NSP306_trifida_chr_v3.fa	Chr04	10538160	-	[G/A]	SNP	1	genic
Chr04_010658188	CTGGTCAATAATATTCAAATTCATACAAAGATGGGTCTTCAGGCTGTGTATCAGTAACCACGATGCCAACCTCAACTATAGTGGATTACTCTAGGTCTCTTTTCAGCTTTGCATTGATCTAATATTCTAATTTCTATTACTCTTAAATATCTTGTTATTTGTTCACCCTTTTGATATGCC[A/G]GATGGTTCATGATGTATTTAGGATTGCTTCCATAGTTTCTGTGGCTTGAAGTGTGCCTTTCTGTTTCATTTTCTTTTATTGAATAGTAGATGGAAAAATGCCTCTTTTTTTGTTTTGTTTTTTGTTTTAAATATTCAATACAAGAATTACGAAGTAAAATTTTGTGCAATTTTACATAAT	NSP306_trifida_chr_v3.fa	Chr04	10658188	+	[A/G]	SNP	1	genic
Chr04_010772927	CTTTCTTTCATTATTGCTACTTATCAGTTTTCCAGATTGGCTTCTGTTTAACTATTTGAGTTCTGTTTACAATTGTAATTAGTAATGAAGTTGATATTTAATGCATCGTTTAACTGAAGTGTATGAAATTGGTACTGTAAATTACTTTGGTGTGTGTGTGTGTGTCATATCAGTTTTGTC[T/A]AACTGCCTTTTGTTCTTTATTGGAACAGAAAACTGTTGCATCTCCTGGAAGGGGAATCCTTGCCATTGATGAATCAAATGCCACCTGTGGAAAGAGATTGGACTCCATTGGACTGGAGAACACAGAGACGAACAGACAGGCCTACAGACAACTTTTGCTGACCACTCCTGGCCTTGGGGA	NSP306_trifida_chr_v3.fa	Chr04	10772927	+	[T/A]	SNP	1	genic
Chr04_010901120	ATGCGGTCAAAAATTGTCTTCCCGATGATAGTACGAGTAGTCGAGTATTGGTGACTACTCGCTTTGCAGAGGTGGCTGCTCAGATTGGTTCCAATAGTACCTTTTCTCATCAGATGCAATTGTTATATCCAAATGAAAGTTGGAATCTATTCTACGAAAAGGCATGCAAATGTCGTGGTG[C/T]AGAATTTCAGGCAATTGGGAGACCAATTGTTGAAAAATGCCAAGGTCTTCCTTTGGCAGTTGTTGTGGTTGCTGGTCTATTTTCCAAACTCGTCACACTAGATGAGTGGAAAAATATGGCCAAAACTCTAATAAGTTCATCTGTAACAACTGTTGATGAAGAGTGTTCAAGAATACTCGT	NSP306_trifida_chr_v3.fa	Chr04	10901120	-	[C/T]	SNP	1	genic
Chr04_010942227	AAGCAGTTCTGTAACATATTCATTGTTTCAGTTTTTAAGTTTCTGTTACTCATAATGATGGAAGATATCTTTTACCCCATTGTTAATAATTTTGGCTGTGCCCATATTCCATAACCTGGTCAAAGGTGACCTGATTGATAATAGAACTTATTTTTCTATCTATAGTTTACATGTCAATTC[C/T]TTTCCTTCTTGTTAGCTATAATTAATCTTTGTATCATCATATGCCAATTCCTTTCTTTTTATTCTCACTTTCCTAATGCAAACCTGTTGTTTCCAACCTCTATAATTCATGAAAATTGCCCCCTTTTCCTCTAAATTCTACAGCATCCCGGGAGAAAATGTACAAGCAGATTGAAGCTGC	NSP306_trifida_chr_v3.fa	Chr04	10942227	+	[C/T]	SNP	1	genic
Chr04_011013155	AGTCCAACAAATGATTTTGGACAGCCTCCGCCATTGGGTGGTGGAATATCATATTGATGGTTTTTGTTTTGTTAATGCTTCTTTCTTGACAAGAGGATTCCATGGCGAGTTCCTGACTCACCCTCCTTTAATTGAGGCGATTGCTTTTGATCCTTTACTTTCGAAGGTGAAGTTGATTGC[A/T]GATTTTTGGGATCCTGTTGAGAACACGTCAAAGGAAATTATATTCCCTCATTGGAAGAGATGGGCAGAGATAAATTCAAAATTCTGTGATGATGTTAGGAACTTTTTGAGGGGTAATGGTTCTCTCAGCAAGCTAGCAACACGTCTTTGTGGAAGTGGTGATGTTTTCTCTGGTGGGCGA	NSP306_trifida_chr_v3.fa	Chr04	11013155	+	[A/T]	SNP	1	genic
Chr04_011174818	TAGGGGTGATACTTATAGCCCTTTTCTTTGTAGATTGATCACATATTTCTCTCGCGTGTATGCTCAGAAACAGCTGGTGGACTTCCAGGTTGGCTATAACTTTTTGTGTGCAGATTTCTTGCTTCCACTGATGGATTTAAGAGTTTCATCATTGAGGCATTGTAAAGAACTTCCAGAGCA[G/A]TTAACTATCTATTTCAATTGCAGGCCTTTTATTAACGCTAGCAGGCATAGGAGAAGAAGGATTGTCTGTAAGTGCTCTGCAGCTTGTCTGACCTGCTCTACACTATTTGTCACAAAGATACTGATTCTTAGTGTTTTCTTAAAAGGTTAATGTTTGGGGTCCTTCAGATCTTAAATATCT	NSP306_trifida_chr_v3.fa	Chr04	11174818	-	[G/A]	SNP	1	genic
Chr04_011258788	CAACATATCAGCAGATCACTTGAAACAATGAGACATGAAACTATTTGGTACAATCAGAAACAAAAGCCTTACAGAAACTCAAAATTCTCTGTGATCCGAGGAAGGAGAAACCTCCATGTAACTCCTATTTATCAAAGTAAATTCTTTTCTGATTTCGAACTCATCTGGTAGGGGAATCAT[A/C]TCATTCAGTCCATGAATCACAACCCAGTCATTATGATACATATCTGGAATTGAAATTCGAATCCCATTCACGAAAACCTCGCTATTAGCACTTCTTACATTCATGCTAAACTGCTTCACATAGTCCTGGAAAGCTGCTCCACTACCTCGCCCAATCTCATTCAGCTCTGTCCAATTCAAA	NSP306_trifida_chr_v3.fa	Chr04	11258788	+	[A/C]	SNP	1	genic
Chr04_011311503	TGTTTAATGACTTCCCTTTGATACAGGCGCGGAGTCAGTGGAAATCGACAGAAACGAAAGCAGGGTGACAGTGAAGGGTTATGTGGAACCAGACAAGGTGTTAAGGAAGGTGCAAAGAACAGGAAAGAGTGCTGAGTTTTGGCCATACGTTAGATATGATTTGGTGGCCAAACCTTATGC[T/C]CATGAAGCCTATGATGAGGTAGCACCCCAGGGTTATGTCAGGAATGTCCCTCAAGCCCTTCTGCCCAATCCCACCACTGAGAGGTTCACCACCATGTTTAGTGACGAAAACCCTAATGCTTGCTTCATTATGTAAAGTTTTAAGTTTGAGTCTTAGTTTTAAATTTTGATGTTAGATTAG	NSP306_trifida_chr_v3.fa	Chr04	11311503	+	[T/C]	SNP	1	genic
Chr04_011384240	ATCAAGGGTACCATGATTGTGAGACATGAAGGTCTCCAGCTGCTTTTGCTGTACAGAACACCCAACTATTCTGGAATTAAAATGAATCCTAGAAGGGCTAACAGAAGGACTTGATCCAACTGATTTAGAACTATAAAATTCATGTACAGCACTAACACTACTGGAATCTATATCTGAAGT[A/G]TCATGACAACAGTCACTCAGTGGGCTTAAAAAATGACTTGCCAAATCATCACCTTCGTCTTCATCACTCCTAAGTAATAAAAACCAGAACATATATCAGTTCAAACTTCAAAGCAGCAAGAAAGTCATGCAAAAGAATTTCTAACTGCAGACTTAAAATTTTTGTAGAGCCAGGCAAGCA	NSP306_trifida_chr_v3.fa	Chr04	11384240	-	[A/G]	SNP	1	genic
Chr04_011541330	TATTGTTCACCCAAGCTGCTGCTGTTGATGAGGATTCGCCGATCCCTAGCACCTCATCATTCGTGACACCAACAATAACTTCAATCCCAGTATTTGATAGAGCTTTGAGCATATGAGCATCAGCATCAAAGAGGCGCACATGCGTTATCTGATGAGCTTTCAGGAGTGCAACCGTATCCA[A/T]TGCTGATGGTGGGTTTGAGACATCAGTCCCAATGTTTATTCCCACAAATGCACCTGTAAGTGAATACCCAATAAGAAAATAACTTGCAAAATATGTACTTCCTTGGCTTTAAATCAGATTTGAAGACCCCAAATTTATGCCACCTTTGTTATTTTTAATACTTTGCCCACCTCTATTTTC	NSP306_trifida_chr_v3.fa	Chr04	11541330	-	[A/T]	SNP	1	genic
Chr04_011598160	GAACTGGCCTTCAGTGCCCTGCACAGAAAAAGAATTGTTTTCAAGATTGCTACATGGAATAATCATTATGTGGCAGCATGCAAATGCATGGATTTGAAGGATAAAGAAGTTATCGTGATACAGAATGTCCCTACTGAAATGTATATTAGATTATCATGTTTTCCAACACTAATTTAGTAA[G/A]GGCAACTATTTTATCTTGCCATGTTCAAATTACAACCATTAGATAAAATCATGGTTAAACAAAAATTATGCCCGTTTCTTATAATTGATCATCAAACTGCCCCAATAGGTTGGATTCTTTCAAAGTCCAGAACAATGATAAAATCAATCTTATAAATTCAAGAGTCAAGACAAAGGAGAT	NSP306_trifida_chr_v3.fa	Chr04	11598160	+	[G/A]	SNP	1	genic
Chr04_011725075	TACTCTCCACTCAAAAGTTTCTTTACTTTGATTATACCTCTATTTCCTTAGGCATTACATTCCTCGACTTGAATATGTTTTACTCACCAACTCAATCATTTTTAACAGGTGCTATGGACATTTTTTATGTCCGCGTTTGTTGGTTATTCGCTTTACCAGAGAAAACGCCAGTAGTGTGCA[G/T]TGGTATAACTAACCGTTGCTGTAAGTTAAAACTATTCTTTCATGTCACTGATGGCTTCTCTCTTCAATCATGACATTTATTTATCCAGTCTTATGGATCTAATCCTGAGTGACTTGAAGATGTTTTTGTTCTTGGATATATTACTGGAACTTGATAACTGAATATTACTTTTAGAATAGC	NSP306_trifida_chr_v3.fa	Chr04	11725075	+	[G/T]	SNP	1	genic
Chr04_011820237	ATAATGTATGTAGTTAAAAGTGAAATCCATGTCTGTGATTTTATGAATTTTTAACTTCTACTCTAATAAAATGAAAGATCAATATTTATGCTTTTGTCATTCACCCTTCCAACTTCCTTAACAATACCTACTTGCAGTATACTAAATAACCACAATTTTTTTTTTATCAATCTATGATAT[G/A]CTAGGTCTTATAATGCCATTCATGATACAATACATTTAAATTCCTGTATTTTGGTAAGTTGTGCACTAAGATTGCATTACATGTTATTAGGTTTACCTGAATCAAATGGGTACATTTATATCGAGGCCAATGGTGGTTTGAATCAGCAAAGAACATCAGTATGTATTTCAATCCATATAT	NSP306_trifida_chr_v3.fa	Chr04	11820237	+	[G/A]	SNP	1	genic
Chr04_011846703	TAATTTGCATTAGAAATCTATTTATTTGATGTCCTTCAAATATGAACTGTTAAGGATAAGATAATACAATGCATGAGCCATAGGCATGCTGCTTTGTTGTGCTATATAGGTTTTTATGTTGGCTATATATTCCTTAGTCCTTACCCTTTCCAATGCATGTTTTCCTCATCAGAAGAATAT[G/T]TGTTTTGCTTACCTCTCAGGTTTCCGGTGAGTACTCCATGATCAAGGCAGGCGGGGCTCTCAAAATGATAGATGAAGAAAGGGTCATGTTGGAGTCTTTAATGTGCCTTCGACGAGCGGGTGCTGATATCATTTTGACATATTTTGCGTTGCAAGCTGCTAGATGCTTGTGTGGAGAGAA	NSP306_trifida_chr_v3.fa	Chr04	11846703	+	[G/T]	SNP	1	genic
Chr04_011939873	CAAACTCTCCTGGTAAAACAAAGTGGAATTCTAAGTCAGAAAACTTTGGTAAAAGATCTTTTACTAAGTGAAGGTGATTCTCACTTACTGCACTGTAAGCCTGTTGCTTGTTCCAATAGACAAATTCTCACATGTTGACGGATGGAAGTCTCCATGTAGCTTTTGCTCCTCCAATATAAA[T/C]GGTGAATGGGATACAAGATGTACTCCATGAACTCCCTCTAAGGCTTTACTAGGTTTAACAGCACTCTGGTGACACATGGCAATCAGTCAAATTTTGATTTGACTGATTGCCAGCAAAAAGATGGAAGACTCAATATTGGCAACAAGCCAGGCAGTCAATGTGCTTACCACTGTAACAAGA	NSP306_trifida_chr_v3.fa	Chr04	11939873	+	[T/C]	SNP	1	genic
Chr04_012066655	ATTGTTAGTAAGAACTAGTCTGTGATATTAATTTACACTGACCATGATGGAAGCATCATATTGGAAAGGCGGAAGTACTGTACTCATGAAGCAAGCCGGTGTTGTTGCAAGTCCCATATCAAATACCAAGCACCCAGCCCGACCCAACCCAGCGAACACAGCTGCACTCAAAGATTTCCC[C/T]GAAACCCGAGGATCCATTCCCAGCGAAACCCTAACGCCTTCCACCACCGCCCCACCTCTTTCACTCTCTAACCCACTAATCACCCATTCACCAAAGCTCTCCGCTATTGCTTCAACGGCCGGCGGCGTTAGATCCACGCTCCGCCCTTTCTCCCCCTGCAGGGCAACCCCACGGACGTCC	NSP306_trifida_chr_v3.fa	Chr04	12066655	+	[C/T]	SNP	1	genic
Chr04_012191804	ACATCCCTATGTATGATTCCAAAGCTCATTTTTGTCCAAGCGCTTGAAATCTATCATAAACAAAGCATCTGTCATGATAAGAGGTAAGGTTGCCACATACTAATGCATTTACCTTATCAGATTTCTTTTTGACTTCTTAACTGAAGAAAATTATCCCAGAGTATTAGAGATATTTATATA[T/C]GTACTGCAGACAATTTAGTAAACATCATGTTATCATTAGAATTACTGTGGTGTAATTCTCCTCAACCTTTGGAAAAAAAATAACAAATAATAGCAAGCATGTACCCTCATTATTCTAAGACTTCTATAAGTAAAATCTTCAGAGTAGACAACTATCAACACTAATGTACCTCAACCCTAC	NSP306_trifida_chr_v3.fa	Chr04	12191804	-	[T/C]	SNP	1	genic
Chr04_012361026	CTTTTTTTATTTTATTTTATTTTTTTTCCTGACTTTTTCTTTGAATTTAATTAGTTTTTCCCCTGCAGGACGGCAATTGTTGTATATCAGCTGTTTCTCCGTATGGTTCTTGGATGGAGCTTTAACTGGGGATCTATAATAAGATTTTTGCTACAAGTCTCCCTTGGGGCGTATGTATTT[C/G]TGGCTCTAATTATGTATTTTCATAAGTACTCTTGTCTGATAATATCTATTCTTCATTTCAGAGTGGCCATTGGTCTTGCCTTTGGAGTGGCATCTGTTTTATGGCTGGGATTTATTTTCAATGACACAGTGATAGAGATCACACTGACACTTGCTGTGAGCTATGTCGCTTATTTCACTG	NSP306_trifida_chr_v3.fa	Chr04	12361026	+	[C/G]	SNP	1	genic
Chr04_012441379	GGAATGAACAAAAGCGGGAGAGATGGAAAAGGGAGATGACAGAGAAGAGCACAAAAGCTGCTAAGGCAAAAGAGAAAGCCCATGAATTCAAATCCTGCTTCATTGACAACAGCAAGCATTTCCAGCTTACTGATGATGAAGAAATGGCTGACTGGTTTGGGCAATGAAACTATTCAAAAT[T/G]CCATAAGACTTGCTTCGAAACAGTAAGAGCTTGATATACTGCATTTTCACGAAGTTGATTACTTAAAACTGTCTGCCAAATATCATGCAAATGTTTAATTTCATGAAGGTTTTATTCCACTTTTGTTCTGTGCCTTTTGTCATCTTCGAGTCTTTTAACTTTAAAAATTGACTAGTCTTC	NSP306_trifida_chr_v3.fa	Chr04	12441379	-	[T/G]	SNP	1	genic
Chr04_012628053	CTGGAGCGAGATCCCTTTGCCAAACACCTCATGAATTCGATCAACCAAGGCAGCGCCAACATCTTTCAAGTCCAGAACATTCTTCTTCATTAACGCCACTTTCCCTTTGATCTTGATGGCTCCATTATTGTTGCTCTCCTCTTTCGGGTCCTCGCGGTTTTTGCCGCATATCATTTCCAG[T/C]ACCCTCTCCAGCATCTGTGTGGAACATGGTGACAGAATCGCCATTGCGCCAAAACTACACAACAGAAACGAAGTCTGAACAGTGTATATATAAACAAGAAATAATGTAGTTTACTTTATGATGGTTTGGAATGGAAGGAGCTGATCGAGGAATGAGTTTTGTGGAAGCAAGGGATATGTC	NSP306_trifida_chr_v3.fa	Chr04	12628053	+	[T/C]	SNP	1	genic
Chr04_012777496	AATCATAACATAACAACGAAGAATCCAGTGTATGATTTCCTTGTATTGATTATAGCAATGTTAATTAATGGATTTTAAGCAGGTGGAACAAATAATAGAGCTCCAAGTACAAGCCAGTCTGCAGGAGGAAACACCATAACAATAATAATGCCTCACATTCAACTTATTGCATCTTTCCTA[C/A]TTGTGGCCATTCAAGTTCTGTAGGCATTGATTTGTATATCTAAGCTTTATCACCTTCTAAAATGCAAGACTAGTTTCCATTTTCTTTTCCTGTTTTATATATGCAAAAACCTGCTTTAATTTCGGCATAAAAATCACTAAGCTATCAGATCATTAACAACGTAACTCGTTATATAGATGA	NSP306_trifida_chr_v3.fa	Chr04	12777496	-	[C/A]	SNP	1	genic
Chr04_012950889	CTTCATACCAACCGAGGTTGGTGGATTCGAATGCTCAGAATACACAATGCCATTACTCGTAGGAGGTGCTTTACTTCTAGCAACAGCTGCAGCTATCTGATGTTGCTGCATCTGGAGTTGAGCCATTTGCTGCTGCTGCTTATGTTGTAGTTGAGCTTGTAACTGAGCATTTGACCCCAT[G/A]GAGGTTGGTATTGCAGCAGCCCGTGCAGTCCAACCAGAAGCAGATGCAAGAGAAATGGATCTTGAGCTATCAATACCATTTGCTGCAAGTTTAGATCCTGAAGCATCCGCAACGTCAGACCTTGAGAATGTAATAGACTGTCCAACAGTAGCAGGACCCTTCCCTGCAGAACCCCCCTTT	NSP306_trifida_chr_v3.fa	Chr04	12950889	+	[G/A]	SNP	1	genic
Chr04_013096527	GGAGACGAAGGTACTCCCAACATTAACGAGGCCGGTGATAATGGTGGACATGAGCGAGCCATCGGCCTTGAACCCCATGGTCTGGAAGAGCACCGGGGCGTAGAACATAATAGCATTGATCCCCGTGAACTGCTGGAACACCTGCATGGAGATCGCGATGATGAGCGGCGGCATGCTCTC[T/C]TTCTTCATCAGCTTCTTGAACGGCCGTTTCACCTGGCGGGCCTTCTCGCACCCGGCAAGCATCTCCTGGAACTCCGGCTCCACCGCCTCCACGCCCCTAATCTTCTTCAGCGCCGCCCTGGCCTTCTCTACTTTTCCCCTCTCCAATAGGCTGGCTGGGGTCTCCGTGATGATGAGGCTG	NSP306_trifida_chr_v3.fa	Chr04	13096527	+	[T/C]	SNP	1	genic
Chr04_013215260	GCTCTGGACATTCGTGTACCCATCGGCTCCGGGGGGAATCGACAATCCGATGGTGAACCCGTTTGCGAAAAACGCGGCGCCGCTGTCGGAGCTACAAGCGTCGCGGATCTTTGTATCCGTTGCCGAACACGACGGGCTGAATGTGAAGGGGATTGAATACGTGAAGGCGCTGAATGGGAG[C/T]GCGTGGAAAGGTGAAGTGACGCAGGTGTTCATGTATGGAGTGGCACACAGCTTTTATCTCAATCATATCCATTCAAAGAAGGCGTTGTATCTCATCGAACACATTGCTAAGTTTATACGACACTGAAATGGGAAATTTCTTGTATGGATCTGATGATGAAGTCAACTGATCAGTTTTACA	NSP306_trifida_chr_v3.fa	Chr04	13215260	-	[C/T]	SNP	1	genic
Chr04_013319336	GATGGCGGCGGCGGCTATCGGCGGCGGAAATGGAGGAGGAGGAGGAGGAGCGCCGGAAGCACCGAAGATTATATGGAACGAGAGATCGCAAAGGTTCGAGACAGATGACAAGAAAGCGTATTTGGAGTACGAGCTGAAACACGGCGGCACAACCATGGATATCCTCCACACCTACGTTCC[G/T]CCGAGCAAGCGCGGCCTCGGCCTCGCCGCTCTTCTCTCGGAATCGGCTTTTTCTCACGCCAAGGCACACTCGCTCTCCGTTATCCCATCCTGCTCTTATATCTCCGATACGTTTCTTCCTCGGAATCCCTCGTGGAATTCCGTCCTGTACAAACAGGATACCAAATCGAATATCTGAAGC	NSP306_trifida_chr_v3.fa	Chr04	13319336	+	[G/T]	SNP	1	genic
Chr04_013500044	TATATAATGAAAAAAGAATTTACCAGTTATAATCTCAATGGCACTTGTGGCACTAACTTGTGAACCATCAATTGCATCTTCTAATACCAGATCAAGAGGTAGCCAAAAAGAAGAACAACTAGTCCCAAGGAAAAGACCAGCACAGGTTGCCAAAGGTTTTGAAGCCATTAATGCTTGAGA[C/G]TCTCTCAGAGAATTTGCTCTGCAGTCCCTAGACAGTAAATTGTGAACACCTGATGTTAACTGACGGAGACCATCTGGAGTTAGAACTTCTGAATTTTGCAATGCTGAAGAATTTGCAATAAGCAGTTCTATGCGTTGGATAAAATCTCCCCAATGTGCAGGCCTGAAAATGAAAAAAGCT	NSP306_trifida_chr_v3.fa	Chr04	13500044	-	[C/G]	SNP	1	genic
Chr04_013661473	CCTATAAGTTTCCAAATGCTGACCCCCTTGCACTATGCTTGCTGGAAAGGATGCTTGCTTTCGATCCAAAAGATAGACCTACTGCAGAAGAGGTACTGTAGGTGTGTTGCCTTGTTTCAGTTTTAGCAAAACAACTAGAAATTCAAATTTTAAAGATCATATTATTGTGTCACGTGCTTC[C/T]AGGCTCTTGCAGATCCATATTTCAGAAACTTGGCCAAAGTTGAGAGAGAGCCTTCTGCACATCCAGTTACAAAAATGGAATTTGAGTTTGAACAGCGAAGGATAACAAAGGAGGATGTAAGAGATATAATCTACCGAGAGATTCTAGAATACCATCCAAAGATGTTGAAGGAGTACGTAG	NSP306_trifida_chr_v3.fa	Chr04	13661473	-	[C/T]	SNP	1	genic
Chr04_013817349	GGTTCCTAAGCTTGTAACATGAATATTTTTTATGGTTTGAACATTATCTCTTGCTGTCAGTGGTTACTGACTGCATCCTTGGAAGTTGGCAATTATTAATGATGCTTTTGGTTTCAAGATAAGATGAAATTTTAGTCATTCTAGTGGATGTTGCTGGGAAAGTAAAAATGGCCTGGTCTA[C/A]AAATTTTCCAGCATCGTCGATTGGTGATTCATATGTAGTGTAATAATTTTGAAAATAAAAATGGGGGCTTGGAAGAGCATATAAACAAGGGAAAATGTAATTTCCTACTGCAGAGTATGTTTCATAAGAAACTCCCCACAGCTGACATTTATAGGGCTATTTACTACAATACCTTCTAAA	NSP306_trifida_chr_v3.fa	Chr04	13817349	+	[C/A]	SNP	1	genic
Chr04_013891152	TTTAGTTGGTACTTGGTGCTGCTGAATGAAGAAACATTTTTGGGCAGAAGGATCTTTGGAAATATAGGGGTAGAAAACAAATTGATAATGAATCTGGGTCGAATAAATTTTAGACATTATAGAGGATTGGTGTACATTGTAAAAAAAAAAATCAAATGTTGGTGGAAATTGCTAAATTTA[G/A]ATGTTTTGGCTAGACTTGCAAATAGGTGATAAAGATTTGACCATTTTAAGTTAATAAGCATTGGTGAATATATAAACTTTAGATTTTGAAAATTACATTTCATATGCAAGCTTATGCTGTTATGCATATGAATGTGGTGCTTCTTGATGCTGTTGCTCTTACCACTTTCCAGTGATACTC	NSP306_trifida_chr_v3.fa	Chr04	13891152	-	[G/A]	SNP	1	genic
Chr04_013895022	CAATAGGATAGGCGGCAAAGACCCCAAGTGATATATCCTCTTGTGCTTTTGTATCCTCATCCATTCCTCCACCTTCTCCGTATACCCTCCTTTTCTCCACTTGTCCACATCCACCACCATCACCCCCGTGTTGAAATAACATGGTCTCCGCCCCTTGAATGTGCGGGCCAAAACCGGGTC[C/G]GACCAGAACGCTTGGTCTGTGAAATAGCTGCTGAAATTGGCCTGGCAGTATTCGGGTGCCGCCAGCACTTTGTCCTCCATGTCCACAGCCCAGAGCTTAGCCACATCGTCCACCACAATGATGTCAGAGTCTAGATATATGGCACGCCCCACACCCTGTGGGAGAATGTCGGATATGTAA	NSP306_trifida_chr_v3.fa	Chr04	13895022	-	[C/G]	SNP	1	genic
Chr04_014039460	GTGATGGGAAGTGGTTTGTGACAGTGAAAAATATGGAATCTGATGCCATAGAGACTCACATTGCTAAGTTTGTTGTTGCTGCGACGAGCGAGAATGGTGAGGGGTTTATTCCTGTGATTGATGGGCTTGAGGGTTTTAGCGGTGAGGTAATGCATTCAAGTCAATATAGAAATGGGAAAA[G/C]ATTTGAAGATAAGTGTGTTTTAGTTGTTGGTTCTGGGAATTCTGGGATGGAAATTGCTTGCGACTTATCAGAATATCAGGCTCAAACGTCCATTGTTGTTCGAGGTCCTGTAAGTGTTATTTATATAATTATATATATGTGTGTACTTTCATACATACATTGTTGTCCCCTACTTCTTTT	NSP306_trifida_chr_v3.fa	Chr04	14039460	-	[G/C]	SNP	1	genic
Chr04_014108306	ACTTACCAATTGAGATCAGACATTTATATCAAATCCTAAATAAATAAAACACCTCCATTTGTCAATCTGATGAAGATTCAAATGAAGAATTGAAATAGAGTGTTTAGCAGATTAAGCCCAGCACAAACAAAGACTTTAACTTGCAGATAATCACTTATATAGATGTATAATCTAAACACT[T/A]TTCAGCTTCAACTGAGAGCAACAATATAATACACATCCATCCAGATCTTCAAATCCCAGAAGAAATCTATCAATCACCAAACTCAAACTCAAAATCCCCATTGCATTAAATTAAAAAAAAAAAAAACTTCAAACGAGCTCAACCCATTGCTCATTTGCTCCAAAAGGGCAGAAAAGAAAA	NSP306_trifida_chr_v3.fa	Chr04	14108306	+	[T/A]	SNP	1	genic
Chr04_014117300	CAGAGACGGAACTGCCCTGGGGGCAGCTGCCCCCACTGCCCAAAATATACAGCCCCAAAACGACGTCGTTTTGGGGCTGTATATAAATATAATTTTTTTTTATTTTCCTTATTCTTTAGTTCAGAATTTCAGATCGCAGAAAGCTCATTCGCAAGTCGCAACTCTCTCGCTCACTCCGGG[T/C]CGCATCCTCGTTCCTCGCCGGAGTTCACCTCTTTACCGTAGCTCGCCGGTCGTCCCTGCTACCGGAGCTCGCCGGTCGTCCCTGCTACCGGTCACGCCTCTAATCTCCTCTCACTTCTCAGGTTCACATTTGCCCTAATTTCTCTACTTTAAATTTTGCCCTAGATCCTAATTTCTCTAA	NSP306_trifida_chr_v3.fa	Chr04	14117300	+	[T/C]	SNP	1	genic
Chr04_014274606	CCCATCTTTCCTCCTTGAGGTCATATGGGTTATGTTTAAGACATTTAATGGCTTCAAATCGGATGTGTTTGACTGAGATGATGATAGCATGTCGAAGAATATGTTGTATCGAGCCCAAGTATGGGATGGCACCAATGAAGAACCTAACTCCGGAAGTGTTTCCATGTGGCAGGTCCCCCC[G/A]GTTCTCCAATCTCCACCTCTGTGCCAGCAATCAAATATGGTAAGATAACTATACGAGGACATAAAATGTTGGACAAAGAATCACAATACTACAATGAAATACAAATGCAAACAGACCAAGAATTTCTAGATTTTTGCAAGTCTATAAGTCGCCTAAAATCACAACTAATTATACAATGGA	NSP306_trifida_chr_v3.fa	Chr04	14274606	+	[G/A]	SNP	1	genic
Chr04_014337550	ATGGACACAGTCATCTGGTTTGACTGATATGAAGGAGCTCCATATGCCATCGCAGCACCAGAGCTGGTCACAATTCCCATACCTGGTGGTTGCCCATTTCCTTGATGATCCATTTCAAGCAAGTGTACTAGCTTCGAAACTTGGATATTTTAGTCACTGAGCCAAGTACAACCAAGTAAT[G/A]CGGTTGGTTAGGTCTTTAGGAAGAAGGTACAGGATGGATCAAAATAAACAGTAAGAAAATGTCATTTCTGTAAGAAAAGTACAACAATATGCTGGATAAATCTCACATGATCAAGAAAAAAACAAATATAAATAGCAAAAATGCAAATTTCAGAAATGTAAATCAATGTAAACACAGAGA	NSP306_trifida_chr_v3.fa	Chr04	14337550	-	[G/A]	SNP	1	genic
Chr04_014427288	CCTCTCCCCAAGAGGAATTGAAAAAGATAATTCGTGAATCACCGAACAATCTCCCATTAGTCATTGTAGTTGATTTTGCACATAAAAGATTCATTTTCGCAATTTCACTAACTTGATAAACCCCCAATATCTATCTTTTTCTAGTCTAAAGCAATGGAATCCCAACTCGAGTTGATAGCC[G/A]CCTCCGCGGGCACCGCCGCCTGTCTGGTTTTCTTGTGGCTCCACCGTGATGACCGCCGCCGCGACGAGGACGACCCAACGGCGTTCATCTTCAGCGCCGACGATGACAATGATGGAGAAAAATGGCCTTACTGCGCCGTGTGTCTGAACAACATCTCCGGCGGCGAGAGGTGCCGGAAGT	NSP306_trifida_chr_v3.fa	Chr04	14427288	-	[G/A]	SNP	1	genic
Chr04_014565403	TCATCGGAGTATGTGTCTATATTCATTTTTGAAGTTCATTTCTTTAGTTTTTGAGCTATGCACTTGTTGTGTGTATTTTAATGCCTCATTGATTAATAGTTAATTTCTATTAATCAATTTTCTGGAAAACAGAACGCATGTCCCTGAGCATTTCTATTAATCTATAATTGGACATAATTG[C/T]TTATGTCTAAGAAGTTGATAACAACAATCCTGGCTTCCAGCATTCTAGATGTTGAGAATTTTAAGATAAAAGATGTATGTAAGTTATGCTTGTTGATGATTACTATGAGTATGAGGCATTTCTAGATGTTGAGAATTTTAAGATAAAAGATGTATGTAAGTTATGCTTGTTGATGATTAC	NSP306_trifida_chr_v3.fa	Chr04	14565403	+	[C/T]	SNP	1	genic
Chr04_014695427	CTTTAGTCTTGATATGTGATATGATATAAGCTTCTGTTGTGAGTCTAAAACCTGTGTAAATTGTAAAACCATGTATTACCTTTCTTGGCCTATCAGCTGAAGTTCTAAGTCTATTATTTGATCCTATTAGCTTAATAGTATTTGATATTTTGGCCTTAACTTATGGAGGTTGGCAATTAA[G/T]CTTTTGAAGGATATATGCACTTTAGCCATTTGATTGCCTTAGTCTCTAATGGAAAAAATGATTATAAGAGTTGCGTCCCTTAATTCTCCGATCTTCATCTAATTTGGATTTCTGTTGATAATTTTAGTATTCCTCAATGTCTTAAGGTTTTGGTTTCTCCACACCTTACCTAGTCATGGG	NSP306_trifida_chr_v3.fa	Chr04	14695427	+	[G/T]	SNP	1	genic
Chr04_014697846	GGATGCCCCGATTATGATCCATTCATCCATCATCTATGAAATTGAAAATGAAAAGTAACAGACGAAAAAACAAAAATCTTCTTGAATATCTTTGTAATTTAGTTTTTAGCTTTTTGGTGTTTTTAGTCAACTGGTGTTGATCTGTCGGAGTAGGCTGATGATTCCATGTCTTCATCAATA[T/C]CATAATTGAAGAAACCGCTCAATCAGAATTAAGGTTGCTCACTGGTATTTTCTCATATAGTGAATATGCCCAATATTTTCGCCATTTTTTTTTTTTTTGGTTTTAATATTTCACCCTACCTATAGTTTAGCGTTTGGGTCATTTTTAGTTGGCAAAGATGTTGAGGCCTGGCCGAGGTCC	NSP306_trifida_chr_v3.fa	Chr04	14697846	+	[T/C]	SNP	1	genic
Chr04_014776271	CCTTTTCAAAGGATTTAGTATTGTGGGCAAGAGATTTAGTATTTTATGAAAATTTTTCTTAAAGGGAAGATATGTTGGTGGGTGGTTAGTAGCTGATCACAATAAATACTATACCGTACCACACTTGTGAGGATTGATTGACATTATGAAACCAAGTACCAATCCTATAAACAATTGATT[C/T]TTTGTAGTTTGCTATATCTCCAACATTGAAGGAGTACAGTTAACAACATATAATATGATCCTATTGATATTTCATTTAATTTATAATTTTTGCGATCATACATACAGATGTTTCCAAATTGATATGATCTCACTATATACATAATATCAGGGTCCAAATCGTATTAATTACTTGCACTCA	NSP306_trifida_chr_v3.fa	Chr04	14776271	-	[C/T]	SNP	1	genic
Chr04_015001194	TGTGGACAAGCTAGGATGCCAAAGATTGATTCTCCATTATATTCAATTCATACACACTCCTACAATCTGGTCTCCATCCTCTGTGCTCTGATCTCTCTCCTTTCTGCAATTATGGCTACAGAATTGGAGGTAAGCCTCATCACTACCAACATCTTTAATTTGCAATCTATCATATATAGG[T/G]TTTTAGTCTGTAGTGTATTCAATTCACTAACGGGATAGATTATTGGTATTCCTGAATTTGCATGCAGAAGCCTAGAATCACAGAGGTACAGGTGAGGATGGATTGTAATGGGTGTGTACAGAAAATCAAGAAGGCCTTACATGGAATAAATGGTATGTATGTAACTGCCCGGCACCATCA	NSP306_trifida_chr_v3.fa	Chr04	15001194	+	[T/G]	SNP	1	genic
Chr04_015002042	TAAGAAGACTAGAAAGAGTGCTATAATTTGTTCTCATACTGAACAACAACCCAACCCATCAGAGCAACCACCTGATGAGGCTGCTGAGGAGACAGCCAAAGCCAAAGATCCTCCTCCGGTGGCCCCTGAAAACCAACCAGCAGCAGATGAGGAGAAACACTCACCTGAAACAGCTGAAAT[C/G]CAAACAGCAGACCAAACCTCAAAGCCAAAGGAGGATAATAATAATAATAATGTTGAAGAGGTAGTTCATCATGTCATATACCACTATCCTCCACATTATTATAGCTATACACAACAATGGAATAACTCTCAACCTAGAGCTGAACAGCCTTCAGAATACAGACAAGAGCCCATATATGTG	NSP306_trifida_chr_v3.fa	Chr04	15002042	-	[C/G]	SNP	1	genic
Chr04_015148340	ATGAAAATCCTAATTTTCACTTTCTCTCAATTCCGCGCAAACAAAATCCCGGGAAATCGAATCAAATGCTTAATCAAACACAAAAATACCTGATCGAGATTGGTGACGCCGAGAAGAAGTCGGGAAACGAATCCATGGATCAGAATCCATATTTGTTTTATCTCAGAAAAATAGTCCTCA[G/T]AAATTTCGAGAATTTCGTACGGTGATATTCGTCAACAGGCGAGTCTTGTACGTAATTATAAAGAGAGTTTATCAGATGTGCACACAGATTTGGAGAATTTTTGCCCTAGCGAGGAGGAGAAGGAGAAGAAAAAAGGCAGGAAAGAAAGTACGTGGAAATGAGGAGAGAGAGAGAGAGTAG	NSP306_trifida_chr_v3.fa	Chr04	15148340	-	[G/T]	SNP	1	genic
Chr04_015345222	ATCAATCCAACAATAATTATTAATTATCAGTCTTAAGTTTTAGGTGACCAAATAGACTGGTAAGGTAGAGGGTGCAGACATCCTATAATACTGCTGCTTCTCCATGTAAAGATCCCTGAGACTAACGTACGGTATCTCCATCTCACCCTTACCGGACGGAGTCAAAGTTCCGGCGAGCGG[A/G]ACAGACGACTGCCGGCCGGTGGTACGGTAAGGTTTCCCGCCGGAGCCACTTCGACTATCGCTGATGTAGTACACCGGCCCATACACGGATCTCACGCGCGCACGGTTACGATTGGCCCCACGCTCGGTGGAATCACCCTCGGTTTTGGCGAGTGGGGCGGCGCCGGCGGTGGTATTCCAC	NSP306_trifida_chr_v3.fa	Chr04	15345222	-	[A/G]	SNP	1	genic
Chr04_015467460	ATCGCTGCCGGTTTTCGAGTACTCGTCCAAGGACCGGACCGAGCCGGTGGAATGCGCCGTGTGCTTGTCGGAGTTCGAGGATAACGAGAAGGGCCGGCTTTTGCCCAAGTGTAACCACTCTTTTCACACTCAATGTATTGATATGTGGTTTCATTCTCACACTACTTGCCCGCTGTGCCG[G/C]TCTCCGGTTGAAGCCTTCCACGGGCCGGACAAGAACCCGGATGAGACGGTCGTTAACGTTAAAGTGAATGAACCGGTGGCCGAAAACCGGGAAGAACCCGGTTCGAGTTCTGGGTTATGCTTATGCAGCGAGGTAAATGGGCCCACGACGTCGTCTTTGGGCTCCCGGAGAAAGGGTGTG	NSP306_trifida_chr_v3.fa	Chr04	15467460	+	[G/C]	SNP	1	genic
Chr04_015656227	TACTGGGTCAGGAGTAGATCAAGCTTTACATTCTCCTTTATTTACTTGATAGATAAAATAAATTTTGCTATATAATAATAAGATTTGATGCCACCAATTACAAAATAAACATTATGAAACTTAAAATTGAAGAATTTGAGTATTGTGGGTGTCATATTATGCATACTATGATTAAAGCCC[A/G]CTGTCTTGCACCTAAGAAAACAAAAAGCACTATTCTGTACCATATATAACCAGATGGCTTATTATCTTGTAAAAAATGTTCAATACTTTCATGTGCTATCATGACTCATTCCTTTGTTTTTTTTTTGGTTTATCTGATTGGGAATGGGAGTGGTGGATTTGAACACATACCTGGAAAGCA	NSP306_trifida_chr_v3.fa	Chr04	15656227	-	[A/G]	SNP	1	genic
Chr04_015672861	TAGTTTACATCTGTTGCATGCTACAAACAATTTATGAGGCTCTAATGGATTGTTCTTCAGTGCTTTGACATTGAGAGTTGGTCTTAACACTGCCTATATGGATTATTACAATTATCTCAATTTAGCCTTACTGTAGCCTAATAGGGTTTCAATGATGGGATATTGCAACTTTTTTTGATA[A/G]ACAAGTATATGATTGACACCTTTCTTTATCTCTATAATAATACTGGGTATGTTGTAAGGATTTCTGTAGAATAATGGGTTTAAGTTGGGAGGAGTTGAAATTGAGTATGGTAGAAGAATAATAGGAGAGAATTTGGGGAGAAGTTTTTTATTCATAAAATTCTTCCTTACAGGCGCAGTT	NSP306_trifida_chr_v3.fa	Chr04	15672861	+	[A/G]	SNP	1	genic
Chr04_015758889	TACCTTCTCATCCGAAGATTCCCAAATCTCAACGGCAATGGCACTTGTTCGTGAACGTCGACAGATCAATCTCCGCCTCCCTTTGCCGGAACCCTCCCAACGCCGCCCTCGTTTCCCCTTGCCTCTCCCGCCTTCTTCTAACACGGCCTGCGCCGCTTCTTCTTCAACAACCACAACCTC[C/T]TCCGCCGCGTTCTCCATGTCGGATTTCGAGAAGCTCCACGTCCTCGGCCACGGCAACGGCGGTACAGTTTACAAAGTGCGCCACAAGAGAACTTCGGCGATCTACGCCCTCAAAGTCGTCCACGGCGACAGTGACCCCGCCGTCCGCCGCCAGATCTTCCGCGAAATCTCAATCCTCCGC	NSP306_trifida_chr_v3.fa	Chr04	15758889	+	[C/T]	SNP	1	genic
Chr04_015795020	TTGTGGGTGAAGTAGCAGCGGTTTGGGGGCAGAAGCAGTTGAGCAATCCAAGTGAACATCAAACTCGCAACTACTGCACCTATAGAGCCACTGCTTGATCCCGATTTTCTTGCAGACGTCGCAGGAGAAGCCCTTGACATCATCATAGGGGTTGTTGAAGACGAGCTGAAGCGGGCACTT[A/G]TGCATGTGGTGGGCGATCCTGAGGGGCTTAGAAGCGCAGAAAACATGGAGATCAAACTCACAGTGCACACAGTGGTAGTTGAAGCCATCTCCACGGCGGTTGCAGGCATCACAGTTGAAGAGGCCACCGGGGTACGAGGAGGCAGGGAGGAGAGTGAGGGGGTGCTCTGGATGACAAGGG	NSP306_trifida_chr_v3.fa	Chr04	15795020	-	[A/G]	SNP	1	genic
Chr04_016007885	AGATCAGTTTAAAGCCGTTAAATCTATATAGATCGGTAACTCTGATTGGTTCTTAATTCTCTCAGCATATTCTTATTTGATCTGTATCATATACACACACCAACATAAACAAACAAAAATCAATGGATGGGAAATGTTTTCATCGTCATAGAAACAAGCTTTAAAAAGTACTAAGTACTC[C/G]GAATCTTTTACAACTCAATAAATATACAAAAATAAATCTACTTGAAACAATACTTGGGAAGGTTTAACTTAGTTCAGTTTACAGGCCTCGTGAAAATAGAATCACCAAAAAAGGAGACTGGAACAAGGATTATTATTAAAAGTAGCATATACAAACACATAATCTGTCCTTTATTGATAG	NSP306_trifida_chr_v3.fa	Chr04	16007885	-	[C/G]	SNP	1	genic
Chr04_016015896	AATGCACTAAATTGGAAGGTTATGGTGCATCAATTGGAAACTGTGATGATATTATCACTATTGCTGGCTGCTAGTTAGGTTTTTAATATAAGAAAATTTTATCAAAAAGAAAAGGTTTACAGATAGGACGGTTAAGCATCCTCATTAAAAACTAATACCTTAAGATCATCCTCAATCTTA[G/A]CAACTTGGGAGTGAACTCCATCTACAGTCTCCTTCAGAGGTGACATTGTAGGATACTTAGCCTCATCCCACACAAATCTAGGAAAAAAATGAAATCGCAAGGTTTAGAAGAGAAACCATAAAAGGAGGAGGAAGAGAATAAGAAGAACAACATAAACAATAAAAAATAAATGGCATTTAC	NSP306_trifida_chr_v3.fa	Chr04	16015896	-	[G/A]	SNP	1	genic
Chr04_016138227	GACGGAATCGAGCGCCGAGCAAAAGCTGCCGGAAAGTGAGCAAGTGGAGCTGAAGCAGCAGGTCCCGGAGGAGTTGAAAGAGCAGGTCATCGATGTTGTCAAGCTCAGCGCTGCTCTTGCGCTCACCGGAATGTCTACTCCGCCGGTGGCCGTGGCAGTGCCGGTGCCGTTGCCTTTGCC[C/T]GTGTCTCAAACTCCTAACTAATAGCTATCATGCAAGCAAGCTTAAGCGAAGCAATGCTTGACTGTCATTTCGTATCTTAATTATCATGTCTGTCATGTCCTTCAATTGTGTATGTTATGTGTGGCTTAATTATTTAATTTCAAGTTGTTTTGTATTATTATTGCTTTCATATTCCTAATC	NSP306_trifida_chr_v3.fa	Chr04	16138227	-	[C/T]	SNP	1	genic
Chr04_016285680	CAACACCTTCATCACTGATTTCGACTACAGTATCTATCAATCGTCGATTAATATCCTTTATCTCTTCAATGAGTGCATGATTAACCTGCAACAGTTAAACAACAATATTTTATATTGAGAGGCTAAAGAAAATTAAAAAGTAATTTCCCTGCACAAGATAATCAACTGCCCACTGGCATG[C/T]TTGTGACCATTGAGAAAGACAAATCAACACATTAAGATAATAACTGGAACACCCTAACCACCATTTTTAAGAAGAAATGATCTGGAATTGGAAACAAATAGGAGAAAAGCTAAAGGGAAAATAATGGAGTCAACTATCTTGCTTTACTAAGCAAGTTAATCAAAAGAGCAAGCAGTCTGA	NSP306_trifida_chr_v3.fa	Chr04	16285680	-	[C/T]	SNP	1	genic
Chr04_016285983	AATGGAGTCAACTATCTTGCTTTACTAAGCAAGTTAATCAAAAGAGCAAGCAGTCTGAAAAAGGGGATTGCAGTCAAGTGTAATGGAACCTTGTTTAAGAAAGAGAACTGGTTGATTTGGCACTTCCTTTCTGATGCTTCTTTATTTTCTAAGAGAATCAGAGGTATCATGCAAGCACTC[T/A]AGGGCATTCACTGGTCTTTGCTGAATGAGAAGAATCCTAATTGTCATGCAACACTGGGCCAATACTAGTGTTTATGTAAATTATGAGTACAAAGGCTAGATAATGAGCAGTACCCAAGAATCAATCAGTCTCTTTTTCTTCAACTAAATGAAAGAGAATAAGAAGATGCAACAGCAGTGA	NSP306_trifida_chr_v3.fa	Chr04	16285983	-	[T/A]	SNP	1	genic
Chr04_016288044	CACTCTTGTTAAGCTGCAAGACATGTAGAAAACGTTCCACCATACTTTTAAAGTTCCTGAGCTTGTTAATTTGATCAGGTGGGGGTTGCTGAGGAAGAGACTCACACTGCAAAGAACAAACAAATTGTGTTAGGATAGAATCTAACACAGAAGTCAGGAATATAGTGCAACAAAAAGCAT[C/T]GACAGCCATCAAGGATTCATGTCTCTTGACTCTCTTCCTCTTATTATACACAGACAGTTAACAACTTAACATCTTCAGAGGGTCTGATGCAATATAATAAGTAAAATGCATTCATCTCACCTGAGCCAATTTGGTAGAAATCTTTACATGCAAGTCATTAAGATCCATAAAATGCATATC	NSP306_trifida_chr_v3.fa	Chr04	16288044	-	[C/T]	SNP	1	genic
Chr04_016289542	AGCGCGAAGAAACAAGTTGTACAAAATTGAAAATTCAATAAAAATGATAAACAGGCCAGAAGTTGCAATTAAATAAGAAGCTCTTCTTTAAATATCAACCCCTAGTCTCACAGCAACAATAACAATAACAAAGGTAATGGATAATGGATTCAGGAGGATACAGCCACTATTTGGTCAACA[T/C]TATATGAAGCAAATCCAAAAGCAAAAGGTGACTTGGAAAACAGACAGTCCCATTAAGATGGTTCAGATATTTGCAAATGGAAGATGCTTCAGAATTTATAGCATAAAGAGAACATCTATCAGAAATATGCAACATGAGTTTAAAATTGGGTCAGCTCAGGAGAGAAGAGAAGAAATACTT	NSP306_trifida_chr_v3.fa	Chr04	16289542	-	[T/C]	SNP	1	genic
Chr04_016291404	TTAATACAAATAAAAAAGAAAAATGATATTCAAAAATGGTAATAAAGCATTGCAAAGGAGAATCATCCACCCAAGAATTTCTGTACTAAACAAAGACATACATGAAAAAGAATCTTCTAAGTTCTAACTTAGAGAATAGAGTAATTAGATTGAATATATAGTCAAATGTCCTCTTCAACA[A/G]AGTTGGGACTTTTACAAATTAATTAAAGCAGAACAAAAGTGCACAAATAGATGAGGCTCCTGTTATTTCACCTGGAAGTTGGGGATTCTGAGCACTAGTTGTATTGTTAGACTGCAGAGAATTGGCCATGGGAGTTGGTGATTTTGTCTCCATAGACAACATCTTTAAAGATATCTTCCT	NSP306_trifida_chr_v3.fa	Chr04	16291404	-	[A/G]	SNP	1	genic
Chr04_017008132	TGAGGTGTCGTGGTGTCGATAAACACGTACTACGCATTTAGCAACGTCTACTACAAGAATGAAGAATACAAGGCCGCCAGCTCTATAAATTTTTTGTACTGATTAACTACTGATCGCCAAATTACGTGTTTTGTGCCCATACTCCAACCCTCAATTCTTCTTCCGGTCGAAATTAAATTC[A/T]TATAGGGATGCTTTGCCGGCAAATTTACCGGAAAAATTTCTGGTGTTCTTCCGGCCGGCGGTGGTTCTATTCTCATTCCACTGCTGCAACGTCGCCGGTAGCCTCCGGTGGCGGGAGGCCATGGAGAACTGCTCCTGTTGACGGATGTTATACGCCAGCTCACTCCACTCGATGCGCTGC	NSP306_trifida_chr_v3.fa	Chr04	17008132	-	[A/T]	SNP	1	genic
Chr04_017009143	GATTTAATTATAAACACTATTATATAATGGCAGGGAGACCAAGTTGAAGAATTTCAACCACTTTGTGAAGTCCAGAGTGACAAGGCTACCATAGAAATAACAAGCCGCTACAAAGGAAAAGTTTCTTGCATTCTCCATGTTCCTGGGAACATTGTGAAGGTTAGACTGAAATGCTAGTTC[C/A]TTCCATATAGCATAGTTGCATAGTAATTATATTAAAAGCATTAATTATATTGGTGCATTTCGTTGATTCAGAAGGAAATATGCTTTTAAAAAAGTAGTGTAAGATTCTCCATAGTTTTGTGCATGTAAATTCCAGTTTCCATTTGAGCATCTAAACATGTCAGGATATTAATCACATAAT	NSP306_trifida_chr_v3.fa	Chr04	17009143	+	[C/A]	SNP	1	genic
Chr04_017040824	GGACCACAAGGAAGTAAACTAGCTTAGGTTTTTGTTTTTTTTGGGTAACCTAAGCTTGTTTACCCCTGCATCAAGTATCTTGTTTTTCCCATGGCTTGACTTGAATTTTAGTTTCCTTTATCTCTTATGTTAGTGAGGATGAATATTTATTTCTCTGGTAGGCAAATGGTTAATTGTACA[G/T]CTAAAATGAAATAACAAAGACAACTTGTAGTTAAAAGTAATTTGAGAACTCAACTGCAGACCCCACCGAAGCTTAATTTCAACTTTCTGCTTGTTGCAGGTGCTTCTACGGGGCCCTAAAAACTCCCGTGAGGCAGTGAAGCACTTTGGCAGAGCTCCTGGAGTGCCACACAGTCATACC	NSP306_trifida_chr_v3.fa	Chr04	17040824	-	[G/T]	SNP	1	genic
Chr04_017110037	CACTGGCTGCTCTTCTACTTCCTTCTTGCTCACAACTTGGCCTTCCCACTTCCGCCAAAGGTAAGTATGTAATTTATTTCTCAACCGGTTCTTGTTGTAATGCGGTAATCATCATATCATCATATACTGTAAATGTTCAGGTCTCGGAAAAAGCCGGAAATGGGAGAATCTTCCCACTCA[G/C]TTCATCTCCCCTAATCTCTCAAGCGTAGGCATTTCTTGTATCTATCTTTTATTTATGTATTAATTAATTAATTAAAGTTTCATCCATTTTATTTCTATATATTGTTCAATGTCTATTATATGTTCAAGTGGATGAATATATTACAATAATTTTTGTTATGGAATGTGTAATTATATGTTA	NSP306_trifida_chr_v3.fa	Chr04	17110037	+	[G/C]	SNP	1	genic
Chr04_017139816	GGTTGAGCCTTCAAATAGTTTGCCTTTCGGTAGGTAAAGTGGATTGGGACTGTCGTATGTTAAGAAACATTGAAGGACTTTCTTAGTGCCAAGTACAGCAAACTCACCCTCTATCTCTCCACCCTCCTGGAACAACATATAACAAACAAAATTCAAAAGGGCCCATTGTTTATAGAAGAC[A/G]AAGATTAAAATTAAACAAAATCACTTTCTCATGAGTTCAAGGGAAATTTATAAATTTTTAGGCACCTGCCAACCGAACAGAAAGCCCAATTTTATTTCCTTATATTTGCATAGTAACCAGTGCCATATGTCAAATATACACTGACAACACGATGATGCACTACATGCCCTTTCTGACCTT	NSP306_trifida_chr_v3.fa	Chr04	17139816	-	[A/G]	SNP	1	genic
Chr04_017270781	TTACCTGTTCAAGCATAGGGAGATATCCACCTACATTAGGCAAAATTGTACCATTATCAAGTATTCCACCCTCTCCTCCCACACCAACAGGAATATCATCGCGACCCATCATGTAAAGCATATCGTATATGTGATTAACGGAATGCCCTGCATCACTCCATCCATTTGAACTAATGGTTA[T/C]CCCCTGTAACAATACATTTATTTAAATCATAGCTCCCTTCGTTACTAAAGTATTTATACATAATAGTGACTCTTGCATATTGTTACCAATTTTGATACACGCTATATAGATATCAATCGATATATAAACATTCTCTAAATAAGAAAATATCACATTGGACTTCAATTTTAACATAATTTA	NSP306_trifida_chr_v3.fa	Chr04	17270781	+	[T/C]	SNP	1	genic
Chr04_017357571	TTTATTGCAGTTCGAATGTCAACAAGTCCCTCTTCAACCATGTCCACAGCAATTTTCACCGCACCTTTTCCTGTACGCTTCCCTGACCGACATTGCAACATCCACAGCCTATTTTCTTGAACAGTGAATTCAATATCCTATCTTTGAAGAAATGCCAGAAAACCCAAACAAAAAAAAACG[A/C]TCAGTTATGCTTTGATAACATATGGTACTAAATTTAACGTCACATTCTGTTTAACGCAAGATTTACCATCATATCTTTGTAATGCTGTTCTAAAATCTCACAGTTCTCCAGGAGCTCCTTGTAAGCTTCAGGCATACAGTTCTTCATGGTGTCCAAGTCTTCAGGTGTTCTGATTCCCGC	NSP306_trifida_chr_v3.fa	Chr04	17357571	-	[A/C]	SNP	1	genic
Chr04_017536427	TAAGAATGATCTGTGATTTGTGCAGGAACCAATAATTTACCTTCGAGGGCTACGAGGCAAATCACGAGCTAAACCGTATAGAGTGTCTGAGTCAATAAATCCACCATTACCATGTGGGATAACCTTTTGGTACTTGCAGTCTCCAACAACACCAGGCATAACCGGATCTGTAATGTTCAC[T/C]GGAAATACATCTCCAAGGCCGACCGGGATGTCATCACGACCCATCATGTGTAACACATCATAGATTACATCAATTGTTGCTGCATTTGCCCACCCAGTTGGGCTCACCAGAATTGCCTGCCATGGGTACGGTATATGAACATTATCACAAAAGAATATATAGTTAAGCTAGGCAAATCAG	NSP306_trifida_chr_v3.fa	Chr04	17536427	-	[T/C]	SNP	1	genic
Chr04_017687898	TAAGCCGGTATTTGCCCGTTTATGGTCCTTCAGTAGTAGATAAAATGAGAAGCTGCGCATATGTATCACAGTTCTCTGCTGATGGTTCTCTATTTGTCGCAGGTTTTCAGGTATGGTTTTATTGGTGCATTAGTCTGAGCAAGAGCACTATATAAATCTCATTCAATTATGGTATAAATT[A/T]TTTGATCTTCATACAGGATAGCGATATTAGAATATATAATGTTAATCGTGGGTGGAAAGTTCAGAAGGTCATCCGTGCCAAGAGCTTGCGATGGACAGTCACAGATACATCACTTTCGCCGGATCAACGTTTTCTTGTATGTTTGTTTATAGTTATTAGACTGTTCATGAATAACCCCTA	NSP306_trifida_chr_v3.fa	Chr04	17687898	+	[A/T]	SNP	1	genic
Chr04_017692069	TGATTCTTCTGTTTATATTTATGACCTGGTATGCGGTATGCCTGAGATTTTTGATATCTTAATTTTCTACCCTTGCTACCTATTCATGCTAATTTCTATCCAACCTAGTTTGTGTGAATTTGTTATTGTCATGTGGAGTGGATGAATTCATGGATCTATATGTTTGCTTGTCTTGTAGGT[G/C]AGTGGTGCACGAGTTGCAAGGCTAGACTTTCACGAAGCACCCGTACGAGACTGCAATTGGCACCCTTTCCTACCCATGCTAATCAGCTCCTCGTGGGATGGTGTCATCGCTAACTGGGAATTTCCAGGTAACGGGGATAGCCCTGTACCAGTAATGCGGCCCAGAAGATATAGGCAACCA	NSP306_trifida_chr_v3.fa	Chr04	17692069	+	[G/C]	SNP	1	genic
Chr04_018013346	ATATTCCAGGGCGATTTAATCACTCTTGACTAAAAATTCATATTGAATCAGCAAGAAGCATTTCACAAGGCCATAATGGAAAACCTAGGAGAAATATTGGTCCCATGAAAAAGTGCTAAATACTTGTACAAACTTCACATAAAAGTCACATTTCATCAAGAAATAAATCCACACAAGGAA[C/T]AAGACTCTTAACGTGAAAAATTGAAGATACTGACTTTCGATCACTGAGAAGATCAAAGAGTTTTCCGCCATATATTTCGAAGTAACTAAGCCACAACTTGAACCTCTGATTACGATAGATTGGCTGATGCAACAATCTAACAAGGTGTTCAGCTGCCCTAAGAGGTAATGGTTGCATTGT	NSP306_trifida_chr_v3.fa	Chr04	18013346	-	[C/T]	SNP	1	genic
Chr04_018014884	CATGTTAGGCAAAGAGACTAGGAAATAAGAAAAAATTAACCTCACAACTATTTCCTCTTAAGGAAATAAGGAAAAATAATTTTCCCTTTACATTTCCTCTACTGCGGTATTCCTTTGCCATGTCTGAAATGCATGCATGGACCACCTATTTATGGGTGTCAAATATGGCAATTAAGGGTT[A/T]ATCAAAGCTTACCACCACTGGACAAGAAGTTTAAAATTATGAATTCAAAAAATATGATAAAATCTTATCCTTACAGTAGAGCCACCAGAGTAATTTATTGGTCTCAAAACTGTCCAAATTGGACCGTTTTCTTTACTGTCCAAATTTTGAACTAAACGCTATCCAAAAATAGACTTAATT	NSP306_trifida_chr_v3.fa	Chr04	18014884	+	[A/T]	SNP	1	genic
Chr04_018016173	GGTGATGGTTCAAATGGCTCAGTAACCACATTCTAAAGAAGCAAATAAACAACAATTATTAGTAAGAAGTAACGCATGCCCTAATGTCATGAATATGAAACCAGGCATTCAACCTTATGAATATGACCAATTTAGGAACCTATGAATATAGGATAGCTTCACAAGTGATTCCCCCTAAAT[A/G]ATGCATGTTTAGGGTGTAGGAGGTGAATATTTTTTACCCATAAATTAAACACTTCTTTGAGTTCTTTCAGCCAAAATAAACATGTTTCATACCTCAGATAAGAGGTCTGTGTCATCCATAGCATGCAGATCCAAAAGTCCAGCTCCAAAATCACCCCTGAACTCTGGAGAATAAAAATCA	NSP306_trifida_chr_v3.fa	Chr04	18016173	-	[A/G]	SNP	1	genic
Chr04_018238873	TTGAATGGGGGGCTTAGCCGGGAAGAAATGATTGGGCCTCTCATTAAGGATTGCTTGGACCTTGTGAAAAAGTTAAGCATGTTTCGAGTTTCTCATATTGATATAGAGGGGAAAAAATGCACAGACTGGCTTGCAAAATTTGGCCAGACAATGGAATGGGGGACTCTAACACTGCATAAT[G/A]CTTCGATCGAGCTGAACGGTCTATCCAATGTTGGCGCTCATGGCACGCCTTTTTTAAGAATTAGATAATGCTCTCCTATGAGGGCCTCTTATATACCAAAAAAAAAATGGGGAGGTATGAATTACAATTTATTGAATTGTAATTCGTTTGAATTGCAATTCTCTCCAATCAAACACGGTT	NSP306_trifida_chr_v3.fa	Chr04	18238873	-	[G/A]	SNP	1	genic
Chr04_018241880	TGACTTCAAAATACACTATAATTTTTTGGTTAACTCAAGGTGTTACTTTAATTAATTTTATAATGATGATGGTAGGGGAGATAGGGGATTTTGCAGCGTGGAGTGCAGGTGCAGGCAAATAGGGATGGACGAAGAAGGGCAAGCGGCGGCTACGAAAGCGCCGTCATCAAAGAGAGATCA[C/G]TGTTCATTGGCTGCCATGAAACCCCAACGTCCAACGCCGTCACCGGCGGCGGCGGCGGCGGCTCCTCCTCCTCCCAAGGCTCGCCGAGGAGCCACCGGAAACAGACCCAATGCCTTTGCATACTGAAAAATTAAATAATATATCCAAGAAAATAGTTTTTGCTATAATTTACGCTTCCGG	NSP306_trifida_chr_v3.fa	Chr04	18241880	-	[C/G]	SNP	1	genic
Chr04_018354200	TTTCCTTTGCTCTGTCTCCTGGTTTAATACTTTAATTAGAACGCCATCTGATTACATTTTCTAGAGGCTTTGAAAAATGGAATACTTTAGAACTTCTTAGATTGGTATCATATGTTATATCACAGAAGTCTATTGCAATATAAAGTGGCATTCTTGTTACTTACAATGTTAAGCACAGAT[T/C]ATCACTGTTCAATTTCATCATTTTGTGTATTGTCAGGGACACAGCGGCTCCCACGCCTTGTAGGTCTTGCTAAAGCTCTAGAGATGATGCTTGTAAGTTCTAGCTTGCATTTGCCATTTTAAAGTAGTATTAACAATGTAACTTGGAATATTTTTTTTAAACCTTATATATTGTTCTCTC	NSP306_trifida_chr_v3.fa	Chr04	18354200	+	[T/C]	SNP	1	genic
Chr04_018358792	AGGAATTGATCTGTGTATGAACTATTTTGAAGGTGAGAAATAATACTAGTGGGGAAACAATGACTATAATGTAATGGCAGGTGCCAGGTTGTAGTAGTTGTCTAGTCGATAATGTGTCACCAATCACATAAAAAATTCTTAATAATAAAATATCAAAAGTTGCTTTTGTTGGAAGTTTGC[T/G]TCCATGATGATGGTGGTGGTGGATGCATCATTTCATTCATTTCATTGGGTATAATTTATACACGTGCTTGAATTCTTTTTTTTTTTTTAAATAAATGAAAAGATCAATTGCCTTTTTAAAGCAGTATTTTATTTTATAAACATGGAAATTGAATTATTATAGAGATTTTGGTAAATAGCT	NSP306_trifida_chr_v3.fa	Chr04	18358792	-	[T/G]	SNP	1	genic
Chr04_018383872	ACAAGTTGTGCCTGTATATGAACAGACATTCTACTTATTTCAGATTTTTTCTTTTCCTTTTAAAAGGAAACACCATAGGTAGTAGTGTAGTACTATCCATTTTGGGAGAGTTTGTAAAACATATAAAACCACAGTGCTTGTGGCACTTATTGAAAATGTAACTTTACTCAAAAAAATTAA[A/G]CTTGTAGTCTTGTACCTTACCAAATAGAAAAAAATGTGTGCAGGTACCAAATGGGACAGGATTCATATTTGGGGCAGTACAACTAATACTGTATGCCATTTACAGCAAGCCAAAAACAGCAAAATCCTCCACTGCAGTATTAGAAGACAGTATGCAAAATGAGCCCCTGCTTTCAGCTTA	NSP306_trifida_chr_v3.fa	Chr04	18383872	-	[A/G]	SNP	1	genic
Chr04_018657636	AGGGCGCAAAACATGGCGTACAACATGAATGTGGCAGTGGAGCTCCATTCCATCATGAAGTTGAAGGTGTATGACACTGCCCATGCACCTACCCAGTTCACCAGAACAACCAAGCTTCCTGCAGCACCCTTTACATGAATCGGGAATATCTGAAACAAAACATTTAGTTTGTGTGAGTTC[G/A]ATCCCAACCAAAAAATTCTAACAGGCCGGAGCGAGTGTGAGCATAAATATAATATACACATGAATGTGCAGTCCAACTATCAGCTTAGGCTTTTAGTTGGATGGAGCACATGATTCAATTTGGTATCAGAGCCATGCGAGAGAGAAATGTAAGTATATATATATATGAAATACCTCTGAC	NSP306_trifida_chr_v3.fa	Chr04	18657636	-	[G/A]	SNP	1	genic
Chr04_018660243	CAAACGTAGAAAACTGCAAAATTACTCAAAAAAAAAATAAAAATTCATCATTATTATACTTAAATATAATTAAAAGATGAGGAAATTACAATAACAAAAAATTACAAACCTGGGCAATTGATAAATCTAAGTCATTCCTTATGGAAGATTGTGTGGGTGCTGAGTATCCGACCTGCAAAA[A/G]CCAAACTTAAAGCTAAACAAGATTTCCCACTTTATTTTCCCATTATGAGAAATTATTTTGAAGGTCCAAATCCGGAACAAAGAGAAGTTAATAAAAATCCCCTTTAATTTGTTAAGTTTTTCTCGCTAGCTCATGCATGCTAATTCCTGGAACTAAAACTCGGTGAGAGAGATAAAAAGT	NSP306_trifida_chr_v3.fa	Chr04	18660243	-	[A/G]	SNP	1	genic
Chr04_018686541	AAGATGCAAGATTTTATAGTTTTGCTGATTGAGATGTGATGGGATTTGACAAAGGAACCATGGAGACTTTGAAGCTTACTGATATCCTTAAACAATGTTTGCATCAAAATGTAATTTTCCCAAGACTTTGAAAGAACATACAGGTAATAGTCATGATTCAATCACTGGATATTGCAAGGG[A/G]GCATACACTATGGTTTGTTTGATGTTGACAGTGATTTGTCGGATTCTTGTGTGATTTTGAGTTGCTATGCACCTACTCATGAGAGAACAGAGTCATTGTCAATATGGTTACTTCTAAAGAAAAATCATCAAATGTTGCTAATGAGTTGATATGCCTTCCTTGCATCCTCTTGTAGTTACT	NSP306_trifida_chr_v3.fa	Chr04	18686541	-	[A/G]	SNP	1	genic
Chr04_018687221	ATGAAATTCTCTCCCTTTTGGTTAAATTAGACTTCAGCCTTGCATGGGAAACCAGTTAATGTTAATGTTGGATGTCATATATATACCCATATGTAGGAATCTATGGCTCTTATTGAGTGATGCCATTTCTTTCGTGCTTTGATTGACAAGTTCAAAGGGCCATTGACACTGTTGCTGTGT[T/G]CTGTGCAGTTTTCTTTGACAGCTGTTTTATTCTGGCGATACCCCCTCATAGCCTTTGCTGAAGTATATATGTGCTCTCTTATCTAGCCGACATGTCTGAAGCTATGAAGCATTGTTGATTCATGACTTTAGTTCGACTGCCTTGTATCTGTTTTTGGGAACTCGTTTCATGAGAATGTAA	NSP306_trifida_chr_v3.fa	Chr04	18687221	+	[T/G]	SNP	1	genic
Chr04_018712527	GCAATTGATTGTAGTGTTTTGGCCTATTAATGAATGAATATATCTCTGGCAGCTTGGCACATTCATTTGCACATTGGCAAATGTTAGACAGTTTTTTACCATTCTAACAATTGGCAGCTTGGCATATTCATTCACACATTGTCACATGTTGCCAGTTTTTTACCATTCTAACATTGAGCA[T/C]TCAAAATCATTCATAAATTCAACATTCCCAGCCAATGTCACAACATTTGGGGAATTTTTTACCATACTTACATAACACTGTTAAGCTAAATATTTAACACCAACACAATTACACTTAAACTGCCAACTACTAAACACTAACATTGTTACACAAACAAATACAATAACCACAATAACTTTA	NSP306_trifida_chr_v3.fa	Chr04	18712527	+	[T/C]	SNP	1	genic
Chr04_019031082	GGCCACTAGTTTATTAAATAAAAATATGTTGTTTTCCCAAAAAAAGGATTAGATACCTTAGTGTTAAAGTGTTAGACTATACACCTCCCATCCCATTCATAATTTGAAACTTCAACTTTATCCTCTACTTATTAGCTACTCTTGAATTGGCCAACCACATCATGAGTTATTTCATATTAT[C/A]TCTTTTCCATCCTCTTTCTTCATTAATGTGGTACCCTTGGGATATCTAATTCTTTCTCTATGTTTTCCAGTCATTAGGTTGTCTTTAGTGACTTCCATAACAATTGGAAAACTGAAGAAAAAAATGCAGTTGATGGATGCCTAGTATCTAAAACCTGAATCTTTTTGCATACTTGTTTAC	NSP306_trifida_chr_v3.fa	Chr04	19031082	+	[C/A]	SNP	1	genic
Chr04_019166840	GATGGAAACACATGCTACCAACAATGCCATTGTGTCTATATTATATAGTAGCAAGGATGTCCCCTCCATGTGCCTTAAGACTCCGGCCACTTTCCACTAATCTTCTGGTTAGTGTATCATTATTGGAAGAAGAAAAAGCAAAAGAAAAAATTAAACAGTCACACAGATGACAAGGAAAAA[A/C]AAAAAGAGAGCTTCAATAATTCATTTCTTTCAGATTGATGATCTCCAATTCTCCAAATGAAAATGCAGAGAAACAGTAGCATACAATTGAATGAATATGAAAGGTAGAGCGGGCAAACAAGAATAGTAATTTCACTTTACAACAGATAATGTGAGGATAAACAATGAAGAACCAAACAGA	NSP306_trifida_chr_v3.fa	Chr04	19166840	-	[A/C]	SNP	1	genic
Chr04_019217566	AAAAAAAAAAAAAAAAAAAACTCTCACAGAAGCACCATGTGCATATCCATGACTTTATTCATAACCTTAAAATCTGCAAAATCTAATCTTTGGAGGAAAGAACAACAAAAAAACCCATCAAAAACATTAAAACAATAATGAAAGTTTTCAAGAATGAGTAATCTGTTGACTCCATAAATT[G/A]GAATATATATTGGTAAGAAACTCCATTGTTGACAGTGGCAGGCTATAAATGCATAACTAAATCAAATACTAAATTGGATACAATTATTTCTAACTATCTATAGTAAAAGCTCACAAAACCTAAAACCTAAAATAAAAATACATGTTTAACTACTTATTCCTAGTACAATCAATGACCTTA	NSP306_trifida_chr_v3.fa	Chr04	19217566	-	[G/A]	SNP	1	genic
Chr04_019416886	TGAATTTTTATTTATTTTTTTCTCTTATGTGGGCATGCAATAACCTCACTTGTGCTGATAATTGTTAAGACCGTGTATTTTGTTTTCCGTATGAAGTTGTTGGTTTTTGTTTTTGTTTCTTCTTTAAGTTTTGACTATTTCAAGGAAGGAAATTTTATGGGTTTATCAGTCCCAGACTCC[C/T]AGTTTAATTCTTGTTTTTTCCTGGGGTTAAGTGTCCTTGGCTCTAAATATTCTTCTCTTTTTCCCCAATTTTCTGGTATCTTTAATAGTTAATATTTTACAAGGTTATGCAATTTCTAGTTTCTCTTATTTTGTAGTATTTTGCTAGAATTTTATGTTTATTGTTGAGTCGAAGTACTGT	NSP306_trifida_chr_v3.fa	Chr04	19416886	+	[C/T]	SNP	1	genic
Chr04_019603927	TCCCCCTATCTATCTGTCAACCCTCCACCGTCCACCGGAACACTCCTCTCTGCCCACTTTCACTTAACCCATTCAAGAAACCTCTGCAATTCTGGGTCTGCTCTAATTCTTTCTGCCTTGTGTTTCAAATGGAAGTACCCATCATCAAGATTTGCTTGTTGGCAAGTTTAGTGATATCTG[T/C]AGCAAGTGGCGATGAATGGGCTGGATCCAAGTACCAAATTGAGTGCACAATGTGCTCAGCCTGTGACAATCCTTGCTCCACCCCTTCCCCTCCTCCCCCATCTCCGCCGCCCCCCTCCACCCTCAACTGCCCTCCACCACCCTCCGGCGGCACCAATTACTATTCCCCACCGCCGCCGCC	NSP306_trifida_chr_v3.fa	Chr04	19603927	-	[T/C]	SNP	1	genic
Chr04_019731415	CCGCACGGAAAGTAAATTCTCAACTAAACTAATATCTAGTGTTTATTGTTTAGGTGTCTTATATTGACTCCCTGACTCTTTGATGTTGTCTAAATAAAAAGGTTAATAATGTGTTGATCATGTGCCTAGAGGTTACCATTAACTTTGTTCACCAGAAACCTGGAATGATTAGGCCTGTTA[T/A]TGAAATATATATTTTTGAATAACGAATCCCCATCACCCAATGAGGAATCAGCAATACTGCACTTGTTTCAAAGTAATTCCTATTTATTTGTTCAGTCTATGTTGCATGACAAGTGACTTTGTGATAACTTATTTTTGCTTAACATGGTATTGAAATTGAGATGTTCTCTAGGCAGTAGTA	NSP306_trifida_chr_v3.fa	Chr04	19731415	+	[T/A]	SNP	1	genic
Chr04_019836611	AATTCCTTCTCAGATTGTGAAATATGAGAATTTGACTTTGATTGACCTTAGTCTTAATAACCTCTCTGGCCCAATCCCTGAAAGCTTGGGAAATCTCTCTAGCTTGAAAATTCTGATCCTGTCAGCTAATAAGTTGAGTGGTACCATTCCAAAAACTCTTGGGAATATCACAACCTTGTT[G/T]CGATTTGCTGCGAATCGGAATGGTTTTGTTGGAAATGTTCCAGCTGGTATTGCTACCTACCTCAATAATTTAGACCTTAGTTATAATAATTTGAGTGGAACCATCCCTTTGGGCCTCTTATCTCCATCAAATTTGCAGTATGTGGATTTGTCTAACAATAAGCTGGAAGGTTCAATACCT	NSP306_trifida_chr_v3.fa	Chr04	19836611	-	[G/T]	SNP	1	genic
Chr04_019836933	GTGGATTTGTCTAACAATAAGCTGGAAGGTTCAATACCTGCAAATATGGGATCAACTCTTGTTAGGCTAAGATTGGGAAGCAATAGTCTAGCTGGGCCTATCCCACCTAAACCCTTTCAAAGCCTTCAGAATCTGACCTACTTGGAGTTGGAAAACAATCAATTGAATGGAAACATACCT[C/T]TGGAGCTGCTTTCCTGCAAAAATTTGGCTCTTTTGAATCTTGCCCACAATAAGCTGGCCGGTCCTTTGCCTGCAGATATAGGGAACCTTATCAATCTTCAGGTTCTGAAGCTCGAAATGAACGGTTTTGTTGGAGGGATCCCTGATAGCATCTCCAAGCTTAACATATTGCAGAGGCTTA	NSP306_trifida_chr_v3.fa	Chr04	19836933	-	[C/T]	SNP	1	genic
Chr04_019837580	TTCTAATAACACATTTTCGGGTCAGATTCCAGAATCAATGACACGGATGAGCGGCTTGACACATCTAATACTGGCAAACAATCACCTTTCTGGTGTCGTTCCCACGTTTCCAAAGTACGTGGAGCTTAGTCTAGAAGGAAACCGCCAGCTGATTTTTCCTCCTCCGCCTTCTCCTCAGAA[C/T]GCTCCATCTGTATCAGGAAAGAAAAAGTTATCAGTGGCTGTTGTGATTGTTATAGCAGTTGCAGTTGCTGCTGTTGCTGTTGGGCTGTTTACGTTTATAGCTCTCTTCGTTTTGAGAAACATGTACAAGGTACGAGGCTACTGGCTCAAGGATGATCCTGATATCCACCACAAGTCTCAA	NSP306_trifida_chr_v3.fa	Chr04	19837580	+	[C/T]	SNP	1	genic
Chr04_020080453	TTTGGAATGGTAAAACCAGCATAGGTGAAATCAGTCAAAGCCTCCCTAAAAGCTCCCAGGCCTGGTGGCACTAGCCGTAATGCTTCGCATGCAACGCACCATGTGTATTTCATCTTTTGAATGTCTTCCCAGTTCAGCAACTCATTTGGACCTTTACTCTTTGCGATCTCCATTTGCTCT[G/A]TTATATTAAAAAAAAGTTTTTATTAAATGTTGATGACATATATTGTTTTTATTCAATTTGATCTATCTTGTTGGACAGAAATCATTAAAGGCCAAATCTATCACCCTGTAGCTTGGAATCGTTGGACAAAAGCCCGTAAAAAGCTTAAAAGGTCAAGTCCAACACCTAGAGCCCCGAAAA	NSP306_trifida_chr_v3.fa	Chr04	20080453	+	[G/A]	SNP	1	genic
Chr04_020179246	TACACCACCACATGTATGTTTTTTTATATGTGTATTATGTATATACGGAGTATATTATTCTATCCATGAGAGCTGATTAGCCAGGCAGGGGAGGGAGTTTTAGAGAGAGAAAGAGAGATGGGCAGGTATATGAAGAAGTCAAAAGCTGCGGGCGAGGTGGCTCTCCTTGAGGTCACTCAC[G/T]CACAATCGTTTTCAGGGGTACGTACTCGGGCCAAAACCCTAGCTCTACAACGCTTACGCCGGTCGGCGGATGAAATTTGCTGTGGCGGTGACAGTGGGTCCTACCTGCAGCTCCGAAGCCGGCGGCTGCAGAAACCCCCAATTGGTTTGGACTCGCGGAGGCAGAAACCCTCTTCGAAGG	NSP306_trifida_chr_v3.fa	Chr04	20179246	+	[G/T]	SNP	1	genic
Chr04_020181871	ATGAATTTTTTGCTGGGGCAGAAGAGGAGCAACATAGAAAATTTATTGAGAAGTACCACTTTATTTATCTGCCATTTTACTTTGATACTATGTTTTTCTTTTTGTCCTCAATAACAACAGTCCACACCACATATTAATTGAGGTATCCCTAAAAATTTCATGCAGGTACAACTTTGATCC[A/G]GTGAATGAGAAGCCTCTTCCTGGACGCTTTGAATGGGAGAAAGTAAACCACCCTTAAAAGGTGTGTCAGTGTTCCATCTGGACCTGTCCTGCATTTACTAGTTTCATCAGTAGGCCGGCACAGGGAGAGGTAGGGAAACTTCATTTTTTAGTCATCTTTTTACTTGTAAAGAACGTAGGG	NSP306_trifida_chr_v3.fa	Chr04	20181871	+	[A/G]	SNP	1	genic
Chr04_020182267	TAACGCTCGAAACTGACAACAAATACAAGAAAATCCTTTCTATCTAACAGATCATCAAAGGAGAAGGGGATGGGAAAGGTTCATTGGCTTACAGTTACTCGTAGGATTAGTAGGGTTTGTTAGTATTCGCATTTGGTTGGTACATAAGTCTGCTGATCTTGTTGTTTCCATTGCAATGTA[T/A]TTTCACTTTCCATCCACCCCATACTTGTACTGATGGAACTAAGAATTATGAATAAATGAACCCCATTTTCCCTGCTTTTCTTGTTGTCTTCTCTATTATATTGTTTTCACCTATCACCTTCTGAGTAAAGACGCTGTTGGATTTTGACCTGTTTCTATGCATGTGAGACTGCACTTTTTA	NSP306_trifida_chr_v3.fa	Chr04	20182267	+	[T/A]	SNP	1	genic
Chr04_020600818	TTGGGAAAGAGATTTCTTCATCTTCTGGGCTATCTAGTGGGGAGGGTGTAGTCAGAAAGGAGAGAGAGAATGGGAGAGATTTATCAGTGTCATCTGGGAGGAGAGAGAGAGTTGAGGTAGTGAGTGAGGCAGAGGGAAGTGGTCAGAATGGTAGGGATCAAAAGAAAGAAGAGGAAAAAG[A/T]GGGGAATGCCCGGCCACCACGAGGTGAGAGGAAGAGGTCGAAACCAAATCCAAGGCTTAGCAACCCTCCTAAACATTTACATGGAGAGCAAGTGGCAGCTGGATGGCCAGCATGGCTATCTGAGGTAGCTGGAGAGGCTATCAATGGTTGGATTCCACGCCGTGCAGATACATTTGAAAA	NSP306_trifida_chr_v3.fa	Chr04	20600818	-	[A/T]	SNP	1	genic
Chr04_020602079	CATCATTTTGTTTGCTTGCTGAATTTTTCATCTGCAGCTAATGTTAAAATTTTCATTGCAATACCATATAGGTCAATGCTTATATAATATAATATTTCCTTGTAAAAGGAATTGGAATTTGCATACTGCTTGTGATAGTGAGCTGTCAAATAATAAGTTTATAAAATCACTAACCAGTCA[A/C]TGTTGGGTGTCACTATGGCAGCATTCCATTTAGCCTCCATGACCCAGAGGTCATTTGGAGGCTGGTGGGTGGATTATGGGCTTGTAATAAGAGTCAACAAAGGGTTAGGAGTGTAAATTGGATTAACAATACTAGTATATATGGTTTGAGGCTTAATAATGGAATTAATGGAAAATGACA	NSP306_trifida_chr_v3.fa	Chr04	20602079	-	[A/C]	SNP	1	genic
Chr04_020604114	ATTATATATATATATATATATATATATATATATATATATATTCCTATGAAGACTTTTCTGATTAGAACGAAGTTATTGCAGACTTAGAGTTGCTGGAAGAAGAAATGCGGACGTGGTGAGAAGATCTCGTCAACGTGATCGAGCAACAAAGGCAATCCCAGCTCCAGAAGCCAATGCAGA[G/A]CTGCAAGCCAACATTGATGTATGCCTTCTTAACTTTACTACTGCAACTATCTGTGACATTGCCAGTTTCTCAACTATTCATTCATTCAAGCCATTATATTTTTTTGCCTTAAACAGAGGCGTCGTCTTATTACACATGCAAACGCGAAGAGCAAGAGCGAGAAGTTTCCTCCTCCACACC	NSP306_trifida_chr_v3.fa	Chr04	20604114	+	[G/A]	SNP	1	genic
[truncated: 2,224 more rows]
