# Supplementary material for: A Public Mid-Density Genotyping Platform for Hexaploid Sweetpotato (Ipomoea batatas [L.] Lam)
Source: Genes (Basel). 2024 Aug 9;15(8):1047. doi: 10.3390/genes15081047 (PMC11354173; doi:10.3390/genes15081047)
Supplement: Supplementary file 1 [file genes-15-01047-s001.zip › File_S2_DSp22-7577_MADC.csv]

AlleleID	CloneID	AlleleSequence	95-145	RB1	97-095	RB2	00-099	RB3	02-015	RB4	02-126	RB5	02-415	RB6	05-097	RB8	04-136	RB9	MONACO	BARS1	NC07-847	BARS2	NC05-198	BARS3	OHENRY	BARS4	ORLEANS	BARS5	PORTO RICO	BARS6	PENNY	BARS7	HWANGMI	BARS8	04-284	RB10	04-412	RB11	04-538	RB13	04-671	RB14	04-791	RB15	06-001	RB16	06-312NC	RB17	07-117
Chr01_000084128|Ref_0001	Chr01_000084128	GAGTGTGAAGATTTGGACAAAAGAGGTTGGTTTTTACTGTTATGGCATTTATCTCCTTATAAAATTTTGTATTTTTTTTGT	78	252	127	22	214	38	118	205	188	206	157	204	123	195	170	182	84	175	128	93	70	126	258	203	86	122	40	149	253	107	290	0	97	225	207	219	170	148	66	201	103	130	110	154	122	212	183
Chr01_000084128|Alt_0002	Chr01_000084128	GAGTGTGAAGATTTGGACAAAAGAGGTTAGTTTTTACTGTTATGGCATTTATCTCCTTATAAAATTTTGTATTTTTTTTGT	0	0	0	0	0	0	0	0	0	0	0	0	0	0	0	0	0	0	0	0	0	0	0	0	0	0	0	0	0	0	0	0	0	0	1	0	0	0	0	1	0	0	0	0	0	0	0
Chr01_000084128|RefMatch_0001	Chr01_000084128	GAGTGTGAAGATTTGGACAAAAGAGGTTGGTTTTTACTGTTATGGCATTCATCTCCTTATAAAATTTTGTATTTTTTTTGT	10	54	29	11	31	0	23	0	28	0	79	0	24	43	38	0	26	0	2	1	0	0	0	0	0	0	0	1	0	0	0	0	22	0	0	0	1	33	21	0	23	74	0	0	0	0	0
Chr01_000084128|RefMatch_0002	Chr01_000084128	GAGTGTGAAGATTTGGACAAAAGAGGTTGGTTTTTACTGTTATGGCATTTATCTCCTTATAACATTTTGTATTTTTTTTGT	0	0	0	0	0	0	0	0	0	0	0	0	0	0	0	0	0	0	0	0	0	25	0	0	0	0	0	0	0	0	0	0	0	0	0	0	0	0	0	0	0	0	0	0	0	0	0
Chr01_000084128|RefMatch_0003	Chr01_000084128	GAGTGTGAAGATTTGGACAAAAGAGGTTGGTTTTTACTGTTGTGGCATTTATCTCCTTATAAAATTTTGTATTTTTTTTGT	0	0	0	0	0	0	0	0	0	0	0	0	0	0	0	0	33	30	29	0	0	0	0	0	0	0	7	1	0	20	0	0	0	0	0	0	0	0	0	0	0	0	0	0	32	0	0
Chr01_000084128|RefMatch_0004	Chr01_000084128	GAGTGTGAAGATTTGGACAAAAGAGGTTGGTTTTTACTGTTTTGGCATTAATCTCCTTATACAATTTTGTATTTTTTTTTT	0	89	0	3	0	1	0	39	0	27	0	57	0	57	0	38	17	54	18	13	0	0	65	64	31	9	0	17	30	0	39	0	0	19	0	27	0	44	0	0	0	0	35	38	0	0	0
Chr01_000084128|AltMatch_0001	Chr01_000084128	GAGTGTGAAGATTTGGACAAAAGAGGTTAGTTTTTACTGTTTTGGCATTAATCTCCTTATAAAATTTTGTATTTTTTTGTT	45	104	42	0	58	6	61	65	113	56	288	53	80	110	58	54	56	64	100	13	29	44	30	43	8	14	35	32	76	50	76	0	58	40	102	53	64	78	52	75	29	117	30	24	69	64	109
Chr01_000239479|Ref_0001	Chr01_000239479	GCATCAAAAATATGCTTCAAGGCCCTAGCTGGGCACATGCTCCCACCTTCCAATGCATCCCGCGAGGTCAAAAATATATCA	87	399	177	164	280	22	185	390	138	282	99	224	119	375	151	222	65	132	299	37	259	143	502	208	235	62	41	90	401	35	259	0	163	297	263	135	128	315	135	258	97	233	180	236	197	231	67
Chr01_000239479|Alt_0002	Chr01_000239479	GCATCAAAAATATGCTTCAAGGCCCTAGCTGGGCACATGCTCCCACCTTCCAATGCATCCCGAGAGGTCAAAAATATATCA	0	0	0	0	0	0	1	0	0	0	0	0	0	0	0	0	0	0	1	0	0	0	0	0	0	0	0	0	0	0	0	0	0	0	0	0	0	1	0	0	0	0	0	0	0	0	0
Chr01_000239479|RefMatch_0001	Chr01_000239479	GCATCAAAAATATGCTTCAAGGCCCTAGCTGGGCACATGCTCCCACCTTGCAATGCATCCCGCGAGGTCAAAAATATATCA	0	1	93	31	75	18	59	182	1	57	0	40	103	94	0	55	58	45	0	44	0	36	90	43	39	56	10	104	1	79	136	0	46	169	81	149	6	1	0	65	0	77	40	62	50	47	73
Chr01_000239479|AltMatch_0001	Chr01_000239479	GCATCAAAAATATGCTTCAAGGCCCTAGCTGGGCACATACTCCCACCTTGCAGTGCATCCCGAGAGGTCAAAAATATATCA	40	0	0	0	90	0	0	0	79	0	0	0	0	0	63	0	0	0	0	0	0	0	0	0	0	0	0	0	0	0	0	0	0	0	0	0	43	0	43	0	45	0	0	0	0	0	0
Chr01_000239479|AltMatch_0002	Chr01_000239479	GCATCAAAAATATGCTTCAAGGCCCTAGCTGGGCACATGCTCCCACCTTCCAGTGCATTCCGAGAGGTCAAAAATATATCA	97	97	60	0	87	13	0	0	162	66	43	0	2	1	156	56	71	0	0	0	50	1	0	1	0	0	0	1	0	33	0	0	29	92	97	1	7	64	0	63	118	165	0	52	0	57	99
Chr01_000239479|AltMatch_0003	Chr01_000239479	GCATCAAAAATATGCTTCAAGGCCCTAGCTGGGCACATGCTCCCACCTTGCAGTGCATCCCGAGAGGTCAAAAATATATCA	0	0	0	0	0	0	44	0	0	0	48	0	51	0	0	0	61	80	96	53	1	24	0	0	0	54	7	99	0	79	0	0	0	0	0	0	0	0	33	0	3	0	0	0	72	0	0
Chr01_000239479|AltMatch_0004	Chr01_000239479	GCATCAAAAATATGCTTCAAGGCCCTAGCTGGGCACATGCTCCCACCTTGCAGTGCATTCCGAGAGGTCAAAAATATATCA	0	0	0	0	22	0	0	0	0	0	45	0	0	0	0	0	0	0	0	0	0	0	0	0	0	0	9	0	0	0	0	0	0	0	0	0	53	0	0	0	0	0	0	0	0	0	68
Chr01_000346934|Ref_0001	Chr01_000346934	AGTGCTTTTGTGAGCATTAGGACTATTTGGTATGCCTTATAAAGTGTTGAGAAGGAACTGAATGATATCCTGTATTTATTA	39	69	102	44	38	0	65	81	69	150	73	0	50	1	62	62	121	86	128	40	50	146	173	98	94	59	12	94	138	149	135	1	2	92	69	45	95	63	0	146	46	0	33	52	119	42	127
Chr01_000346934|Alt_0002	Chr01_000346934	AGTGCTTTTGTGAGCATTAGGACTATTTGATATGCCTTATAAAGTGTTGAGAAGGAACTGAATGATATCCTGTATTTATTA	0	0	0	0	0	0	0	0	0	0	0	0	0	0	0	0	0	0	0	0	0	0	0	0	0	0	0	0	0	0	0	0	0	0	0	0	0	0	0	0	0	0	0	0	0	0	0
Chr01_000346934|RefMatch_0001	Chr01_000346934	AGTGCTTTTGTGAGCATTAGGACTATTTGGTATGCCTTATAAAGTGTTGAGAAGGAGCTGAATGATATCCTGTATTTATTA	0	86	0	0	0	0	0	76	0	61	1	0	0	84	0	0	0	0	0	0	54	0	81	47	46	0	0	0	0	0	63	0	1	0	0	0	1	59	0	1	0	0	52	0	0	101	0
Chr01_000346934|AltMatch_0001	Chr01_000346934	AGTGCTTTTGTGAGCATTAGGACTATTTGATATGCCTTATGAAATGTTTAGAAGGAACTGAATGATATCCTGTATTTATTA	0	0	0	0	1	0	0	0	1	0	0	0	0	0	0	0	0	16	0	0	0	0	0	0	0	0	0	0	0	19	0	0	0	0	0	0	0	0	1	0	0	0	0	0	0	0	0
Chr01_000346934|AltMatch_0002	Chr01_000346934	AGTGCTTTTGTGAGCATTAGGACTATTTGATATGCCTTATGAAGTGTTTAGAAGGAACTGAATGATATCCTGTATTTATTA	56	143	49	64	301	21	107	184	162	106	173	118	111	240	155	101	89	38	119	34	80	39	89	39	43	47	20	73	138	29	78	0	123	165	195	141	110	84	92	122	102	215	48	134	81	85	114
Chr01_000531131|Ref_0001	Chr01_000531131	GAGTAAAACTCCCAAGGTAGATACAGAGTCTATATTACTCCTATGATATGAATCCGAGTTCTTATTTGTTTTTCTTTCATC	43	50	78	12	47	3	56	16	59	45	63	12	53	47	63	30	57	18	46	5	48	28	52	24	44	8	4	13	50	48	14	0	38	44	55	27	12	36	34	31	46	55	21	33	44	30	47
Chr01_000531131|Alt_0002	Chr01_000531131	GAGTAAAACTCCCAAGGTAGATACAGAGTCTATATTACTCCTATGATATGAATCCGAGTTCATATTTGTTTTTCTTTCATC	0	0	1	0	0	0	0	0	0	0	0	0	0	0	0	0	0	0	0	0	0	0	0	0	0	0	0	0	0	0	0	0	0	0	0	0	0	0	0	0	0	0	0	1	0	0	0
Chr01_000531131|RefMatch_0001	Chr01_000531131	GAGTAAAACTCCCAAGGTAGATACAGAGCCTATATTACTCCTATGATATGAATCCGAGTTCTTATTTGTTTTTCTTTCATC	0	0	0	0	0	0	0	0	0	0	0	0	0	0	1	0	0	0	0	0	0	0	0	0	0	0	0	0	0	0	0	0	0	0	0	0	0	0	0	0	0	0	0	0	0	0	0
Chr01_000531131|RefMatch_0002	Chr01_000531131	GAGTAAAACTCCCAAGGTAGATACAGAGTCTATATTACTCCTATGATATGAATCCGAGTTCTTATTTGTTGTTCTTTCATC	0	0	0	0	5	0	0	0	0	0	26	0	0	0	0	0	0	9	0	0	0	10	0	0	0	0	4	0	0	0	0	0	0	0	0	0	13	0	0	0	0	0	0	0	0	0	19
Chr01_000696870|Ref_0001	Chr01_000696870	CCAGCTGAGGAATCTGATTGGGTTGATTCTGCATCCTCGTTTTTTAAAGTTGTTAAATTAGAATCATTTTGCTCCAAAGTT	0	0	0	0	0	0	0	0	0	0	0	0	0	0	0	0	0	0	0	0	0	0	0	0	0	0	0	0	0	0	0	0	0	0	0	0	0	0	0	0	0	0	0	0	0	0	0
Chr01_000696870|Alt_0002	Chr01_000696870	CCAGCTGAGGAATCTGATTGGGTTGATTCTGCATCCTCGTTTTTTAAAGTTGTTAAATTAGAATCATTTTGCTCCAAAATT	0	0	0	0	0	0	0	0	0	0	0	0	0	0	0	0	0	0	0	0	0	0	0	0	0	0	0	0	0	0	0	0	0	0	0	0	0	0	0	0	0	0	0	0	0	0	0
Chr01_000696870|RefMatch_0001	Chr01_000696870	CCAGCTGAGGAATCTGATTGGGTTGATTCTGCATCCTCGTTTTTTAAAGTTGTTAAATTAGAATCGTTTTGCTCCAAAGTT	0	0	0	0	0	0	0	0	0	0	0	0	0	0	0	0	0	0	0	76	0	3	0	0	0	139	0	92	0	0	0	0	0	0	0	0	0	0	0	0	0	0	0	0	0	0	0
Chr01_000821046|Ref_0001	Chr01_000821046	CACAGTCCAATCTGCTACAGTCAAGACTTGATTAGCTTTAGTCTTCCATCTTAGAGATAACCAGAATTCATAGAAGTATCT	0	0	0	0	0	0	0	0	0	0	0	0	0	0	0	0	0	0	0	0	0	0	0	0	0	0	0	0	0	0	0	0	0	0	0	0	0	0	0	0	0	0	0	0	0	0	0
Chr01_000821046|Alt_0002	Chr01_000821046	CACAGTCCAATCTGCTACAGTCAAGACTTGATTAGCTTTAGTCTTCCATCTTAGAGATAACCAGAATTCATAGAAGTCTCT	0	0	0	0	0	0	0	0	0	0	0	0	0	0	0	0	0	0	0	0	0	0	0	0	0	0	0	0	0	0	0	0	0	0	0	0	0	0	0	0	0	0	0	0	0	0	0
Chr01_000821046|RefMatch_0001	Chr01_000821046	CACAGTCCAATCTGCTACAGTCAAGACTTGATTAACTTTAGTCTTCCATCTTAGAGATAACCAGAATTCATAGAATTATCT	0	0	0	0	0	0	0	0	0	0	0	0	0	0	0	0	0	35	0	0	0	0	0	0	0	0	0	0	0	0	0	0	0	0	0	0	0	0	0	0	0	0	0	0	0	0	0
Chr01_000821046|RefMatch_0002	Chr01_000821046	CACAGTCCAATCTGCTACAGTCAAGACTTGATTAACTTTAGTCTTCCATCTTAGAGATAACCAGAATTCGTAGAATTATCT	0	0	0	0	0	0	0	0	0	0	0	0	0	0	0	0	0	0	0	0	0	28	0	0	0	25	0	1	0	36	0	0	0	0	0	0	0	0	0	0	0	0	0	0	0	0	0
Chr01_000821046|RefMatch_0003	Chr01_000821046	CACAGTCCAATCTGCTACAGTCAAGACTTGATTAACTTTAGTCTTCCATCTTAGAGATAATCAGAACTCATAGAAGTATCT	0	74	113	39	0	20	0	81	0	0	0	143	0	80	0	139	0	57	0	27	60	0	260	114	120	0	13	52	64	0	80	0	0	168	0	58	1	55	0	70	0	0	44	87	0	0	0
Chr01_000821046|RefMatch_0004	Chr01_000821046	CACAGTCCAATCTGCTACAGTCAAGACTTGATTAGCTTCAGTCTTCCATCTTAGAGATAACCAGAATTCATAGAAGTATCT	0	0	0	0	0	0	0	0	0	0	0	0	0	0	0	0	0	0	0	0	0	14	0	0	0	0	0	0	0	0	0	0	0	0	0	0	0	0	0	0	0	0	0	0	0	0	0
Chr01_000821046|AltMatch_0001	Chr01_000821046	CACAGTCCAATCTGCTACAGTCAAGACTTGATTAACTTTAGTCTTCCATCTTAGAGATAACCAGAACTCATAGAAGTCTCT	229	194	140	94	319	35	351	237	365	224	340	189	298	305	319	130	311	124	394	87	185	82	157	84	89	133	61	195	209	140	276	0	273	172	442	222	246	197	246	165	291	360	202	175	291	229	358
Chr01_000940930|Ref_0001	Chr01_000940930	GGAAGTGTTTTGCAGGAATTTGAGCTTAAATGATTGTATAAACTGATCTGTTTGATGTTTGGCTTTCTTTTACTCCTAACC	0	0	54	0	48	20	80	161	0	73	0	48	0	104	0	67	0	100	0	37	0	96	129	51	57	7	0	99	0	48	70	0	40	169	85	99	12	0	0	151	0	64	1	56	0	37	0
Chr01_000940930|Alt_0002	Chr01_000940930	GGAAGTGTTTTGCAGGAATTTGAGCTTAAATGATTGTATAAACTGATCTGTTTGATGTTTGGCTTTCTTTTACTTCTAACC	0	0	0	0	0	0	0	0	0	0	0	0	0	0	0	0	0	0	0	0	0	0	0	0	0	0	0	0	0	1	0	0	1	0	0	0	0	0	0	0	0	0	0	0	0	0	0
Chr01_000940930|RefMatch_0001	Chr01_000940930	GGAAGTGTTTTGCAGGAATTTGAGCTTAAATGATTGTATAAACTGATCTCTTTGATGTTTGGCTTTCTTTCACTCCTAACC	128	41	38	2	64	3	130	18	146	53	67	15	132	46	63	25	124	10	53	23	101	0	42	13	30	44	7	33	20	9	32	0	38	38	67	33	29	20	160	13	96	45	102	27	118	25	93
Chr01_000940930|RefMatch_0002	Chr01_000940930	GGAAGTGTTTTGCAGGAATTTGAGCTTAAATGATTGTATAAACTGATCTCTTTGATGTTTGGCTTTCTTTTACTCCTAACC	0	59	105	20	16	5	1	15	0	38	76	17	51	16	0	31	46	9	122	0	39	9	134	27	145	0	16	0	50	0	21	0	0	52	0	0	1	21	49	29	1	33	40	56	43	7	42
Chr01_000940930|AltMatch_0001	Chr01_000940930	GGAAGTGTTTTGCAGGAATTTGAGCTTAAATGATTATATAAACTGATCTCTTTGATGCTTGGCTTTCTTTTACTTCTAACC	58	6	17	8	20	3	71	5	71	5	10	17	47	24	56	14	79	10	63	4	9	4	8	5	23	8	4	10	23	6	16	0	67	12	54	4	9	4	46	4	104	0	88	15	43	2	68
Chr01_001137467|Ref_0001	Chr01_001137467	GCACTTGGTTTGGCTACCCCGACCGCTGTGATGGTAAGATTTGTGAACGGAATATAGATCCGTCCGTGACAATTGAAATAG	166	202	83	299	339	29	425	376	253	152	172	346	190	332	395	262	355	221	619	0	108	175	188	99	89	0	49	5	352	123	249	0	410	176	414	116	305	155	151	133	334	0	243	230	273	123	399
Chr01_001137467|Alt_0002	Chr01_001137467	GCACTTGGTTTGGCTACCCCGACCGCTGTGATGGTAAGATTTGTGAACGGAATATAGATTCGTCCGTGACAATTGAAATAG	0	0	0	0	0	0	0	1	0	0	0	0	0	0	0	0	0	0	0	0	0	0	0	0	0	0	0	0	0	0	0	0	0	0	0	0	2	0	0	0	0	0	0	0	0	0	0
Chr01_001137467|RefMatch_0001	Chr01_001137467	GCACTTGGTTTGGCTACCCCGACCGCTGTGATGGTAAGATTTGTGAACAGAATATAGATCCGTCCATGGCAATTGAAATAG	1	0	0	0	0	3	62	132	0	57	0	2	0	1	0	0	0	0	0	0	0	0	0	0	0	0	0	0	0	0	108	0	35	93	66	57	7	0	0	92	0	90	0	72	0	66	0
Chr01_001137467|RefMatch_0002	Chr01_001137467	GCACTTGGTTTGGCTACCCCGACCGCTGTGATGGTAAGATTTGTGAACAGAATATAGATCCGTCCGTGGCAATTGAAATAG	108	326	89	65	157	8	0	103	191	149	214	0	35	199	70	61	57	61	0	36	191	89	77	65	33	18	2	63	0	44	3	0	38	98	60	0	17	246	24	85	39	344	35	65	0	231	61
Chr01_001137467|RefMatch_0003	Chr01_001137467	GCACTTGGTTTGGCTACCCCGACCGCTGTGATGGTAAGATTTGTGAACGGAATATAGATCCATCCGTGACAATTGAAATAG	0	0	0	0	0	0	0	0	0	0	57	0	25	0	0	0	0	1	0	46	0	25	0	0	0	16	3	86	0	43	0	0	0	0	0	38	0	0	0	0	0	0	2	0	0	0	33
Chr01_001137467|AltMatch_0001	Chr01_001137467	GCACTTGGTTTGGCTACCCCGACCGCTGTGATGGTAAGATTTGTGAACGGAATATAGATTCATCTGTGACAAATGAAATAG	0	0	0	0	0	0	0	2	0	0	0	0	0	0	0	0	0	0	0	0	0	38	0	0	0	0	0	0	0	0	0	0	0	0	0	0	0	0	0	0	0	0	0	0	0	0	0
Chr01_001137467|AltMatch_0002	Chr01_001137467	GCACTTGGTTTGGCTACCCCGACCGCTGTGATGGTAAGATTTGTGAACGGAATATAGATTCATCTGTGACAATTGAAATAG	45	0	34	1	171	7	101	83	47	1	52	118	88	149	132	41	91	161	59	60	0	2	84	51	37	78	11	146	65	46	154	0	0	79	69	129	84	0	109	54	96	67	38	0	151	0	53
Chr01_001267042|Ref_0001	Chr01_001267042	TACTATGGGAATTCTTCTCGGTAACCTAGGCATAGGATTTTAAGTCTGCCAATCAACTTTTTGTCTGCAGTTTTTCGTCTT	45	1	0	38	248	0	162	133	95	99	101	167	69	108	349	86	236	157	197	86	0	58	0	0	0	69	17	223	112	152	171	0	120	127	253	160	162	0	96	1	251	104	53	67	259	0	89
Chr01_001267042|Alt_0002	Chr01_001267042	TACTATGGGAATTCTTCTCGGTAACCTAGGCATAGGATTTTAAGTCTGCCAATCAACTTTTTGTCTGCAGTTTTTTGTCTT	0	188	55	42	76	11	86	169	0	286	106	0	44	3	1	120	0	0	89	45	127	41	210	120	115	45	17	101	81	50	82	0	63	164	192	58	22	122	0	337	0	226	0	159	130	185	0
Chr01_001425740|Ref_0001	Chr01_001425740	CTCAAGCCAACCGCAAGGTTAAGCAGGAGGAGACTGATACTGATCCATCTGAAGTCGAACTTTTCGAGGTGTATGATGTTG	100	140	138	131	117	21	194	237	119	202	126	113	56	110	140	147	133	101	223	55	148	43	279	87	214	82	46	99	114	81	154	0	84	331	219	131	113	116	95	203	199	186	52	201	261	71	140
Chr01_001425740|Alt_0002	Chr01_001425740	CTCAAGCCAACCGCAAGGTTAAGCAGGACGAGACTGATACTGATCCATCTGAAGTCGAACTTTTCGAGGTGTATGATGTTG	0	0	0	0	0	0	0	0	0	0	0	0	0	0	0	0	0	0	0	0	0	0	0	0	0	0	0	0	0	0	0	0	0	0	0	0	0	0	0	0	0	0	0	0	0	0	0
Chr01_001601424|Ref_0001	Chr01_001601424	ACTCCATGGTACCTTTATCTAGCAGATGATAGGTATTGGATAGCTACTGTTAAAAACTAACTGTATTGGATAGTACTATCC	79	91	33	44	88	5	186	169	137	85	47	58	56	29	236	111	74	50	119	15	60	25	106	38	45	33	19	59	103	10	43	0	101	97	184	64	101	66	95	103	146	0	32	69	142	34	129
Chr01_001601424|Alt_0002	Chr01_001601424	ACTCCATGGTACCTTTATCTAGCAGATGATAGGCATTGGATAGCTACTGTTAAAAACTAACTGTATTGGATAGTACTATCC	0	0	0	0	0	0	0	0	0	0	0	0	0	0	0	0	0	0	0	0	0	0	0	0	0	0	0	0	0	0	0	0	0	0	0	0	0	0	0	0	0	0	0	0	0	0	1
Chr01_001601424|RefMatch_0001	Chr01_001601424	ACTCCATGGTACCTTTATCTAGCAGATGATAGGTATTGGATAGCTACTGTTAAAAACTAACTGTATTGGACATTACTATCC	0	0	0	0	0	0	0	0	0	0	0	0	0	0	0	0	0	0	0	0	0	22	0	0	0	0	0	2	0	29	0	0	0	0	0	0	0	0	0	0	0	0	0	0	0	0	0
Chr01_001601424|RefMatch_0002	Chr01_001601424	ACTCCATGGTACCTTTATCTAGCAGATGCTAGGTATCAGATAGCTACTGCTAAAAACTAACTGTATTGGATATTACTATCC	0	0	1	0	0	4	6	46	0	17	0	16	0	22	0	0	0	0	0	12	0	12	14	24	2	0	0	12	0	0	11	0	1	48	9	42	2	0	0	47	0	19	0	14	0	8	0
Chr01_001729336|Ref_0001	Chr01_001729336	CGTGATCCGAGGGAAGTCCTATGAGGGAGTTGTTACAAAAATGCCTTTTGTCCCAACAAAGTACTATAAGCCATCTTAATT	77	148	132	44	255	9	95	35	170	84	302	49	113	141	86	63	121	66	132	35	105	58	133	43	75	62	23	91	100	111	135	0	40	52	54	68	102	118	100	25	102	200	44	71	51	32	105
Chr01_001729336|Alt_0002	Chr01_001729336	CGTGATCCGAGGGAAGTCCTATGAGGGAGTTGTTACGAAAATGCCTTTTGTCCCAACAAAGTACTATAAGCCATCTTAATT	0	0	0	0	0	0	0	0	0	0	0	0	0	0	0	0	0	0	0	0	0	0	0	0	1	0	0	0	0	0	0	0	0	0	0	0	0	0	2	0	0	0	2	0	0	0	0
Chr01_001729336|AltMatch_0001	Chr01_001729336	CGTGATCCGAGGGAAGTCCTATGAGGGAGTTGTTACGAAAATGCCTTTTGTCCCAACAAAGTACTATAAGCCATCTTAAAT	0	18	0	6	15	1	37	20	0	0	40	11	22	24	11	16	75	18	30	11	0	0	0	0	0	9	7	19	35	0	1	0	34	0	70	0	42	13	31	13	33	0	11	0	32	8	62
Chr01_001729336|AltMatch_0002	Chr01_001729336	CGTGATCCGAGGGAAGTCCTATGAGGGAGTTGTTACGAAAATGCCTTTTGTCCCAACAAAGTACTATATAAGCCATCTTAA	0	0	0	0	0	0	0	0	0	0	0	0	0	0	0	0	0	0	0	0	0	0	0	0	0	0	0	0	0	0	0	0	0	0	0	0	0	0	0	0	0	0	0	0	0	0	0
Chr01_001884372|Ref_0001	Chr01_001884372	CGTCATGACAACTACAGAAGTAACTTTCCTATTTGTCAGAAAAGATAAAATAATACTAATGACCCGCCTTACATATTGTTT	30	148	124	34	140	17	114	196	69	71	63	124	77	180	167	156	108	189	150	57	96	104	341	129	128	95	65	167	196	72	140	0	127	194	230	56	111	111	93	193	123	1	87	164	212	65	125
Chr01_001884372|Alt_0002	Chr01_001884372	CGTCATGACAACTACAGAAGTAACTTTCCTATTTGTCAGAAAAGATAAAATAATACTAATGACCCGCCTTCCATATTGTTT	1	0	0	0	0	0	0	0	0	0	0	0	0	0	0	0	0	0	0	0	0	0	0	0	0	0	0	0	0	0	0	0	0	0	0	0	0	0	0	0	0	0	0	0	0	0	0
Chr01_001884372|AltMatch_0001	Chr01_001884372	CGTCATGACAACTACAGAAGTAACTTTCCTATTTGTCAGAAAAGATAAAACAATACTAATGACCCGCCTTCCATATTGTTT	81	0	0	1	21	0	83	0	165	0	0	0	0	0	39	0	0	0	0	0	0	0	0	0	0	0	0	0	86	0	3	0	0	0	0	15	31	0	56	0	73	0	0	0	65	0	95
Chr01_001884372|AltMatch_0002	Chr01_001884372	CGTCATGACAACTACAGAAGTAACTTTCCTATTTGTCAGAAAAGATAAAATAATACTATTGACCCACCTTCCATATAGTTT	101	107	102	22	177	22	136	52	230	97	208	74	166	75	101	83	195	0	201	12	117	30	178	64	85	24	9	26	39	34	129	0	104	142	66	44	72	55	46	42	103	160	166	112	58	82	204
Chr01_001884372|AltMatch_0003	Chr01_001884372	CGTCATGACAACTACAGAAGTAACTTTCCTATTTGTCAGATAAGATAAAATAATACTAATGACCCAGCTTCCATATTGTTT	0	45	53	22	48	0	0	0	0	47	107	0	51	61	0	0	68	0	0	0	0	0	0	0	0	0	0	0	0	0	0	0	0	0	0	38	0	28	56	0	0	107	0	0	0	0	0
Chr01_002009954|Ref_0001	Chr01_002009954	TCACTTGCATTGTCGGAAAGAAATTGGTCGAAATATAAATAGCAATTTCAGCTTGTTTTATCACGTTTTCATATTTCTTTC	0	0	0	0	0	0	0	0	0	0	0	0	0	0	0	0	0	0	0	0	0	17	0	0	0	0	0	0	0	0	0	0	0	0	0	0	0	0	0	0	0	0	0	0	0	0	0
Chr01_002009954|Alt_0002	Chr01_002009954	TCACTTGCATTGTCGGAAAGAAATTGGTCGAAATATAAATAGCAATTTGAGCTTGTTTTATCACGTTTTCATATTTCTTTC	0	0	0	0	0	0	0	0	0	0	0	0	0	0	0	0	0	0	0	0	0	0	0	0	0	0	0	0	0	0	0	0	0	0	0	0	0	0	0	0	0	0	0	0	0	0	0
Chr01_002009954|RefMatch_0001	Chr01_002009954	TCACTTGCATTGTCGGAAAGAAATTGGTCGAAATATAAATAGCAATTTCAGCTTGTTTTACCCCGTTTTCATATTTCTTTC	0	0	22	0	0	6	0	33	0	0	0	24	0	50	0	0	0	0	0	0	0	0	69	36	16	0	0	0	0	0	0	0	0	53	1	29	3	0	0	37	0	0	0	0	0	0	0
Chr01_002009954|RefMatch_0002	Chr01_002009954	TCACTTGCATTGTCGGAAAGAAATTGGTCGAAATATAAATAGCAATTTCAGCTTGTTTTATCCCGTTTTCATATTTCTTTC	55	150	59	50	81	19	93	124	177	123	1	101	40	93	213	187	44	81	107	30	79	21	265	109	82	34	40	42	288	0	99	0	71	126	228	57	92	100	70	134	111	0	76	169	111	50	99
Chr01_002009954|RefMatch_0003	Chr01_002009954	TCACTTGCATTGTCGGAAAGAAATTGGTCGAAATATAAATAGCAATTTCAGCTTGTTTTGTCCCGTTCTCATATTTCTTTC	0	0	0	16	0	8	63	78	0	77	0	0	0	92	0	0	0	0	0	0	0	0	0	0	0	0	0	0	0	0	0	0	37	71	70	51	8	2	0	53	0	60	0	79	0	41	0
Chr01_002161700|Ref_0001	Chr01_002161700	ACCAGCATCTACAAGACCAAGTATCAGGTACGTTTAGATTGTTGAAGATGCGTTCTGTCTCAACTCAGTGTCGTATAAGTC	0	0	0	0	0	0	0	0	0	0	0	0	0	0	0	0	0	0	0	0	0	0	0	0	0	0	0	0	0	0	0	0	0	0	0	0	0	0	0	0	0	0	0	0	0	0	0
Chr01_002161700|Alt_0002	Chr01_002161700	ACCAGCATCTACAAGACCAAGTATCAAGTACGTTTAGATTGTTGAAGATGCGTTCTGTCTCAACTCAGTGTCGTATAAGTC	0	0	0	0	0	0	0	0	0	0	0	0	0	0	0	0	0	0	0	0	0	0	0	0	0	0	0	0	0	0	0	0	0	0	0	0	0	0	0	0	0	0	0	0	0	0	0
Chr01_002260410|Ref_0001	Chr01_002260410	GTATTAGAATAGGACTATGTGTTTTGTACGTACTCTTAGAGTTCTGGTTTAGTATAATAATAGAGTACAAGTATTATTCAA	0	0	0	0	0	0	0	0	0	0	0	0	0	0	0	0	0	0	0	0	0	0	0	0	0	0	0	0	0	0	0	0	0	0	0	0	0	0	0	0	0	0	0	0	0	0	0
Chr01_002260410|Alt_0002	Chr01_002260410	GTATTAGAATAGGACTATGTGTTTTGTACGTACTCTTAGAGTTCTGGTTTAGTATAATAATAGAGTACAAGTATTGTTCAA	0	0	0	0	0	0	0	0	0	0	0	0	0	0	0	0	0	0	0	0	0	0	0	0	0	0	0	0	0	0	0	0	0	0	0	0	0	0	0	0	0	0	0	0	0	0	0
Chr01_002284142|Ref_0001	Chr01_002284142	TCGAGCACATTGTAAAAGAGATCTCCGATCAAGTCATGGCCGTCGCGCCAAGCCTTGCCGGTCCATTGTTGAGGATGCACT	0	131	0	0	143	7	84	130	0	0	0	60	43	123	168	85	84	0	0	31	0	4	0	1	0	75	29	61	77	120	68	0	50	0	196	0	110	92	56	87	112	0	0	0	77	73	82
Chr01_002284142|Alt_0002	Chr01_002284142	TCGAGCACATTGTAAAAGAGATCTCCGATCAAGTCATGGCCGTCGCGCCAAGCCTTGCTGGTCCATTGTTGAGGATGCACT	114	151	119	117	425	11	44	3	180	46	295	121	179	199	116	46	418	327	398	66	73	109	80	52	63	92	32	187	151	133	166	0	128	0	0	108	111	174	96	1	100	253	131	47	196	1	212
Chr01_002284142|RefMatch_0001	Chr01_002284142	TCGAGCACATTGTAAAAGAGATCTCCGATCAAGTCATGGGCGTCGCGCCAAGCCTTGCCGGTCCATTGTTGAGGATGCACT	0	1	1	0	0	0	0	2	0	0	0	1	1	2	0	0	0	0	0	0	0	29	0	0	0	21	0	1	0	0	1	0	0	2	1	0	0	0	0	1	0	0	0	0	0	0	0
Chr01_002284142|AltMatch_0001	Chr01_002284142	TCGAGCACATTGTAAAAGAGATCTCCGATCAAGTCATGGCCGTCGCGCCTAGCCTTGCTGGTCCATTGTTGAGGATGCACT	0	0	0	0	0	0	0	0	0	0	0	0	0	0	0	0	0	0	0	0	0	0	0	0	0	0	0	0	0	0	42	0	0	0	0	0	0	0	0	0	0	0	0	0	0	0	0
Chr01_002284142|AltMatch_0002	Chr01_002284142	TCGAGCACATTGTAAAAGAGATCTCCGATCAAGTCATGGGCGTCGCGCCAAGCCTTGCTGGTCCATTGTTGAGGATGCACT	256	825	367	554	312	66	403	1389	379	961	300	353	251	450	475	691	0	1	381	51	671	74	1065	486	497	0	37	134	586	48	407	0	242	918	968	368	178	753	69	1036	358	719	288	717	249	853	325
Chr01_002430978|Ref_0001	Chr01_002430978	CCATCTCCCTTATCTTGGATAGAGTTCAGATATTGATACTTCATTTACCGTCATAGATTGCTCCAACTCTATCTCTCTTGG	0	1	82	42	19	21	97	226	0	96	0	65	74	175	107	0	0	56	1	0	0	47	189	49	56	41	0	3	1	82	60	0	92	174	129	129	49	1	0	164	95	77	0	82	0	46	0
Chr01_002430978|Alt_0002	Chr01_002430978	CCATCTCCCTTATCTTGGATAGAGTTCAGATATTGATACTTCATTTACCGTCATAGATTGCTCCAACTCCATCTCTCTTGG	0	0	0	0	0	0	2	0	0	0	0	1	1	0	0	0	0	0	0	0	0	0	0	1	0	0	0	0	1	0	0	0	0	0	1	0	1	0	0	1	0	0	0	0	0	0	0
Chr01_002430978|RefMatch_0001	Chr01_002430978	CCATCTCCCTTATCTTGGATAGAGTTCAGAAATTGATACTTCATTTACGGTCATAGATAGTGCTAACTCTATCTCTTTCGG	0	0	0	0	0	0	0	0	0	0	0	0	0	0	0	0	0	0	0	0	0	0	0	0	0	0	0	0	0	0	0	0	0	0	0	0	0	0	0	0	0	0	0	0	0	0	0
Chr01_002430978|RefMatch_0002	Chr01_002430978	CCATCTCCCTTATCTTGGATAGAGTTCAGAAATTGATACTTCATTTACTGTTATAGATAGTTCTAACTCTACCTCTTTTGG	0	0	0	0	0	0	0	0	0	0	0	0	0	0	0	0	0	0	0	4	0	0	0	0	0	0	0	27	0	18	0	0	0	0	0	0	0	0	0	0	0	0	0	0	0	0	0
Chr01_002430978|RefMatch_0003	Chr01_002430978	CCATCTCCCTTATCTTGGATAGAGTTCAGATATTGATACTTCATTTACAGTCATAGATTGCTCCAACTCTATCTCCCTTGG	73	0	69	1	157	0	0	1	92	1	0	78	0	0	0	0	135	52	114	0	1	1	1	0	0	33	10	1	0	48	0	0	0	0	1	60	0	2	1	0	0	93	0	0	106	0	0
Chr01_002430978|RefMatch_0004	Chr01_002430978	CCATCTCCCTTATCTTGGATAGAGTTCAGATATTGATACTTCATTTACAGTCATAGATTGCTCCAACTCTATCTCTCTTGG	286	486	371	225	219	87	522	688	377	504	250	402	290	713	226	407	438	217	724	112	384	121	1058	342	565	65	55	231	361	119	321	1	428	613	606	364	114	374	333	576	265	339	543	525	270	233	487
Chr01_002430978|RefMatch_0005	Chr01_002430978	CCATCTCCCTTATCTTGGATAGAGTTCAGATATTGATACTTCATTTACAGTCATAGATTGCTCCAACTCTATCTCTCTTGT	0	3	3	3	0	0	2	5	4	0	2	0	4	3	0	0	3	1	5	2	0	0	7	0	2	0	0	3	0	0	0	0	2	4	5	3	0	5	0	6	2	0	0	1	0	0	0
Chr01_002430978|RefMatch_0006	Chr01_002430978	CCATCTCCCTTATCTTGGATAGAGTTCAGATATTGATACTTCATTTACAGTCATATATTGCTCCAACTCTATCTCTCTTGG	0	0	0	0	0	0	0	2	0	0	0	3	0	4	0	0	0	0	4	0	0	0	2	0	2	0	0	0	2	0	0	0	0	2	0	0	0	0	0	2	0	0	0	0	2	0	3
Chr01_002430978|AltMatch_0001	Chr01_002430978	CCATCTCCCTTATCTTGGATAGAGTTCAGATATTGATACTTCATTTACAGTCATAGATTGCTCCAACTCCATCTCTCTTGG	322	533	160	163	283	30	353	508	402	353	216	239	291	343	366	466	539	310	707	115	395	259	640	265	387	171	95	364	395	266	368	0	406	225	593	141	306	413	432	375	423	156	494	345	359	223	534
Chr01_002497281|Ref_0001	Chr01_002497281	CCACCTCCGCCACCCAATTCTACCATCACTCCTGTTACACCTACAGGTAAAACACTCACATCTGATCCTTTTAAGGTTGTC	33	204	135	126	38	15	273	1	108	180	53	152	100	1	311	148	0	0	0	56	120	2	183	123	81	62	0	122	238	92	15	0	53	157	130	0	85	179	77	0	133	1	76	154	0	0	127
Chr01_002497281|Alt_0002	Chr01_002497281	CCACCTCCGCCACCCAATTCTACCATCATTCCTGTTACACCTACAGGTAAAACACTCACATCTGATCCTTTTAAGGTTGTC	0	0	0	0	0	0	0	0	1	0	0	0	0	0	0	0	0	0	0	0	0	0	0	1	0	0	1	0	0	0	0	0	0	0	0	0	0	0	0	0	0	0	0	0	0	0	0
Chr01_002497281|RefMatch_0001	Chr01_002497281	CCACCTCCGCCACCCAATTCTACCACCACTCCTGTTACAACTTCAGGTAAAACACTCACATCTGATCCTTTTAAGGTTGTC	0	0	0	0	0	0	0	0	0	0	0	0	0	0	0	0	0	0	0	0	0	0	0	0	0	0	0	0	0	0	118	0	0	0	0	0	0	0	0	0	0	0	0	0	0	0	0
Chr01_002497281|RefMatch_0002	Chr01_002497281	CCACCTCCGCCACCCAATTCTACCACCACTCCTGTTACACCTACAGGTAAAACACTCACATCTCATCCTTTTAAGGTTGTC	65	433	0	115	100	42	0	0	114	0	123	330	3	185	0	157	0	138	155	0	357	0	233	164	91	0	0	0	124	0	8	0	0	202	150	0	26	373	0	196	0	355	60	318	0	140	106
Chr01_002497281|RefMatch_0003	Chr01_002497281	CCACCTCCGCCACCCAATTCTACCACCACTGCTGTTACACCTACAGGTAAAACACTCACATCTCATCCTTTTAAGGTTGTA	0	0	0	0	0	0	0	0	0	0	0	0	0	0	0	0	0	0	1	0	0	0	0	0	0	0	0	0	0	0	121	0	0	0	0	0	0	0	0	0	0	0	0	0	0	0	0
Chr01_002497281|AltMatch_0001	Chr01_002497281	CCACCTCCGCCACCCAATTCTACCACAATTCCTGTTACACCTACAGGTAAAACACTCACATCTGATCCTTTTAAGGTTGTC	73	0	1	0	32	0	0	217	167	136	0	0	110	151	139	0	110	122	111	61	103	210	154	102	78	63	19	174	0	248	124	0	59	0	1	0	80	1	0	0	80	0	134	0	101	208	114
Chr01_002497281|AltMatch_0002	Chr01_002497281	CCACCTCCGCCACCCAATTCTACCACCATTCCAGTTACACCTACAGGTAAAACACTCACATCTGATCCTTTTAAGGTTGTC	41	234	162	89	1	36	282	6	82	187	77	181	145	0	317	139	69	0	1	0	147	0	189	148	69	0	3	0	228	0	22	0	63	197	124	0	20	196	93	1	174	2	89	155	0	0	123
Chr01_002497281|AltMatch_0003	Chr01_002497281	CCACCTCCGCCACCCAATTCTACCACCATTCCTGTTACACCTACAGGTAAAACACTCACATCTGATCCTTTTAACGTTGTC	0	255	0	0	148	28	245	299	0	1	1	215	1	209	321	186	174	291	1	0	0	0	0	0	0	0	161	0	220	0	29	0	82	0	441	0	509	251	287	227	206	0	2	0	290	163	295
Chr01_002497281|AltMatch_0004	Chr01_002497281	CCACCTCCGCCACCCAATTCTACCACCATTCCTGTTACACCTACAGGTAAAACACTCACATCTGATCCTTTTAAGGTTGTC	211	635	207	354	489	16	118	789	376	363	145	274	246	317	388	426	233	301	539	90	256	326	400	292	173	168	91	217	241	185	605	0	204	327	248	337	278	564	9	524	236	411	83	324	598	286	349
Chr01_002497281|AltMatch_0005	Chr01_002497281	CCACCTCCGCCACCCAATTCTACCACCATTCCTGTTACACCTACAGGTAAAACACTCACATCTGATCCTTTTAGGGTTGTC	1	0	0	2	0	0	0	1	0	0	0	0	1	0	0	0	0	0	0	0	0	0	0	0	0	0	0	1	0	0	0	0	0	0	0	1	0	0	0	0	0	0	0	1	0	0	0
Chr01_002497281|AltMatch_0006	Chr01_002497281	CCACCTCCGCCACCCAATTCTACCACCATTCCTGTTACACCTACGGGTAAAACACTCACATCTGATCCTTTTAAGGTTGTC	0	0	0	0	0	0	1	0	1	0	0	0	0	0	0	0	0	0	0	0	0	0	0	0	0	1	0	0	0	0	0	0	0	0	0	0	1	0	0	0	0	1	0	0	0	0	0
Chr01_002623297|Ref_0001	Chr01_002623297	CATTCTTGAACTCTTCGGTGCCTTGTGCTGAAAAACTTGATAGCCTTTGTACTGCTATTTCCTGTTCATCTATTAATATCC	0	0	2	0	27	0	0	0	1	0	51	6	0	0	0	0	2	0	1	0	0	0	0	0	0	0	0	0	0	0	0	0	0	0	0	15	1	0	0	0	0	6	0	0	0	0	0
Chr01_002623297|Alt_0002	Chr01_002623297	CATTCTTGAACTCTTCGGTGCCTTGTGCTGAAAAACTTGATAGTCTTTGTACTGCTATTTCCTGTTCATCTATTAATATCC	0	0	0	0	0	0	0	0	0	0	1	0	0	0	0	0	0	0	0	0	0	0	0	0	0	0	0	0	0	0	0	0	0	0	0	0	0	0	0	0	0	0	0	0	0	0	0
Chr01_002789711|Ref_0001	Chr01_002789711	ATCTGATTCCGAGGGCTCAATACTCTGCTCTGAATCAGTCGACAGATTAACAGACTCGGACATTGATGATTTCTTTCATGA	131	73	1	47	188	16	158	169	186	152	98	43	63	169	74	56	97	74	163	23	118	60	110	34	42	54	1	41	65	150	66	1	68	160	200	100	152	77	0	146	80	229	59	131	162	174	163
Chr01_002789711|Alt_0002	Chr01_002789711	ATCTGATTCCGAGGGCTCAATACTCTGCTCTGAATCAGTTGACAGATTAACAGACTCGGACATTGATGATTTCTTTCATGA	41	43	89	0	164	8	89	66	77	0	179	29	98	55	107	42	197	74	90	61	0	76	0	0	0	119	37	118	59	114	125	0	58	0	178	42	93	27	186	49	143	70	0	0	65	35	140
Chr01_002789711|RefMatch_0001	Chr01_002789711	ATCTGATTCCGAGGGCTCAATACTCTGCTCTGAATCAGTCGACAGATTAACAGACTCGGACATTGAAGATTTCTTTCATGA	43	125	59	117	0	10	63	162	69	70	91	79	0	85	0	182	0	41	151	24	132	34	303	108	142	33	15	30	124	0	67	0	50	179	76	42	12	102	49	152	1	0	54	224	67	30	75
Chr01_002789711|AltMatch_0001	Chr01_002789711	ATCTGATTCCGAGGGCTCAATACTCTGCTCTGAATCAGTTGACAGATTAACAGACTCAGACATTGATGATTTCTTTCATGA	125	100	120	61	99	25	185	95	213	156	223	101	211	89	244	66	327	33	103	23	61	0	262	84	143	47	41	43	156	0	85	0	233	216	105	104	59	78	141	90	249	0	326	82	177	0	86
Chr01_002789711|AltMatch_0002	Chr01_002789711	ATCTGATTCCGAGGGCTCAATACTCTGCTCTGAATCAGTTGACAGATTAACAGATTCGGACATTGATGATTTCTTTCATGA	0	58	34	30	53	0	0	1	0	64	0	0	0	82	0	0	0	0	0	0	0	0	0	0	0	0	0	0	0	0	48	0	0	0	0	0	0	52	0	0	0	109	0	0	0	0	0
Chr01_002904578|Ref_0001	Chr01_002904578	TTTTTCCGACAGCGGTGTGCACTTTGCAGTACTCGAGAATCTTCGCGAGCGTCTTTCCGTCGACTTTGAATAATGGGATGA	112	259	134	200	115	26	53	441	200	183	198	235	131	279	133	215	269	67	400	17	228	48	433	238	213	81	13	55	168	157	224	0	131	187	152	154	91	196	126	250	95	74	101	149	109	223	232
Chr01_002904578|Alt_0002	Chr01_002904578	TTTTTCCGACAGCGGTGTGCACTTTGCAGTACTCGAGAATCTTCGCGAGCGTCTTTCCGTCGACTTTGAATAATGGAATGA	35	81	45	1	51	4	109	0	62	74	149	36	90	1	138	56	65	0	0	27	55	73	94	43	42	49	9	105	138	83	9	0	89	57	76	44	7	74	48	0	98	0	81	53	58	0	0
Chr01_002904578|RefMatch_0001	Chr01_002904578	TTTTTCCGACAGCGGTGTGCACTTTGCAGTACTCGAGAATCTTCGCGAACGTCTTTCCGTCGACTTTGAATAATGGGATGA	33	0	0	1	30	0	60	0	72	0	0	0	41	0	68	0	0	0	0	0	0	0	0	0	0	0	0	0	66	0	9	0	0	0	0	60	55	0	0	0	59	0	0	1	60	0	65
Chr01_002904578|RefMatch_0002	Chr01_002904578	TTTTTCCGACAGCGGTGTGCACTTTGCAGTACTCGAGAATCTTCGCGAGCGTCTTTCCATCGACTTTGAATAATGGGATGA	0	0	0	0	7	0	0	0	0	0	0	0	0	0	0	0	0	42	0	14	0	17	0	0	2	23	0	37	0	35	0	0	0	0	0	0	35	0	0	1	0	0	0	0	35	0	0
Chr01_002904578|RefMatch_0003	Chr01_002904578	TTTTTCCGACAGCGGTGTGCACTTTGCAGTACTCGAGAATCTTCGCGAGCGTCTTTCCGTCTACTTTGAATAATGGGATGA	0	0	0	0	0	0	0	0	0	0	0	0	0	0	0	0	0	0	0	0	0	0	0	0	0	0	0	0	0	1	0	0	0	0	0	0	0	0	0	0	0	0	0	0	0	0	0
Chr01_002904578|RefMatch_0004	Chr01_002904578	TTTTTCCGACAGCGGTGTGCACTTTGCAGTACTCGAGAATCTTCGCGAGCGTTTTTCCGTCGACTTTGAATAATGGGATGA	0	0	0	43	75	9	57	98	0	77	1	0	0	78	0	58	0	0	0	0	0	0	1	0	0	0	0	0	0	0	0	0	30	76	71	53	11	0	0	67	0	86	0	51	0	58	0
Chr01_002904578|RefMatch_0005	Chr01_002904578	TTTTTCCGACAGCGGTGTGCACTTTGCAGTACTCGAGAATCTTCGCGAGGGTCTTTCCGTCGACTTTGAATAATGGGATGA	0	2	8	0	7	0	0	0	0	1	0	0	0	4	0	0	0	52	0	0	0	33	0	0	0	0	1	0	0	24	58	0	0	0	0	0	0	0	0	0	0	2	0	0	0	0	0
Chr01_002904578|RefMatch_0006	Chr01_002904578	TTTTTCCGACAGCGGTGTGCACTTTGCAGTATTCGAGAATCTTCGCGAGCGTCTTTCCGTCGACTTTGAATAATGGGATGA	0	0	0	0	0	0	0	0	0	0	0	0	0	0	0	0	0	0	0	0	0	39	0	0	0	0	0	0	0	0	0	0	0	0	0	0	0	0	0	0	0	0	0	0	0	0	0
Chr01_002904578|AltMatch_0001	Chr01_002904578	TTTTTCCGACAGCGGTGTGCACTTTGCAGTACTCGAGAATCTTCGCGAGCGTCTTTCCGCCGACTTTGAATAATGGAATGA	0	0	0	0	0	0	0	0	0	0	0	0	0	0	0	0	0	0	0	0	0	0	0	0	0	0	0	0	0	0	0	0	0	0	0	0	1	0	0	0	0	0	0	0	0	0	0
Chr01_002904578|AltMatch_0002	Chr01_002904578	TTTTTCCGACAGCGGTGTGCACTTTGCAGTACTCGAGAATCTTCGCGAGCGTCTTTCCGTCAACTTTGAATAATGGAATGA	0	0	0	0	70	0	0	0	0	0	69	0	1	0	0	0	0	49	0	37	0	29	0	0	0	14	0	87	0	0	68	0	0	0	0	0	0	0	0	0	0	0	0	0	0	0	0
Chr01_003081684|Ref_0001	Chr01_003081684	GATCTACTCTTTATTGCACACATGTAGACCTAATTTTAGACAAGATTTAATGTTTGCTATGAATATCTAGATTTTACTGAT	39	50	148	48	29	0	150	160	71	105	272	33	4	65	1	117	145	24	218	66	122	76	278	97	144	91	18	165	59	28	77	0	54	166	73	40	9	26	0	90	0	0	46	144	64	77	55
Chr01_003081684|Alt_0002	Chr01_003081684	GATCTACTCTTTATTGCACACATGTAGACCTAATTTTAGACAAGATTTAATGTTTGCTATGAATATCTATATTTTACTGAT	81	83	38	7	198	36	124	135	191	133	142	82	226	146	208	130	153	60	115	18	23	43	159	54	70	79	44	22	108	105	122	0	182	174	201	136	98	45	99	109	186	83	99	90	172	63	169
Chr01_003081684|RefMatch_0001	Chr01_003081684	GATCTACTCTTTATTGCACACATGTAGACCTAATTTTAGACACGATTTAATGTTTGCTATGAATATCTAGATTTTACTGAT	59	159	114	46	103	16	189	0	125	63	0	46	65	129	133	37	66	78	38	0	52	1	76	22	20	0	32	1	159	35	106	0	0	65	133	38	116	104	106	40	122	185	59	100	140	59	157
Chr01_003081684|RefMatch_0002	Chr01_003081684	GATCTACTCTTTATTGCACACATGTAGACCTAATTTTGGACACGATTTAATGTTTGCTATGAATATCTAGATTTTACTGAT	0	1	0	0	0	0	1	0	0	0	0	0	0	0	1	0	0	0	0	0	0	0	0	0	0	0	0	0	0	0	0	0	0	0	0	0	0	0	0	0	0	0	1	0	0	0	0
Chr01_003143477|Ref_0001	Chr01_003143477	GCTTCACCAAGTTATGGGAATGCTGTCTCCAGTTTTCCTCTCGGGATTTTGGCACTTCTCGAAATTTCATAACTGAAGTGG	0	0	0	0	0	0	0	0	0	0	0	0	0	0	0	0	0	0	0	0	0	0	0	0	0	0	0	0	0	0	0	0	0	0	0	0	0	0	0	0	0	0	0	0	0	0	0
Chr01_003143477|Alt_0002	Chr01_003143477	GCTTCACCAAGTTATGGGAATGCTGTCTCCAGTTTTTCTCTCGGGATTTTGGCACTTCTCGAAATTTCATAACTGAAGTGG	0	0	0	0	0	0	0	0	0	0	0	0	0	0	0	0	0	0	0	0	0	0	0	0	0	0	0	0	0	0	0	0	0	0	0	0	0	0	0	0	0	0	0	0	0	0	0
Chr01_003143477|RefMatch_0001	Chr01_003143477	GCTTCACCAAGTTATGGGAATGCTGTCTCCAGTTTCCCTCTCGGGATTTTAGCACTTCTGGAAATCTCATAACTGAAGTGG	0	0	0	0	0	0	0	0	0	0	0	0	0	0	0	0	0	0	0	0	0	23	0	0	0	0	0	0	0	0	0	0	0	0	0	0	0	0	0	0	0	0	0	0	0	0	0
Chr01_003143477|RefMatch_0002	Chr01_003143477	GCTTCACCAAGTTATGGGAATGCTGTCTCCAGTTTTCCTCTCGGGATTTTGGCACTTCTGGAAATTTCACAACTGAAGTGG	0	0	0	0	13	0	0	0	0	0	0	0	36	0	0	0	0	39	0	20	0	32	0	0	0	21	0	30	0	18	0	1	0	0	0	0	31	0	0	0	0	0	0	0	30	0	0
Chr01_003143477|RefMatch_0003	Chr01_003143477	GCTTCACCAAGTTATGGGAATGCTGTCTCCAGTTTTCCTCTCGGGATTTTGGCACTTCTGGAAATTTCATAACTGAAGTGG	0	62	32	16	38	0	0	0	0	45	46	2	1	62	2	2	4	46	46	3	3	21	4	2	4	13	0	10	15	68	79	0	5	2	3	0	16	56	3	0	2	102	1	4	4	2	38
Chr01_003143477|RefMatch_0004	Chr01_003143477	GCTTCACCAAGTTATGGGAATGCTGTCTCCAGTTTTCCTCTCGGGATTTTGGCACTTCTGGATATTTCATAACTGAAGTGG	21	0	0	0	14	0	51	0	44	0	0	0	25	0	39	0	0	0	0	0	0	0	0	0	0	0	0	0	30	0	6	0	0	0	0	39	21	0	0	0	34	0	0	0	38	0	35
Chr01_003143477|AltMatch_0001	Chr01_003143477	GCTTCACCAAGTTATGGGAATGCTGTCTCCAGTTTTTCTCTCGGGATTTTGGCACTTCGGGAAATTTCATAACTGAAGTGG	30	0	0	14	85	7	63	66	52	55	0	48	0	68	0	47	0	0	0	0	0	0	0	0	0	0	0	0	0	0	0	0	35	44	51	107	5	0	0	56	0	92	0	34	0	30	0
Chr01_003143477|AltMatch_0002	Chr01_003143477	GCTTCACCAAGTTATGGGAATGCTGTCTCCAGTTTTTCTCTCGGGATTTTGGCACTTCTGGAAATTTCATAACTGAAGTGG	0	0	25	0	0	8	0	42	0	39	0	21	0	47	0	0	0	17	0	23	0	26	69	27	18	29	6	52	0	0	47	0	0	38	0	42	4	0	0	34	0	0	0	0	0	0	0
Chr01_003244044|Ref_0001	Chr01_003244044	ATGAAGTGCAATGCTTAATTGATGATATGGGGCATCTTTGTTCTGATATATTTGTTCATGGGGGCCATCATTTCAGGTTCT	32	95	67	13	163	14	47	150	40	124	103	96	83	141	145	68	118	90	59	43	61	67	170	79	78	36	24	114	113	38	76	0	75	99	131	96	117	91	44	75	107	48	101	36	77	72	125
Chr01_003244044|Alt_0002	Chr01_003244044	ATGAAGTGCAATGCTTAATTGATGATATGGGGTATCTTTGTTCTGATATATTTGTTCATGGGGGCCATCATTTCAGGTTCT	73	89	28	31	75	1	71	79	166	39	0	83	57	0	36	63	58	44	70	0	101	7	101	64	38	0	9	0	29	19	152	0	26	99	94	24	31	57	40	103	22	58	14	74	56	61	25
Chr01_003244044|RefMatch_0001	Chr01_003244044	ATGAAGTGCAATGCTTAATTGATGATATGGGGCATCTTTGTTCTGATATATTTGTTCATGGGGGCCATCTTTTCAGGTTCT	0	0	0	0	0	0	0	0	0	0	132	0	0	0	0	0	30	0	50	11	0	38	0	0	0	10	0	24	0	0	0	0	0	0	0	0	0	0	0	0	0	0	0	0	37	0	64
Chr01_003244044|AltMatch_0001	Chr01_003244044	ATGAAGTGCAATGCTTAATTGATGATATGGGGTATCTATGTTCTGATATATTTGTTCATGGGGGCCATCATTTCAGGTTCT	0	47	64	34	0	11	123	40	0	34	29	26	0	89	0	72	0	31	120	0	31	0	65	39	26	8	0	2	48	41	2	0	62	43	45	36	4	34	26	45	0	43	35	77	0	70	0
Chr01_003244044|AltMatch_0002	Chr01_003244044	ATGAAGTGCAATGCTTAATTGATGATATGGGGTATCTTTGTTCTGATATATTAGTTCATGGGGGCATCATTTCAGGTTCTT	25	57	26	13	8	0	61	0	41	39	0	0	31	47	47	0	0	0	0	13	0	0	0	0	0	10	0	26	39	19	62	0	1	0	1	41	13	32	0	0	21	73	0	0	39	0	42
Chr01_003290719|Ref_0001	Chr01_003290719	TTTACTCAATGGACAGGATACAACATCCACCATCAAAGATCTAAGGTTTAAAAAGTGTTCGGGCCAAAATACTATTTGACA	0	0	0	0	0	0	0	0	0	0	0	0	0	0	0	0	0	0	0	0	0	0	0	0	0	0	0	0	0	0	0	0	0	0	0	0	0	0	0	0	0	0	0	0	0	0	0
Chr01_003290719|Alt_0002	Chr01_003290719	TTTACTCAATGGACAGGATACAACATCCACCATCAAAGATCTAAGGTTTAAAAAGTGTTCGGGCCAAAGTACTATTTGACA	0	0	0	0	0	0	0	0	0	0	0	0	0	0	0	0	0	0	0	0	0	0	0	0	0	0	0	0	0	0	0	0	0	0	0	0	0	0	0	0	0	0	0	0	0	0	0
Chr01_003290719|RefMatch_0001	Chr01_003290719	TTTACTCAATGGACAGGATACAACATCCACCATCAAAGATCTAAGGTTTAAAAACTGTTCGGGCCAAAATATTATTTGACA	0	77	34	32	0	0	74	77	0	125	157	0	5	133	0	53	0	0	0	74	0	123	0	0	0	53	0	138	0	42	61	0	32	90	64	57	7	64	0	55	0	183	0	54	49	41	111
Chr01_003290719|AltMatch_0001	Chr01_003290719	TTTACTCAATGGACAGGATACAACATCCACCATCAAAGATCTAAGGTCTAAAAAGTGTTCGGGCCAAAGTACTATTTGGCA	36	375	152	69	140	23	66	112	69	182	59	202	0	177	0	150	40	245	292	47	206	90	291	167	139	34	0	114	154	132	166	0	96	217	91	0	62	224	39	71	0	187	132	191	1	176	84
Chr01_003378844|Ref_0001	Chr01_003378844	GACCAAACCATTGGCCTGAAGCACCATGCTTCTTATTTGGTATGCGTTTGACTTGATTGCATGGTTGGGTGGTTCCTTTGT	0	1	0	61	3	0	5	136	0	0	1	0	100	1	262	90	115	0	1	0	0	38	134	73	79	1	1	1	86	1	6	0	64	0	107	62	11	0	2	69	265	0	107	94	1	57	127
Chr01_003378844|Alt_0002	Chr01_003378844	GACCAAACCATTGGCCTGAAGCGCCATGCTTCTTATTTGGTATGCGTTTGACTTGATTGCATGGTTGGGTGGTTCCTTTGT	409	442	357	287	153	55	449	536	470	474	99	317	115	471	122	304	271	56	535	51	492	167	661	308	400	133	44	205	250	184	429	0	251	699	321	227	95	347	393	350	111	280	410	402	117	226	1
Chr01_003378844|RefMatch_0001	Chr01_003378844	GACCAAACCATTGGCCTGAAGCACCATGCTTCTTATTTGGTATGCGTTTGACTTGATTGCAAGGTTGGGTGGTTCCTTTGT	0	184	64	65	224	15	92	108	0	74	250	0	200	189	96	70	242	189	0	21	88	79	0	0	0	31	46	37	50	42	81	0	69	0	205	71	95	132	156	72	73	104	69	0	415	48	281
Chr01_003378844|RefMatch_0002	Chr01_003378844	GACCAAACCATTGGCCTGAAGCACCATGCTTCTTATTTGGTATGCGTTTGACTTGATTGCAATGTTGGGTGGTTCCTTTGT	0	0	0	0	1	0	0	0	0	0	68	0	0	0	0	0	124	0	141	0	0	0	0	0	0	0	0	0	0	0	0	0	0	0	0	0	0	0	0	0	0	0	0	0	0	0	0
Chr01_003378844|AltMatch_0001	Chr01_003378844	GACCAAACCATTGGCCTGAAGCGCCATGCTTCTTATTTGGTATGCGTTTGACTTGATTGCATGGCTGGGTGGTTCCTTTGT	0	0	2	2	39	0	0	0	0	0	0	0	105	0	0	0	0	75	132	36	1	5	0	0	0	77	0	135	0	43	24	0	0	0	1	0	83	0	0	0	0	0	0	1	0	0	99
Chr01_003378844|AltMatch_0002	Chr01_003378844	GACCAAACCATTGGCCTGAAGCGCCATGCTTCTTATTTGGTATGCGTTTGACTTGATTGCATGGTTGGGTGTTTCCTTTGT	0	0	0	1	0	0	0	0	0	0	0	0	0	0	0	0	0	0	0	0	0	0	2	0	0	0	0	0	1	0	0	0	0	4	0	0	0	0	0	0	0	0	0	0	0	0	0
Chr01_003378844|AltMatch_0003	Chr01_003378844	GACCAAACCATTGGCCTGAAGCGCCGTGCTTCTTATTTGGTATGCGTTTGACTTGATTGCATGGTTGGGTGGTTCCTTTGT	257	0	0	0	122	11	130	0	248	1	0	77	119	0	118	0	3	0	1	0	0	4	0	1	0	0	0	2	73	67	6	0	0	0	0	73	54	0	2	0	114	122	1	0	138	1	137
Chr01_003555895|Ref_0001	Chr01_003555895	CCTCAAGGCCTTGCTTAAATGTCAAGAGCCTTGAGGCCAGAACCCTTGTTCATAGGTTTGAACCTCACTAAGAGTAATTCT	0	2	5	1	15	3	5	9	4	1	11	2	2	6	6	7	10	3	5	0	1	2	0	0	0	4	0	3	5	10	14	0	6	1	6	1	2	7	4	2	1	6	1	0	1	5	2
Chr01_003555895|Alt_0002	Chr01_003555895	CCTCAAGGCCTTGCTTAAATGTCAAGAGCCTTGAGGCCAGAACCCTTGTTCATAGGTTTGAACCTCACTAAGGGTAATTCT	0	0	0	0	0	0	1	0	0	0	0	0	0	0	0	0	0	0	0	0	0	0	0	0	0	0	0	0	0	0	0	0	0	0	0	0	0	0	0	0	0	0	0	0	0	0	0
Chr01_003672490|Ref_0001	Chr01_003672490	GAAAGTCAATGGGCAATGTAATTTGGGAATCACGTGGCATTGATCTTCCTGTTAGTTTTTGCATCCACTTTTAAGGAAAAG	1	0	17	0	0	0	36	0	2	0	0	0	2	1	0	0	1	0	0	0	0	0	0	0	0	0	0	0	0	0	0	0	22	0	0	0	0	0	0	0	0	0	0	0	0	0	0
Chr01_003672490|Alt_0002	Chr01_003672490	GAAAGTCAATGGGCAATGTCATTTGGGAATCACGTGGCATTGATCTTCCTGTTAGTTTTTGCATCCACTTTTAAGGAAAAG	0	0	0	0	0	0	0	0	0	0	0	0	0	0	0	0	0	0	0	0	0	0	0	0	0	0	0	0	0	0	0	0	0	0	0	0	0	0	0	0	0	0	0	0	0	0	0
Chr01_003672490|RefMatch_0001	Chr01_003672490	GAAAGTCAATGGGCAATGTAATTTGGGAATCACGTGGCATTGATCTTCCTGTTAGTTTTTGCAGCCACTTTTAAGGAAAAG	1	0	39	0	1	0	56	0	0	0	0	0	1	0	0	0	0	0	0	0	0	0	0	0	0	0	0	0	0	0	0	0	19	0	0	0	0	0	3	0	0	0	1	0	0	0	0
Chr01_003849766|Ref_0001	Chr01_003849766	GGGTTTGCGGTTGAGTTTAGGTAAGATTTCACCTTTTCCCCATCGGCAAAGCTAAGGTGTGTGGCTGGGAGCACATTAGCT	260	119	117	158	252	27	444	321	384	86	49	199	390	100	383	227	284	167	358	0	213	84	272	82	164	0	48	2	245	173	265	0	238	267	366	228	123	102	204	243	405	164	91	237	433	83	270
Chr01_003849766|Alt_0002	Chr01_003849766	GGGTTTGCGGTTGAGTTTAGGTAAGATTTCACCTTTTCCCCATCGGCAAAGCTAAGGTGTGTGGCAGGGAGCACATTAGCT	0	2	0	0	0	0	9	5	2	6	1	4	1	4	4	2	1	0	5	0	0	0	3	0	1	0	0	0	2	1	1	0	1	2	1	0	0	0	0	2	5	0	2	0	0	0	1
Chr01_003849766|AltMatch_0001	Chr01_003849766	GGGTTTGCGGTTGAGTTTAGGTAAGATTTCACCTTTTCCCCATCGGCAAAGCTAAGGTGCGTAGCAGGGAGCACATTAGCT	0	129	83	46	0	16	1	140	0	264	0	83	0	168	100	99	0	74	1	0	67	42	290	106	174	31	0	0	123	0	3	1	0	138	0	0	8	121	0	0	110	0	175	93	119	84	110
Chr01_003849766|AltMatch_0002	Chr01_003849766	GGGTTTGCGGTTGAGTTTAGGTAAGATTTCACCTTTTCCCCATCGGCAAAGCTAAGGTGTGTGGCAGGAAGCACATTAGCT	0	0	0	0	0	0	0	0	0	0	0	0	0	0	0	0	0	0	0	14	0	25	0	0	0	34	0	39	0	0	0	0	0	0	0	0	0	0	0	0	0	0	0	0	0	0	0
Chr01_003849766|AltMatch_0003	Chr01_003849766	GGGTTTGCGGTTGAGTTTAGGTAAGATTTCACCTTTTCTCCATCGACAAAGCTAAGGTGTGTGGCAGGGAGCACATTAGCT	43	0	0	0	2	0	20	0	29	0	1	0	34	1	4	1	22	1	0	3	0	0	0	0	0	0	1	1	4	1	5	0	22	3	18	1	2	2	17	4	14	2	0	0	9	0	9
Chr01_003849766|AltMatch_0004	Chr01_003849766	GGGTTTGCGGTTGAGTTTAGGTAAGATTTCACCTTTTCTCCATCGGCAAAGCCAAGGTGTGTGGCAGGGAGCACATTAGCT	21	0	11	0	15	0	36	2	21	4	4	1	19	4	2	1	2	5	22	0	0	1	10	0	9	0	0	0	13	0	1	0	14	8	25	0	3	1	12	6	19	2	0	1	18	0	36
Chr01_003849766|AltMatch_0005	Chr01_003849766	GGGTTTGCGGTTGAGTTTAGGTAAGATTTCACCTTTTCTCCATCGGCAAAGCTAAGGTGTGTGGCAGGGAGCACATTAGCT	266	459	267	128	478	56	452	486	438	476	159	266	173	460	484	289	886	188	658	124	166	161	338	105	202	249	76	257	227	121	296	0	413	367	479	262	155	544	251	430	505	579	327	221	248	112	289
Chr01_003849766|AltMatch_0006	Chr01_003849766	GGGTTTGCGGTTGAGTTTAGGTAAGATTTCACCTTTTCTCCATCGGCAAAGCTAAGGTGTGTGGCAGGGAGCACATTAGGT	7	42	3	19	37	5	10	50	18	61	13	34	1	26	22	26	28	12	35	11	6	12	21	13	3	21	0	13	18	7	21	0	7	33	33	32	8	55	4	42	15	56	9	16	8	28	12
Chr01_003849766|AltMatch_0007	Chr01_003849766	GGGTTTGCGGTTGAGTTTAGGTAAGATTTCACCTTTTCTCCATCGGCAAAGCTAAGGTGTGTGGCAGGGAGCACATTGGCT	2	0	0	0	0	0	0	0	0	0	0	1	0	0	0	0	0	0	1	0	0	0	0	0	0	0	0	0	0	0	1	0	0	2	0	1	0	0	0	0	2	0	0	0	0	0	0
Chr01_003849766|AltMatch_0008	Chr01_003849766	GGGTTTGCGGTTGAGTTTAGGTAAGATTTCACCTTTTCTCCATCGGCAAAGCTAAGGTGTGTGGCAGGGAGGACATTAGCT	1	10	5	9	2	0	9	3	9	0	9	7	0	22	6	19	4	9	7	0	3	2	9	0	4	0	5	3	22	3	48	0	2	0	1	8	4	14	0	7	2	4	3	11	2	6	4
Chr01_003849766|AltMatch_0009	Chr01_003849766	GGGTTTGCGGTTGAGTTTAGGTAAGATTTCACCTTTTCTCCATCGGCAAAGCTAAGGTGTGTGGCAGGGAGGGCATTAGCT	15	75	18	32	12	4	66	66	43	0	15	50	7	131	33	100	16	92	18	2	16	25	37	24	15	1	7	14	45	38	126	0	29	2	36	94	24	43	9	44	9	55	9	67	14	37	20
Chr01_003849766|AltMatch_0010	Chr01_003849766	GGGTTTGCGGTTGAGTTTAGGTAAGATTTCACCTTTTCTCCATCGGCAAAGCTGAGGTGTGTGGCAGGGAGCACATTAGCT	0	0	0	0	0	0	0	0	0	0	0	1	0	0	0	0	0	0	0	0	0	0	0	0	0	0	0	0	0	0	54	0	2	0	0	0	0	0	1	0	0	0	0	0	0	0	0
Chr01_003849766|AltMatch_0011	Chr01_003849766	GGGTTTGCGGTTGAGTTTAGGTAAGATTTCACCTTTTCTCCATCTGCAAAGCTAAGGTGTGTGGCAGGGAGCACATTAGCT	27	3	33	1	27	0	48	5	26	9	14	0	39	8	10	7	92	0	35	2	0	0	16	0	9	6	6	5	0	0	0	0	37	11	28	1	1	4	27	4	39	3	26	6	0	1	59
Chr01_003849766|AltMatch_0012	Chr01_003849766	GGGTTTGCGGTTGAGTTTAGGTAAGATTTCACCTTTTCTCCATCTGCAAAGCTAAGGTGTGTGGCAGGGAGGGCATTAGCT	5	12	5	0	20	1	14	9	11	10	8	7	5	21	22	9	6	0	10	7	0	3	5	3	2	2	4	11	0	1	0	0	6	16	17	1	4	7	3	8	8	7	7	2	0	3	23
Chr01_003849766|AltMatch_0013	Chr01_003849766	GGGTTTGCGGTTGAGTTTTGGTAAGATTTCACCTTTTCTCCATCGGCAAAGCTAAGGTGTGTGGCAGGGAGCACATTAGCT	0	210	136	80	398	33	112	479	0	526	117	134	69	392	328	291	139	47	261	0	52	1	353	117	192	0	13	1	67	62	1	0	82	290	248	44	87	225	44	195	317	106	229	150	192	82	272
Chr01_003849766|AltMatch_0014	Chr01_003849766	GGGTTTGCGGTTGAGTTTTGGTAAGATTTCACCTTTTCTCCATCGGCAAAGCTAAGGTGTGTGGCAGGGAGCACATTAGGT	0	26	11	11	37	2	4	47	0	48	6	14	7	39	28	25	4	6	21	0	5	0	18	19	7	0	2	0	10	7	0	0	2	25	13	5	10	33	2	16	6	16	12	15	6	18	15
Chr01_003967644|Ref_0001	Chr01_003967644	AACCAACTGGCCGTCGCGACCGCCCAGAATTTCGGCATCTTAGGTAACGGCCGTGTCCACGTCCTCCAGCTAAATCCCAAC	0	0	0	1	0	0	0	0	0	0	0	0	0	0	0	0	1	0	0	0	0	0	0	0	0	0	0	0	1	0	0	0	0	0	0	0	0	0	0	0	0	1	0	0	2	0	0
Chr01_003967644|Alt_0002	Chr01_003967644	AACCAACTGGCCGTCGCGACCGCCCAGAATTTCGGCATCTTAGGTAACGGCCGTGTCCACGTCCTCCAGCTCAATCCCAAC	0	0	0	0	0	0	0	0	0	0	0	1	0	0	0	0	0	0	0	0	0	0	1	0	0	0	0	0	0	0	0	0	0	0	0	0	0	0	0	0	0	1	0	0	0	0	0
Chr01_003967644|RefMatch_0001	Chr01_003967644	AACCAACTGGCCGTCGCGACCGCCCAGAATTTCGGCATCTTAGGGAACGGCCGCGTCCACGTCCTCCAGCTAAATCCCAAC	0	0	1	0	0	0	0	0	0	0	0	0	0	0	0	0	0	0	0	0	1	0	0	0	0	0	0	1	0	84	0	0	0	0	0	3	1	0	0	0	0	1	0	0	0	0	0
Chr01_003967644|RefMatch_0002	Chr01_003967644	AACCAACTGGCCGTCGCGACCGCCCAGAATTTCGGCATCTTAGGGAACGGCCGTGTCCACGTCCTCCAGCTAAACCCCAAC	65	627	187	226	401	27	307	866	137	785	259	256	109	765	151	419	519	0	436	33	115	116	412	205	178	59	39	96	121	1	142	0	267	228	259	285	117	642	175	334	103	419	212	269	2	251	292
Chr01_003967644|RefMatch_0003	Chr01_003967644	AACCAACTGGCCGTCGCGACCGCCCAGAATTTCGGCATCTTAGGGAACGGCCGTGTCCACGTCCTCCAGCTAAATCCCAAC	169	1	86	245	93	7	510	324	260	0	68	157	419	193	135	152	188	138	0	31	117	178	0	0	0	0	0	119	130	188	153	0	194	146	140	491	187	1	0	172	155	435	0	158	358	111	306
Chr01_003967644|AltMatch_0001	Chr01_003967644	AACCAACTGGCCGTCGCGACCGCCCAGAATTTCGGCATCTTAGGGAACGGTCGTGTCCACGTCCTCCAGCTCAACCCCAAC	120	0	108	0	1	0	0	0	151	0	79	0	1	0	1	0	176	124	241	0	1	0	0	0	0	0	0	0	1	1	1	0	0	0	0	0	0	1	1	1	0	0	0	1	0	0	0
Chr01_003967644|AltMatch_0002	Chr01_003967644	AACCAACTGGCCGTCGCGACCGCCCAGAATTTCGGCATCTTAGGTAACGGCCGTGTCCACGTCCTCCAGCTCAACCCCAAC	116	499	106	169	198	48	0	380	167	477	0	318	1	245	0	191	0	142	1	49	319	121	467	242	269	210	2	126	108	0	19	0	0	393	170	0	24	553	0	230	0	526	300	351	604	307	0
Chr01_004099814|Ref_0001	Chr01_004099814	AGGAGGTTTCTCCTGGCGTATCTGCACAATCCAATGTTTTTGGAAGCTGGGTCAGTTATGAGAGCTTCTCCTGTGGGTGCA	0	0	0	0	0	0	0	0	0	0	0	0	0	0	0	0	0	0	0	0	0	0	0	0	0	0	0	0	0	0	0	0	0	0	0	2	0	0	0	0	0	0	0	0	0	0	1
Chr01_004099814|Alt_0002	Chr01_004099814	AGGAGGTTTCTCCTGGCGTATCTGCACAATCCAATGTTTTTGGAAGCTGGGTCAGTTATGAGAGCTTCTCCTGTGGGTACA	0	0	0	0	0	0	0	0	0	0	0	0	0	0	0	0	0	0	0	0	0	0	0	0	0	0	0	0	0	0	0	0	0	0	0	0	0	0	0	0	0	0	0	0	0	0	0
Chr01_004099814|RefMatch_0001	Chr01_004099814	AGGAGGTTTCTCCTGGCGTATCTGCACAATCCAATATTTATTGAAGCTGTGTCAGTTATGAGAGCTTCTCCTGTGGGTGCA	18	18	39	23	15	5	35	0	35	0	73	23	88	55	28	27	66	24	42	0	55	0	52	15	32	0	1	0	35	0	1	0	30	0	0	17	27	25	0	0	32	0	21	22	42	16	48
Chr01_004099814|RefMatch_0002	Chr01_004099814	AGGAGGTTTCTCCTGGCGTATCTGCACAATCCAATATTTTTGGAAGCTGTGTCAGTTATGAGAGCTTCTCCAGTGGGTGCA	77	46	0	43	51	9	124	82	116	0	47	23	32	42	75	75	70	75	86	23	20	36	47	17	24	73	8	60	128	47	125	0	68	35	221	49	66	38	35	115	47	126	41	115	144	56	48
Chr01_004099814|RefMatch_0003	Chr01_004099814	AGGAGGTTTCTCCTGGCGTATCTGCACAATCCAATGTTTTTGGAAGCTGCGTCAGTTATGAGAGCTTCTCCTGTGGGTGCA	49	156	123	89	9	15	29	113	97	83	66	128	51	94	58	81	91	93	130	63	114	24	232	140	118	105	19	166	170	85	122	0	38	78	41	83	35	109	20	65	44	43	87	106	73	72	29
Chr01_004099814|RefMatch_0004	Chr01_004099814	AGGAGGTTTCTCCTGGCGTATCTGCACAATCCAATGTTTTTGGAAGCTGTGTCAGTTATGAGAGCTTCTCCAGTGGGTGCA	1	1	0	0	1	0	0	2	0	0	0	0	28	0	1	0	0	0	0	0	0	0	0	0	0	0	0	1	0	0	2	0	0	0	2	0	1	0	0	1	0	0	0	0	0	0	1
Chr01_004099814|RefMatch_0005	Chr01_004099814	AGGAGGTTTCTCCTGGCGTATCTGCACAATCCAATGTTTTTGGAAGCTGTGTCAGTTATGAGAGCTTCTCCAGTGGGTGCC	0	0	0	0	0	0	0	0	0	0	0	0	0	0	0	0	0	28	0	31	0	15	0	0	0	44	0	66	0	68	44	0	0	0	0	0	0	0	0	0	0	0	0	0	0	0	0
Chr01_004099814|RefMatch_0006	Chr01_004099814	AGGAGGTTTCTCCTGGCGTATCTGCACAATCCAATGTTTTTGGAAGCTGTGTCAGTTATGAGAGCTTCTCCTGTGGGTGCA	43	36	38	46	13	4	54	0	90	59	36	32	22	91	54	0	86	0	2	13	0	25	0	2	0	23	8	36	0	0	0	0	23	55	0	43	33	40	21	0	26	118	29	0	0	0	47
Chr01_004099814|RefMatch_0007	Chr01_004099814	AGGAGGTTTCTCCTGGCGTATCTGCACAATCCAATGTTTTTGGATGCTGCGTCAGTTATGAGAGCTTCTCCTGTGGGTGCA	0	52	0	0	31	9	0	0	0	0	0	17	0	0	0	0	0	0	0	0	25	0	0	0	0	0	0	0	0	0	0	0	0	24	39	1	6	46	0	36	0	83	0	24	21	16	0
Chr01_004099814|AltMatch_0001	Chr01_004099814	AGGAGGTTTCTCCTGGCGTATCTGCACAATCCAATGTTTCTTGAAACTGGGTCAGTTATGAGAGCTTCTCCTGTGGGTACA	21	120	67	40	293	7	78	182	40	200	88	34	29	171	127	91	126	34	100	13	0	25	77	22	40	31	15	26	0	0	0	0	68	82	109	45	74	86	66	120	100	124	25	46	0	39	124
Chr01_004099814|AltMatch_0002	Chr01_004099814	AGGAGGTTTCTCCTGGCGTATCTGCACAATCCAATGTTTCTTGAAGCTGGGTCAGTTATGAGAGCTTCTCCTGTGGGTACA	47	1	0	31	51	0	118	68	96	0	37	1	70	62	44	49	47	32	1	10	0	36	1	0	0	0	7	49	102	70	140	0	89	0	123	49	108	0	84	45	47	66	25	37	67	29	96
Chr01_004099814|AltMatch_0003	Chr01_004099814	AGGAGGTTTCTCCTGGCGTATCTGCACAATCCAATGTTTTTGGAAGCTGCGTCAGTTATGAGAGCTTCTCCTGTGGGTACA	0	1	0	0	0	0	0	0	0	0	0	0	40	0	0	0	0	31	0	0	0	0	0	0	0	0	0	0	1	0	2	0	0	1	0	0	0	0	0	0	0	0	0	0	0	0	0
Chr01_004272122|Ref_0001	Chr01_004272122	TTGGTAATTTTTGCAGGTGGGGAGCAGCTCTATTATCATGGATGCTTTTATGTACATCCACAGGTTGAAGATCCAGCTAGA	111	246	155	47	275	11	290	227	135	302	150	104	69	284	211	169	254	53	356	49	54	125	231	102	105	28	40	119	33	46	130	0	109	146	165	118	59	167	95	103	186	107	144	120	84	112	250
Chr01_004272122|Alt_0002	Chr01_004272122	TTGGTAATTTTTGCAGGTGGGGAGCAGCTCTATTATCATGGATGCTTTTATGTACATTCACAGGTTGAAGATCCAGCTAGA	296	207	166	74	62	25	179	217	325	128	48	198	235	131	187	186	273	215	315	33	164	68	364	145	184	85	37	101	193	53	319	0	261	222	177	224	63	158	232	215	238	216	206	200	266	173	129
Chr01_004272122|RefMatch_0001	Chr01_004272122	TTGGTAATTTTTGCAGGTGGGGAGCAGCTCTATGATCATGGATGCTTTTATGTACATCCACAGGTTGAAGATCCAGCTAGA	0	0	0	0	0	0	0	0	0	0	39	0	71	0	0	0	0	0	0	25	47	0	0	0	0	40	0	38	0	38	0	2	0	0	0	0	0	0	0	0	0	0	0	0	0	0	0
Chr01_004272122|RefMatch_0002	Chr01_004272122	TTGGTAATTTTTGCAGGTGGGGAGTAGCTCTATTATCATGGATGCTTTTATGTACATCCACACGTTGAAGATCCAGCTAGA	0	0	0	0	7	0	0	0	0	0	0	0	43	0	0	0	0	27	0	0	0	1	0	0	0	0	0	1	0	17	81	0	0	0	0	0	17	1	0	0	0	0	0	0	0	0	0
Chr01_004460076|Ref_0001	Chr01_004460076	GAGACAGCTCCATTTACGTCACTGACTCTGCTGCAGGTTTGTGTGGTTGACAATCATATTTTAGTTTGTTAATCTTGACTG	0	0	0	0	0	0	0	0	0	0	0	0	0	0	0	0	0	0	0	0	0	0	0	0	0	0	0	0	0	0	0	0	0	0	0	0	0	0	0	0	0	0	0	0	0	0	0
Chr01_004460076|Alt_0002	Chr01_004460076	GAGACAGCTCCATTTACGTCACTGATTCTGCTGCAGGTTTGTGTGGTTGACAATCATATTTTAGTTTGTTAATCTTGACTG	0	0	0	0	0	0	0	0	0	0	0	0	0	0	0	0	0	0	0	0	0	0	0	0	0	0	0	0	0	0	0	0	0	0	0	0	0	0	0	0	0	0	0	0	0	0	0
Chr01_004460076|RefMatch_0001	Chr01_004460076	GAGACAGCTCCATTTACGTCACTGACTCCACTGCAGGTTTGTGTGGTTGACAATCATATTTTAGTCTGTTAATCTTGACTG	0	44	19	13	0	4	0	32	0	57	0	26	0	30	0	22	0	0	0	0	0	0	66	36	39	1	0	0	33	15	4	0	0	22	0	0	0	35	0	0	0	0	42	24	20	32	0
Chr01_004460076|RefMatch_0002	Chr01_004460076	GAGACAGCTCCATTTACGTCACTGACTCTACTACAGGTTTGTGTGGTTGACAATCATATTTTAGTCTGTTAATCTTGACTG	0	56	0	18	0	8	37	0	1	0	0	34	0	61	0	28	0	0	0	0	29	1	48	26	18	0	1	0	39	0	1	0	34	0	0	0	1	37	0	1	0	0	20	26	24	44	0
Chr01_004460076|RefMatch_0003	Chr01_004460076	GAGACAGCTCCATTTACGTCACTGACTCTACTGCAGGTTTGTGTGGTTGACAATCATATTTTAATTTGTTAATCTTGACTG	0	33	21	12	7	3	0	16	0	48	0	23	28	27	0	26	0	29	31	0	0	1	62	39	35	0	16	2	37	38	46	0	0	22	1	0	20	15	0	0	0	0	45	26	23	25	0
Chr01_004460076|RefMatch_0004	Chr01_004460076	GAGACAGCTCCATTTACGTCACTGACTCTACTGCAGGTTTGTGTGGTTGACAATCATATTTTAGTCTGTTAATCTTGACTG	1	89	50	44	34	10	42	67	0	1	61	46	31	97	30	65	0	72	73	5	35	40	86	96	54	15	13	20	160	47	63	0	70	36	62	60	31	77	0	86	10	42	41	80	62	96	40
Chr01_004460076|RefMatch_0005	Chr01_004460076	GAGACAGCTCCATTTACGTCACTGACTCTACTGCAGGTTTGTGTGGTTGACAATCATATTTTAGTTTGTTAATCTTGACTG	23	52	20	0	72	1	68	0	26	0	35	37	62	0	37	0	69	35	0	32	15	39	0	0	0	53	0	93	47	49	83	1	0	33	68	17	70	34	39	48	25	79	21	22	71	28	65
Chr01_004460076|AltMatch_0001	Chr01_004460076	GAGACAGCTCCATTTACGTCACTGATTCTACTGCAAGTTTGTGTGGTTGACAATCATATTTTAGTCTGTTAATCTTGACTG	16	1	4	7	38	1	23	1	33	2	30	10	0	3	13	6	14	0	0	1	5	16	1	2	1	0	0	10	23	0	2	0	9	13	39	8	5	1	6	0	9	6	17	0	4	4	12
Chr01_004460076|AltMatch_0002	Chr01_004460076	GAGACAGCTCCATTTACGTCACTGATTCTACTGCAGGTTTGTGTGGTTGGCAATCATATTTTAGTTTGTTAATCTTGACTG	0	0	0	0	0	0	0	0	0	1	0	0	11	0	0	0	9	18	0	6	0	12	0	0	0	17	0	22	0	19	52	0	0	0	0	0	0	0	7	0	0	0	0	0	0	0	0
Chr01_004460076|AltMatch_0003	Chr01_004460076	GAGACAGCTCCATTTACGTCACTGATTCTACTGCAGGTTTGTGTTGTTGACAATCATATTTTAGTTTGTTAATCTTGACTG	22	34	18	7	92	4	24	44	34	32	57	17	16	56	45	31	60	35	63	7	16	10	58	38	33	23	19	20	19	4	38	0	52	14	48	8	14	18	25	24	44	13	32	32	17	19	27
Chr01_004559547|Ref_0001	Chr01_004559547	GAGCCGAAGGAGGCTGCGCAGATGTCCAGTTTTTTTAACTGGCTTTTGCTGGGACTGTGCGTGGGAGCCGCGGCTAGTCTA	0	0	0	0	0	0	0	0	0	0	3	0	8	0	0	0	0	0	0	0	2	0	0	0	0	0	0	0	0	0	0	0	0	0	0	0	0	0	0	1	0	0	0	0	0	0	0
Chr01_004559547|Alt_0002	Chr01_004559547	GAGCCGAAGGAGGCTGCGCAGATGTCGAGTTTTTTTAACTGGCTTTTGCTGGGACTGTGCGTGGGAGCCGCGGCTAGTCTA	0	0	0	0	0	0	0	0	0	0	0	0	0	0	0	0	0	0	0	0	0	0	0	0	0	0	0	0	0	0	0	0	0	0	0	0	0	0	0	0	0	0	0	0	0	0	0
Chr01_004559547|RefMatch_0001	Chr01_004559547	GAGCCGAAGGAGGCTGCGCAGATGTCCAGTTTTTTTAACTGGCTTTTGCTGGGACTGTGCGTGGGAGCCGCCGCTAGTCTA	24	25	41	17	26	3	0	33	24	1	23	13	35	0	0	10	85	13	114	12	12	12	61	19	34	20	1	33	33	57	80	0	18	10	0	25	10	25	0	30	0	16	0	11	21	22	20
Chr01_004559547|AltMatch_0001	Chr01_004559547	GAGCCGAAGGAGGCTGCGCAGATGTCGAGCTTTTTTAACTGGCTTTTGCTGGGACTGTGCGTGGGAGCCGCCGCTAGTCTA	0	31	0	15	0	3	0	1	0	0	0	10	0	22	12	10	1	8	35	0	24	0	29	16	22	0	3	1	34	0	9	0	14	0	22	0	7	19	8	0	23	0	37	19	34	12	0
Chr01_004559547|AltMatch_0002	Chr01_004559547	GAGCCGAAGGAGGCTGCGCAGATGTCGAGCTTTTTTAACTGGCTTTTGCTGGGACTGTGCGTGGGAGCCGCGGCTAGTCTA	48	18	34	7	50	0	96	43	43	27	12	2	27	38	28	6	133	0	46	3	9	7	11	1	13	11	1	6	0	0	16	1	53	6	34	23	40	6	55	12	85	8	16	18	20	3	53
Chr01_004559547|AltMatch_0003	Chr01_004559547	GAGCCGAAGGAGGCTGCGCAGATGTCGAGCTTTTTTAACTGGCTTTTGCTGGGACTGTGCGTGGGAGCGGCGGCTAGTCTA	9	0	0	0	17	0	16	0	10	0	12	0	12	0	0	0	0	0	0	1	0	9	0	0	0	8	1	8	10	18	17	0	0	0	10	0	19	0	8	0	0	0	10	0	14	0	14
Chr01_004559547|AltMatch_0004	Chr01_004559547	GAGCCGAAGGAGGCTGCGCAGATGTCGAGCTTTTTTAACTGGCTTTTGCTGGGACTGTGCGTGGGGGCCGCGGCTAGTCTA	0	18	6	4	10	1	0	35	0	19	0	12	0	15	0	7	0	11	0	0	6	0	22	13	19	0	0	0	8	0	1	0	0	18	15	0	4	22	0	9	0	26	23	0	21	18	0
Chr01_004723924|Ref_0001	Chr01_004723924	GAAGAATTTATTCCCTAACCTTCTTACTTTTTGGACCCTAAGGTTTCTTGTGGTATAATATCCATTGATCCATTTTTCTGT	38	116	58	17	67	7	60	89	91	166	140	53	54	102	61	61	66	108	0	24	56	74	236	120	101	49	23	44	131	73	162	0	0	80	80	0	38	57	51	1	71	1	167	73	130	56	68
Chr01_004723924|Alt_0002	Chr01_004723924	GAAGAATTTATTCCCTAACCTTCTTACTTTTTGGGCCCTAAGGTTTCTTGTGGTATAATATCCATTGATCCATTTTTCTGT	81	101	61	1	78	23	1	0	153	0	52	153	104	0	62	0	0	49	86	20	101	0	113	62	31	20	20	58	132	36	82	0	39	159	66	140	76	70	47	155	49	129	0	0	169	39	77
Chr01_004723924|RefMatch_0001	Chr01_004723924	GAAGAATTTATTCCCTAACCTTCTTACATTTTGGACCCTAAGGTTTCTTGTGGTATAATATCCATTGATCCATTTTTCTGT	33	0	54	31	14	8	152	66	68	0	0	33	49	68	59	68	106	77	63	11	0	73	0	0	0	0	0	30	0	59	0	0	36	76	72	111	25	0	39	50	44	81	0	34	73	21	69
Chr01_004723924|AltMatch_0001	Chr01_004723924	GAAGAATTTATTCCCTAACCTTCTTACCTTTTGGGCCCTAAGGTTTCTTGTGGTATAATATCCATTGATCCATTTTTCTGT	1	190	94	44	216	4	86	320	0	208	32	59	0	136	81	177	0	39	113	39	128	31	233	78	104	53	33	70	80	34	118	0	97	168	226	60	28	113	0	143	57	108	46	149	0	76	72
Chr01_004723924|AltMatch_0002	Chr01_004723924	GAAGAATTTATTCCCTAACCTTCTTACTTTTTGGGCCCTAAGGTTTATTGTGGTATAATATCCATTGATCCATTTTTCTGT	0	0	0	0	0	0	0	0	0	0	0	0	1	0	0	0	0	0	0	0	0	15	0	0	0	0	0	0	0	0	0	0	0	0	0	0	0	0	0	0	0	0	0	0	0	0	0
Chr01_004805182|Ref_0001	Chr01_004805182	CCATCCCAAAGACATCTTTTCCTTCTGTATAGATACTGTGATAGATAGTGTTAAGTCTCAATTTCTGATACTCTTCAGATT	146	204	215	97	261	24	329	308	196	216	85	108	86	384	266	234	301	178	274	43	163	89	241	86	114	39	35	89	131	88	81	0	239	166	392	133	115	148	135	177	277	227	175	253	106	115	295
Chr01_004805182|Alt_0002	Chr01_004805182	CCATCCCAAAGACATCTTTTCCTTCTGTATAGATACTGTGATAGATAATGTTAAGTCTCAATTTCTGATACTCTTCAGATT	0	0	0	0	0	0	0	0	0	0	0	0	0	0	0	0	0	0	0	0	0	0	0	0	0	0	0	2	0	0	0	0	1	0	0	0	0	0	0	0	0	0	1	0	0	0	0
Chr01_004805182|RefMatch_0001	Chr01_004805182	CCATCCCAAAGACATCTTTTCCTTCTGTATAGATACTGTGATAGATAGTGTTAAGTCTCAATTTCTGATACTCTTCAGAAT	0	0	0	0	0	0	0	0	0	0	0	0	11	0	0	0	0	0	0	0	0	0	0	0	0	0	0	0	0	0	0	0	0	0	0	0	0	0	0	0	0	0	0	0	0	0	0
Chr01_004805182|AltMatch_0001	Chr01_004805182	CCATCCCAAAGACATCTTTTCCTTCTGTATAGTTACTGTGAAAGATAATGTTAAGTCTCAATTTCTGATACTCTTCAGATT	115	0	66	0	20	17	0	0	177	0	64	63	70	0	0	0	0	0	105	0	62	0	138	48	76	38	1	1	133	37	10	0	81	100	93	119	68	0	0	62	0	0	1	0	72	2	87
Chr01_004839382|Ref_0001	Chr01_004839382	CAGTTCAAACCAAGCTTGGTATGATAATTTACTTTCACACACTACACACACATACAATTTTTTCTTTATTTTTATTTTCTT	0	0	0	0	0	0	0	1	0	0	0	0	0	0	0	0	0	0	0	0	0	0	0	0	0	0	0	0	0	0	0	0	0	0	0	0	0	0	0	0	0	0	0	0	0	0	0
Chr01_004839382|Alt_0002	Chr01_004839382	CAGTTCAAACCAAGCTTGGTATGATAATTTACTTTCACACACTACACACACCTACAATTTTTTCTTTATTTTTATTTTCTT	0	0	0	0	0	0	0	0	0	0	0	0	0	0	0	0	0	0	0	0	0	0	0	0	0	0	0	0	0	0	0	0	0	0	0	0	0	0	0	0	0	0	0	0	0	0	0
Chr01_004839382|RefMatch_0001	Chr01_004839382	CAGTTCAAACCAAGCTTGGTATGATAATTTACTTTCACACACTACACATACATACAATTTTTTATTTATTTTTATTTTCTT	65	32	0	5	111	12	130	58	90	45	71	25	24	29	158	55	35	41	43	16	17	42	0	0	0	25	0	57	21	13	41	0	85	60	154	15	57	14	95	20	142	34	57	42	32	18	126
Chr01_004839382|RefMatch_0002	Chr01_004839382	CAGTTCAAACCAAGCTTGGTATGATAATTTACTTTCACACACTACACATACATACAATTTTTTCTTTATTTTGATTTTCTT	0	0	0	0	0	0	0	0	0	0	0	0	97	0	0	0	0	0	0	0	0	0	0	0	0	0	0	0	0	0	0	0	0	0	0	0	0	0	0	0	0	0	0	0	0	0	0
Chr01_004839382|RefMatch_0003	Chr01_004839382	CAGTTCAAACCAAGCTTGGTATGATAATTTACTTTCACACACTACACATACATACAATTTTTTCTTTATTTTTATTTTCTT	57	39	93	12	17	13	167	78	124	80	82	64	72	69	34	67	129	83	127	19	31	57	226	86	90	42	7	59	142	68	60	0	107	132	186	140	78	32	32	71	38	50	114	52	132	57	109
Chr01_004839382|RefMatch_0004	Chr01_004839382	CAGTTCAAACCAAGCTTGGTATGATAATTTACTTTCACACACTACACATACATACATTTCTTTATTTTTATTTTCTTTCCA	0	0	0	0	0	0	0	0	0	0	66	0	60	0	0	0	0	27	0	0	35	0	0	0	0	25	25	0	0	0	108	0	0	0	0	0	0	0	74	0	1	0	0	0	0	0	0
Chr01_004839382|RefMatch_0005	Chr01_004839382	CAGTTCAAACCAAGCTTGGTATGATAATTTACTTTCACACACTACACATACATATAATTTTTTCTTTATTTTTATTTTCTT	0	0	0	0	0	0	0	0	0	0	0	0	0	0	0	0	0	0	40	0	0	0	0	0	0	0	0	0	0	0	0	0	0	0	0	0	0	0	22	0	0	0	0	0	0	0	0
Chr01_004839382|AltMatch_0001	Chr01_004839382	CAGTTCAAACCAAGCTTGGTATGATAATTTACTTTCACACACTACACATACCTACAATTTTTTCTTTATTTTTATTTTCTT	38	220	184	22	89	27	0	113	111	124	40	105	37	249	0	119	64	0	76	20	184	1	536	167	210	21	72	62	123	0	68	0	0	169	0	2	33	120	0	133	0	82	88	113	166	107	41
Chr01_004839382|AltMatch_0002	Chr01_004839382	CAGTTCAAACCAAGCTTGGTATGATAATTTACTTTCACACACTACACATACCTACAATTTTTTTTTTTTTTAATTTTCTTT	0	0	25	0	0	0	0	0	0	0	0	0	0	0	0	0	0	0	0	0	0	0	0	0	0	0	0	0	0	12	0	0	0	0	0	0	1	0	0	0	0	0	0	0	0	0	0
Chr01_005027177|Ref_0001	Chr01_005027177	CTCCATCTCTAGCTCCTTAAAAGTCAAGTTGACACTTGGATACTTGGGTTCGAACTTGGTCATTTTCAATAGCCATTAACT	0	0	0	0	0	0	0	0	0	0	0	0	0	0	0	0	0	0	0	0	0	0	0	0	0	0	0	0	0	0	0	0	0	0	0	0	0	0	0	0	0	0	0	0	0	0	0
Chr01_005027177|Alt_0002	Chr01_005027177	CTCCATCTCTAGCTCCTTAAAAGTCAAGTTGACACTTGGATACTTGGGTTCGAACTTGGTCATTTTCAATAGCCATTAGCT	0	0	0	0	0	0	0	0	0	0	0	0	0	0	0	0	0	0	0	0	0	0	0	0	0	0	0	0	0	0	0	0	0	0	0	0	0	0	0	0	0	0	0	0	0	0	0
Chr01_005027177|RefMatch_0001	Chr01_005027177	CTCCATCTCTAGCTCCTTAAAAGTCAAGTTGACACTTGGATACTTGGGTTAGAACTTGGTCATTTTCAATAGCCATTAACT	20	0	0	0	25	0	50	0	43	0	34	0	37	0	80	0	40	42	0	13	0	35	0	0	0	31	15	33	41	26	90	0	31	0	49	0	57	0	15	0	68	0	21	0	75	0	86
Chr01_005027177|RefMatch_0002	Chr01_005027177	CTCCATCTCTAGCTCCTTAAAAGTCAAGTTGACACTTGGGTACTTGGGTTCGAACTTGGTCATTTTCAATAGCCATTAACT	63	231	19	56	247	16	161	256	113	46	47	115	56	86	0	202	0	139	150	56	84	113	163	71	40	45	25	187	75	168	134	0	80	128	196	132	51	142	43	277	2	273	0	133	120	185	36
Chr01_005027177|RefMatch_0003	Chr01_005027177	CTCCATCTCTAGCTCCTTAAAAGTCAAGTTGACACTTGGGTATTTGGGTTCGAACTTGGTCATTTTCAATAGCCATTAACT	30	0	0	0	20	0	49	0	46	0	33	0	21	0	96	0	31	36	0	5	0	47	0	0	0	26	7	33	36	29	49	0	26	0	49	0	44	0	20	0	57	0	24	0	64	0	76
Chr01_005027177|AltMatch_0001	Chr01_005027177	CTCCATCTCTAGCTCCTTAAAAGTCAAGTTGACACTTGGGTACTTGGATTCGAACTTGGTCATTTTCAATAGCCATTAGCT	0	0	0	24	51	0	0	0	0	59	0	33	0	0	0	49	46	0	0	0	0	0	0	0	0	0	0	1	0	62	0	0	0	0	0	0	1	0	0	0	0	38	0	37	0	31	0
Chr01_005027177|AltMatch_0002	Chr01_005027177	CTCCATCTCTAGCTCCTTAAAAGTCAAGTTGACACTTGGGTACTTGGGTTAGAACTTGGTCATTTTCAATAGCCATTAGCT	0	0	0	0	0	0	0	0	0	0	0	0	0	0	0	0	0	0	0	0	0	0	0	0	0	0	0	0	0	0	0	0	0	0	0	0	0	0	0	0	0	0	0	0	0	0	0
Chr01_005027177|AltMatch_0003	Chr01_005027177	CTCCATCTCTAGCTCCTTAAAAGTCAAGTTGACACTTGGGTACTTGGGTTCGAACTTGGTCATTTTCAATAGCCATTAGCT	0	1	26	22	3	0	0	3	0	54	37	41	0	1	1	1	0	34	0	14	0	32	58	37	35	17	0	29	60	2	148	0	0	60	50	27	4	1	0	54	0	0	22	38	35	39	40
Chr01_005027177|AltMatch_0004	Chr01_005027177	CTCCATCTCTAGCTCCTTAAAAGTCAAGTTGACACTTGGGTACTTGGGTTCGAACTTGGTCGTTTTCAATAGCCATTAGCT	26	88	28	7	10	10	92	22	74	23	35	53	12	113	43	83	31	18	102	0	41	0	123	66	31	0	8	0	36	0	5	0	17	65	27	45	53	44	9	62	18	36	38	18	25	29	50
Chr01_005030903|Ref_0001	Chr01_005030903	TGGCAAAAGTTCTGGTTCAACCAAGAATATAAATCTGACTTTTCCATTTGGAGATTTTCTCTCCAATAATCGAATCTATAA	18	50	0	11	45	0	70	64	25	0	129	0	68	0	71	40	35	38	122	36	0	40	123	43	47	67	34	104	39	91	97	0	27	0	113	22	81	43	56	56	52	0	13	47	70	54	86
Chr01_005030903|Alt_0002	Chr01_005030903	TGGCAAAAGTTCTGGTTCAACCAAGAATATAAATCTGACTTTTCCATTTGGAGATTTTCTCTCCAACAATCGAATCTATAA	0	0	0	0	0	0	0	0	0	0	0	0	0	0	0	0	0	0	0	0	0	0	0	0	0	0	0	0	0	0	0	0	0	0	0	0	0	0	0	0	0	0	0	0	0	0	0
Chr01_005030903|RefMatch_0001	Chr01_005030903	TGGCAAAAGTTCTGGTTCAACCAAGAATATAAATCTGACATTTCCATTTGGAGATTTTCTCTCCAATAATCGAATCTATAA	19	0	1	0	8	0	64	0	44	0	89	0	31	0	62	0	44	22	0	7	0	30	0	0	0	25	11	18	47	21	53	0	23	0	64	0	41	0	18	0	44	0	30	0	84	0	63
Chr01_005030903|RefMatch_0002	Chr01_005030903	TGGCAAAAGTTCTGGTTCAACCAAGAATATAAGTCTGACTTTTTCATTTGGAGATTTTCTCTCCAATAATCGAATCTATAA	0	0	0	0	0	0	0	0	0	0	0	0	0	0	0	0	0	11	0	0	0	0	0	0	0	14	4	0	0	0	18	0	0	0	0	0	0	0	15	0	0	0	0	0	0	0	0
Chr01_005135460|Ref_0001	Chr01_005135460	GAGGACCCGATTGGGCTGTGGTCCCTTCGGCTGAAATTTATTTTACTAGGGCTGGAGCTATTTACTCGTTGGGCTTGGAAT	0	0	0	0	0	0	0	0	0	0	0	0	0	0	0	0	0	0	0	0	0	0	0	0	0	0	0	1	0	1	3	0	0	0	0	0	0	0	0	0	0	0	0	0	0	0	0
Chr01_005135460|Alt_0002	Chr01_005135460	GAGGACCCGATTGGGCTGCGGTCCCTTCGGCTGAAATTTATTTTACTAGGGCTGGAGCTATTTACTCGTTGGGCTTGGAAT	0	0	0	0	0	0	0	0	0	0	0	0	0	0	0	0	0	0	0	0	0	0	0	0	0	0	0	0	0	0	0	0	0	0	0	0	0	0	0	0	0	0	0	0	1	0	0
Chr01_005135460|AltMatch_0001	Chr01_005135460	GAGGACCCGATTGGGCTGCAGTCCTTTCGGCTGAAATTTATTTTACTAGGGCTGGAGCTATTTACTCGCTGGGCTTGGAAT	20	29	26	9	26	1	0	28	10	16	0	16	9	12	20	26	23	28	16	6	24	11	48	27	34	5	4	19	30	15	14	0	5	26	16	13	7	13	0	22	16	0	16	24	12	14	6
Chr01_005135460|AltMatch_0002	Chr01_005135460	GAGGACCCGATTGGGCTGCAGTCCTTTCGGCTGAAATTTATTTTACTAGGGCTGGAGTTATTTACTCGCTGGGCTTGGAAT	0	0	0	0	0	0	0	0	0	0	0	0	0	0	0	0	0	0	0	0	0	10	0	0	0	0	0	0	0	0	0	0	0	0	0	0	0	0	0	0	0	0	0	0	0	0	0
Chr01_005135460|AltMatch_0003	Chr01_005135460	GAGGACCCGATTGGGCTGCGGTCCCTTCGGCTGAAATTTAATTTACTAGGGCTGGAGCTATTACTCGTTGGGCTTGGAATC	17	6	0	4	12	0	49	0	26	3	5	2	24	4	21	8	35	6	4	0	4	6	0	0	0	2	6	11	15	5	12	0	22	0	19	3	3	3	18	2	26	3	7	0	19	1	23
Chr01_005135460|AltMatch_0004	Chr01_005135460	GAGGACCCGATTGGGCTGCGGTCCCTTCGGCTGAAATTTAATTTACTAGGGCTGGAGCTATTACTCGTTGGGTTTGGAATC	9	12	0	4	4	1	32	0	18	8	4	10	13	7	21	16	9	21	6	1	3	16	0	0	0	3	4	11	9	11	24	0	12	0	14	3	2	6	14	5	12	5	2	0	26	18	16
Chr01_005135460|AltMatch_0005	Chr01_005135460	GAGGACCCGATTGGGCTGCGGTCCCTTCGGCTGAAATTTATTTTACTAGGGCTGGAGCTATTTACTCGCTGGGCTTGGAAT	0	25	18	6	8	0	0	30	2	19	0	12	7	22	1	17	1	1	20	4	17	0	59	27	35	13	8	12	21	13	0	0	0	15	0	0	5	15	0	13	0	0	20	15	20	7	1
Chr01_005135460|AltMatch_0006	Chr01_005135460	GAGGACCCGATTGGGCTGCGGTCCCTTCGGCTGAGATTTATTTTACTAGGGCTGGAGCTATTACTCGCTGGGCTTGGAATC	6	5	5	0	7	1	14	3	10	1	8	5	12	6	10	3	26	7	18	4	0	3	13	1	6	6	0	3	16	9	13	0	10	5	29	2	14	7	13	4	11	8	15	5	18	1	21
Chr01_005135460|AltMatch_0007	Chr01_005135460	GAGGACCCGATTGGGCTGCGGTCCGTTCGGCTGAAATTTATTTTACTAGGGCTGGAGCTATTTACTCGCTGGGCTTGGAAT	10	23	38	2	46	0	18	13	12	23	28	6	17	18	21	11	38	15	6	5	10	4	27	7	9	10	3	8	4	21	23	0	13	24	58	12	25	10	6	16	11	16	23	9	30	11	15
Chr01_005156950|Ref_0001	Chr01_005156950	CACCTCGGGAAGGCAAACCATAAGCATAGGTGTCGATTACTCCATCAGGGGAAGCTGCAAGCCAGCCATCTTCTGGGTACA	147	636	162	507	666	44	228	801	254	264	259	431	221	512	279	454	98	218	404	98	355	194	458	373	247	91	69	259	270	230	108	0	166	318	382	369	235	467	125	632	164	724	63	466	145	406	203
Chr01_005156950|Alt_0002	Chr01_005156950	CACCTCGGGAAGGCAAACCATAAGCATAGGTATCGATTACTCCATCAGGGGAAGCTGCAAGCCAGCCATCTTCTGGGTACA	0	0	0	0	0	0	0	0	0	0	0	0	0	1	0	0	0	0	0	0	0	0	0	0	0	31	0	0	0	0	0	0	0	0	0	0	0	0	0	0	0	0	0	0	0	0	0
Chr01_005156950|RefMatch_0001	Chr01_005156950	CACCTCGGGAAGGCAAACCATAAGCATAGCTGTCGATTACTCCATCAGGGGAAGCTGCAAGCCATCCATCTTCTGGGTACA	0	0	0	0	0	0	0	0	0	0	0	0	0	0	0	0	0	0	0	14	0	0	0	0	0	0	0	58	0	0	85	0	0	0	0	0	0	0	0	0	0	0	0	0	0	0	0
Chr01_005156950|RefMatch_0002	Chr01_005156950	CACCTCGGGAAGGCAAACCATAAGCATAGGTGTCGACTACTCCATCAGGGGAAGCTGCAAGCCAGCCATCTTCTGGGTACA	28	0	0	0	47	0	53	0	88	0	67	0	106	0	148	0	37	116	0	39	0	87	0	0	0	82	26	120	85	117	157	0	34	0	85	0	112	0	37	1	86	0	32	0	114	0	135
Chr01_005156950|RefMatch_0003	Chr01_005156950	CACCTCGGGAAGGCAAACCATAAGCATAGGTGTCGATTACTCCATCAGGGGAAGCTGCAAGCCAGCCATCTTCTGGGTACT	0	171	43	88	0	11	0	145	0	190	0	88	0	134	0	73	0	0	0	0	0	0	217	138	92	1	0	0	90	0	11	0	0	88	0	1	1	112	0	0	0	2	85	75	70	73	0
Chr01_005156950|RefMatch_0004	Chr01_005156950	CACCTCGGGAAGGCAAACCATAAGCATAGGTGTCGATTACTCCATCAGGGGAAGCTGCAAGCCAGCTATCTTCTGGGTACA	0	0	0	0	1	0	65	1	0	0	0	0	0	0	0	0	43	0	0	0	0	0	0	0	0	0	0	1	0	0	68	0	0	0	0	65	1	0	20	0	0	0	0	0	0	0	0
Chr01_005156950|AltMatch_0001	Chr01_005156950	CACCTCGGGAAGGCAAACCATAAGCATAGGTATCAATTACTCCATCAGGGGAAGCTGCAAGCCAGCCATCTTCTGGGTACA	18	16	17	7	13	1	27	9	30	5	6	10	26	12	12	7	32	1	27	3	17	2	11	6	19	2	1	2	15	3	8	0	10	9	28	5	8	3	22	4	13	6	6	17	14	5	24
Chr01_005240746|Ref_0001	Chr01_005240746	AAGAATGCCAACAACGTTCTACAACTCATTTAGGTTCTTCAAAAAATTTAGCTGACAGTGTTCATCTTGGGAACATTTTGA	2	0	2	0	0	0	4	0	1	4	0	1	3	1	0	2	3	2	2	0	2	0	5	4	3	1	0	1	3	3	4	0	1	2	8	0	1	3	1	0	0	1	1	1	2	0	2
Chr01_005240746|Alt_0002	Chr01_005240746	AAGAATGCCAACAACGTTCTACAACTCATTTAGGTTCTTCAAAAAATTTAGCTGACAGTGTTCATCTTGGCAACATTTTGA	23	186	78	33	306	3	51	111	97	177	212	126	13	95	100	67	69	7	87	20	34	46	4	1	3	27	1	47	68	3	9	0	31	154	146	66	120	164	7	80	51	227	24	72	55	46	121
Chr01_005240746|RefMatch_0001	Chr01_005240746	AAGAATGCCAACAACGTTCTACAACTCATTTAGGTTCTTCCAAAAATTTAGCTGACAGTGTTCATCTTGGGAACATTTTGA	16	1	0	48	0	9	0	0	58	0	0	72	0	0	0	0	26	0	40	0	0	0	0	0	0	0	0	0	0	0	0	0	0	78	0	52	0	0	0	0	0	76	0	0	0	0	0
Chr01_005240746|AltMatch_0001	Chr01_005240746	AAGAATGCCAACAACGTTCTACAACTCATTTAGGTTCTTCAAAAAATTTAGCTGACACTGTTCATCTTGGCAACATTTTGA	0	0	0	0	0	0	0	0	0	0	0	0	0	0	0	0	0	0	0	0	0	0	0	0	0	0	0	0	0	0	0	0	0	0	0	0	0	0	0	0	0	0	0	0	0	0	0
Chr01_005240746|AltMatch_0002	Chr01_005240746	AAGAATGCCAACAACGTTCTACAACTCATTTAGGTTCTTCAAAGAATTTAGCTGACAGTGTTCATCTTGGCAACATTTTGA	0	0	0	0	0	0	0	0	0	0	0	0	0	0	0	0	0	0	0	0	0	0	0	0	0	0	0	0	0	0	0	0	0	0	0	0	0	1	0	0	0	0	0	0	0	0	0
Chr01_005311994|Ref_0001	Chr01_005311994	GTGGCCTTTTGGCTGAGTTCTGGATTCTTTTAACTGACAGAGCTTTAAAACCAACTGTTTTTGCTGTTTGCAACCCTATAT	0	0	0	0	0	0	0	0	0	0	0	0	0	0	0	0	0	0	0	0	0	0	0	0	0	0	0	0	0	0	0	0	0	0	0	0	0	0	0	0	0	0	0	0	0	0	0
Chr01_005311994|Alt_0002	Chr01_005311994	GTGGCCTTTTGGCTGAGTTCTGGATTCTTTTAACTGACAGAGCTTTAAAACCAACTGTTTTTACTGTTTGCAACCCTATAT	0	0	0	0	0	0	0	0	0	0	0	0	0	0	0	0	0	0	0	0	0	0	0	0	0	0	0	0	0	0	0	0	0	0	0	0	0	0	0	0	0	0	0	0	0	0	0
Chr01_005311994|RefMatch_0001	Chr01_005311994	GTGGCCTTTTGGCTGAGTTCTGGATTCTTTTAACTGACAGAGCTTTAAAACCAACTGTGTTTGCTGTTTGCAACCCTATGT	0	0	0	0	18	0	0	0	1	0	0	0	0	0	78	0	0	0	65	0	0	26	0	0	0	0	0	0	0	32	71	0	0	0	0	0	36	0	1	0	54	0	0	0	0	0	62
Chr01_005501889|Ref_0001	Chr01_005501889	CCGACTCCAATCTGAAAATATGGCCACCGACGAGCCTTCGCAAACGCGCTGGTCCTTTCAGGTATCTCTAATTTGAGTAAT	112	155	351	86	214	12	302	263	166	216	120	98	65	270	117	205	215	97	261	32	234	64	439	120	240	25	39	59	225	62	110	0	230	278	242	82	95	106	103	128	180	156	220	243	171	85	269
Chr01_005501889|Alt_0002	Chr01_005501889	CCGACTCCAATCTGAAAATATGGCCACCGACGAGCCTTCGCAAACGCGCTGGTCCTTTCAGGTATCTCTAATTTGAGAAAT	4	0	0	0	0	0	0	0	0	0	0	0	1	0	0	0	2	0	2	0	0	0	0	0	0	0	0	0	0	0	0	0	1	0	2	0	0	0	0	0	0	0	0	0	0	0	1
Chr01_005501889|RefMatch_0001	Chr01_005501889	CCGACTCCAATCTGAAAATATGGCCACCGACGAGCCTTCACAAACGCGCTGGTCCTTTCAGGTATCTCTAATTTGAGTAAT	0	0	1	0	0	0	0	0	1	0	0	2	70	0	0	0	0	0	0	0	0	0	0	0	1	0	0	0	0	2	0	0	0	0	0	0	2	0	0	1	0	0	0	0	0	0	0
Chr01_005501889|RefMatch_0002	Chr01_005501889	CCGACTCCAATCTGAAAATATGGCCACCGACGAGCCTTCGCAAACGCGCTGGTCCTTTCAGGTATCTCTAATTTTAGTAAT	33	40	0	17	26	0	62	45	65	0	99	0	0	0	86	39	0	1	95	21	0	17	101	29	39	45	37	71	52	46	5	0	50	0	65	0	33	20	73	30	100	0	45	43	49	28	56
Chr01_005501889|AltMatch_0001	Chr01_005501889	CCGACTCCAATCTGAAAATATGGCCACCGACGAGCCTCAACAAACGCGCTGGTCCTTTCAGGTATCTCTAATTTGAGAAAT	100	0	0	26	29	24	1	0	158	0	91	24	265	0	37	0	208	24	154	16	47	27	0	0	0	44	11	38	84	26	90	0	41	62	162	49	94	0	60	0	66	41	0	0	135	0	159
Chr01_005501889|AltMatch_0002	Chr01_005501889	CCGACTCCAATCTGAAAATATGGCCACCGACGAGCCTTCACAAACGCGCTGGTCCTTTCAGGTATCTCTAATTTGAGAAAT	58	43	60	23	98	10	52	0	74	49	0	24	0	63	0	0	0	27	0	14	35	2	102	27	54	0	0	25	0	28	40	0	0	65	0	16	0	38	43	32	0	66	63	0	70	42	0
Chr01_005647214|Ref_0001	Chr01_005647214	GCAGTCACGGGAAACAAGGCCTTGCTGTTCAGCTCTACCGCGTTGAACAAGCCTCTTCCTCGAATTTCCTTTATGAATTCA	233	306	87	231	179	27	389	274	361	0	208	145	84	125	84	260	224	131	453	35	178	63	154	83	122	101	61	95	102	83	228	0	206	138	135	220	81	194	144	334	120	410	88	232	219	156	150
Chr01_005647214|Alt_0002	Chr01_005647214	GCAGTCACGGGAAACAAGGCCTTGCTGTTCAGCTCTACCGCGTTGAACAAGCCTCTTCCTCGAATTTCCTTAATGAATTCA	2	267	207	295	276	33	254	397	0	516	106	278	281	304	207	351	124	186	137	75	177	220	723	305	453	121	75	138	228	126	92	0	4	278	286	88	258	243	1	108	269	142	304	270	398	145	281
Chr01_005647214|RefMatch_0001	Chr01_005647214	GCAGTCACGGGAAACAAGGCCTTGATGTTCAGCTCTACCGCGTTGAACAAGCCTCTTCCTCGAATTTCCTTTATGAATTCA	0	0	74	0	0	0	0	0	0	0	0	0	0	0	0	0	0	0	0	40	0	1	0	0	0	0	0	48	0	47	0	0	0	0	0	0	2	0	0	0	0	0	0	0	0	0	0
Chr01_005647214|RefMatch_0002	Chr01_005647214	GCAGTCACGGGAAACAAGGCCTTGCTGTTCAGCTCTACCGCGTTGAACAAGCCTCTTCCTCGAATTTCCTTTAAGAATTCA	0	0	0	0	0	0	0	0	0	0	0	0	0	0	0	0	0	0	0	44	0	0	0	1	0	61	0	67	0	64	0	0	0	0	0	0	0	0	0	0	0	0	0	0	0	0	0
Chr01_005647214|RefMatch_0003	Chr01_005647214	GCAGTCACGGGAAACAAGGCCTTGTTGTTCAGCTCTACCGCGTTGAACAAGCCTCTTCCTCGAATTTCCTTTATGAATTCA	0	1	0	0	0	0	1	1	0	0	0	0	0	0	0	0	0	0	0	20	0	0	0	0	0	1	0	55	0	0	2	0	0	0	0	0	1	0	0	0	0	0	0	0	0	0	0
Chr01_005647214|AltMatch_0001	Chr01_005647214	GCAGTCACGGGAAACAAGGCCTTGCTGTTCAGCTCTACCACGTTGAACAAGCCTCTTCCTCGAATTTCCTTAATGAATTCA	0	0	89	0	1	0	0	0	0	1	0	104	0	171	104	0	0	0	357	0	118	63	144	77	97	0	79	1	101	71	143	0	0	78	138	80	10	0	223	150	165	0	0	0	2	0	0
Chr01_005647214|AltMatch_0002	Chr01_005647214	GCAGTCACGGGAAACAAGGCCTTGCTGTTCAGCTCTACCGCGTTGAACAAGCCTCTTCCTCGAATTTCCTCAATGAATTCA	306	298	113	2	265	41	159	138	461	243	358	0	208	348	233	123	433	77	2	1	112	0	1	1	0	0	0	0	229	0	15	0	412	0	321	78	132	221	190	123	286	108	185	126	146	65	475
Chr01_005774671|Ref_0001	Chr01_005774671	CAAGGCCATTTCAAAGCTGTCTTATGGAAGAGTTAATACAATCATCATGATAATTTATTCAATAATCCACTAATGGTGTAA	0	0	0	0	0	0	0	0	0	0	0	0	0	0	0	0	0	0	0	0	0	0	0	0	0	0	0	0	0	0	0	0	0	0	0	0	0	0	0	0	0	0	0	0	0	0	0
Chr01_005774671|Alt_0002	Chr01_005774671	CAAGGCCATTTCAAAGCTGTCTTATGGAAGAGTTAATACACTCATCATGATAATTTATTCAATAATCCACTAATGGTGTAA	0	0	0	0	0	0	0	0	0	0	0	0	0	0	0	0	0	0	0	0	0	0	0	0	0	0	0	0	0	0	0	0	0	0	0	0	0	0	0	0	0	0	0	0	0	0	0
Chr01_005774671|RefMatch_0001	Chr01_005774671	CAAGGCCATTTCAAAGCTGTCTTATGGAAGAGTTAATACAATCATCATGATGAGTAATTCAATAATCCACTAATGGTGTAA	0	0	0	0	0	0	0	0	0	0	0	0	2	0	0	0	0	0	0	0	3	0	0	0	0	0	1	1	0	23	0	0	1	0	1	0	0	0	0	0	0	0	0	0	1	0	0
Chr01_005774671|RefMatch_0002	Chr01_005774671	CAAGGCCATTTCAAAGCTGTCTTATGGAAGAGTTAATACAATCATCATGGTAATTTATTCAATAATCCACTAATGGTGTAA	0	0	0	0	21	0	0	0	0	0	0	0	0	0	64	0	0	0	56	0	0	0	0	0	0	0	0	0	0	0	0	0	0	0	0	0	26	0	0	0	37	0	0	0	0	0	52
Chr01_005774671|AltMatch_0001	Chr01_005774671	CAAGGCCATTTCAAAGCTGTCTTATGGAAGAGTTAATACACTCATCATGATGAGTAATTCAATAATCCACTAATGGTGTAA	5	4	2	2	6	0	5	5	4	2	4	6	22	9	5	1	5	7	8	17	1	28	5	2	2	9	1	36	4	9	3	0	4	2	4	1	3	0	10	2	7	3	4	2	3	2	3
Chr01_005845769|Ref_0001	Chr01_005845769	GTCCAATAGTATATGGAGAAGCGAGGTGTTAGTATAGTACATTAAAAGTTAAGGGGTAGTTTCTGAAAAAAAGTTGATTTC	13	2	72	13	19	3	23	45	30	0	32	69	18	100	87	32	25	107	95	47	18	67	44	40	15	39	10	86	48	138	100	0	14	69	0	129	30	0	8	50	31	91	1	18	25	32	43
Chr01_005845769|Alt_0002	Chr01_005845769	GTCCAATAGTATATGGAGAAGCGAGGTGTTAGTATAGTACATTAAAAGTTAAGGGGTAGTTTCTGAAAAAAGGTTGATTTC	27	69	25	11	117	2	98	176	68	112	112	102	37	1	55	91	22	55	0	10	50	126	136	89	31	44	12	25	175	0	178	0	49	143	237	79	102	37	23	37	25	58	32	82	90	2	76
Chr01_005845769|RefMatch_0001	Chr01_005845769	GTCCAATAGTATATGGAGAAGCGAGGTGTTAGTATAGTACATTAAAAGTTAAGGGCTAGTTTCTGAAAAAAAGTTGATTTC	3	65	28	0	33	1	0	0	32	44	56	0	0	53	57	0	31	0	60	0	0	0	0	0	0	0	0	0	57	0	4	0	33	0	1	41	52	43	0	0	25	0	9	0	0	0	106
Chr01_005845769|RefMatch_0002	Chr01_005845769	GTCCAATAGTATATGGAGAAGCGAGGTGTTAGTATAGTACATTAAAAGTTAAGGGCTAGTTTCTGAAAAGAAGTTGATTTC	0	0	39	17	0	0	0	0	0	57	0	1	0	77	0	0	0	45	0	0	0	0	47	41	27	0	0	0	0	0	0	0	0	0	0	0	0	0	0	0	0	0	21	0	0	45	0
Chr01_005845769|RefMatch_0003	Chr01_005845769	GTCCAATAGTATATGGAGAAGCGAGGTGTTAGTATAGTACATTAAAAGTTAATGGCTAGTTTCTGAAAAAAAGTTGATTTC	0	80	0	0	80	6	1	46	0	53	54	0	0	37	48	34	0	41	0	0	35	0	1	0	0	0	0	0	0	0	0	0	0	0	0	0	0	32	6	50	19	63	0	39	0	35	0
Chr01_006031651|Ref_0001	Chr01_006031651	GGAAATAAGTTGCCCCTCGCTGCGATTCACTACGTCTCTGCAAATTTTATGCCAGTCCCGTCCTTTACCCTCCTCACCTAA	46	220	89	25	346	10	0	58	122	115	201	94	76	168	63	51	94	106	65	38	103	33	1	1	0	50	13	143	175	126	4	0	85	102	42	119	108	184	23	155	32	219	15	39	107	56	158
Chr01_006031651|Alt_0002	Chr01_006031651	GGAAATAAGTTGCCCCTCGCTGCGATTCACTACTTCTCTGCAAATTTTATGCCAGTCCCGTCCTTTACCCTCCTCACCTAA	20	73	54	60	136	4	125	182	73	140	0	126	50	174	86	196	49	35	81	15	33	54	163	77	40	19	11	47	148	25	70	0	60	166	219	130	27	45	38	133	62	141	34	177	40	24	0
Chr01_006031651|RefMatch_0001	Chr01_006031651	GGAAATAAGTTGCCCCTCGCTGCGATTCACTACGTCTCTGAAAATTTTATGCCAGTCCCGTCCTTTACCCTCCTCACCTAA	8	0	0	0	31	0	41	0	34	0	26	0	19	0	106	0	0	36	0	20	0	19	0	0	0	0	11	43	36	31	224	0	18	0	27	0	56	0	32	0	53	0	7	0	35	1	34
Chr01_006031651|RefMatch_0002	Chr01_006031651	GGAAATAAGTTGCCCCTCGCTGCGATTCACTACGTCTCTGCAAATTTTATGCCAGTCCCGTGCTTTACCCTCCTCACCTAA	0	0	33	46	0	0	0	1	0	43	0	1	0	82	0	0	0	28	0	0	0	31	65	45	27	0	0	0	0	0	42	0	0	0	0	0	0	0	0	0	0	1	10	0	0	36	0
Chr01_006031651|RefMatch_0003	Chr01_006031651	GGAAATAAGTTGCCCCTCGCTGCGATTCACTACGTCTCTGCAAATTTTATGCCAGTCCCGTGCTTTACCCTCCTCACCTAG	0	173	41	94	21	9	39	163	0	86	0	59	0	102	67	170	0	0	100	10	103	0	264	127	84	23	23	44	93	0	4	0	0	54	0	0	44	126	24	176	42	1	19	121	39	74	54
Chr01_006031651|AltMatch_0001	Chr01_006031651	GGAAATAAGTTGCCCCTCGCTGCGATTCACTACTTCTCTGCAAATTTTATCCCACTCCCGTGCTTTACCCGCCTCAACTAC	0	0	0	0	0	0	0	0	0	0	0	0	0	0	0	0	0	75	0	0	0	19	0	0	0	0	0	0	0	16	0	0	0	0	0	0	0	0	0	0	0	0	0	0	0	0	0
Chr01_006031651|AltMatch_0002	Chr01_006031651	GGAAATAAGTTGCCCCTCGCTGCGATTCACTACTTCTCTGCAAATTTTATCCCACTCCCGTTCTTTACCCGCCTCACCTAC	0	0	0	0	0	0	0	0	0	0	0	0	0	0	0	0	0	59	0	0	0	16	0	0	0	0	0	2	0	33	0	0	0	0	0	0	0	0	0	0	0	0	0	0	0	0	0
Chr01_006069284|Ref_0001	Chr01_006069284	CATGCTGCTCCCGACCACCACGTCTGACGTCTTACATTGATACTCTACCTCACCTTTATTCTTTATCAAGTTCTCTAACAC	119	141	83	127	202	15	0	258	200	331	122	155	270	116	108	209	213	180	2	77	75	156	310	159	203	82	42	150	194	79	478	0	94	250	318	76	148	122	2	2	125	106	226	181	216	80	218
Chr01_006069284|Alt_0002	Chr01_006069284	CATGCTGCTCCCGACCACCACGTCTGACGTCTTGCATTGATACTCTACCTCACCTTTATTCTTTATCAAGTTCTCTAACAC	247	501	274	211	412	59	525	438	350	238	162	362	197	664	325	306	511	236	838	42	254	178	281	142	193	104	32	87	177	70	14	0	368	328	214	413	174	409	332	546	343	688	205	279	215	271	344
Chr01_006069284|RefMatch_0001	Chr01_006069284	CATGCTGCTCCCGACCACCACGTCTGACGTCTTACATTGATACTCTACCTCACCTTTATTCTTTATCAAGTTCTCTAAAAC	73	0	0	0	61	0	89	0	99	0	67	0	75	0	89	0	0	0	0	0	0	0	0	0	0	0	0	0	80	0	10	0	73	0	96	0	124	0	94	0	101	0	77	0	84	0	118
Chr01_006069284|RefMatch_0002	Chr01_006069284	CATGCTGCTCCCGACCACCACGTCTGACGTCTTACATTGATACTCTACCTCACCTTTATTCTTTATCGAGTTCTCTAACAC	0	0	0	0	0	17	0	0	0	0	0	0	1	0	0	0	0	0	0	1	0	0	0	0	0	0	0	1	0	0	0	0	0	0	0	82	0	0	0	0	0	0	0	0	0	0	0
Chr01_006069284|AltMatch_0001	Chr01_006069284	CATGCTGCTCCCGACCACCACGTCTGACGTCTTGCATTGATACTCTACCTCACCTTTATTCTTTATCAAGTTCTCTAGCAC	1	0	0	0	1	0	0	2	0	0	0	1	0	0	87	0	0	1	0	0	0	0	0	0	0	0	29	0	0	0	0	0	0	0	0	0	0	1	103	0	97	0	0	0	1	0	0
Chr01_006069284|AltMatch_0002	Chr01_006069284	CATGCTGCTCCCGACCACCACGTCTGACGTCTTGCATTGATACTCTACCTCACCTTTATTCTTTATCTCGTTCTCTAACAC	0	298	207	205	1	17	145	363	0	133	94	96	2	177	0	245	0	0	201	75	210	2	606	295	390	84	56	172	93	51	9	0	0	136	0	2	7	247	127	333	0	3	156	257	144	194	0
Chr01_006069284|AltMatch_0003	Chr01_006069284	CATGCTGCTCCCGACCACCACGTCTGACGTCTTGCATTGATCCTCTACCTCACCTTTATTCTTTATCAAGTTCTCTAACAC	2	2	4	0	0	0	3	0	0	2	2	0	0	6	4	4	5	2	0	0	2	0	6	2	2	0	0	0	0	0	0	0	3	2	0	3	3	3	0	2	3	4	0	0	0	3	0
Chr01_006137249|Ref_0001	Chr01_006137249	TACACCACCCCTACTCTCTGGTGAACAGGTTCCTGAGGAATCACAATTTATATTTCGCGCTTCTGCTTCTTCGCTAGAATG	0	0	0	0	0	0	0	0	0	0	0	0	0	0	0	0	0	0	0	0	0	0	0	0	0	0	0	0	0	0	0	0	0	0	0	0	0	0	0	0	0	0	0	0	0	0	0
Chr01_006137249|Alt_0002	Chr01_006137249	TACACCACCCCTACTCTCTGGTGAACAGGTTCCCGAGGAATCACAATTTATATTTCGCGCTTCTGCTTCTTCGCTAGAATG	0	0	0	0	0	0	0	0	0	0	0	0	0	0	0	0	0	0	0	0	0	0	0	0	0	0	0	0	0	0	0	0	0	0	0	0	0	0	0	0	0	0	0	0	0	0	0
Chr01_006137249|RefMatch_0001	Chr01_006137249	TACACCACCCCTACTCTCTGGTGAACAGGTTCCTGAGGAATCACAATTTATATTTCGCGCTTCTGCTTCTTCCCTAGAATG	228	132	191	174	374	21	323	225	350	156	162	352	293	320	263	131	192	323	362	33	187	212	241	136	107	35	50	123	235	169	470	0	169	415	270	250	282	105	58	200	208	459	103	118	232	171	330
Chr01_006174920|Ref_0001	Chr01_006174920	CCGCGCATATGGACCATCTCGACCCGCAAAAGGCGGAGACGCCCGGGCCGTCATTGTCGGCGGCCTCCACCGACTCATGCT	39	159	74	209	176	3	75	530	96	213	137	159	63	337	46	241	35	194	85	37	58	79	266	112	107	45	22	135	136	180	247	0	46	141	110	130	43	156	28	220	36	253	49	171	56	193	11
Chr01_006174920|Alt_0002	Chr01_006174920	CCGCGCATATGGACCATCTCGACCCGCAAAAGGCGGAGACGCCCGGGACGTCATTGTCGGCGGCCTCCACCGACTCATGCT	17	544	32	1	327	18	92	359	44	238	153	167	0	202	256	153	143	0	138	24	52	38	69	40	26	69	7	87	118	0	63	0	56	165	112	86	139	530	37	228	159	736	45	97	145	172	166
Chr01_006174920|RefMatch_0001	Chr01_006174920	CCGCGCATATGGACCATCTCGACCCGCAAAAGGCGGAGACGCCCGGGCCGTCATTGTCGGCGGCCTCCGCCGACTCATGCT	3	0	0	35	0	3	26	0	18	0	0	53	0	0	0	0	16	0	13	0	0	0	0	0	0	0	0	0	0	0	0	0	0	56	0	37	0	1	0	0	0	112	0	1	0	0	0
Chr01_006174920|RefMatch_0002	Chr01_006174920	CCGCGCATATGGACCATCTCGACCCGCAAAAGGCGGAGACGCCCGGGCGGTCATTGTCGGCGGCCTCCACCGACTCATGCT	9	0	0	0	12	0	18	0	15	0	43	0	8	0	17	0	0	0	0	0	0	0	0	0	0	0	0	0	19	0	3	0	14	0	11	0	41	0	6	0	14	0	7	0	16	0	9
Chr01_006174920|RefMatch_0003	Chr01_006174920	CCGCGCATATGGACCATCTCGACCCGCAAAAGGCGGAGACGCCCTGGCCGTCATTGTCGGCGGCCTCCACCGACTCATGCT	0	0	0	0	1	0	0	0	0	0	1	0	0	0	113	0	0	0	0	0	0	0	1	0	0	0	22	0	0	0	0	0	0	0	0	0	0	0	0	0	59	0	0	0	0	0	0
Chr01_006174920|RefMatch_0004	Chr01_006174920	CCGCGCATATGGACCATCTCGACCCGCAAAAGGCGGGAACGCCCGGGCCGTCATTGTCGGCGGCCTCCGCCGACTCATGCT	0	0	0	0	36	0	0	0	0	0	0	0	23	0	0	0	24	0	0	0	0	0	0	0	0	0	0	0	0	0	0	0	0	0	0	0	43	0	0	0	0	0	0	0	1	0	50
Chr01_006274714|Ref_0001	Chr01_006274714	GTAGTCATATCCGGCGGCTGGATTTCGACGACTTTCCGGCGGTCGAGTACAAAGGCTTGTTCAGCAGCGACGAGGAGGAGG	0	0	0	0	0	0	0	0	0	0	0	0	0	0	0	0	0	0	0	0	0	0	0	0	0	0	0	0	0	0	0	0	0	0	0	0	0	0	0	0	0	0	0	0	0	0	0
Chr01_006274714|Alt_0002	Chr01_006274714	GTAGTCATATCCGGCGGCTGGATTTCGACGACTTTCCGGCGTTCGAGTACAAAGGCTTGTTCAGCAGCGACGAGGAGGAGG	0	0	0	0	0	0	0	0	0	0	0	0	0	0	0	0	0	0	0	0	0	0	0	0	0	0	0	0	0	0	0	0	0	0	0	0	0	0	0	0	0	0	0	0	0	0	0
Chr01_006274714|RefMatch_0001	Chr01_006274714	GTAGTCATATCCGGCGGCTGGATTACCACGACTTTCCGGCGGTCGAGTACAAAGGCTTGTTCAGCAGCGACGAGGAGGAAG	0	37	0	0	16	6	46	0	0	0	0	22	0	0	18	1	0	0	43	0	32	0	0	0	0	0	0	0	0	0	0	0	0	24	0	0	19	37	0	28	22	84	0	0	43	31	33
Chr01_006274714|RefMatch_0002	Chr01_006274714	GTAGTCATATCCGGCGGCTGGATTACGACGACTTTCCGGCGGTCGAGTACAAAGGCTTGTTCAGCAGCGACGAGGAGGAAG	0	0	0	0	15	0	0	0	0	0	110	0	67	0	0	0	0	0	0	3	43	13	0	0	0	14	2	24	36	0	41	0	20	0	39	0	27	1	0	0	0	0	0	0	32	0	45
Chr01_006274714|RefMatch_0003	Chr01_006274714	GTAGTCATATCCGGCGGCTGGATTACGACGACTTTCCGGCGGTCGAGTACAAAGGCTTGTTCAGCAGCGACGAGGAGGAGG	0	0	0	0	1	0	0	0	0	0	6	0	1	0	0	0	0	0	1	13	0	13	0	0	0	30	0	32	0	0	0	0	1	0	1	0	0	0	0	0	1	0	0	1	0	0	0
Chr01_006274714|RefMatch_0004	Chr01_006274714	GTAGTCATATCCGGCGGCTGGATTACGACGACTTTCCGGCGGTCGAGTACAAAGGCTTGTTCAGCAGCGACGGGGAGGAAG	0	35	0	0	59	1	0	51	0	33	23	0	0	36	21	20	0	0	0	0	16	0	0	0	0	0	0	0	0	0	0	0	0	0	0	36	0	39	0	30	14	44	0	13	0	35	0
Chr01_006274714|RefMatch_0005	Chr01_006274714	GTAGTCATATCCGGCGGCTGGATTACGACGACTTTCCGGCGGTCGAGTACAAAGGCTTGTTCAGCAGCGACGGGGAGGAGG	0	20	0	0	45	1	0	19	0	15	41	0	2	37	24	17	0	0	0	0	23	0	0	0	0	0	1	0	0	0	0	0	0	0	0	15	0	27	0	9	16	28	0	18	0	11	0
Chr01_006274714|RefMatch_0006	Chr01_006274714	GTAGTCATATCCGGCGGCTGGATTACGACGACTTTCCGGCGGTCGAGTACAAGGGATTGTTCAGAAGCGACGACGAGGAGG	15	0	0	15	57	0	45	55	24	0	40	0	32	29	23	17	0	28	43	0	0	0	0	0	0	0	0	0	36	0	3	0	37	0	31	21	56	0	18	24	22	45	21	15	36	31	30
Chr01_006274714|RefMatch_0007	Chr01_006274714	GTAGTCATATCCGGCGGCTGGATTACGACGACTTTCCGGCGGTCGAGTACAAGGGATTGTTCAGAAGCGACGAGGAGGAGG	0	0	0	0	0	0	0	0	0	0	0	0	0	0	0	0	0	0	0	0	0	0	0	0	0	0	0	0	0	0	0	0	0	0	0	0	0	0	0	0	0	0	0	0	0	0	0
Chr01_006274714|RefMatch_0008	Chr01_006274714	GTAGTCATATCCGGCGGCTGGATTACGACGACTTTCCGGCGGTCGAGTACAAGGGATTGTTCAGCAGCGACGACGAGGAGG	0	0	0	0	0	0	0	0	0	0	66	0	0	0	0	0	0	0	0	6	0	0	0	0	0	15	0	29	0	0	41	0	0	0	0	0	0	0	0	0	0	0	0	0	0	0	0
Chr01_006274714|RefMatch_0009	Chr01_006274714	GTAGTCATATCCGGCGGCTGGATTACGACGACTTTCCGGCGGTCGAGTACAAGGGCTTGTTCAGCAGCGACGAGGAGGAAG	0	32	11	0	14	2	0	32	0	14	0	25	0	22	27	12	8	0	20	6	10	17	34	21	14	3	0	32	30	17	31	0	3	28	20	8	4	15	14	0	19	0	3	8	8	0	12
Chr01_006274714|RefMatch_0010	Chr01_006274714	GTAGTCATATCCGGCGGCTGGATTACGACGACTTTCCGGCGGTCGAGTACAAGGGCTTGTTCAGCAGCGACGAGGAGGAGG	47	24	40	0	85	6	0	31	35	22	0	29	0	20	30	13	17	39	61	9	13	41	65	34	24	6	6	22	20	21	30	0	12	27	39	44	5	22	20	0	29	0	11	11	22	0	15
Chr01_006274714|RefMatch_0011	Chr01_006274714	GTAGTCATATCCGGCGGCTGGATTACGACGACTTTCCTGCGGTCGAGTACAAGGGCTTGTTCAGCAGCGACGAGGAGGAAG	0	0	0	0	0	0	0	0	0	0	0	0	0	0	0	0	0	17	0	0	0	0	0	0	0	0	0	0	0	0	0	0	0	0	0	0	0	0	4	0	0	0	0	0	0	0	0
Chr01_006274714|RefMatch_0012	Chr01_006274714	GTAGTCATATCCGGCGGCTGGATTACGACGACTTTCCTGCGGTCGAGTACAAGGGCTTGTTCAGCAGCGACGAGGAGGAGG	0	0	0	0	0	0	0	0	0	0	0	0	0	0	0	0	0	15	0	0	0	0	0	0	0	0	0	0	0	0	0	0	0	0	0	0	0	0	9	0	0	0	0	0	0	0	0
Chr01_006274714|AltMatch_0001	Chr01_006274714	GTAGTCATATCCGGCGGCTGGATTACGACGACTTTCCGGCGTTCGAGTACAAAGGCTTGTTCAGCAGCGACGACGAGGAGG	0	1	0	0	0	0	0	0	0	0	0	0	0	0	0	1	1	0	0	0	0	9	0	0	0	0	0	0	0	0	0	0	0	0	0	0	0	0	0	0	0	0	0	0	0	0	0
Chr01_006274714|AltMatch_0002	Chr01_006274714	GTAGTCATATCCGGCGGCTGGATTACGACGACTTTCCGGCGTTCGAGTACAAAGGCTTGTTCAGCAGCGACGAGGAGGAGG	44	107	59	62	3	8	79	156	35	26	0	20	98	45	20	55	112	0	66	11	67	2	166	110	77	19	9	25	53	57	86	0	28	36	35	2	25	96	64	128	45	0	76	39	47	102	14
Chr01_006274714|AltMatch_0003	Chr01_006274714	GTAGTCATATCCGGCGGCTGGATTACGACGACTTTCCGGCGTTCGAGTACAAGGGCTTGTTCAGCAGCGACGAGGAGGAGG	136	19	61	100	68	4	47	77	114	95	42	53	1	60	0	31	203	87	68	0	0	21	65	28	38	0	6	2	27	87	40	0	16	67	53	68	43	29	0	0	0	119	74	34	27	39	27
Chr01_006354234|Ref_0001	Chr01_006354234	ACCGTAAATGCTCGCCCGTAGACAAATTCTTAGCTAAATTTATTTATATTTTCTCCTTCAAGCTCAAAATGAGTACCTCAA	22	106	48	7	213	19	65	117	87	95	222	122	33	128	103	88	13	133	76	39	37	86	63	54	13	40	23	112	94	54	117	0	46	135	94	158	73	67	28	95	33	218	17	68	62	96	72
Chr01_006354234|Alt_0002	Chr01_006354234	ACCGTAAATGCTCGCCCGTAGACAAATTCTTAGCTAAATTTATTTATATTTTCTCCTTAAAGCTCAAAATGAGTACCTCAA	0	0	0	0	0	0	0	0	0	0	0	0	0	0	0	0	0	0	0	0	0	0	0	0	0	0	0	0	0	0	0	0	0	0	0	0	0	0	0	0	0	0	0	0	0	0	0
Chr01_006354234|AltMatch_0001	Chr01_006354234	ACCGTAAATGCTCGCCCGTAGACAAATTCTTAGCTAAATTTATTTATATTTTCTCCTCAAAGCTCAAAATGAGTACCTCAA	0	0	0	0	0	0	0	0	0	0	0	0	0	0	0	0	0	0	0	0	0	0	0	0	0	0	0	1	0	30	0	0	0	0	0	0	0	0	0	0	0	0	0	0	0	0	0
Chr01_006354234|AltMatch_0002	Chr01_006354234	ACCGTAAATGCTCGCCCGTAGACAAATTCTTAGCTAAATTTATTTATATTTTCTCCTGAAAGCTCAAAATGAGTACCTCAA	17	155	41	10	24	8	28	99	43	86	28	76	28	49	68	81	50	0	17	31	19	23	115	132	31	17	11	57	107	43	71	0	23	81	33	1	64	122	15	99	20	2	29	77	46	49	41
Chr01_006550110|Ref_0001	Chr01_006550110	ATATCCCAACTACATAAAAGGAACCATATTGATTTGAGTTCTCTACGGTAGTTTATTTCCATTTTCCTTGTATCTCCTCCA	26	0	0	0	56	5	0	0	67	0	0	0	0	0	73	0	0	0	0	0	0	0	0	0	0	0	0	0	0	0	0	0	0	0	0	43	0	1	0	0	55	0	1	0	0	0	0
Chr01_006550110|Alt_0002	Chr01_006550110	ATATCCCAACTACATAAAAGGAACCATATTTATTTGAGTTCTCTACGGTAGTTTATTTCCATTTTCCTTGTATCTCCTCCA	0	0	0	0	0	0	0	0	0	0	0	0	0	0	0	0	0	0	0	0	0	0	0	0	0	0	0	0	0	0	0	0	0	0	0	0	0	0	0	0	0	0	0	0	0	0	0
Chr01_006550110|RefMatch_0001	Chr01_006550110	ATATCCCAACTACATAAAAGGAACCATATTGATTTGAGCCCTCTATGGTAGTTTATTTCCACTTTCCTTGTATCTCCTCCA	6	0	29	3	34	0	10	0	12	12	11	12	12	41	11	0	0	12	28	0	7	7	40	21	10	0	0	0	42	0	18	0	13	12	22	9	18	0	10	0	7	0	9	0	9	16	13
Chr01_006550110|RefMatch_0002	Chr01_006550110	ATATCCCAACTACATAAAAGGAACCATATTGATTTGAGTTCTCTACGGTAGTTTATTTCCACTTTCCTTGTATCTCCTCCA	31	0	0	27	60	0	0	72	59	67	0	42	0	0	0	60	0	0	0	0	0	23	0	0	0	0	13	0	0	0	68	0	0	52	80	56	7	0	0	0	0	51	0	62	0	0	0
Chr01_006550110|AltMatch_0001	Chr01_006550110	ATATCCCAACTACATAAAAGGAACCATATTTATTTGAACCCTCTACGGTAGTTTATTTCCATTTTCCTTCTATCTCTTCCA	85	379	132	56	196	24	253	284	196	203	331	146	189	263	171	293	246	154	215	105	136	81	414	156	152	120	59	218	190	77	225	1	148	181	217	151	100	191	91	266	92	141	158	279	183	125	176
Chr01_006664179|Ref_0001	Chr01_006664179	CGGCACAACTACTGTCGTCATGTTTGCAGGCGAATCCATTTTCATATTCTCTGCTGCAGCAGCCTGATGATGATGATGATG	0	0	0	0	0	0	0	0	0	0	0	0	0	0	0	0	0	0	0	0	0	0	0	0	0	0	0	0	0	0	0	0	0	0	0	0	0	0	0	0	0	0	0	0	0	0	0
Chr01_006664179|Alt_0002	Chr01_006664179	CGGCACAACTACTGTCGTCATGTTTGCAGACGAATCCATTTTCATATTCTCTGCTGCAGCAGCCTGATGATGATGATGATG	0	0	0	0	0	0	0	0	0	0	0	0	0	0	0	0	0	0	0	0	0	0	0	0	0	0	0	0	0	0	0	0	0	0	0	0	0	0	0	0	0	0	0	0	0	0	0
Chr01_006664179|RefMatch_0001	Chr01_006664179	CGGCACAACTACTGTCGTCATGTTTGCAGGCGAATCCATTTTCATATTCTCGGCTGCAGCAGCCTGATGATGATGATGATC	0	0	0	0	0	0	0	0	0	0	0	0	0	0	0	0	0	0	0	0	0	0	0	0	0	0	0	0	0	0	0	0	0	0	0	0	0	0	0	0	0	0	0	0	0	0	0
Chr01_006664179|AltMatch_0001	Chr01_006664179	CGGCACAACTACTGTCGTCATGTTTGCAGACGAATCCATTTTCATATTCTCGGCTGCAGCAGCCTGATGATGATGATGATG	28	0	0	0	29	0	0	0	23	0	0	0	0	0	15	0	0	0	0	0	0	0	0	0	0	0	0	0	0	0	0	0	0	0	0	14	0	0	0	0	33	0	0	0	0	0	0
Chr01_006857810|Ref_0001	Chr01_006857810	TCCAACCTCTCTTCGTTTTTCAGCACGCTCTTCCAACCTGAACGAGAATCCAGCGACACTGGTCCTAAGTTGTCCATGAGG	176	0	0	136	364	19	315	238	279	1	241	159	342	192	469	144	0	88	202	107	159	173	0	0	1	62	71	259	230	134	127	0	262	0	279	308	259	0	71	136	361	187	1	148	296	1	311
Chr01_006857810|Alt_0002	Chr01_006857810	TCCAACCTCTCTTCGTTTTTCAGCACGCTCTTCCAACCTGAACGAAAATCCAGCGACACTGGTCCTAAGTTGTCCATGAGG	334	1596	654	664	648	92	530	1146	583	1034	286	833	297	993	473	707	722	415	934	111	637	304	1326	730	638	288	141	279	582	284	647	0	261	1056	559	560	361	1132	389	764	327	875	486	671	554	1000	612
Chr01_006857810|AltMatch_0001	Chr01_006857810	TCCAACCTCTCTTCGTTTTTCAGCACGCTCTTCCAACCTGAACGAAAGTCCAGCGACACTGGTCCTAAGTTGTCCATGAGG	0	2	3	0	0	0	0	0	0	1	0	0	0	0	0	0	0	0	0	0	0	1	0	0	0	0	0	1	0	0	0	0	1	0	0	0	0	3	0	0	0	0	1	0	0	0	0
Chr01_006918403|Ref_0001	Chr01_006918403	TTGAACTAGGGCATTGATAGACTTAAAATTTTTCGTTTATTACTTCAGTCTCATGATTTCATTATTCAACTCTTTTACCTG	251	285	161	69	160	45	390	178	308	151	225	146	268	76	384	193	122	141	244	100	233	227	470	188	255	89	91	254	100	109	319	0	88	345	354	154	61	205	237	348	375	223	215	223	211	193	119
Chr01_006918403|Alt_0002	Chr01_006918403	TTGAACTAGGGCATTGATAGACTTAAAATTTTTCGTTTAGTACTTCAGTCTCATGATTTCATTATTCAACTCTTTTACCTG	0	0	2	0	0	0	2	0	0	0	1	0	0	0	0	0	0	0	1	0	1	0	0	1	0	89	0	0	0	1	74	0	0	1	0	0	0	0	1	0	0	2	2	3	1	1	1
Chr01_006918403|RefMatch_0001	Chr01_006918403	TTGAACTAGGGCATTGATAGACTTAAAATTTTTCGTGTATTACTTCAGTCTCATGATTTCATTATTCAACTCTTTTACCTG	0	0	0	0	0	0	0	0	0	0	0	0	0	0	0	2	0	0	0	0	3	0	0	0	0	0	0	0	0	0	0	0	0	0	0	0	0	0	0	0	0	0	0	0	0	0	0
Chr01_006918403|AltMatch_0001	Chr01_006918403	TTGAACTAGGGCATTGATAGACTTAAAATTTTTCGTTTAGTACTTCAGTCTCATGATTTCATTATTTAACTCTTTTACCTG	213	364	298	81	399	51	357	317	300	363	351	265	263	456	211	219	575	263	542	65	209	51	415	171	186	86	53	126	443	175	120	0	416	327	360	293	279	187	233	155	160	202	256	253	387	180	513
Chr01_007030362|Ref_0001	Chr01_007030362	CACCACTAACCTGCACAAGTAAAAGTAAGTTAAAAAGTATTAGTTTCATACAATCTGAGATTTCTATGACTGTTTTTCCCA	17	34	0	16	30	0	30	0	34	0	29	0	31	27	37	19	0	71	0	50	28	82	29	35	21	70	7	101	68	46	5	0	13	0	63	25	55	26	33	30	34	0	19	23	51	20	30
Chr01_007030362|Alt_0002	Chr01_007030362	CACCACTAACCTGCACAAGTAAAAGTAAGTTAAAAAGTATTAGTTTCATACAATCTGAGATTTCTATAACTGTTTTTCCCA	0	0	0	0	0	0	0	0	0	0	0	0	0	0	0	0	0	0	0	0	0	0	0	0	0	0	0	0	0	0	0	0	0	0	0	0	0	0	0	0	0	0	0	0	0	0	0
Chr01_007030362|RefMatch_0001	Chr01_007030362	CACCACTAACCTGCACAAGTAAAAGTAAGTTAAAAAGTATTAGTTTCATACAATATGAGATTCCTATGACTGTTTTTCCTA	16	109	0	7	100	7	32	71	27	47	136	76	23	45	57	56	27	51	18	0	6	15	20	18	7	0	4	1	62	25	66	0	35	59	49	44	38	71	1	54	24	149	20	57	35	63	28
Chr01_007030362|RefMatch_0002	Chr01_007030362	CACCACTAACCTGCACAAGTAAAAGTAAGTTAAAAAGTATTAGTTTCATACAATATGAGATTTCTATGACTGTTTTTCCCA	42	57	14	30	148	1	82	86	61	37	93	116	67	64	68	43	71	39	66	0	4	34	0	0	0	1	17	0	67	21	69	0	89	73	74	92	89	39	10	59	34	162	18	46	55	70	70
Chr01_007030362|RefMatch_0003	Chr01_007030362	CACCACTAACCTGCACAAGTAAAAGTAAGTTAAAAAGTATTAGTTTCATACAATATGAGATTTCTATGACTGTTTTTCCTA	0	0	0	0	0	0	0	0	0	0	32	0	13	0	27	0	0	0	0	1	8	0	0	0	0	6	7	19	0	16	0	0	0	0	0	0	0	0	0	0	6	0	0	0	0	0	0
Chr01_007030362|RefMatch_0004	Chr01_007030362	CACCACTAACCTGCACAAGTAAAAGTAAGTTAAAATGTATTAGTTTCATACAATCTGAGATTTCTATGACTGTTTTTCCCA	10	0	47	9	37	0	2	0	14	16	0	14	14	43	0	0	17	0	35	5	21	0	42	24	29	4	3	18	19	0	3	0	14	21	11	6	21	0	22	0	0	0	20	0	0	16	35
Chr01_007030362|AltMatch_0001	Chr01_007030362	CACCACTAACCTGCACAAGTAAAAGTAAGTTCAAAGGTATCAATTTCATACAATATCAGATTTCTATAACTGTTTTTCCCA	35	11	54	2	28	0	39	4	46	15	0	15	50	25	7	4	95	0	47	2	12	19	35	10	23	3	5	5	13	1	15	0	53	9	57	8	12	2	55	0	24	7	31	4	16	3	31
Chr01_007063625|Ref_0001	Chr01_007063625	GCCGGCGACATGGAAGCCTAACGTTGAGATTTCTCCGACGTGTCCTCGTTGCGGTTCCATGAATACGAAGTTTTGTTACTA	0	0	0	0	0	0	0	0	0	0	0	0	0	0	0	0	0	0	0	0	0	0	0	0	0	0	0	0	0	0	0	0	0	0	0	0	0	0	0	0	0	0	0	0	0	0	0
Chr01_007063625|Alt_0002	Chr01_007063625	GCCGGCGACATGGAAGCCTAACGTTGAGATTTCTCCGACGTGTCCTCGTTGCGGTTCCATGAATACGAAATTTTGTTACTA	0	0	0	0	0	0	0	0	0	0	0	0	0	0	0	0	0	0	0	0	0	0	0	0	0	0	0	0	0	0	0	0	0	0	0	0	0	0	0	0	0	0	0	0	0	0	0
Chr01_007063625|RefMatch_0001	Chr01_007063625	GCCGGCGACATGGAAGCCTAACGTGGAGATTTCTCCCACCTGTCCTCGTTGTGGTTCCATGAATACCAAGTTTTGTTACTA	12	38	9	12	5	1	11	43	23	34	0	14	0	35	0	0	65	0	13	0	0	11	0	0	0	17	0	0	0	0	0	0	16	13	0	14	8	36	0	0	0	39	0	0	11	27	1
Chr01_007063625|RefMatch_0002	Chr01_007063625	GCCGGCGACATGGAAGCCTAACGTGGAGATTTCTCCGACCTGTCCTCGTTGTGGTTCCATGAATACCAAGTTTTGTTACTA	0	0	19	10	22	0	19	23	0	0	20	24	5	42	0	14	0	9	20	6	6	0	16	5	9	16	3	28	34	21	35	0	9	12	23	13	23	0	0	23	0	24	0	15	10	0	17
Chr01_007063625|RefMatch_0003	Chr01_007063625	GCCGGCGACATGGAAGCCTAACGTTGAGATTTCTCCCACCTGTCCTCGTTGTGGTTCCATGAATACCAAGTTTTGTTACTA	14	27	6	14	10	2	21	44	16	27	0	26	0	36	0	0	68	0	19	0	0	12	0	0	0	14	0	0	0	0	0	0	11	24	0	17	12	32	0	0	0	40	0	0	13	28	1
Chr01_007063625|RefMatch_0004	Chr01_007063625	GCCGGCGACATGGAAGCCTAACGTTGAGATTTCTCCGACCTGTCCTCGTTGTGGTTCCATGAATACCAAGTTTTGTTACTA	0	0	24	19	50	0	11	40	0	1	16	68	10	71	0	28	0	22	25	17	15	0	19	10	15	17	7	37	66	29	40	0	37	19	22	34	23	0	0	29	0	24	0	19	26	0	29
Chr01_007063625|AltMatch_0001	Chr01_007063625	GCCGGCGACATGGAAGCCTAACGTGGAGATTTCTCCGACCTGTCCTCGTTGCGGTTCCATGAACACCAAATTCTGTTACTA	9	62	25	34	37	1	32	55	28	56	7	11	7	40	26	44	25	15	28	8	9	17	63	33	35	7	11	16	19	18	48	0	26	33	75	7	36	68	34	61	33	58	24	35	17	46	31
Chr01_007063625|AltMatch_0002	Chr01_007063625	GCCGGCGACATGGAAGCCTAACGTTGAGATTTCTCCGACCTGTCCTCGTTGCGGTTCAATGAACACCAAATTCTGTTACTA	31	129	0	0	173	11	1	170	62	110	95	30	15	61	89	62	43	0	0	26	28	14	49	30	22	7	4	45	105	0	52	0	0	40	0	54	3	150	0	59	90	79	53	75	43	46	25
Chr01_007063625|AltMatch_0003	Chr01_007063625	GCCGGCGACATGGAAGCCTAACGTTGAGATTTCTCCGACCTGTCCTCGTTGCGGTTCCATGAACACCAAATTCTGTTACTA	22	98	33	45	77	5	56	85	37	74	31	28	30	85	44	74	49	30	70	11	23	40	96	56	42	5	21	34	32	62	70	0	37	49	82	6	46	94	43	129	32	106	48	58	33	104	63
Chr01_007126565|Ref_0001	Chr01_007126565	GCGGCTGTTAACGGTGGTCATCGGCGGCGCCACCTGCATAATCATTTCCATTCTCGTTTGCCCGGCGTGGGCCGGGGAGGA	72	37	205	25	56	4	41	27	93	76	0	53	15	145	0	9	133	0	255	0	75	5	226	63	160	19	30	0	43	9	39	0	66	82	95	41	24	14	118	22	4	11	83	5	28	40	112
Chr01_007126565|Alt_0002	Chr01_007126565	GCGGCTGTTAACGGTGGTCATCGGCGGCGCCACCTGCATAATCATTTCCATTCTTGTTTGCCCGGCGTGGGCCGGGGAGGA	188	240	0	88	248	33	317	193	245	175	178	129	165	220	224	239	195	214	182	73	106	131	167	77	109	90	23	198	208	112	169	0	168	148	306	125	114	221	117	203	292	284	226	260	298	104	218
Chr01_007126565|RefMatch_0001	Chr01_007126565	GCGGCTGTTAACGGTGGTCATCGGCGGCGCCACCTGCATAATCATTTCCATTCTCGTTTGCCCGGCCTGGGCCGGAGAGGA	0	0	0	0	1	0	0	0	0	0	4	0	1	0	10	0	0	0	0	0	2	0	0	0	0	0	5	0	0	0	0	0	0	0	0	0	0	0	0	0	5	0	0	0	0	0	0
Chr01_007126565|RefMatch_0002	Chr01_007126565	GCGGCTGTTAACGGTGGTCATCGGCGGCGCCACCTGCATAATCATTTCCATTCTCGTTTGCCCGGCCTGGGCCGGGGAGGA	0	0	0	0	0	0	0	0	0	0	37	0	57	0	51	0	0	0	0	0	38	0	1	0	0	0	5	0	0	0	0	0	0	0	0	0	0	0	0	0	54	0	0	0	0	0	0
Chr01_007126565|RefMatch_0003	Chr01_007126565	GCGGCTGTTAACGGTGGTCATCGGCGGCGCCACCTGCATAATCATTTCCATTCTCGTTTGCCCGGCGTGGGCCGGAGAGGA	9	28	16	10	17	0	5	17	6	45	0	28	2	65	0	3	8	0	16	0	9	3	33	50	19	0	2	0	11	2	20	0	1	26	10	28	10	12	5	7	0	5	8	2	0	54	10
Chr01_007126565|AltMatch_0001	Chr01_007126565	GCGGCTGTTAACGGTGGTCATCGGCGGCGCCACCTGCATAATCATTTCAATTCTTGTTTGCCCGGCGTGGGCCGGGGAGGA	0	0	0	0	15	0	0	0	0	0	41	0	45	0	0	0	0	0	0	15	0	1	0	0	0	27	10	42	49	37	3	0	26	0	51	0	42	0	0	0	0	0	0	0	59	0	58
Chr01_007126565|AltMatch_0002	Chr01_007126565	GCGGCTGTTAACGGTGGTCATCGGCGGCGCCACCTGCATAATCATTTCCATTCTTGTTTGCCCGGCGTGGGCCGGAGAGGA	7	105	0	26	83	6	29	138	41	90	25	105	10	46	92	51	5	51	20	11	11	39	7	13	2	4	2	39	24	26	73	0	6	50	27	82	44	89	6	60	13	121	13	53	26	88	17
Chr01_007265831|Ref_0001	Chr01_007265831	GCTGTAATCAATCCCGCAGTACTCCTCTGGATCGTCGTCAATAGGCCTCCATTTCTCAACGAGCGGGGCAAGCACGTTCAC	36	202	1	50	163	15	131	116	98	106	126	100	57	107	140	123	23	94	23	45	36	82	73	34	19	42	6	131	148	69	147	0	38	120	143	15	94	180	42	107	92	197	43	94	93	72	111
Chr01_007265831|Alt_0002	Chr01_007265831	GCTGTAATCAATCCCGCAGTACTCCTCTGGATCGTCGTCAATAGGCCTCCATTTCTCAACGAGCGGGGAAAGCACGTTCAC	10	94	109	178	152	10	48	280	62	87	55	121	26	331	0	124	0	104	221	15	73	1	237	152	91	89	14	40	139	38	61	0	81	91	162	126	55	106	26	148	0	120	24	119	40	118	91
Chr01_007265831|RefMatch_0001	Chr01_007265831	GCTGTAATCAATCCCGCAGTACTCCTCTGGATCGTCATCAATAGGCCTCCATTTCTCAACGAGCGGGGCAAGCACGTTCAC	0	1	0	0	0	0	0	0	0	0	0	1	0	0	0	0	0	0	0	0	19	0	1	0	0	0	0	0	0	0	0	0	0	0	0	18	1	0	0	0	0	0	0	0	0	0	0
Chr01_007265831|RefMatch_0002	Chr01_007265831	GCTGTAATCAATCCCGCAGTACTCCTCTGGATCGTCATCGATAGGCCTCCATTTCTCAACGAGCGGGGCAAGCACGTTCAC	0	0	0	0	0	0	0	0	0	0	0	0	0	0	0	0	0	0	0	0	0	0	0	0	0	0	0	0	0	0	0	0	0	0	0	0	1	0	0	0	0	0	0	0	0	0	0
Chr01_007265831|RefMatch_0003	Chr01_007265831	GCTGTAATCAATCCCGCAGTACTCCTCTGGATCGTCGTCGATAGGCCTCCATTTCTCAACGAGCGGGGCAAGCACGTTCAC	44	0	0	2	53	11	0	0	48	0	45	0	54	0	104	0	0	0	0	0	40	0	0	0	0	0	13	0	0	0	0	0	0	0	0	34	0	0	0	0	132	0	0	0	0	0	0
Chr01_007265831|AltMatch_0001	Chr01_007265831	GCTGTAATCAATCCCGCAGTACTCCTCTGGATCGTCGTCAACAGGCCTCCATTTCTCAACGAGCGGGGAAAGCACGTTCAC	58	94	179	60	35	8	85	279	92	158	0	51	69	121	0	0	323	0	104	0	0	48	120	54	67	0	16	1	0	34	1	0	52	179	0	65	97	109	0	63	0	121	76	0	77	48	90
Chr01_007370915|Ref_0001	Chr01_007370915	GCATGTCATGTGCCCACATCAAGCCACTAGACTCTTATGGGGACAGTCTAAAATCTTTTTTCATTTAGACTCATCTTAGTA	43	116	31	11	92	14	26	141	88	113	90	44	21	83	67	87	109	78	11	29	33	17	97	41	57	12	1	65	120	25	70	0	23	62	147	31	35	60	91	45	54	63	85	82	74	26	73
Chr01_007370915|Alt_0002	Chr01_007370915	GCATGTCATGTGCCCACATCAAGCCACTAGACTCTTATGGGGACAGTCTAAAATCTTTGTTCATTTAGACTCATCTTAGTA	0	0	0	0	0	0	0	0	0	0	0	0	0	0	0	0	0	0	0	0	0	0	0	0	0	0	0	0	0	0	0	0	0	0	0	0	0	0	0	0	0	0	0	0	0	0	0
Chr01_007370915|RefMatch_0001	Chr01_007370915	GCATGTCATGTGCCCACATCAAGCCACTAGACTCTTATGGGGACAGTCTAAAATCTGTTTCCATTTAGACTCATCTTAGTA	23	0	3	0	12	0	0	12	58	8	69	0	35	9	95	5	54	0	140	0	6	0	4	10	1	0	0	0	0	0	1	0	37	1	0	0	41	0	0	16	92	0	1	10	0	0	0
Chr01_007370915|RefMatch_0002	Chr01_007370915	GCATGTCATGTGCCCACATCAAGCCACTAGACTCTTATGGGGACAGTCTAAAATCTTTTTCCATTTAGACTCATCTTAGTA	0	0	0	0	0	0	0	0	0	0	0	0	0	0	0	1	0	18	0	0	0	0	0	0	0	0	0	1	0	16	0	0	0	0	0	0	0	0	0	0	0	0	0	1	0	0	0
Chr01_007370915|RefMatch_0003	Chr01_007370915	GCATGTCATGTGCCCACATCAAGCCACTAGACTCTTGTGGGGACAGTCTAAAATCTGTTTCCATTTAGACTCATCTTAGTA	95	57	33	56	37	8	81	63	152	71	30	49	34	74	25	61	63	37	39	14	32	25	44	16	34	60	10	46	51	32	77	0	53	66	91	0	28	43	29	0	31	101	23	32	60	54	65
Chr01_007370915|AltMatch_0001	Chr01_007370915	GCATGTCATGTGCCCACATCAAGCCACTAGACTCTTATGGGGACAGTCTAAAATCTTTGTCCATTTAGACTCATCTTAGTA	7	67	0	45	32	6	45	0	18	29	22	57	16	32	53	39	9	15	16	23	33	52	20	22	13	27	11	59	37	36	94	0	11	63	56	18	29	63	14	54	16	84	12	55	42	40	17
Chr01_007370915|AltMatch_0002	Chr01_007370915	GCATGTCATGTGCCCACATCAAGCCACTAGACTCTTGTGGGGACAGTCTAAAATCTTTGTTCATTTAGACTCATCTTAGTA	0	0	0	0	9	0	0	0	0	0	7	0	21	0	0	0	0	0	0	8	0	1	0	0	0	10	8	26	29	18	0	0	24	0	37	0	24	0	0	0	0	0	0	0	26	0	29
Chr01_007510166|Ref_0001	Chr01_007510166	TCTCCCCTTTCACTAGCAACACCACCATTTTAGCCATCCTCTTGCTCATCAGCATTGCCATGTTAGCCACCCAGGGCGTGA	115	634	70	438	218	28	327	257	216	309	44	411	169	401	292	326	428	84	276	159	322	351	178	116	62	175	58	375	95	175	215	1	127	533	232	215	158	564	72	379	171	839	143	309	371	337	98
Chr01_007510166|Alt_0002	Chr01_007510166	TCTCCCCTTTCACTAGCAACACCACCATTTTAGCCATCCTCTTGCTCATCAGCATTGCCATGTTAGCCACCCAGGGCGTCA	7	30	25	34	97	1	13	52	24	25	62	29	11	63	16	25	5	29	18	2	41	5	55	37	11	9	4	14	59	19	20	0	16	28	36	26	71	16	8	57	18	21	9	22	18	30	25
Chr01_007510166|AltMatch_0001	Chr01_007510166	TCTCCCCTTTCACTAGCAACACCACCATTTTAGCCATCCTCTTGCTCATCAGCATTGCCATGTTAGCCACACAGGGCGTCA	0	0	0	0	0	0	0	0	0	0	0	0	0	0	0	0	0	0	0	0	0	0	0	0	0	0	0	0	0	0	0	0	0	0	0	0	0	0	0	0	0	0	0	0	0	0	0
Chr01_007788676|Ref_0001	Chr01_007788676	AGACCCACTGATCAACCCGCGAGCATATTCATCAACTTTTGCTGCAAGCTCATGCATCGGTCCCCCAATCTGCTTTGTAAC	152	388	302	182	646	42	172	397	309	517	404	236	182	370	399	378	140	112	252	49	176	88	596	269	314	86	73	80	476	180	323	0	128	559	411	190	193	269	205	325	251	232	167	352	140	199	355
Chr01_007788676|Alt_0002	Chr01_007788676	AGACCCACTGATCAACCCGCGAGCATATTCATCAACTTTTGCTGCAAGCTCATGCATCGGACCCCCAATCTGCTTTGTAAC	64	347	52	140	238	24	242	422	171	98	216	195	140	346	175	147	235	232	224	82	159	128	123	63	56	95	41	180	223	142	180	0	215	240	190	229	278	285	39	291	108	389	62	159	233	184	130
Chr01_007788676|AltMatch_0001	Chr01_007788676	AGACCCACTGATCAACCCGCGAGCATATTCATCGACTTTTGCTGCAAGCTCATGCATCGGACCCCCAATCTGCTTTGTAAC	1	0	0	0	0	0	0	1	0	0	0	0	0	0	0	0	0	0	0	44	0	31	0	0	0	37	0	129	0	0	0	0	0	0	0	0	0	0	0	0	0	0	0	0	0	0	0
Chr01_007855544|Ref_0001	Chr01_007855544	GCCCACCCCTACCCATGAATCTCCAAATTATAGGACAAAGGAGGATTGTTAGTCCAATCCCCCTTTTGTCCTATTCTAATC	6	165	33	27	135	13	46	181	27	69	99	90	29	154	59	116	34	75	44	31	21	54	107	70	30	40	2	95	143	26	107	0	32	91	75	82	107	160	15	152	30	164	22	103	61	82	38
Chr01_007855544|Alt_0002	Chr01_007855544	GCCCACCCCTACCCATGAATCTCCAAATTATAGGACAAAGGAGGATTGTTAGTCCAATCCCCCTTTTGTCCTAGTCTAATC	1	0	7	3	16	0	17	4	13	10	7	8	9	6	20	1	8	2	10	2	6	2	22	7	6	0	2	4	7	6	5	0	6	9	13	4	1	0	9	1	11	2	1	5	5	3	5
Chr01_007976813|Ref_0001	Chr01_007976813	CAACATGTTTGACAACTCTTGGGATGACATTTTTCTATAAGATATTATGCATAATTCTTCTCTTCAAACTATGTGCTATGT	71	407	158	43	177	27	216	216	202	142	135	229	102	269	237	230	172	204	248	28	138	100	260	221	147	88	13	86	246	52	151	0	93	197	244	126	148	270	91	223	137	250	131	191	190	235	132
Chr01_007976813|Alt_0002	Chr01_007976813	CAACATGTTTGACAACTCTTGGGATGACATTTTTCTATAAGATATTATGCATAATTCTTCTCTTCAAACTATGGGCTATGT	6	0	2	2	9	1	1	1	8	5	10	2	12	4	6	1	5	0	2	2	4	4	5	5	3	2	0	9	0	5	6	0	1	5	3	1	4	0	9	4	11	2	7	3	0	7	6
Chr01_007976813|RefMatch_0001	Chr01_007976813	CAACATGTTTGACAACTCTTGGGATGACATTTTTCTATAAGATATTATGTATAATTCTTCTCTTCAAACTATGTGCTATGT	0	0	0	0	7	0	0	0	0	1	35	0	34	1	0	0	0	0	0	7	0	28	0	0	2	0	7	31	49	21	2	0	25	0	37	1	17	0	0	0	0	0	0	0	0	0	40
Chr01_008065315|Ref_0001	Chr01_008065315	AGGTTCTTTCTTCTGTGGGCGTAATTGCTCCTGCTTAATGCTATTGTTACAAACTTACACAGTGATGATCAGTGTTATTAT	0	1	0	0	0	0	0	0	0	0	0	0	0	0	0	0	0	1	0	0	0	1	0	0	0	0	0	0	0	0	0	0	0	0	0	0	0	0	0	0	0	0	0	1	0	0	1
Chr01_008065315|Alt_0002	Chr01_008065315	AGGTTCTTTCTTCTGTGGGCGTAATTGCTTCTGCTTAATGCTATTGTTACAAACTTACACAGTGATGATCAGTGTTATTAT	0	0	0	0	1	0	0	0	0	0	0	0	0	0	0	0	0	0	0	0	1	1	0	0	0	0	0	0	2	1	0	0	0	0	0	0	1	0	0	0	0	2	0	0	0	0	2
Chr01_008065315|RefMatch_0001	Chr01_008065315	AGGTTCTTTCTTCTGTGGGCGTAATTGCTCCTGCTTAATGCTATTGTTACAAACTTACACAGTAATGATCAGTGTTATTAA	0	0	0	0	0	0	0	0	0	0	0	0	0	0	0	0	0	0	0	0	0	0	0	0	0	0	0	0	0	0	1	0	0	0	0	0	0	0	1	0	0	0	1	0	0	0	0
Chr01_008065315|RefMatch_0002	Chr01_008065315	AGGTTCTTTCTTCTGTGGGCGTAATTGCTCCTGCTTAATGCTATTGTTACAAACTTACACAGTGATGATCAGTGTTATTAA	96	395	332	49	212	26	0	439	148	366	116	162	125	289	105	312	259	87	302	57	89	68	584	322	358	47	20	130	281	96	323	0	5	242	120	87	89	302	128	326	116	126	360	249	146	198	238
Chr01_008065315|AltMatch_0001	Chr01_008065315	AGGTTCTTTCTTCTGTGGGCGTAATTGCTTCTGCTTAATGCTATTGTTACAAACTTACACAGTGATGATCAGTGTTATTAA	336	462	179	273	507	29	765	451	559	353	299	387	412	602	623	308	451	475	538	92	402	305	267	187	159	172	116	285	280	229	382	0	438	268	593	448	382	356	433	375	470	623	260	283	551	384	459
Chr01_008087075|Ref_0001	Chr01_008087075	CAACGAGGCTTCCCCGAATCATCCAATGCCTGGAAAACGAATTCGTGAATATCCCCACTCGACAACTCGATACTACTCTCA	94	173	1	184	101	59	740	449	111	2	322	225	309	126	184	124	152	261	213	62	386	124	3	2	2	138	69	109	127	125	206	1	244	367	315	161	83	151	345	275	218	613	2	104	218	151	143
Chr01_008087075|Alt_0002	Chr01_008087075	CAACGAGGCTTCCCCGAATCATCCAATGCCTGGAAAACGAATTCGTGAATATCCCCACTCGACAACTCGATACTACCCTCA	665	916	820	563	733	106	466	787	973	1020	337	560	518	1113	707	844	795	178	1084	221	729	260	1527	529	1005	382	167	513	696	250	351	0	641	710	753	353	307	798	654	563	842	421	759	1001	1083	296	775
Chr01_008087075|RefMatch_0001	Chr01_008087075	CAACGAGGCTTCCCCGAATCATCCAATGCCTGGAAAACGAATTCGTGAATATCCCCAGTCGACAACTCGATACTACTCTCA	0	0	132	1	84	2	0	249	0	176	0	0	179	0	137	0	194	115	287	48	174	69	243	82	162	0	41	112	0	77	71	0	0	163	0	136	136	0	0	184	200	2	152	1	0	0	191
Chr01_008087075|AltMatch_0001	Chr01_008087075	CAACGAGGCTTCCCCGAATCATCCAATGCCTGGAAAACGAATTCGTGAATATCCCCACTCGACAACTCGATACTCCCCTCA	0	2	5	4	5	0	4	6	8	4	3	4	4	5	0	2	3	2	6	0	3	0	11	4	9	4	0	3	4	0	2	1	3	5	2	3	0	2	3	0	6	0	3	3	3	0	2
Chr01_008087075|AltMatch_0002	Chr01_008087075	CAACGAGGCTTCCCCGAATCATCCAATGCCTGGAAAACGAGTTCGTGAATATCCCCACTCGACAACTCGATACTACCCTCA	1	0	0	0	0	0	0	0	0	0	0	0	0	1	0	0	0	0	0	1	0	0	0	1	1	0	0	0	0	0	0	0	0	0	0	0	0	0	0	0	0	0	1	0	0	0	0
Chr01_008194164|Ref_0001	Chr01_008194164	GGCCAAACTCTTTGTCCCTTTTGCACTGGGAACAGACACTGATTTTTCAACTGACTTTCCCAAGTCAATATCTTGATCGCA	128	206	91	30	312	31	206	405	243	272	311	119	208	218	273	201	296	160	135	74	28	23	138	65	139	159	33	159	337	173	74	0	255	221	466	98	246	191	158	216	212	195	197	232	176	57	251
Chr01_008194164|Alt_0002	Chr01_008194164	GGCCAAACTCTTTGTCCCTTTTGCACTGGGAACAGACACTGATTTTTCAACTGACTTTCCCAAGTCAATGTCTTGATCGCA	44	103	137	142	180	12	2	134	78	201	77	135	58	233	92	147	2	0	198	30	90	57	254	109	179	0	76	65	99	60	4	1	81	213	87	110	11	82	116	107	86	100	61	150	0	118	66
Chr01_008194164|AltMatch_0001	Chr01_008194164	GGCCAAACTCTTTGTCCCTTTTGCACTGGGAACAGACACTGATTTTTCAACTGACTTTCCCAAGTCAATGTCTTGACCGCA	72	311	40	74	151	39	242	301	156	84	77	130	0	252	200	70	181	113	58	41	57	69	82	24	59	86	17	83	89	38	284	0	66	189	0	88	98	288	46	183	145	275	56	87	188	137	81
Chr01_008194164|AltMatch_0002	Chr01_008194164	GGCCAAACTCTTTGTCCCTTTTGCACTGGGAACAGACACTGATTTTTCAACTGACTTTCCCAAGTCAATGTCTTGATCACA	0	0	0	0	1	0	0	0	0	0	0	0	0	0	0	0	0	0	0	0	0	0	0	0	0	0	0	0	0	0	0	0	0	1	0	0	0	0	0	0	0	0	0	1	0	0	0
Chr01_008194164|AltMatch_0003	Chr01_008194164	GGCCAAACTCTTTGTCCCTTTTGCACTGGGAACAGACACTGATTTTTCAACTGACTTTGCCAAGTCAATGTCTTGATCGCA	0	0	0	0	0	0	0	0	0	0	0	0	0	0	0	0	0	0	0	0	0	0	0	0	0	0	0	0	0	0	86	0	0	0	0	0	0	0	0	0	0	0	0	0	0	0	0
Chr01_008259282|Ref_0001	Chr01_008259282	CCACTGGTTGCAATGGTATATTTCTTTAGTTCTCAAACTCTTAACTGTCATGATATGGTTGCTTGTCCCCCTTCGATGAAT	0	0	0	0	0	0	0	0	0	0	0	0	1	0	0	0	0	0	0	0	0	0	0	0	0	0	0	0	0	0	0	0	0	0	0	0	0	0	0	0	0	0	0	0	0	1	0
Chr01_008259282|Alt_0002	Chr01_008259282	CCACTGGTTGCAATGGTATATTTCTTTAGTTCTCGAACTCTTAACTGTCATGATATGGTTGCTTGTCCCCCTTCGATGAAT	3	0	0	58	83	0	0	4	0	96	82	57	102	4	117	68	0	0	1	0	77	38	1	0	0	0	37	0	0	0	1	0	1	121	96	63	5	1	0	0	114	89	1	68	0	0	1
Chr01_008259282|RefMatch_0001	Chr01_008259282	CCACTGGTTGCAATGGTATATTTCTTTAGTTCTCAAACTCTTAACTGCCATGATATGGTTGCTTGTCCCCCTTCAATGAAT	0	0	0	1	0	0	0	0	0	0	0	0	0	1	0	0	0	1	0	0	0	0	0	0	1	0	0	0	0	0	0	0	0	0	0	0	0	0	0	0	0	0	0	0	0	0	0
Chr01_008259282|RefMatch_0002	Chr01_008259282	CCACTGGTTGCAATGGTATATTTCTTTAGTTCTCAAACTCTTAACTGCCATGATATGGTTGCTTGTCCCCCTTCGATGAAT	66	111	199	114	110	7	0	82	99	70	76	70	86	227	0	55	0	65	376	70	140	112	379	168	196	25	38	167	162	38	98	0	158	98	116	59	64	79	144	83	1	0	81	81	0	135	172
Chr01_008259282|AltMatch_0001	Chr01_008259282	CCACTGGTTGCAATGGTATATTTCTTTAGTTCTCGAACTCTTAACTGTCATGATATGGTTGCTTGTCCCCCTTCAATGAAT	266	333	153	146	198	22	451	354	281	181	177	177	305	277	238	160	594	158	362	49	138	70	250	140	153	115	29	149	214	126	184	0	267	211	278	77	163	211	149	314	326	277	349	199	446	198	277
Chr01_008398415|Ref_0001	Chr01_008398415	TCCCAATCCAAGTGAATATGCGTAGTGTCTATCACAACTCTGCATGCTATAACTTTCTCATCTATCATAATCGAACAATTC	108	0	0	0	99	15	1	0	113	0	150	80	213	0	190	0	1	45	0	72	101	53	1	0	0	128	35	163	68	63	6	0	87	0	76	63	48	0	0	0	229	0	0	0	128	0	87
Chr01_008398415|Alt_0002	Chr01_008398415	TCCCAATCCAAGTGAATATGCGTATTGTCTATCACAACTCTGCATGCTATAACTTTCTCATCTATCATAATCGAACAATTC	345	458	388	215	298	33	125	365	383	399	162	221	230	432	183	440	291	119	460	50	373	209	782	336	527	55	86	181	318	79	222	0	188	220	413	199	40	309	516	277	257	159	657	398	229	204	277
Chr01_008398415|RefMatch_0001	Chr01_008398415	TCCCAATCCAAGTGAATATGCGTAGAGTCTATCACAACTCTGCAAGCTATAACTTTCTCATCTATCATAATCGAACAATTC	0	0	0	42	65	0	114	108	0	0	0	0	0	96	0	70	0	104	134	0	0	0	0	0	0	0	0	0	0	0	0	0	80	0	0	61	0	0	0	88	0	63	1	74	0	0	0
Chr01_008398415|RefMatch_0002	Chr01_008398415	TCCCAATCCAAGTGAATATGCGTAGTGTCTATCACAACTCTGCATGCTATAACTTTCTCATCTATCATAATGGAACAATTC	2	113	0	0	13	13	108	0	1	0	71	66	0	0	99	0	0	0	132	0	100	0	0	0	0	0	0	0	0	0	77	0	0	89	0	0	42	87	0	66	98	139	0	0	107	51	98
Chr01_008398415|AltMatch_0001	Chr01_008398415	TCCCAATCCAAGTGAATATGCGTATTGTCTATCACAACTCTGCATGCTATAACTTTCTCATCTATCATAATGGAACAATTC	226	154	171	41	98	13	359	241	240	172	81	78	209	96	85	0	489	37	172	0	0	63	173	61	91	0	12	4	74	62	199	0	185	168	91	70	185	85	205	78	135	88	116	0	205	55	236
Chr01_008404285|Ref_0001	Chr01_008404285	CAAACTGCAACAAATGCAGTCCTGGAGTCAGGTTGAGGTATTTGCAATTAATTGACCAATTATTATTAAATCAAACAAAAC	0	0	0	0	0	0	0	0	0	0	15	0	23	0	21	0	0	0	0	0	12	0	0	0	0	0	4	0	0	0	0	0	0	0	0	0	0	0	0	0	19	0	0	0	0	0	0
Chr01_008404285|Alt_0002	Chr01_008404285	CAAACTGCAACAAATGCAGTCCTGGAGTCAGGTTGAAGTATTTGCAATTAATTGACCAATTATTATTAAATCAAACAAAAC	0	0	0	0	0	0	0	0	0	0	0	0	0	0	0	0	0	0	0	0	0	0	0	0	0	0	0	0	0	0	0	0	0	0	0	0	0	0	0	0	0	0	0	0	0	0	0
Chr01_008404285|RefMatch_0001	Chr01_008404285	CAAACTGCAACAAATGCAGTCCTGGAGTCAGGTTGAGGTATTTGCAATTAATTGACCAATTATTAATAAATCAAACAAAAC	22	14	24	8	23	3	40	18	19	9	11	4	18	23	0	7	71	21	49	8	0	4	0	0	0	25	3	12	19	5	15	0	50	17	27	12	11	4	0	17	0	19	0	12	42	10	22
Chr01_008404285|RefMatch_0002	Chr01_008404285	CAAACTGCAACAAATGCTGTCCTGGAGTCAGGTTGAGGTATTTGCAATTAATTGACCAATTATTAAATCAAACAAAACCCT	121	90	85	0	96	18	102	128	103	96	117	31	98	38	74	53	145	68	0	0	44	2	148	46	86	0	8	1	99	45	69	0	43	95	115	24	75	60	168	51	116	25	204	80	102	17	153
Chr01_008404285|RefMatch_0003	Chr01_008404285	CAAACTGCAACAAATGCTGTCCTGGAGTCAGGTTGAGGTATTTGCAATTAATTGACCAATTATTAATAAATCAAACAAAAC	30	0	0	0	28	1	0	0	36	1	0	0	2	0	17	0	0	0	0	0	0	0	0	0	0	0	0	0	0	0	1	0	0	0	0	11	0	0	0	0	48	0	0	0	0	0	0
Chr01_008404285|AltMatch_0001	Chr01_008404285	CAAACTGCAACAAATGCTGTCCTGGAGTCAGGTTGAAGTATTTGCAATTAATTGAACAATTATTAATAAATCAAACAAAAC	0	20	0	0	5	1	24	0	0	0	28	16	0	0	23	0	0	0	28	9	7	14	0	0	0	5	0	22	0	0	9	0	0	25	0	0	6	17	0	24	33	26	0	0	27	18	19
Chr01_008404285|AltMatch_0002	Chr01_008404285	CAAACTGCAACAAATGCTGTCCTGGAGTCAGGTTGAAGTATTTGCAATTAATTGACCAATTATTAATAAATCAAACAAAAC	56	36	74	22	29	0	28	37	66	36	0	25	49	55	31	61	22	24	98	23	28	40	119	65	89	15	17	44	46	12	36	0	66	53	86	31	4	23	84	41	30	27	105	52	26	43	36
Chr01_008508865|Ref_0001	Chr01_008508865	CGTCTTCGTCATCCTCGTCTGCTTTGAAATTATCATCTTCAAACGAGTGGTCCAATACAGAAACTGGACTGCATTGTTCCT	15	165	0	30	46	0	58	1	19	0	72	69	55	76	129	44	0	30	60	30	98	77	74	54	28	34	12	108	83	86	78	0	20	60	33	0	124	133	15	121	104	122	31	39	135	110	65
Chr01_008508865|Alt_0002	Chr01_008508865	CGTCTTCGTCATCCTCGTCTGCTTTGAAGTTATCATCTTCAAACGAGTGGTCCAATACAGAAACTGGACTGCATTGTTCCT	22	108	33	0	87	8	1	143	28	82	51	32	0	50	33	63	23	82	0	19	22	29	32	29	20	16	0	58	75	0	53	0	0	37	37	26	4	98	0	48	21	72	36	61	33	53	34
Chr01_008508865|AltMatch_0001	Chr01_008508865	CGTCTTCGTCATCCTCGTCTGCTTTGAAGTTATCTTCTTCAAACGAGTGGTCCAATACAGAAACTGGACTGCATTGTTCCT	69	109	112	141	234	19	128	274	120	209	16	98	77	226	99	96	152	80	171	5	54	76	162	131	80	42	22	30	90	96	231	0	95	212	130	176	140	84	71	118	30	164	49	110	63	124	90
Chr01_008687615|Ref_0001	Chr01_008687615	GGTGTGGTTGGATCAGACTGCATTTACTATGTGGTTATGTGAATAATATATTAAAATTTTGGGCTAAAGATGATACATACA	13	456	23	7	177	22	15	247	43	190	193	186	19	182	183	203	24	63	28	46	76	84	124	178	19	25	13	145	265	69	231	1	2	148	28	59	43	351	0	182	46	231	69	149	105	298	68
Chr01_008687615|Alt_0002	Chr01_008687615	GGTGTGGTTGGATCAGACTGCATTTACTATATGGTTATGTGAATAATATATTAAAATTTTGGGCTAAAGATGATACATACA	0	0	0	0	0	0	0	0	0	0	1	0	0	0	0	0	0	0	1	0	0	0	0	0	0	0	0	0	0	0	0	0	0	0	0	0	0	1	0	0	0	0	0	0	0	0	0
Chr01_008687615|AltMatch_0001	Chr01_008687615	GGTGTGGTTGGATCAGACTGCATTTACTACATGGTTATATGAATAATATATTAAAATTTTGGGCTAAAGATGATACATACA	2	0	0	0	24	0	10	0	22	0	21	55	7	0	28	0	0	48	0	0	0	0	0	0	0	0	0	1	51	26	3	0	9	0	24	0	48	0	2	0	6	0	0	0	19	0	19
Chr01_008687615|AltMatch_0002	Chr01_008687615	GGTGTGGTTGGATCAGACTGCATTTACTACATGGTTATGTGAATAATATATTAAAATTTTGGGCTAAAGATGATACATACA	21	128	73	42	232	12	79	169	91	148	41	134	54	242	69	120	59	159	97	22	23	113	169	240	33	36	29	110	100	86	152	0	50	184	122	196	105	102	28	112	21	145	31	62	46	192	86
Chr01_008687615|AltMatch_0003	Chr01_008687615	GGTGTGGTTGGATCAGACTGCATTTACTACATGGTTATGTGTATAATATATTAAAATTTTGGGCTAAAGATGATACATACA	0	0	0	0	0	0	0	0	0	0	0	0	0	0	0	0	0	0	0	0	0	0	0	0	0	0	0	0	0	0	40	0	0	0	0	0	0	0	0	0	0	1	0	0	0	0	0
Chr01_008716190|Ref_0001	Chr01_008716190	CTGGCCCTTGGTCCGCATTTTCTCATCATTGGTCCATGGTTTGTACCATCCGTCGCACAAATTTGTGCCAAGACTGCCCAC	0	0	0	0	0	0	0	0	0	0	0	0	0	0	0	0	0	0	0	0	0	0	0	0	0	0	0	0	0	0	0	0	0	0	0	0	0	0	0	0	0	0	0	0	0	0	0
Chr01_008716190|Alt_0002	Chr01_008716190	CTGGCCCTTGGTCCGCATTTTCTCATCATTGGTCCATGGTTCGTACCATCCGTCGCACAAATTTGTGCCAAGACTGCCCAC	0	0	0	0	0	0	0	0	0	0	0	0	0	2	0	0	0	0	0	0	0	0	0	0	0	0	0	0	0	0	0	0	0	0	0	0	0	0	0	0	0	0	0	1	0	0	0
Chr01_008716190|RefMatch_0001	Chr01_008716190	CTGGCCCTTGGTCCGCATTTTCTCATCATTGGTCCATGGTTTACACCATCCGTCGCACAAATTTGTGCCAAGACTGCCCAC	40	0	1	0	49	0	64	0	63	0	35	55	34	0	68	0	0	44	0	0	0	1	0	0	0	0	0	0	75	28	0	0	46	0	91	0	68	0	39	0	80	0	2	0	64	0	74
Chr01_008716190|RefMatch_0002	Chr01_008716190	CTGGCCCTTGGTCCGCATTTTCTCATCATTTGTCCATGGTTTGCACCATCCGTCGCACAAATTTGTGCCAAGACTGCCCAC	7	17	24	19	21	1	10	69	25	53	16	15	9	51	0	0	45	41	15	18	0	18	16	4	14	11	7	42	31	23	31	0	21	66	22	17	31	25	0	17	1	30	4	0	26	8	35
Chr01_008716190|RefMatch_0003	Chr01_008716190	CTGGCCCTTGGTCCGCATTTTCTCATCATTTGTCCATGGTTTGCACCATCCGTCGCACAAATTTGTGCCAAGACTGCCCAT	27	144	69	62	82	12	49	312	61	256	61	92	73	129	0	0	185	180	50	55	0	107	71	48	48	31	29	147	103	99	171	0	80	156	82	57	165	122	0	88	0	125	37	1	104	87	120
Chr01_008716190|RefMatch_0004	Chr01_008716190	CTGGCCCTTGGTCCGCATTTTCTCATCATTTGTCCATGGTTTGCACCATCCGTCGCACACATTTGTGCCAAGACTGCCCAC	13	25	42	61	117	4	40	79	59	53	1	34	14	97	60	73	20	18	43	5	29	6	85	24	29	27	8	17	26	13	46	0	42	61	68	54	4	34	35	72	26	65	17	66	0	16	7
Chr01_008716190|RefMatch_0005	Chr01_008716190	CTGGCCCTTGGTCCGCATTTTCTCATCATTTGTCCATGGTTTGCACCATCCGTCGCACACATTTGTGCCAAGACTGCCCAT	66	177	119	397	448	12	188	281	214	217	0	192	64	462	189	284	62	61	214	20	88	48	280	137	132	89	17	81	86	40	200	0	166	192	248	295	37	147	177	248	127	270	79	291	0	145	64
Chr01_008774728|Ref_0001	Chr01_008774728	CCATCCTCTCTTTGAGTCTCTTGAGTACTGTACCCATCAATATCTTTTGTTTTTGGATACATTAACTATCATATCATGTTA	60	305	65	20	146	31	96	179	108	151	234	126	65	178	208	186	99	46	83	48	216	76	166	79	125	50	33	127	193	50	121	0	1	151	78	56	57	241	0	225	259	222	210	176	207	118	164
Chr01_008774728|Alt_0002	Chr01_008774728	CCATCCTCTCTTTGAGTCTCTTGAGTACTGTACCCATCAATATCTATTGTTTTTGGATACATTAACTATCATATCATGTTA	312	153	298	185	304	27	420	290	402	266	99	209	348	281	184	177	415	184	478	43	108	117	361	175	219	103	71	99	185	113	190	0	388	258	424	258	262	110	483	189	235	215	237	159	206	104	318
Chr01_008774728|RefMatch_0001	Chr01_008774728	CCATCCTCTCTTTGAGTCTCTTGAGTACTGTAGCCATCAATATCTTTTGTTTTTGGATACATTAACTATCATATCATGTTA	0	0	0	0	0	0	0	0	0	0	0	0	0	0	0	0	0	0	0	0	0	0	0	0	0	0	0	0	0	0	0	0	0	0	0	0	0	0	0	0	0	0	0	0	0	0	0
Chr01_008817443|Ref_0001	Chr01_008817443	GTCTTGACACACTATCAATCAATTTCCAGTGTTAAAGTTTGTGAATATTAGATGAAACCTAAAATATTTTCTATCATTTTC	11	124	36	4	67	9	25	47	25	50	175	39	15	89	87	82	10	21	17	29	68	22	74	56	41	34	7	64	110	53	64	0	0	55	26	17	25	68	0	74	57	72	43	78	72	60	65
Chr01_008817443|Alt_0002	Chr01_008817443	GTCTTGACACACTATCAATCAATTTCCAGTGTTAATGTTTGTGAATATTAGATGAAACCTAAAATATTTTCTATCATTTTC	37	37	108	41	108	8	111	92	145	86	90	79	86	131	83	70	68	88	99	23	32	34	143	82	57	46	11	56	106	76	107	0	71	101	160	78	72	28	56	74	50	67	31	65	51	38	115
Chr01_009064679|Ref_0001	Chr01_009064679	ATCATCTGAAGCATGGACTGCCGGAAATCGAGGTAGGGGTCGCTGGAGTCCTTCTCGACGGCGACGCCCTCGCCGTCGATC	12	166	19	103	198	15	46	223	59	58	116	78	32	169	93	45	61	120	74	15	54	23	2	0	0	42	10	43	54	55	57	0	42	98	125	139	119	148	14	88	36	397	0	31	84	104	42
Chr01_009064679|Alt_0002	Chr01_009064679	ATCATCTGAAGCATGGACTGCCGGAAATCGAGGTAGGGGTCGCTGGAGTCCTTCTCGACGGCCACGCCCTCGCCGTCGATC	0	0	0	0	0	0	0	2	0	0	0	0	0	0	0	0	0	0	0	0	0	0	0	0	0	0	0	0	0	0	0	0	0	0	0	0	0	0	0	0	0	1	0	0	0	0	0
Chr01_009064679|RefMatch_0001	Chr01_009064679	ATCATCTGAAGCATGGACTGCCGGAAATCGAGATAGGGGTCGCTGGAATCCTTCTCGACGGCGACGCCCTCGCCGTCGATC	0	0	0	0	0	0	0	0	0	0	0	0	0	0	0	0	0	0	0	0	0	0	0	0	0	0	0	0	0	0	0	0	0	0	0	0	0	0	0	0	0	0	0	0	0	0	0
Chr01_009064679|RefMatch_0002	Chr01_009064679	ATCATCTGAAGCATGGACTGCCGGAAATCGAGGTAAGGCTCGTCGGAGTCTTTCTCGACGGCGACGCCCTCGCTGCCGATT	0	0	0	0	0	0	0	0	0	0	0	0	0	0	0	0	0	0	0	10	0	0	0	0	0	11	0	31	0	36	50	0	0	0	0	0	0	0	0	0	0	0	0	0	0	0	0
Chr01_009064679|RefMatch_0003	Chr01_009064679	ATCATCTGAAGCATGGACTGCCGGAAATCGAGGTAAGGGTAGTCGGAGTCTTTCTCGACGGCGACGCTCTCGCCGCCGATT	0	0	0	0	0	0	0	0	0	0	0	0	0	0	0	0	0	0	0	0	0	0	0	0	0	0	0	0	0	0	0	0	0	0	0	0	0	0	0	0	0	0	0	0	0	0	0
Chr01_009064679|RefMatch_0004	Chr01_009064679	ATCATCTGAAGCATGGACTGCCGGAAATCGAGGTAAGGGTCATCGGAGTCTTTCTCGACGGCGACGCTCTCGCCGCCGATT	0	0	0	0	16	0	0	0	0	0	0	0	0	0	17	0	0	89	19	0	0	2	0	0	0	21	0	1	0	158	49	1	0	0	0	0	35	1	0	0	9	0	0	0	0	0	0
Chr01_009064679|RefMatch_0005	Chr01_009064679	ATCATCTGAAGCATGGACTGCCGGAAATCGAGGTAAGGGTCGTCGGAGTCTTTCTCAACGGCGACGCTCTCGCCGCCGATT	0	1	0	0	0	0	0	0	0	0	118	0	0	0	48	0	0	0	0	0	0	16	0	0	0	0	0	0	0	0	0	0	0	0	0	0	0	0	0	0	22	0	0	0	0	0	0
Chr01_009064679|RefMatch_0006	Chr01_009064679	ATCATCTGAAGCATGGACTGCCGGAAATCGAGGTAAGGGTCGTCGGAGTCTTTCTCGACGACGACGCTCTCGCCGCCGATT	0	12	2	7	0	0	0	1	0	11	0	0	0	2	0	0	0	0	1	0	1	0	2	20	1	2	0	0	20	16	0	0	0	0	0	0	0	23	0	21	0	1	0	0	0	34	0
Chr01_009064679|RefMatch_0007	Chr01_009064679	ATCATCTGAAGCATGGACTGCCGGAAATCGAGGTAAGGGTCGTCGGAGTCTTTCTCGACGGCGACGCTCTCGCCGCCGATT	11	121	48	138	400	23	42	431	37	266	112	250	25	329	143	102	49	279	48	82	15	126	171	129	48	124	14	288	237	322	173	0	0	108	227	121	135	139	32	148	73	346	20	161	58	179	74
Chr01_009064679|RefMatch_0008	Chr01_009064679	ATCATCTGAAGCATGGACTGCCGGAAATCGAGGTAAGGGTCGTCGGAGTCTTTCTCGACGGCGACGCTCTCGCCGTCGATT	0	0	0	0	0	0	0	0	0	0	0	0	0	0	0	0	0	0	0	0	0	0	0	0	0	7	0	1	0	31	0	0	0	0	0	0	0	0	0	0	0	0	0	0	0	0	0
Chr01_009064679|RefMatch_0009	Chr01_009064679	ATCATCTGAAGCATGGACTGCCGGAAATCGAGGTAAGGGTCGTCGGAGTCTTTCTCGACGGCGACGCTCTCTCCGCCGATT	0	0	0	0	0	0	0	0	0	0	0	0	0	0	0	0	0	0	0	23	0	0	0	0	0	30	0	61	2	0	0	0	0	0	0	0	0	0	0	2	0	2	0	0	0	0	0
Chr01_009064679|RefMatch_0010	Chr01_009064679	ATCATCTGAAGCATGGACTGCCGGAAATCGAGGTAAGGGTCGTCGGAGTCTTTCTCGACGGCGACTCTCTCGCCGCCGATT	0	0	0	16	44	5	0	58	0	25	43	18	11	33	0	12	3	38	16	0	34	0	19	31	4	0	2	1	44	95	50	0	6	16	1	39	0	1	3	47	0	2	5	0	29	37	13
Chr01_009064679|RefMatch_0011	Chr01_009064679	ATCATCTGAAGCATGGACTGCCGGAAATCGAGGTAAGGGTCGTCGGAGTCTTTCTCGATGGCGACGCTCTCGCCGCCGATT	45	242	99	155	255	3	31	145	137	135	32	85	46	158	123	184	143	0	103	0	110	0	169	73	69	0	1	2	0	0	62	0	1	312	58	124	49	207	13	196	65	242	36	203	71	105	1
Chr01_009064679|RefMatch_0012	Chr01_009064679	ATCATCTGAAGCATGGACTGCCGGAAATCGAGGTAAGGGTCGTCGGAGTCTTTCTCGATGGCGACGCTCTCGCTGCCGATT	7	28	54	18	67	5	18	110	16	48	53	9	0	66	0	46	16	25	9	0	47	0	39	13	14	15	0	0	0	0	49	0	15	19	30	0	13	31	12	58	0	81	12	37	0	31	0
Chr01_009064679|RefMatch_0013	Chr01_009064679	ATCATCTGAAGCATGGACTGCCGGAAATCGAGGTAAGGGTCGTCTGAGTCTTTCTCGACGGCGACGCTCTCGCCGCCGATT	0	1	0	0	0	0	54	0	0	0	0	0	0	0	0	0	0	0	0	15	0	52	1	0	0	27	11	44	80	0	74	0	30	0	0	0	5	0	0	0	0	0	0	0	0	0	46
Chr01_009064679|RefMatch_0014	Chr01_009064679	ATCATCTGAAGCATGGACTGCCGGAAATCGAGGTAAGGGTCGTTGGAGTCTTTCTCGACGGCGACGCTCTCGCCGCCGATT	17	58	0	37	54	3	0	46	42	64	1	0	10	3	0	0	0	0	18	0	46	1	22	21	11	0	0	1	25	49	48	0	0	27	0	64	0	68	0	26	0	123	7	32	26	29	33
Chr01_009064679|RefMatch_0015	Chr01_009064679	ATCATCTGAAGCATGGACTGCCGGAAATCGAGGTAAGGGTTGTCGGAGTCTTTCTCGACGGCGATGCTCTCGCCGCTGATT	0	0	0	0	0	0	0	0	0	0	0	0	0	0	0	0	0	0	0	0	0	0	0	0	0	0	0	0	0	0	0	0	0	0	86	0	6	0	0	0	0	0	0	0	0	0	0
Chr01_009064679|RefMatch_0016	Chr01_009064679	ATCATCTGAAGCATGGACTGCCGGAAATCGAGGTAGGGGTCGCTGGAATCCTTCTCGACGGCGACCCCCTCGCCGTCGATC	1	25	9	21	45	1	0	39	3	9	0	15	0	38	0	6	0	0	20	0	10	0	21	44	5	0	2	0	28	0	55	0	1	16	1	13	6	33	3	15	0	0	1	8	0	70	4
Chr01_009064679|RefMatch_0017	Chr01_009064679	ATCATCTGAAGCATGGACTGCCGGAAATCGAGGTAGGGGTCGCTGGAATCCTTCTCGACGGCGACGCCCTCGCCGTCGATC	0	0	0	0	0	0	0	0	0	0	0	0	0	0	0	0	0	0	0	0	0	0	0	0	0	0	0	0	0	0	0	0	0	0	0	0	0	1	0	0	0	1	0	0	0	0	0
Chr01_009064679|RefMatch_0018	Chr01_009064679	ATCATCTGAAGCATGGACTGCCGGAAATCGAGGTAGGGGTCGCTGGAATCCTTCTCGACGGCGACTCCCTCGCCGTCGATC	0	0	0	0	0	0	0	0	0	0	0	0	0	0	0	0	0	0	0	0	30	0	0	0	0	0	0	0	0	0	0	0	0	0	0	39	0	0	0	0	0	0	0	0	0	0	0
Chr01_009064679|RefMatch_0019	Chr01_009064679	ATCATCTGAAGCATGGACTGCCGGAAATCGAGGTAGGGGTCGTCGGAGTCTTTCTCGACGGCGACGCTCTCGCCGCCGATT	9	122	48	17	113	4	80	140	42	59	253	74	6	166	144	90	29	37	51	12	45	19	94	104	19	10	7	77	93	253	53	0	52	36	82	139	99	143	53	193	63	173	0	73	33	145	33
Chr01_009064679|RefMatch_0020	Chr01_009064679	ATCATCTGAAGCATGGACTGCCGGAAATCGAGGTAGGGGTCGTCGGAGTCTTTCTCGACGGTGACGCTCTCGCCGCCGATT	0	39	1	0	0	2	0	87	0	0	56	17	1	0	21	0	0	0	0	0	0	1	0	0	0	0	0	0	0	49	0	0	0	0	0	0	1	62	0	29	14	93	0	31	1	35	0
Chr01_009064679|RefMatch_0021	Chr01_009064679	ATCATCTGAAGCATGGACTGCCGGAAATCGAGGTAGGGGTCGTCGTAGTCTTTCTCGACGGCGACGCTCTCGCCGCCGATT	0	0	0	0	0	0	0	0	0	0	0	0	0	0	0	0	0	0	0	8	0	27	0	0	0	14	0	46	0	46	0	0	0	0	0	0	0	0	0	0	0	0	0	0	0	0	0
Chr01_009064679|AltMatch_0001	Chr01_009064679	ATCATCTGAAGCATGGACTGCCGGAAATCGAGGTAAGGGTCGTCGGAGTCTTTCTCGACGGCCACGCTCTCGCCGCCGATT	39	107	21	86	91	11	53	149	71	32	103	46	68	126	97	36	35	143	61	31	116	67	93	59	28	28	16	87	223	89	131	0	84	42	54	94	165	76	29	36	39	76	36	19	78	34	71
Chr01_009064679|AltMatch_0002	Chr01_009064679	ATCATCTGAAGCATGGACTGCCGGAAATCGAGGTAGGGGTCGCTGGAGTCCTTCTCCACGGCCACGCCCTCGCCGTCGATC	54	327	81	163	435	15	138	516	201	369	134	167	130	280	177	312	145	171	0	83	64	153	335	133	93	83	17	329	314	275	241	0	78	199	205	58	209	328	71	283	116	300	145	222	178	133	174
Chr01_009090878|Ref_0001	Chr01_009090878	GGAGGTATCTCTCTCTCTCTCTAATAGCAGGCTTCTACATGGATTGAGTATCTGTCGATGATAATTTGGGTTCTTTGCGTG	44	247	173	143	168	24	99	102	83	155	176	249	68	275	185	175	0	0	390	11	256	55	371	161	145	13	49	44	87	0	75	0	56	236	201	115	66	155	130	158	105	275	51	124	81	129	169
Chr01_009090878|Alt_0002	Chr01_009090878	GGAGGTATCTCTCTCTCTCTCTAATAGCAGGCTTCTACATGGATTGAGTATCTGTCGATGATAATTTGGGTTCTTTGCTTG	1	1	3	0	14	0	0	1	7	5	11	2	0	1	7	1	4	0	0	0	0	0	3	1	0	0	0	0	2	0	2	0	0	3	0	3	0	0	0	0	4	4	2	3	2	2	2
Chr01_009090878|RefMatch_0001	Chr01_009090878	GGAGGTATCTCTCTCTCTCTCTAATAGCAGGCTTCTACATGGATTGAGTATCTGTCGATGATAATTTGCGTTCTTTGCGTG	59	0	95	0	30	0	82	56	83	41	39	32	116	0	53	0	88	66	0	0	0	1	90	24	68	0	6	2	39	40	0	0	52	41	81	0	45	0	53	38	53	0	46	1	70	0	160
Chr01_009287907|Ref_0001	Chr01_009287907	CTCATCCAAGGCTTTCAACTCACTTTGCCTATCATATTTCTCTCCATTCTCATGGTGAAATTGGTTCAACTTTGTTGCTTC	0	0	0	0	0	0	0	0	0	0	0	0	0	2	0	0	0	0	0	0	0	0	0	0	0	0	0	0	0	0	0	0	0	0	0	0	0	0	0	0	0	0	0	0	0	0	0
Chr01_009287907|Alt_0002	Chr01_009287907	CTCATCCAAGGCTTTCAACTCACTTTGCCTATCATATGTCTCTCCATTCTCATGGTGAAATTGGTTCAACTTTGTTGCTTC	172	362	85	76	218	25	319	250	175	151	288	95	195	225	220	245	302	93	279	53	177	32	270	90	157	129	15	121	200	107	208	1	161	158	198	89	56	253	86	240	278	282	335	252	315	96	205
Chr01_009287907|RefMatch_0001	Chr01_009287907	CTCATCCAAGGCTTTCAACTCACTTTGCCTATCATATTTCTCTCCATTCTCATGGTAAAATTGGTTCAAGTTTGTTGCTTC	134	53	231	68	154	19	81	144	179	184	1	75	69	116	75	89	98	101	338	21	97	59	407	180	227	0	39	28	72	92	105	0	69	198	150	129	46	53	276	88	66	51	162	94	0	69	129
Chr01_009287907|AltMatch_0001	Chr01_009287907	CTCATCCAAGGCTTTCAACTCACTTTGCCTATCATATGTCTCTCCATTCTCATGGTGAAATTGGTTCAAGTTTGTTGCTTC	167	64	78	33	58	11	201	84	235	67	210	95	162	86	166	1	411	68	133	34	72	70	0	0	0	35	6	81	84	38	80	0	158	64	109	46	126	72	94	0	190	66	1	0	213	51	90
Chr01_009406440|Ref_0001	Chr01_009406440	GGCTTGTTTGCTTTCCCGTTTGGAATATAATCCTCTATTCCCAAACCCACCTCGCCTCCGCTTTGTATTTCCCTTTGTGTC	29	0	0	21	62	0	86	69	46	0	29	0	100	51	37	35	56	77	40	15	3	32	2	1	7	36	5	57	48	54	56	0	108	3	92	21	52	3	34	54	58	57	38	28	36	0	37
Chr01_009406440|Alt_0002	Chr01_009406440	GGCTTGTTTGCTTTCCCGTTTGGAATATAATCCTCTATTCCCAAACCCACCTCGCCTCCGCTTTGTATTTCCGTTTGTGTC	0	0	0	0	0	0	0	0	0	0	0	0	0	0	0	0	0	0	0	0	0	0	0	0	0	0	0	0	0	0	0	0	0	0	0	0	0	0	0	0	0	0	0	0	0	0	0
Chr01_009406440|RefMatch_0001	Chr01_009406440	GGCTTGTTTGCTTTCCCGTTTGGAATATAATCTTCTATTCCCAAACCCACCTCGCCTCCGCTTTGTATTTCCCTTTGTGTC	0	0	8	0	3	0	0	1	0	0	0	0	3	0	0	0	8	2	0	0	0	0	6	1	6	0	0	0	0	1	0	0	0	0	0	0	1	0	0	1	0	0	5	0	0	0	3
Chr01_009406440|RefMatch_0002	Chr01_009406440	GGCTTGTTTGCTTTCCCGTTTGGAATATAATCTTCTATTCCCAAACCCACCTCGCCTTGGCTTTGTATTTCCCTTTGTGTC	12	0	0	0	48	2	27	0	35	0	47	0	33	0	63	0	0	20	0	0	28	0	0	0	0	0	4	0	0	0	81	0	0	0	38	18	4	0	25	1	76	0	0	0	0	0	0
Chr01_009406440|AltMatch_0001	Chr01_009406440	GGCTTGTTTGCTTTCCCGTTTGGAATATAATCCTCTATTCCCAAACCCACCTCGCCTCCGCTTTGTATTTCCGTTTCTGTC	1	3	4	0	4	1	0	2	1	1	0	1	0	0	0	3	8	0	0	13	2	13	2	0	1	10	0	57	4	0	2	0	0	3	0	1	0	6	0	1	5	0	5	3	1	1	2
Chr01_009406440|AltMatch_0002	Chr01_009406440	GGCTTGTTTGCTTTCCCGTTTGGAATGTAATCCTCTATTCCCAAACCCACCTCGCCTCCGCTTTGTATTTCCGTTTCGGTC	0	0	0	0	0	0	0	0	0	0	0	0	0	0	0	0	0	0	0	0	0	0	0	0	0	0	0	0	0	0	0	0	0	0	0	0	0	0	0	0	0	0	0	0	0	0	0
Chr01_009406440|AltMatch_0003	Chr01_009406440	GGCTTGTTTGCTTTCCCGTTTGGAATGTAATCCTCTATTCCCAAACCCACCTCGCCTCCGCTTTGTATTTCCGTTTCTGTC	17	97	23	0	114	1	1	88	50	65	55	18	1	55	30	86	34	0	0	0	0	0	54	21	31	0	0	0	87	0	76	0	0	34	4	0	2	56	0	39	44	39	33	57	38	21	41
Chr01_009491333|Ref_0001	Chr01_009491333	GGCTACCGCATCAGGTTTTCTTTCTTGTCTTTGTCGTTCTTTTGTATATATGCGCATTCCTTATCACCTTATCAATTTGGT	28	85	57	0	95	9	0	142	41	118	96	20	89	61	57	51	108	36	0	19	20	31	81	27	42	16	19	58	98	43	43	0	46	68	35	1	48	72	0	76	77	36	110	60	69	17	107
Chr01_009491333|Alt_0002	Chr01_009491333	GGCTACCGCATCAGGTTTTCTTTCTCGTCTTTGTCGTTCTTTTGTATATATGCGCATTCCTTATCACCTTATCAATTTGGT	0	0	0	0	0	0	0	0	0	0	0	0	0	0	0	0	0	0	0	0	0	0	0	0	0	0	0	0	0	0	0	0	0	0	0	0	0	0	0	0	0	0	0	0	0	0	0
Chr01_009491333|RefMatch_0001	Chr01_009491333	GGCTACCGCATCAGGTTTTCTTTCTTGTCTTTGTCGTTCTTTTGTGTATATGCGCATTCCTTATCACCTTATCAATTTGGT	37	0	0	0	25	0	43	0	41	0	25	29	33	0	30	0	0	19	0	0	0	0	0	0	0	0	0	0	37	28	5	0	43	0	40	0	69	0	43	0	50	0	0	0	34	0	46
Chr01_009491333|AltMatch_0001	Chr01_009491333	GGCTACCGCATCAGGTTTTCTTTCTCGTCTTTGTCGATCTTTTGTATATATGCGTATTCCTTATCACCTTATCAATTTGGT	54	20	38	19	30	6	46	16	48	22	0	17	0	36	12	17	84	6	62	0	12	4	33	24	24	0	4	0	8	0	39	0	38	35	18	28	7	20	84	9	27	12	15	15	13	14	14
Chr01_009491333|AltMatch_0002	Chr01_009491333	GGCTACCGCATCAGGTTTTCTTTCTCGTCTTTGTCTTTCTTTTGTATATATGCGTATTCCTTATCACCTTATCAATTTGGT	0	25	0	7	4	3	15	0	0	0	7	4	1	14	7	8	0	0	23	2	13	3	20	3	18	15	2	21	12	6	1	0	0	6	1	0	4	10	0	17	19	17	14	6	31	16	25
Chr01_009491333|AltMatch_0003	Chr01_009491333	GGCTACCGCATCAGGTTTTCTTTCTCGTCTTTTTCGTTCTTTTGTATATATGCGTGTTCCTTATCACCTTATCGATTTGGT	35	89	31	10	21	0	63	78	33	34	6	22	2	34	20	10	0	0	45	17	30	15	65	39	59	29	3	27	21	13	36	0	50	38	25	28	14	53	29	17	31	2	64	20	27	15	24
Chr01_009491333|AltMatch_0004	Chr01_009491333	GGCTACCGCATCAGGTTTTCTTTCTCTCCTTTTTCCTTCTTTTGTATATATGCGTGTTCCTTATCACCTTATCAATTTGGT	33	11	28	13	23	1	17	9	31	32	14	25	13	44	6	41	53	32	8	5	12	1	47	15	24	7	0	19	22	28	23	0	20	28	10	5	30	12	16	54	16	38	38	14	47	30	26
Chr01_009669309|Ref_0001	Chr01_009669309	CGCATGTCTTTCCCTTGTGTGACTAGCGTTGATTTTCTGTGGTTGTTGATTTTTTTTATTCATTTATTATTTAATATGAGT	59	277	244	47	204	27	48	174	133	133	492	277	189	320	399	168	268	135	235	81	166	111	411	309	176	67	29	175	413	100	242	0	31	233	195	329	146	206	87	221	281	112	122	182	191	243	122
Chr01_009669309|Alt_0002	Chr01_009669309	CGCATGTCTTTCCCTTGTGTGACTAGCGTTGATTTTCTGTGGTTGTTGATTTTTTTTATTCATTTATTATTTAATATTAGT	5	23	2	2	40	6	15	17	18	13	65	17	19	30	22	12	22	60	15	22	5	0	40	27	12	62	5	60	24	8	19	0	0	20	16	24	17	21	2	22	8	11	8	14	20	12	5
Chr01_009669309|RefMatch_0001	Chr01_009669309	CGCATGTCTTTCCCTTGTGTGACTAGCGTTGATTTTATGTGGTTGTTGATTTTTTTTATTCATTTATTATTTAATATGAGT	0	0	0	0	0	0	0	0	0	0	0	0	0	0	0	0	0	0	0	0	0	0	0	0	0	0	0	0	0	0	51	0	0	0	0	1	0	0	0	0	0	0	0	0	1	0	0
Chr01_009669309|RefMatch_0002	Chr01_009669309	CGCATGTCTTTCCCTTGTGTGACTAGCGTTGATTTTCTGTGGTTGTTGATTATTTTTATTCATTTATTATTTAATATGAGT	0	27	33	0	0	0	0	18	0	0	57	0	0	0	0	25	40	50	48	10	20	10	47	24	22	18	0	27	35	22	5	0	0	0	0	0	0	12	0	15	0	0	20	10	0	0	0
Chr01_009669309|AltMatch_0001	Chr01_009669309	CGCATGTCTTTCCCTTGTGTGACTAGCGTTGATTTTCTGTGGTTGTTGATTTTTTTTTATTCATTTATTATTTAATATGAG	1	40	0	0	0	1	0	24	2	27	0	0	0	28	1	26	1	1	0	0	0	0	49	32	17	2	2	0	0	0	0	0	0	1	36	15	8	12	0	20	1	0	1	13	29	13	0
Chr01_009803029|Ref_0001	Chr01_009803029	CGCCGATAGTCTCTTCGTTAGCGTTTTTTTATATAATTTTTGTTGATTTTCTCTATATTTTGTTGAATGTTTTTTGCTATT	23	67	89	11	38	2	13	80	47	88	37	39	28	115	32	31	50	62	60	0	33	26	119	131	23	0	20	0	39	50	104	0	26	99	1	58	43	52	19	59	10	27	23	32	16	81	47
Chr01_009803029|Alt_0002	Chr01_009803029	CGCCGATAGTCTCTTCGTTAGCGTTTTTTGATATAATTTTTGTTGATTTTCTCTATATTTTGTTGAATGTTTTTTGCTATT	71	204	39	24	198	22	143	127	140	120	269	162	110	119	198	170	63	144	67	87	64	152	96	59	29	121	36	192	184	116	130	0	120	121	275	127	139	150	71	133	129	164	88	150	145	123	143
Chr01_009934601|Ref_0001	Chr01_009934601	CGAGGTCTAATCCCCGCCGATTTACGGGTCCTATTGTTTTTTTAATTGTGAGTGTCTGGTTAATGCTTTGCTTATTCTGTT	14	0	0	0	12	0	20	0	27	0	35	14	20	0	21	0	0	18	0	0	0	0	0	0	0	0	0	0	21	8	0	0	16	0	36	0	23	0	19	0	22	0	0	0	24	0	17
Chr01_009934601|Alt_0002	Chr01_009934601	CGAGGTCTAATCCCCGCCGATTTATGGGTCCTATTGTTTTTTTAATTGTGAGTGTCTGGTTAATGCTTTGCTTATTCTGTT	0	0	0	0	0	0	0	0	0	0	0	0	0	0	0	0	0	0	0	0	0	0	0	0	0	0	0	0	0	0	0	0	0	0	0	0	0	0	0	0	0	0	0	0	0	0	0
Chr01_010117845|Ref_0001	Chr01_010117845	CCCTTCAAAGCCTCTGAATACTGGGCAGCCTTACTATGCTTCTGCTCCAAACATAGCTCCAACCTCGTGTATTCCTGGCCC	0	1	0	0	1	0	0	0	0	1	56	0	81	0	132	0	0	0	0	0	105	0	3	0	0	0	34	0	1	0	0	0	0	0	0	0	0	0	0	0	101	0	0	0	0	0	0
Chr01_010117845|Alt_0002	Chr01_010117845	CCCTTCAAAGCCTCTGAATACTGGGCAGCCTTACTATGCTTCTGCTCCAAACATAGCTCCTACCTCGTGTATTCCTGGCCC	0	0	0	0	0	0	0	0	0	0	0	0	0	0	0	0	0	0	0	0	0	0	0	0	0	0	0	0	0	0	0	0	0	0	0	0	0	0	0	0	0	0	0	0	0	0	0
Chr01_010117845|RefMatch_0001	Chr01_010117845	CCCTTCAAAGCCTCTGAATACTGGGCAGCCATACTATGCTTCTGCTCCAAACATAGCTCCAACCTCACGTGTTCCTGGCCC	88	0	3	0	168	15	0	2	125	2	0	0	2	0	170	0	2	0	0	0	0	0	5	0	1	0	0	0	0	3	0	0	0	2	0	143	0	1	0	3	114	0	0	0	1	0	2
Chr01_010117845|RefMatch_0002	Chr01_010117845	CCCTTCAAAGCCTCTGAATACTGGGCAGCCATACTATGCTTCTGCTCCAAACATAGCTCCAACCTCGCGTGTTCCTGGCCC	65	416	283	372	348	29	130	218	150	308	86	356	3	502	156	284	0	100	598	71	341	135	631	302	290	72	54	164	144	1	101	0	88	489	483	223	152	343	236	349	118	530	90	306	130	275	254
Chr01_010117845|RefMatch_0003	Chr01_010117845	CCCTTCAAAGCCTCTGAATACTGGGCAGCCTTACTATGCTTCTGCTCCAAACATAGCTCCAACCTCACGTGTTCCTGGCCC	2	3	120	0	36	0	0	247	3	157	0	0	71	0	1	0	166	110	0	0	0	1	207	98	80	0	12	3	0	144	0	0	1	154	0	0	88	0	0	167	1	0	80	0	0	0	151
Chr01_010117845|RefMatch_0004	Chr01_010117845	CCCTTCAAAGCCTCTGAATACTGGGCAGCCTTACTATGCTTCTGCTCCAAACATAGCTCCAACCTCGCGTATTCCTGGCCC	54	444	86	0	271	31	0	404	112	285	176	126	2	209	132	235	104	0	0	0	0	0	176	102	75	0	0	0	237	0	129	0	0	119	0	1	5	298	0	148	88	171	167	254	95	73	124
Chr01_010117845|RefMatch_0005	Chr01_010117845	CCCTTCAAAGCCTCTGAATACTGGGCAGCCTTACTATGCTTCTGCTCCAAACATAGCTCCAACCTCGCGTGTTCCTGGCCC	80	4	0	0	108	0	110	7	105	6	69	140	81	0	152	2	0	106	0	0	1	1	5	1	1	0	0	0	151	64	10	0	72	5	144	0	165	1	64	0	124	4	2	3	112	1	126
Chr01_010117845|AltMatch_0001	Chr01_010117845	CCCTTCAAAGCCTCTGAATACTGGGCAGCCATACTATGCTTCTGCTCCAAACATAGCTCCTACCTCGCGTGTTCCTGGCCC	142	451	84	347	281	21	532	473	244	160	74	135	256	651	137	277	459	282	295	169	225	325	192	113	76	266	53	409	300	223	474	0	335	159	309	345	233	272	154	343	94	388	150	276	345	167	124
Chr01_010224220|Ref_0001	Chr01_010224220	CAACGATGCTTTTAAATGGAATTGAATGTGTATATATAATGTTATATTCGGATTAGTTGAGTGTTTAATTCATGCTTGTGT	0	0	0	0	0	0	0	0	1	0	63	0	45	0	61	0	0	0	0	0	44	0	0	0	0	0	8	0	0	0	0	0	0	0	0	0	0	0	0	0	39	0	0	0	0	0	0
Chr01_010224220|Alt_0002	Chr01_010224220	CAACGATGCTTTTAAATGGAATTGAATGTATATATATAATGTTATATTCGGATTAGTTGAGTGTTTAATTCATGCTTGTGT	0	0	0	0	0	0	0	0	0	0	0	0	0	0	0	0	0	0	0	0	0	0	0	0	0	0	0	0	0	0	0	0	0	0	0	0	0	0	0	0	0	0	0	0	0	0	0
Chr01_010224220|AltMatch_0001	Chr01_010224220	CAACGATGCTTTTAAATGGAATTGAATGTATATATATAATGTTATATTGGGATTACTTGAGTGTTTAATTCATGCTTGTGT	0	0	0	0	0	0	0	0	0	0	0	0	0	0	0	0	0	0	0	0	0	0	0	0	0	0	0	0	0	0	0	0	0	0	0	0	0	0	0	0	0	0	0	0	0	0	0
Chr01_010229077|Ref_0001	Chr01_010229077	TGAGTGTTGGGGGCCTGTCTTAGCCATTCATTTTAACATTCCCCTAGATTATGTAATGGGGTCTTTGTATAAAAACAAAAA	80	251	173	85	258	21	193	235	161	188	91	180	157	316	205	179	205	201	248	63	116	158	268	229	127	102	50	167	118	104	291	0	154	220	186	219	160	177	129	241	137	266	106	153	138	275	164
Chr01_010229077|Alt_0002	Chr01_010229077	TGAGTGTTGGGGGCCTGTCTTAGTCATTCATTTTAACATTCCCCTAGATTATGTAATGGGGTCTTTGTATAAAAACAAAAA	0	0	0	0	1	0	0	0	0	0	1	0	0	0	0	0	0	1	0	1	0	0	0	1	0	0	0	1	0	0	1	0	0	0	1	0	1	0	0	0	0	0	0	0	0	0	1
Chr01_010321851|Ref_0001	Chr01_010321851	GATGGAATTAAGATGATGACATTTCTAGTCTTTCCTGTTGATTAAATGCTTTCTGCTGGACATTGATTTCATTTTGTTTTT	43	0	0	41	90	0	121	84	79	0	108	0	117	100	62	58	56	136	52	12	0	45	0	0	0	81	17	49	72	49	105	0	124	0	160	55	54	0	42	60	49	86	40	62	58	0	46
Chr01_010321851|Alt_0002	Chr01_010321851	GATGGAATTAAGATGATGACATTTCTAGTCTTTCCTGTTGATTAAATGCTTTCTGGTGGACATTGATTTCATTTTGTTTTT	79	169	29	20	128	14	221	60	167	54	316	132	80	57	237	0	79	54	92	49	117	108	0	0	0	27	11	172	85	80	237	0	78	125	59	90	176	137	58	83	200	235	0	0	150	107	115
Chr01_010321851|RefMatch_0001	Chr01_010321851	GATGGAATTAAGATGATGACATTTCTAGTCTTTCCTGTTGATTAAATGCTTTCTGCTGGAAATTGATTTCATTTTGTTTTT	0	86	0	41	54	0	0	1	0	51	0	48	0	69	0	113	0	0	0	30	34	64	80	52	29	42	19	87	68	36	9	0	0	43	59	45	7	41	0	62	0	63	26	82	32	42	0
Chr01_010321851|AltMatch_0001	Chr01_010321851	GATGGAATTAAGATGATGACATTTCTAGTCTTTCCTGTTGATTAAATACTTTCTGGTGGACATTGGTTTCTTTTTGTTTTT	53	271	232	59	197	25	1	368	141	300	208	103	32	283	65	193	77	113	207	0	127	4	500	292	175	0	18	0	196	86	174	0	45	167	145	117	77	170	85	216	38	66	115	162	44	182	155
Chr01_010557757|Ref_0001	Chr01_010557757	GGCTTTTCAACAATAGTTGCAGAAAATAAAAGATATTGGCCTAAGCTTAAAGCGTGATGTGTGCTGTTTCTTCTCTTTTTT	25	208	52	4	78	20	39	98	54	80	229	57	30	114	137	107	41	22	55	18	140	49	122	49	61	57	18	103	153	57	81	0	0	132	61	26	30	127	0	131	118	112	94	105	149	68	81
Chr01_010557757|Alt_0002	Chr01_010557757	GGCTTTTCAACAATAGTTGCAGAAAATAAAAGATATTGGCCTAAGCTTAAAGCGTGATGTGTGCTGTTTGTTCTCTTTTTT	0	0	0	0	0	0	0	0	0	0	0	0	0	0	0	0	0	0	0	0	0	0	0	0	0	0	0	0	0	0	0	0	0	0	0	0	0	0	0	0	0	0	0	0	0	0	0
Chr01_010557757|AltMatch_0001	Chr01_010557757	GGCTTTTCAACAATAGTTGCAGAAAATAAAAGATACTGGCCTAAGCTTAAAGAGTGATGTGTGCTGTTTGTTCTCCTTTTT	143	66	205	50	161	10	247	130	246	103	59	93	159	136	139	79	232	104	318	30	66	67	315	79	131	63	30	66	133	66	117	0	212	176	319	97	52	42	168	84	117	53	104	96	144	46	200
Chr01_010558759|Ref_0001	Chr01_010558759	CAAAGCTCCAGAGACAGTGCATTATATATCTTGGACCTGTAAGTCATAGTGTTGTTTTAGTAGTTCTATTGCATTCGAAAA	25	164	30	23	105	14	37	80	35	70	158	37	44	108	110	90	48	0	55	27	169	53	126	52	78	30	13	97	133	52	90	0	0	100	1	34	31	119	0	100	85	119	104	121	135	86	96
Chr01_010558759|Alt_0002	Chr01_010558759	CAAAGCTCCAGAGACAGTGCATTATATATCTTGGACCTGTAAGTCATAGTGTTGTTTTAGTAGTTCTATTGCATTCCAAAA	0	0	0	0	0	0	0	0	0	0	0	0	0	0	0	0	0	0	0	0	0	0	0	0	0	0	0	0	0	0	0	0	0	0	0	0	0	0	0	0	0	0	0	0	0	0	0
Chr01_010558759|RefMatch_0001	Chr01_010558759	CAAAGCTCCAGAGACAGTGCATTATATATCTTGGACCTGTAAGCCATAGTGTTGTTTTAGTAGTTCTATTGCATTCGAAAA	0	0	0	0	0	0	0	0	0	1	0	0	0	0	1	0	0	25	0	1	0	0	0	0	0	0	0	0	0	0	0	0	0	0	53	0	4	0	0	0	1	0	0	0	0	0	0
Chr01_010700686|Ref_0001	Chr01_010700686	TAAATCCGTCGCTAGATTTAGCGGCGGATACAAATTTCGTCGCTAATGTCAATTAAAATGTTTCCCCGCTATGTTTTGTAG	0	0	0	0	0	0	0	0	0	0	0	0	0	0	0	0	0	0	0	0	0	0	0	0	0	0	0	0	0	0	0	0	0	0	0	0	0	0	0	0	0	0	0	0	0	0	0
Chr01_010700686|Alt_0002	Chr01_010700686	TAAATCCGTCGCTAGATTTAGCGGCGGATACAAATTTCGTCGCTAATGTCAATTAAAATGTTTCCCCGCTATGTTCTGTAG	0	0	0	0	0	0	0	0	0	0	0	0	0	0	0	0	0	0	0	0	0	0	0	0	0	0	0	0	0	0	0	0	0	0	0	0	0	0	0	0	0	0	0	0	0	0	0
Chr01_010700686|AltMatch_0001	Chr01_010700686	TAAATCCGTCGCTAGATTTAGCGGCGGATACAAATTCCGTCGCTAATGTCAATTAAAATGTTTCCCCGCTATGTTCTGTAG	28	5	54	8	42	1	54	16	64	4	47	12	38	23	10	6	44	14	78	3	22	5	55	18	28	11	2	25	46	24	16	0	47	14	82	8	52	7	31	6	36	18	29	5	28	15	48
Chr01_010857014|Ref_0001	Chr01_010857014	CCGTCCTCATCAAGTGTACATGCTTGCCGTCCTCAAGTCGCTGCCGGCGAGGGTGTGGCATGCTTCCTTCTCCGGATCTTT	211	624	80	154	324	45	233	383	251	231	252	242	234	305	414	294	157	161	178	74	520	108	350	160	244	95	38	256	390	181	105	0	100	224	212	101	257	667	123	313	452	423	312	302	504	277	380
Chr01_010857014|Alt_0002	Chr01_010857014	CCGTCCTCATCAAGTGTACATGCTTGCCGTCCTCAAGTCGCTGTCGGCGAGGGTGTGGCATGCTTCCTTCTCCGGATCTTT	554	294	576	834	641	54	621	850	563	607	53	259	481	742	135	288	975	225	1075	92	326	178	761	346	570	191	111	280	243	169	262	2	569	507	596	408	290	374	670	360	276	481	401	349	281	338	425
Chr01_011056654|Ref_0001	Chr01_011056654	CACACCCAGAAACAAGGCAACAGATTCGAAAAGTGTTGTCTTGGAGCTTCGCAACCAAGTATTTAGACCCACAATCGGAGC	124	80	150	207	337	9	278	125	219	119	54	150	135	274	139	154	66	90	401	16	154	47	298	171	124	58	20	48	165	101	106	0	171	89	434	211	150	71	154	110	149	154	55	141	61	109	155
Chr01_011056654|Alt_0002	Chr01_011056654	CACACCCAGAAACAAGGCAACAGATTCGAAAAGTGTTGTCTTGGAGCTTCGCAACCAAGTATTTGGACCCACAATCGGAGC	0	0	0	0	0	0	0	0	0	0	0	0	0	0	0	0	0	0	0	0	0	0	1	0	0	0	0	0	2	0	0	0	0	0	0	0	1	0	0	0	0	2	0	0	0	0	0
Chr01_011056654|RefMatch_0001	Chr01_011056654	CACACCCAGAAACAAGGCAACAGATTCGAAAAGTGTTGTCTTGGAGCTTCGCAACAAAGTATTTAGACCCACAATCGGAGC	0	0	0	0	20	0	0	0	0	0	56	0	44	0	0	0	0	74	0	16	0	56	0	0	0	0	10	54	70	47	4	0	43	0	85	0	57	0	0	0	0	0	0	0	60	0	54
Chr01_011056654|RefMatch_0002	Chr01_011056654	CACACCCAGAAACAAGGCAACAGATTCGAAAAGTGTTGTCTTGGAGCTTCGCAACCAAGTATTTAGACCACAATCGGAGCA	49	89	138	49	55	8	72	189	76	115	0	51	47	106	0	0	268	43	100	33	0	90	119	46	63	23	8	110	0	118	58	0	41	105	1	53	120	65	0	59	0	88	48	0	78	49	73
Chr01_011056654|RefMatch_0003	Chr01_011056654	CACACCCAGAAACAAGGCAACAGATTCGAAAAGTGTTGTCTTGGAGCTTCGCAACCAAGTATTTAGACCCACAACCGGAGC	0	0	0	0	2	0	0	0	0	0	51	0	46	0	28	0	0	0	0	0	76	0	0	0	0	0	8	0	0	0	0	0	0	0	0	0	0	0	0	0	54	0	0	0	0	0	0
Chr01_011056654|RefMatch_0004	Chr01_011056654	CACACCCAGAAACAAGGCAACAGATTCGAAAAGTGTTGTCTTGGAGCTTCGCAACCAAGTATTTAGACCCACAATCAGAGC	46	132	49	0	134	9	2	113	62	77	103	33	4	74	44	76	48	0	0	0	69	0	86	45	45	0	0	0	116	0	55	0	2	37	1	33	0	94	0	55	41	72	62	91	52	38	69
Chr01_011056654|AltMatch_0001	Chr01_011056654	CACACCCAGAAACAAGGCAACAGATTCAAAAAGTGCTGTTTTGGAGCTTCGCAACCACGTATTTGGACCACAATCGGAGCA	0	0	0	0	0	0	0	0	0	0	0	0	0	0	0	0	0	0	0	0	0	0	0	0	0	0	0	0	0	0	0	0	0	0	0	0	0	0	0	0	0	0	0	0	0	0	0
Chr01_011056654|AltMatch_0002	Chr01_011056654	CACACCCAGAAACAAGGCAACAGATTCGAAAAATGCTGCCTTGGAGCTTCGCAACTACGTATTTGGACCCACAATCGGAGC	0	0	0	0	0	0	0	0	0	0	0	0	0	0	0	0	1	0	0	0	0	0	0	0	0	0	0	0	0	0	20	0	0	0	0	0	0	0	0	0	0	0	0	0	0	0	0
Chr01_011056654|AltMatch_0003	Chr01_011056654	CACACCCAGAAACAAGGCAACAGATTCGAAAAATGCTGTCTTGGAGCTTCGCAACTACGTATTTGGACCCACAATCGGAGC	33	107	34	25	87	0	0	33	65	33	0	27	48	49	5	39	47	27	0	5	57	24	0	0	0	13	2	19	0	59	56	0	35	38	82	43	5	35	0	37	4	0	0	40	71	37	102
Chr01_011056654|AltMatch_0004	Chr01_011056654	CACACCCAGAAACAAGGCAACAGATTCGAAAAGTGCTGTCTTGGAGCTTCGCAGCCACGTATTTGGACGCACAATCGGAAC	33	0	53	0	30	0	79	0	70	0	51	0	172	0	141	0	0	37	0	0	0	0	1	0	0	0	0	1	64	0	72	0	35	1	183	0	51	1	70	0	85	0	39	0	1	0	79
Chr01_011056654|AltMatch_0005	Chr01_011056654	CACACCCAGAAACAAGGCAACAGATTCGAAAAGTGCTGTCTTGGAGCTTCGCAGCCACGTATTTGGACGCACAATCGGAGC	98	269	213	92	191	15	352	153	178	147	63	201	1	281	30	89	207	172	261	81	241	135	283	80	124	153	35	223	69	172	65	0	166	386	202	146	69	130	54	146	13	164	65	110	138	30	210
Chr01_011056654|AltMatch_0006	Chr01_011056654	CACACCCAGAAACAAGGCAACAGATTCGAAAAGTGCTGTCTTGGAGCTTTGCAACCACGTATTTGGACCCACAATCGGAGC	0	38	19	15	0	0	0	29	0	0	21	0	0	48	0	0	0	0	0	0	0	0	66	19	20	0	0	0	0	0	0	0	0	0	60	0	5	24	7	42	0	1	10	0	0	11	38
Chr01_011056654|AltMatch_0007	Chr01_011056654	CACACCCAGAAACAAGGCAACAGATTCGAAAAGTGCTGTCTTTGAGCTTCGCAGCCACGTATTTGGACGCACAATCGGAGC	0	84	0	118	87	15	0	164	0	143	119	111	54	84	71	140	75	0	255	1	0	29	105	37	53	0	11	0	66	0	108	0	47	0	105	39	19	62	0	63	48	108	29	76	164	84	79
Chr01_011161656|Ref_0001	Chr01_011161656	CATAAATCTACCAATGCGATTACGGTATTTCATTAGATGTTGCCTTGCCTTTTGGAGTCACTACTTGGTGAAGTCATGAAC	0	0	0	0	1	0	0	0	2	0	2	0	1	0	0	0	1	1	0	1	0	0	1	0	1	0	0	0	0	0	0	0	1	1	1	1	0	1	0	0	0	0	0	0	2	0	0
Chr01_011161656|Alt_0002	Chr01_011161656	CATAAATCTACCAATGCGATTACGGTATTTCATTAGATGTTGCCTTGCCTTTTGGATTCACTACTTGGTGAAGTCATGAAC	0	0	0	0	0	0	0	0	0	0	0	0	0	0	0	0	0	0	0	0	0	0	0	0	0	0	0	0	0	0	0	0	0	0	0	0	0	0	0	0	0	0	0	0	0	0	0
Chr01_011161656|RefMatch_0001	Chr01_011161656	CATAAATCTACCAATGCGATTACGGTATTTCATTAGATGTTGCCTTCCCTTTTGGAGTCACTACTCGGTGAAGTCATGAAC	0	0	0	0	0	0	0	0	0	0	0	0	0	0	0	0	0	0	0	0	0	0	0	0	0	0	0	0	0	0	0	0	0	0	0	0	1	0	0	0	0	0	0	0	0	0	0
Chr01_011161656|RefMatch_0002	Chr01_011161656	CATAAATCTACCAATGCGATTACGGTATTTCATTAGATGTTGCCTTGCCTTTTGGAGTCACTACTCGGTGAAGTCATGAAC	336	637	488	436	305	27	514	459	419	491	375	418	503	477	379	268	672	290	1032	52	742	231	876	341	474	66	142	125	355	227	159	0	349	664	565	235	349	374	425	461	362	399	371	356	860	263	727
Chr01_011310671|Ref_0001	Chr01_011310671	CACCGCCTTGTGCATAATTAGGGGTAATATTGACTCAATTAAGAAATTAATTTGATCAATCCTGCCTATCTTAGGGTCCAA	0	0	0	0	0	0	0	0	0	0	6	0	29	0	18	0	0	14	0	1	13	10	0	0	0	6	4	21	1	0	14	0	0	0	0	0	0	0	0	0	15	0	0	0	0	0	0
Chr01_011310671|Alt_0002	Chr01_011310671	CACCGCCTTGTGCATAATTAGGGGTAATATTGGCTCAATTAAGAAATTAATTTGATCAATCCTGCCTATCTTAGGGTCCAA	33	11	9	2	38	2	49	16	37	14	19	2	29	14	9	9	50	7	12	3	6	2	10	4	4	7	0	11	20	9	45	0	23	5	10	9	0	12	26	11	28	9	34	10	5	9	12
Chr01_011310671|RefMatch_0001	Chr01_011310671	CACCGCCTTGTGCATAATTAGGGGTAATATTGACTCAATTAAGAAATTAATCTGATCAATCCTGCCTATCTTAGGGTCCAA	36	74	89	37	82	10	47	48	37	47	13	53	24	82	14	29	89	16	114	6	57	25	133	68	70	14	13	31	37	28	22	0	31	90	47	30	50	53	51	59	16	69	46	44	60	54	69
Chr01_011310671|RefMatch_0002	Chr01_011310671	CACCGCCTTGTGCATAATTAGGGGTAATATTGACTCAATTAAGAAATTAATTTGATCAATCCTGCCTATCTTAGGATCCAA	0	0	0	0	8	0	0	0	0	0	17	0	13	0	0	0	0	14	0	0	0	4	0	0	0	0	6	0	27	0	1	0	19	0	24	0	13	0	0	0	0	0	1	0	12	0	17
Chr01_011310671|RefMatch_0003	Chr01_011310671	CACCGCCTTGTGCATAATTAGGGGTAATATTGACTCAATTAAGAAATTAATTTGATCAATCCTGCCTGTCTTAGGGTCCAA	3	0	0	0	16	0	11	0	16	1	15	5	11	0	9	0	0	21	0	0	0	0	0	0	0	0	0	0	22	9	3	0	5	0	17	0	14	0	11	0	15	0	0	0	12	0	14
Chr01_011310671|AltMatch_0001	Chr01_011310671	CACCGCCTTGTGCATAATTAGGGGTAATACTGGCTCAATTAAGAAATTAATTTGATCAATCCTGCCTATCTTAGGGTCCAA	0	0	0	0	0	0	0	0	0	0	0	0	0	0	0	0	0	6	0	0	0	0	0	0	0	0	0	0	0	0	0	0	0	0	10	0	3	0	1	0	0	0	0	0	0	0	0
Chr01_011379319|Ref_0001	Chr01_011379319	AAAACTCCAGTGTTCTTTTACCCTTTTTGCAGAAAAAAAGAAGTTAAGTTCCTGTGAATAAATAGTGAAATCAGAGGACAG	31	0	0	0	26	0	46	0	59	0	185	58	82	0	115	0	0	51	0	0	35	0	0	0	0	0	20	0	63	42	7	0	33	0	66	0	98	1	17	0	73	0	0	1	39	0	52
Chr01_011379319|Alt_0002	Chr01_011379319	AAAACTCCAGTGTTCTTTTACCCTTTTTGCAGAAAAAAAGAAGTTAAGTTCCTGTGAATAAATAGTGAAATTAGAGGACAG	2	0	1	0	0	0	0	0	0	0	0	0	0	1	0	0	1	0	0	0	0	0	0	0	0	0	0	0	0	0	0	0	0	0	0	0	0	0	0	0	0	0	0	0	0	0	0
Chr01_011379319|RefMatch_0001	Chr01_011379319	AAAACTCCAGTGTTCTTTTACCCTTTTTGCAGAAAAAAAGAAGTTAAGTTCCTGTGAATAAATAGTGAAATCAAAGGACAG	16	149	49	0	101	17	0	146	61	110	155	46	0	74	56	115	22	0	2	0	28	1	101	65	31	0	0	0	111	0	74	0	1	70	0	63	6	132	0	55	32	66	46	93	53	56	53
Chr01_011379319|AltMatch_0001	Chr01_011379319	AAAACTCCAGTGTTCTTTTACCCTTTTTGCAGAAAAAAAGTAGTTAAGTTCCTGTGAATAAATAGTGAAATTAGAGGACAG	0	0	0	0	0	0	0	0	0	0	0	0	0	0	0	0	0	0	0	0	0	0	0	0	0	0	0	0	0	0	43	0	0	0	0	0	0	0	0	0	0	0	0	0	0	0	0
Chr01_011460617|Ref_0001	Chr01_011460617	CTTCATCTGAAAGGATCTGTTAAATAATACTCCGTGTAATGTTTGTTACCTCAAGCTCTTCTCTGATCTGCACTTCAACTT	0	0	0	0	0	0	0	0	0	0	0	0	0	0	0	0	0	0	0	0	0	0	0	0	0	0	0	0	0	0	0	0	0	0	0	0	0	0	0	0	0	0	0	0	0	0	0
Chr01_011460617|Alt_0002	Chr01_011460617	CTTCATCTGAAAGGATCTGTTAAATAATACTCCGTGTAATGTTTGTTACCTCAAGCTGTTCTCTGATCTGCACTTCAACTT	0	0	0	0	0	0	0	0	0	0	0	0	0	0	0	0	0	0	0	0	0	0	0	0	0	0	0	0	0	0	0	0	0	0	0	0	0	0	0	0	0	0	0	0	0	0	0
Chr01_011522185|Ref_0001	Chr01_011522185	GATGATATTGGTATTTTGCTGAACGAGATTAATTTAAGTGAGTCTTGGTTGAACTCTATTTGTGCTGCAGATGCGTTTCGA	349	263	215	111	343	33	498	460	451	331	356	188	396	335	339	194	621	325	304	87	99	233	216	109	145	108	37	234	265	239	519	0	328	252	443	309	252	170	150	232	308	243	272	198	354	110	375
Chr01_011522185|Alt_0002	Chr01_011522185	GATGATATTGGTATTTTGCTGAACGAGATTAATTTAAGTGAGTCTTGGTTGAACTCTATTCGTGCTGCAGATGCGTTTCGA	0	0	0	1	0	0	3	0	0	0	0	0	0	0	0	0	0	0	0	0	0	0	1	0	1	0	0	0	0	0	0	0	0	0	0	0	0	0	1	0	1	0	0	0	1	0	0
Chr01_011522185|RefMatch_0001	Chr01_011522185	GATGATATTGGTATTTTGCTGAACGAGATTAATTTAAGTGAGTCTTGGTTGAACTCTATTTGTGCTGCAGATGTGTTTCGA	0	1	1	0	0	0	0	0	0	0	0	0	0	0	0	0	0	0	0	0	0	0	0	0	0	0	0	0	0	0	0	0	0	0	0	0	0	0	0	0	0	0	0	0	0	0	0
Chr01_011522185|AltMatch_0001	Chr01_011522185	GATGATATTGGTATTTTGCTGAACGAGATTAATTTAAGTGAGTCTTGGTTGAACTCCATTCGTGCTGCAGATGCGTTTCGA	87	373	226	225	164	18	113	85	92	190	84	194	6	391	101	229	0	0	557	34	389	83	525	199	301	69	42	118	164	48	7	0	88	246	233	118	47	176	180	259	100	231	173	243	212	208	176
Chr01_011620460|Ref_0001	Chr01_011620460	CAAAAGCTCCAACTATGTATCCATGGCTGGTTTTTCCGTTGAGTCTCAGATAGCAAGCCAGGAGCTCTTCTAGAAACTTCC	26	0	0	0	22	0	36	0	32	0	0	0	0	0	30	0	1	26	0	0	11	0	0	0	0	0	0	0	0	0	41	0	0	0	41	44	12	0	50	0	29	0	0	0	0	0	0
Chr01_011620460|Alt_0002	Chr01_011620460	CAAAAGCTCCAACTATGTATCCATGGCTGGTTTTTCCGTTGAGTCTCAGATAGCAAGCCAGGAGCTCTTCCAGAAACTTCC	121	180	146	164	193	5	178	252	188	190	92	108	228	262	143	145	246	115	240	55	118	159	278	163	162	85	51	165	142	146	134	0	145	157	185	134	176	118	81	135	94	169	127	120	159	142	174
Chr01_011620460|RefMatch_0001	Chr01_011620460	CAAAAGCTCCAACTATGTATCCATGGCTGGTTTTTCCGTTGAGTCTAAGATAGCAAGCCAGGAGCTCTTCTAGAAACTTCC	0	0	0	0	0	0	0	0	0	0	0	0	0	0	0	0	0	0	0	0	0	0	0	0	0	0	0	0	0	0	0	0	0	0	0	0	0	0	0	0	0	0	0	0	0	0	0
Chr01_011620460|RefMatch_0002	Chr01_011620460	CAAAAGCTCCAACTATGTATCCATGGCTGGTTTTTCCGTTGAGTCTGAGATAGCAAGCCAGGAGCTCTTCTAGAAACTTCC	19	121	26	0	63	10	34	88	23	67	101	85	3	41	80	51	41	26	40	0	32	0	52	30	35	0	0	1	61	22	67	0	1	46	0	0	21	114	0	37	52	117	64	55	70	50	68
Chr01_011687967|Ref_0001	Chr01_011687967	CCAATCATACAGCTTCTGAATCACATTTGCATTCAAAGTCGTTAAAGTCTTTGTCCATGTATCCTTCAAATTCAATGCCAA	147	289	165	27	217	23	146	295	181	228	384	141	102	167	204	94	326	82	120	49	97	53	149	82	108	28	20	91	206	79	188	0	106	305	50	86	219	181	44	201	191	289	132	148	221	86	237
Chr01_011687967|Alt_0002	Chr01_011687967	CCAATCATACAGCTTCTGAATCACATTTGCATTCAAAGTCGTTAAAGTCTTTGTCCATGTATCCTTCAAATTCAAGGCCAA	1	0	1	0	0	0	0	0	0	0	1	0	0	2	0	0	0	0	0	0	0	0	1	0	0	0	0	0	0	0	0	0	0	0	0	0	0	0	0	0	2	0	0	0	0	0	1
Chr01_011687967|RefMatch_0001	Chr01_011687967	CCAATCATACAGCTTCTGAATCACATTTGCATTCAAAGTCGTTAAAGTCTTTGTCCATGTATCCTTCAAATTCAATTCCAA	9	19	15	0	21	8	5	40	5	13	21	16	7	13	15	5	11	5	13	0	4	4	4	6	5	5	0	7	13	0	7	0	6	21	0	7	7	21	3	10	10	12	10	7	13	14	17
Chr01_011687967|AltMatch_0001	Chr01_011687967	CCAATCATACAGCTTCTGAATCACATTTGCATTCAAGGTCGTTAAAGTCTTTGTCCATGTATCCTTCAAATTCAAGGCCAA	102	175	144	227	331	12	115	110	184	130	151	180	179	339	210	180	48	152	198	70	162	140	296	176	192	120	65	170	223	151	196	1	149	189	285	156	79	105	195	189	161	129	117	281	93	139	83
Chr01_011687967|AltMatch_0002	Chr01_011687967	CCAATCATACAGCTTCTGAATCACATTTGCATTCAAGGTCGTTAAAGTCTTTGTCCATGTATCCTTCAAATTCAAGTCCAA	0	0	0	0	2	0	0	0	0	0	0	0	0	0	3	0	0	2	0	0	0	3	0	0	0	0	0	2	0	0	0	0	0	0	0	1	0	0	0	0	0	0	0	0	0	0	0
Chr01_011760629|Ref_0001	Chr01_011760629	GTCCTGGATTTGCTATTGCTCCTATCTATGCATTTTGTTCATTTCAAGTTGGGTAATAATTTATCTGTTCCTAATCTTTAA	27	0	0	0	31	1	0	1	33	0	23	0	25	0	61	0	0	0	0	0	15	0	0	0	0	0	5	0	1	0	0	0	0	0	0	27	0	0	1	0	60	0	0	0	0	0	0
Chr01_011760629|Alt_0002	Chr01_011760629	GTCCTGGATTTGCTATTGCTCCTATCTATGCATTTTGTTCATTTCAAGTTGGGTAATAATTTATCTGTTCCTAATTTTTAA	0	4	3	4	12	0	19	11	0	0	4	1	3	8	1	9	1	8	22	0	3	2	3	3	2	5	2	6	14	3	8	0	15	1	16	6	4	7	1	8	3	8	1	6	10	9	10
Chr01_011760629|RefMatch_0001	Chr01_011760629	GTCCTGGATTTGCTATTGCTCCTATCTATGCATTTTGTTCATTTCAAGTTGGGCAATAATTTATCTGTTCCTAATCTTTAA	34	58	27	0	88	6	0	59	37	42	91	16	1	44	25	49	46	0	0	0	0	0	54	34	29	0	0	0	83	0	36	0	0	16	0	0	1	40	0	11	51	31	48	27	32	33	48
Chr01_012016781|Ref_0001	Chr01_012016781	GGAGACATGCAGACCAGAAATTTTCGTTGCCTCTCTCCTCGACAAGCAGCGGCGGTGACGGGATCAAACTATTAGACTTCA	22	15	34	18	70	1	77	23	39	12	74	17	51	24	41	18	105	50	140	6	44	29	118	35	84	23	3	45	93	60	22	0	52	27	199	31	30	22	53	30	89	10	36	30	69	38	67
Chr01_012016781|Alt_0002	Chr01_012016781	GGAGACATGCAGACCAGAAATTTTCGTTGCCTCTCTCCTCGACAAGCAGCGGCGGTGACGGGATCAAACTTTTAGACTTCA	0	9	38	10	53	2	40	0	1	10	0	5	0	42	0	31	3	1	0	8	2	27	60	11	38	1	11	24	44	54	69	0	64	10	3	15	21	22	22	26	0	23	25	31	35	2	28
Chr01_012016781|RefMatch_0001	Chr01_012016781	GGAGACATGCAGACCAGAAATTTTCGTTGCCTCTCTCCTCGACATGCAGCGGCGGTGACGGGATCAAACTATTAGACTTCA	32	11	24	0	34	2	25	4	73	8	154	0	28	15	6	4	0	0	36	1	21	0	49	10	31	0	0	7	0	13	8	0	0	8	23	2	2	4	10	4	19	5	17	5	17	0	27
Chr01_012016781|AltMatch_0001	Chr01_012016781	GGAGACATGCAGACCAGAAATTTTCGTTGCCTCTCTCCTCGACAAGCAGCGGCGGTGACGGGATCAACCTTTAGACTTCAG	0	8	38	0	5	0	45	16	0	2	0	0	22	4	0	8	18	5	0	2	27	7	28	4	16	10	0	12	9	17	0	0	34	15	20	2	7	3	11	7	0	16	22	6	28	3	0
Chr01_012065311|Ref_0001	Chr01_012065311	CACACCACAACGACTCTCTCAAGCCTTGGTATTTGTCATTCACCGACACACCAACGTCAAAAGTAGGTCCAACTGTTAACT	0	0	0	0	0	0	0	0	0	0	0	0	0	0	0	0	0	0	0	0	0	0	0	0	0	0	0	0	0	0	0	0	0	0	0	0	0	0	0	0	0	0	0	0	0	0	0
Chr01_012065311|Alt_0002	Chr01_012065311	CACACCACAACGACTCTCTCAAGCCTTGGTATTTGTCGTTCACCGACACACCAACGTCAAAAGTAGGTCCAACTGTTAACT	0	0	0	0	0	0	0	0	0	0	0	0	0	0	0	0	0	0	0	0	0	0	0	0	0	0	0	0	0	0	0	0	0	0	0	0	0	0	0	0	0	0	0	0	0	0	0
Chr01_012065311|RefMatch_0001	Chr01_012065311	CACACCACAACGACTCTCTCAAGCCTTGGTATCTGTCATTCACCGACACACCGACATCAAAAGTAGGTCCAACTGTCCACT	268	1737	565	1399	1320	136	255	1101	447	1227	404	273	163	1739	736	1382	235	499	1047	155	484	360	1556	750	977	424	110	402	583	118	251	0	340	225	238	479	76	1541	151	1431	692	666	672	1523	578	842	832
Chr01_012065311|RefMatch_0002	Chr01_012065311	CACACCACAACGACTCTCTCAAGCCTTGGTATCTGTCATTCACCGACACACCTACATCAAAAGTAGGTCCAACTGTCCACT	0	5	0	279	1	25	0	431	0	0	0	236	0	0	0	0	0	0	0	0	1	0	0	0	0	1	0	0	0	0	0	0	0	207	0	176	0	4	0	0	0	265	0	0	0	181	0
Chr01_012065311|RefMatch_0003	Chr01_012065311	CACACCACAACGACTCTCTCAAGCCTTGGTATCTGTCATTCACCGACACGCCAACATCAAAAGTAGGTCCAACTGTCCACT	187	508	1	355	503	0	275	664	255	455	196	317	170	451	257	335	520	0	426	171	302	203	1	1	2	118	130	602	0	148	231	0	383	270	876	511	617	454	324	0	241	425	0	323	346	0	270
Chr01_012065311|RefMatch_0004	Chr01_012065311	CACACCACAACGACTCTCTCAAGCCTTGGTATTTGTCATTCACCGACACGCCAACATCAAAAGTAGGTCCAACTGTCAACT	0	0	187	0	0	0	0	0	0	0	0	0	0	0	0	0	0	0	0	0	0	0	0	0	0	0	0	0	0	0	0	0	0	0	0	0	0	0	0	0	0	0	0	0	0	0	0
Chr01_012065311|AltMatch_0001	Chr01_012065311	CACACCACAACGACTCTCTCAAGCCTTGGTATCTGTCGTTCACCGACACACCAACATCAAAAGTAGGTCCAACTATCCATT	88	0	0	0	1	0	0	0	213	0	0	0	0	0	0	0	0	0	0	0	0	0	0	0	0	0	0	0	0	0	0	0	0	0	1	0	0	0	0	0	0	0	0	0	0	0	0
Chr01_012065311|AltMatch_0002	Chr01_012065311	CACACCACAACGACTCTCTCAAGCCTTGGTATCTGTCGTTCACCGACACACCAACATCAAAAGTAGGTCCAACTGTTAACT	122	1	1	0	72	0	216	0	198	0	1	0	127	0	259	0	163	0	0	0	0	0	0	0	0	0	0	0	215	0	242	0	140	0	259	0	179	0	106	0	194	0	109	0	245	0	0
Chr01_012065311|AltMatch_0003	Chr01_012065311	CACACCACAACGACTCTCTCAAGCCTTGGTATCTGTCGTTCACCGACACACCAACATCAAAAGTAGGTCCTACTGTCCACT	108	10	345	2	156	0	223	569	223	472	167	328	317	435	249	0	183	207	331	80	288	7	826	357	412	103	62	199	434	284	724	1	152	493	287	241	344	0	271	367	210	2	137	2	278	1	478
Chr01_012065311|AltMatch_0004	Chr01_012065311	CACACCACAACGACTCTCTCAAGCCTTGGTATCTGTCGTTCACCGACACGCCAACATCAAAAGTAGGTCCAACTGTCCACT	1	0	0	0	0	0	0	0	0	2	212	301	129	2	0	0	3	195	278	0	262	150	2	0	0	0	44	4	0	152	0	0	1	0	1	1	1	0	1	0	2	0	0	1	0	0	0
Chr01_012065311|AltMatch_0005	Chr01_012065311	CACACCACAACGACTCTCTCAAGCCTTGGTATCTGTCGTTTACCGACACACCAACATCAAAAGTAGGTCCAACTGTCCACT	3	463	0	0	3	31	363	528	0	371	154	289	2	3	0	0	132	0	0	0	258	173	1	0	0	0	0	0	0	0	0	0	0	235	0	0	6	354	0	349	0	709	0	0	205	240	0
Chr01_012132615|Ref_0001	Chr01_012132615	CATGTGGCGATGACAAGTTAATTCAGGTAAATTTACTCTTTTTTTTTAATTGCTGTAGATATCAACTAAGGTTAAAGTTTG	0	0	0	0	0	0	0	0	0	0	0	0	0	0	0	0	0	0	0	0	0	0	0	0	0	0	0	0	0	0	0	0	0	0	0	0	0	0	0	0	0	0	0	0	0	0	0
Chr01_012132615|Alt_0002	Chr01_012132615	CATGTGGCGATGACAAGTTAATTCAGGTAAATTTACTCTTTTTTTTTAATTGTTGTAGATATCAACTAAGGTTAAAGTTTG	0	0	0	0	0	0	0	0	0	0	0	0	0	0	0	0	0	0	0	0	0	0	0	0	0	0	0	0	0	0	0	0	0	0	0	0	0	0	0	0	0	0	0	0	0	0	0
Chr01_012218022|Ref_0001	Chr01_012218022	GTTGTTTGCCTCGGGGAGAAAAGGAGACGAGTTTCTCTAAAATTTCCTCTTTTTTGGTTCATTCTCGTCCTCATTTGTTTG	0	0	0	0	0	0	1	1	0	0	0	0	0	0	0	0	1	0	0	0	0	0	3	0	0	0	0	0	0	0	0	0	0	0	0	0	0	0	0	0	0	0	0	0	0	0	0
Chr01_012218022|Alt_0002	Chr01_012218022	GTTGTTTGCCTCGGGGAGAAAAGGAGACGAGTTTCTCTAAAATTTCCTCTTTTTTGGTTCATTCTCGTACTCATTTGTTTG	0	0	0	0	0	0	0	0	0	0	0	0	0	0	0	0	0	0	0	0	0	0	0	0	0	0	0	0	0	0	0	0	0	0	0	0	0	0	0	0	0	0	0	0	0	0	0
Chr01_012387052|Ref_0001	Chr01_012387052	ACACGGGAACAACGTAGCAGAATTTCTTGAAATTGTTGCCCTCAATCGGGAATGTACGGGCGGTCGAAATCCTGGGGTCCA	59	0	31	18	44	0	47	0	94	36	9	0	39	34	86	0	0	0	141	0	84	15	60	34	26	0	4	0	38	27	107	0	63	0	49	31	28	0	49	0	54	1	23	1	46	14	103
Chr01_012387052|Alt_0002	Chr01_012387052	ACACGGGAACAACGTAGCAGAATTTCTTGAAATTGTTGCCCTCAATCGGGAATGTACGGGCGGTCGAAAGCCTGGGGTCCA	26	47	44	0	15	3	119	107	47	33	29	42	89	1	2	0	99	29	9	15	56	32	81	23	35	12	7	69	40	55	30	0	35	66	124	0	41	29	38	66	2	68	30	0	50	23	111
Chr01_012387052|AltMatch_0001	Chr01_012387052	ACACGGGAACAACGTAGCAGAATTTCTTGAAATTGTTGCCCACAATCGGGAATGTACGGGCGGTCGAAAGCCTGGGGTCCA	90	229	143	96	133	7	36	169	111	157	25	132	77	189	104	159	120	43	151	52	103	34	303	110	168	56	15	101	139	32	81	0	55	128	97	133	33	147	17	83	85	120	120	125	183	63	100
Chr01_012387052|AltMatch_0002	Chr01_012387052	ACACGGGAACAACGTAGCAGAATTTCTTGTAATTGTTGCCCACAATCGGGAATGTACGGGCGGTCGAAAGCCTGGGGTCCA	0	0	0	12	30	0	48	0	0	0	0	0	0	34	0	33	0	16	64	0	0	0	0	0	0	0	0	0	0	0	0	0	24	0	0	30	0	0	0	19	0	36	0	17	0	0	0
Chr01_012510839|Ref_0001	Chr01_012510839	CTAGGAGTACCACCTTTGACATGCCTGATCAAATTCTTGGTATAAGTGAAAGCATTCTCCGGCGTGGCGGCTAACCCACCA	89	0	0	0	52	0	188	0	188	0	73	0	110	0	199	0	0	0	0	0	0	0	0	0	0	0	0	0	137	0	58	0	106	0	0	0	98	0	81	0	150	0	1	0	201	0	219
Chr01_012510839|Alt_0002	Chr01_012510839	CTAGGAGTACCACCTTTGACATGCCTGATTAAATTCTTGGTATAAGTGAAAGCATTCTCCGGCGTGGCGGCTAACCCACCA	0	0	0	0	0	0	0	0	0	0	0	0	0	0	0	0	0	0	0	0	0	0	0	0	0	0	0	0	0	0	0	0	0	0	0	0	0	0	0	0	0	0	0	0	0	0	0
Chr01_012510839|RefMatch_0001	Chr01_012510839	CTAGGAGTACCACCTTTGACATGCCGGAACAAATTCTTGTTATACGTGAAAGCATTCTCCGGCGTGGCGGCTAACCCACCG	0	0	0	0	0	0	0	0	0	0	0	48	0	0	0	0	0	34	103	0	0	0	0	0	0	0	0	1	0	34	0	0	0	0	0	0	0	0	0	0	0	0	0	0	0	0	0
Chr01_012510839|RefMatch_0002	Chr01_012510839	CTAGGAGTACCACCTTTGACATGCCGGATCAAATTCTTGGTATAAGTGAAAGCATTCTCCGCCGTGGCGGCTAACCCACCG	0	0	0	0	0	0	0	0	0	0	0	0	0	0	0	0	0	0	0	0	0	0	0	0	0	0	0	0	0	0	45	0	0	0	0	0	0	0	0	0	0	0	0	0	0	0	0
Chr01_012510839|RefMatch_0003	Chr01_012510839	CTAGGAGTACCACCTTTGACATGCCGGATCAAATTCTTGGTATAAGTGAAAGCATTCTCCGGCGTGGCGGCTAACCCACCG	40	84	101	0	25	7	202	121	147	70	0	157	51	199	72	0	130	0	212	38	108	30	192	74	90	41	16	73	205	207	88	0	49	211	98	142	37	76	22	78	41	148	36	0	129	46	3
Chr01_012510839|RefMatch_0004	Chr01_012510839	CTAGGAGTACCACCTTTGACATGCCGGATCAAATTCTTGTTATACGTGAAAGCATTCTCCGGCGTGGCGGCTAACCCACCG	32	379	91	41	217	19	0	328	77	219	47	105	0	172	86	322	91	90	110	41	0	65	202	66	97	26	18	107	68	43	65	1	67	111	218	33	43	335	30	157	71	173	43	214	128	87	89
Chr01_012510839|AltMatch_0001	Chr01_012510839	CTAGGAGTACCACCTTTGACATGCCGGATTAAATTCTTGGTATAAGTGAAAGCATTCTCCGGCGTGGCGGCAAACCCACCG	45	0	67	23	60	3	0	157	115	120	73	38	0	82	57	0	50	0	75	0	19	0	154	34	72	0	9	0	54	0	5	0	40	81	57	32	4	0	29	44	37	52	78	0	1	58	101
Chr01_012510839|AltMatch_0002	Chr01_012510839	CTAGGAGTACCACCTTTGACATGCCGGATTAAATTCTTGGTATAAGTGAAAGCATTCTCCGGCGTGGCGGCTAACCCACCG	0	112	0	31	164	2	57	5	1	3	70	0	82	128	122	137	118	106	160	17	41	151	88	32	35	80	14	68	48	50	146	0	92	1	80	77	88	89	0	137	84	69	69	71	48	49	122
Chr01_012660081|Ref_0001	Chr01_012660081	CTTGTTTCTGCTCTCAGAGATGTAGACTTTGCCGCAAGCCAGCATCAGTTTTAGCATTTCGCTTTTTTCTTCGAGCAAACC	0	0	0	1	0	0	1	0	0	0	0	0	4	0	0	0	1	0	0	0	1	0	2	0	0	0	0	2	1	0	0	0	0	0	1	0	0	0	1	0	0	1	0	0	0	0	0
Chr01_012660081|Alt_0002	Chr01_012660081	CTTGTTTCTGCTCTCAGAGATGTAGACTTTGCCGCAAGCCAGCATCAGTTTTAGCATTTCGCTTTTTTCTTCGAGCAAGCC	84	83	143	54	110	0	168	104	180	59	162	150	126	207	70	68	88	134	234	37	166	73	139	31	68	100	42	106	122	215	5	0	125	160	200	85	88	78	124	0	89	82	1	71	185	2	165
Chr01_012660081|RefMatch_0001	Chr01_012660081	CTTGTTTCTGCTCTCAGAGATGTAGACTTTGGCGCAAGCCAGCATCAGTTTTAGCATTTCGCTTTTTTCTTCGAGCAAACC	49	464	72	99	541	49	401	252	111	361	275	126	295	429	278	414	361	120	132	120	216	205	350	129	169	114	50	300	352	44	187	1	189	169	297	192	213	333	57	467	234	392	252	439	372	162	243
Chr01_012660081|AltMatch_0001	Chr01_012660081	CTTGTTTCTGCTCTCAGAGATGTAGACTTTGCCGCAAGCCAGCATCAGTTTTAGCATTTCGCCTTTTTCTTCGAGCAAGCC	1	0	0	0	0	0	0	1	0	0	0	0	1	0	0	0	0	0	0	0	0	0	0	0	0	0	2	0	1	1	0	0	0	0	3	0	0	0	0	0	0	0	0	0	0	0	1
Chr01_012660081|AltMatch_0002	Chr01_012660081	CTTGTTTCTGCTCTCAGAGATGTAGACTTTGCCGCAAGCCAGCATCAGTTTTAGCATTTCGCTTTCTTCTTCGAGCAAGCC	87	0	0	0	0	0	0	0	129	0	0	0	0	0	0	0	0	0	0	0	0	0	0	0	0	0	0	0	0	1	0	0	0	0	0	0	1	0	0	0	0	0	0	0	0	0	0
Chr01_012660081|AltMatch_0003	Chr01_012660081	CTTGTTTCTGCTCTCAGAGATGTAGACTTTGCCGCAAGCCAGCATCAGTTTTAGCATTTCGCTTTTTTCTTCGAGCAAGTC	0	0	0	1	0	0	0	0	0	0	0	1	1	0	0	0	0	1	0	0	0	0	0	0	0	0	0	0	0	0	0	0	0	0	0	0	0	0	0	0	0	0	0	0	0	0	0
Chr01_012660081|AltMatch_0004	Chr01_012660081	CTTGTTTCTGCTCTCAGAGATGTAGACTTTGGCGCAAGCCAGCATCAGTTTTAGCATTTCGCTTTTTTCTTCGAGCAAGCC	0	3	0	0	1	0	2	0	0	1	0	0	2	2	1	0	0	1	0	0	0	0	1	0	1	0	0	0	0	1	190	0	0	0	0	0	0	0	0	0	1	0	0	1	2	0	0
Chr01_012660081|AltMatch_0005	Chr01_012660081	CTTGTTTCTGCTCTCAGAGATGTAGACTTTGGCGCAAGCCAGCATCAGTTTTAGCATTTCGCTTTTTTCTTCGAGCAAGTC	0	0	0	0	19	0	0	0	0	0	0	0	0	0	75	0	0	0	124	0	0	0	0	0	0	0	0	0	0	0	164	0	0	0	0	0	53	0	0	0	80	0	0	0	0	0	0
Chr01_012827392|Ref_0001	Chr01_012827392	GGGCAACCATATGTCTATGCAGCTCACTAGTTGAGTCTGCAATTAAATGTTCATATTTTCCCGATTGAACAATCATGCCGT	119	79	0	0	65	11	221	80	207	94	79	40	101	2	129	0	198	49	85	63	107	108	0	0	0	65	15	126	74	28	129	0	93	88	286	54	148	65	80	73	108	138	34	3	127	39	70
Chr01_012827392|Alt_0002	Chr01_012827392	GGGCAACCATATGTCTATGCAGCTCACTAGTTGAGTCTGCAATTAAATTTTCATATTTTCCCGATTGAACAATCATGCCGT	44	254	200	152	302	46	78	312	124	229	275	128	123	280	154	236	92	185	206	39	113	100	373	200	200	85	45	85	170	83	174	0	100	209	133	109	62	176	98	313	110	204	148	258	76	183	163
Chr01_012827392|AltMatch_0001	Chr01_012827392	GGGCAACCATATGTCTATGCAGCTCACTAGTTGAGTCTGCAATTAAATTTTCATATTTTCCCGATTGAACAATCATGCCAT	0	52	0	16	49	0	0	54	0	49	0	36	0	49	0	42	25	0	0	16	0	0	0	0	0	24	11	43	0	0	1	0	16	63	68	30	37	55	0	0	0	41	0	38	43	0	1
Chr01_012827392|AltMatch_0002	Chr01_012827392	GGGCAACCATATGTCTATGCAGCTCACTAGTTGAGTCTGCAATTAAATTTTCATATTTTCCCGATTGAACAATCATGCTGT	19	0	37	0	20	0	33	0	55	0	51	31	30	60	43	0	1	0	35	0	32	0	54	44	31	0	12	1	95	53	6	0	38	54	0	34	42	0	25	0	42	0	0	0	42	3	56
Chr01_012917624|Ref_0001	Chr01_012917624	GGCCCTTCTTTCCATACATGTGCAGCATGGTGTTATAAGTCATCTCATCCTTTCCAAACCCCATCTTTATCATTTCTTCAC	206	3	288	70	236	0	102	179	442	287	140	110	237	335	278	0	199	80	371	94	229	48	424	214	201	118	66	217	286	235	468	0	214	331	350	165	287	2	225	122	207	1	131	0	109	112	409
Chr01_012917624|Alt_0002	Chr01_012917624	GGCCCTTCTTTCCATACATGTGCAGCATGGTGTTATAAGTCATCTCATCCTTCCCAAACCCCATCTTTATCATTTCTTCAC	131	948	156	382	537	96	548	907	214	569	267	520	219	623	489	661	398	393	353	94	251	271	413	238	230	168	82	240	286	103	170	0	216	648	344	367	179	825	193	635	374	825	270	634	492	470	226
Chr01_012917624|AltMatch_0001	Chr01_012917624	GGCCCTTCTTTCCATACATGTGCAGCATGGTGTTAAAAGTCATCTCATCCTTCCCAAACCCCATCTTTATCATTTCTTCAC	0	0	0	0	0	0	0	0	0	0	0	0	0	0	0	0	0	0	0	0	0	0	0	0	0	0	0	0	0	0	119	0	0	0	0	0	0	0	0	0	0	0	0	0	0	0	0
Chr01_012917624|AltMatch_0002	Chr01_012917624	GGCCCTTCTTTCCATACATGTGCAGCATGGTGTTATAAGTCCTCTCATCCTTCCCAAACCCCATCTTTATCATTTCTTCAC	1	27	2	18	17	9	9	42	3	8	3	9	10	12	10	18	5	8	17	4	8	6	6	8	10	5	5	10	7	2	7	0	8	10	12	7	6	25	7	21	16	23	5	20	11	13	9
Chr01_013086159|Ref_0001	Chr01_013086159	ATCGACGTATCGTTCCCCTGAGAAACAGAGCGCGAATTCTTGGAAGAAGATGCTTTTTTCTTCGAACCCATTGCAATTTTC	52	217	60	67	178	19	268	293	76	203	98	112	161	215	137	147	227	141	68	61	76	91	153	97	93	115	23	205	52	40	189	2	137	193	249	111	129	182	115	270	96	251	144	114	254	84	116
Chr01_013086159|Alt_0002	Chr01_013086159	ATCGACGTATCGTTCCCCTGAGAAACAGAGCGCGAATTCTTGGAAGAAGATGCTTTTTTCTTCGAACCCATTGCAAATTTC	85	0	42	0	23	0	0	0	115	0	80	37	30	73	78	0	60	0	131	51	58	39	88	49	33	33	19	93	115	108	129	0	43	51	82	77	80	0	0	1	45	0	0	0	0	0	36
Chr01_013086159|RefMatch_0001	Chr01_013086159	ATCGACGTATCGTTCCCCTGAGAAACAGAGCGAGAATTCTTGGAAGAAGATGCTTTTTTCTTCGAACCCATTGCAATTTTC	0	0	0	0	0	0	0	0	0	0	0	0	0	0	0	0	0	0	0	0	0	0	0	0	0	0	0	0	0	0	1	0	0	0	0	0	1	0	0	0	0	0	0	0	0	0	0
Chr01_013086159|RefMatch_0002	Chr01_013086159	ATCGACGTATCGTTCCCCTGAGAAACAGAGCGCGAATTCTTGGAAGAAGATGCTTTTTTCTTCGAACCCATTGTAATTTTC	0	0	27	0	0	0	0	0	0	0	0	1	0	0	0	0	0	0	0	0	0	0	0	0	0	0	0	0	0	0	0	0	0	0	0	0	0	1	0	0	0	1	0	0	0	0	0
Chr01_013086159|RefMatch_0003	Chr01_013086159	ATCGACGTATCGTTCCCCTGAGAAACAGGGCGCGAATTCTTGGAAGAAGATGCTTTTTTCTTCGAACCCATTGCAATTTTC	0	0	0	0	0	0	35	0	0	0	1	2	0	1	0	0	0	0	0	0	0	0	0	0	0	0	0	0	0	0	0	0	1	0	62	0	1	0	78	0	6	0	0	0	0	0	0
Chr01_013262927|Ref_0001	Chr01_013262927	AACCGCCACCAGAACCCAGCAAGCCGCCAACGGTTCCGCCTATGATGCCGCAAAGGGCACAAAACGCAAGGTTAGTGACAG	123	821	194	209	892	35	373	699	276	436	566	466	210	892	622	639	179	335	543	134	358	223	592	348	177	300	53	419	841	300	334	0	272	591	791	352	365	860	100	649	213	733	207	633	514	384	336
Chr01_013262927|Alt_0002	Chr01_013262927	AACCGCCACCAGAACCCAGCAAGCCGCCAACGGTTCCGCCTACGATGCCGCAAAGGGCACAAAACGCAAGGTTAGTGACAG	0	2	0	0	3	0	0	0	0	1	0	0	0	0	0	0	0	1	0	1	0	0	0	0	0	0	0	0	2	0	0	0	0	0	0	0	0	0	0	0	0	2	0	1	0	0	0
Chr01_013262927|AltMatch_0001	Chr01_013262927	AACCGCCACCAGAACCCAGCAAGCCACCAACGGTTCCCCCTACGATGCCGCAAAGGGCACAAAACGCAAGGTTAGTGACAG	77	179	113	73	203	27	122	314	174	200	0	92	51	190	134	0	324	173	122	35	0	143	127	62	64	0	12	99	0	217	239	0	49	296	3	186	118	159	29	88	52	158	40	1	82	90	65
Chr01_013415556|Ref_0001	Chr01_013415556	AATTCAAGCAGCACCAGAATCAAAGCTTGTGAATTGTATTTAGTCCACGTAAGTTTTGCAAATAGAACTCTCTACTTATAA	151	507	290	113	323	34	202	391	292	450	550	335	199	365	308	312	265	213	402	64	259	209	544	306	244	52	87	128	333	165	306	0	174	430	379	261	288	404	162	319	238	348	246	246	351	330	399
Chr01_013415556|Alt_0002	Chr01_013415556	AATTCAAGCAGCACCAGAATCAAAGCTTGTGAATTGTATTTAGTCCACGTAAGTTATGCAAATAGAACTCTCTACTTATAA	0	0	0	0	0	0	0	0	0	0	0	0	0	0	2	0	0	0	0	0	0	0	0	0	0	0	0	0	0	0	0	0	0	2	0	0	0	0	0	2	1	0	2	0	1	1	0
Chr01_013415556|RefMatch_0001	Chr01_013415556	AATTCAAGCAGCACCAGAATCAAAGCTTGTGAATAGTATTTAGTCCACGTAAGTTTTGCAAATAGAACTCTCTACTTATAA	61	0	0	11	100	7	227	89	162	0	0	0	86	83	167	70	59	52	68	18	0	1	0	1	0	92	0	45	0	26	128	0	92	0	70	118	4	0	77	90	105	74	39	60	0	0	1
Chr01_013415556|RefMatch_0002	Chr01_013415556	AATTCAAGCAGCACCAGAATCAAAGCTTGTGAATTGTATTTAGTCCACGTAAGTTTTGCAGATAGAACTCTCTACTTATAA	0	0	0	0	0	0	0	0	0	0	0	1	0	0	0	0	0	0	0	44	0	48	1	0	0	28	0	72	0	0	0	0	0	0	0	0	0	0	1	0	0	1	0	0	0	0	0
Chr01_013415556|AltMatch_0001	Chr01_013415556	AATTCAAGCAGCACCAGAATCAAAGCTTGTGAATTGTATTTAGTCCACCTAAGTTATGCAAATAGAACTCTCTACTTAGAA	56	0	0	0	0	0	0	0	103	0	0	0	0	0	0	0	0	0	0	0	0	0	0	0	0	0	0	0	0	0	0	0	0	0	0	0	0	0	0	0	0	0	0	0	0	0	0
Chr01_013415556|AltMatch_0002	Chr01_013415556	AATTCAAGCAGCACCAGAATCAAAGCTTGTGAATTGTATTTAGTCCACGTAAGTTATGCAAATAGAACTCTCTACATAGAA	0	0	52	0	0	0	0	0	0	0	0	0	0	0	78	0	0	38	0	0	0	24	0	0	0	0	0	0	0	0	0	0	0	0	0	0	1	0	0	0	54	0	0	0	0	0	0
Chr01_013415556|AltMatch_0003	Chr01_013415556	AATTCAAGCAGCACCAGAATCAAAGCTTGTGAATTGTATTTAGTCCACGTAAGTTATGCAAATAGAACTCTCTACTTAGAA	21	108	0	38	0	2	62	0	55	0	275	0	47	0	101	65	0	0	109	12	0	39	0	0	1	35	0	52	1	46	71	0	46	0	0	62	3	75	32	82	83	83	35	78	45	0	0
Chr01_013415556|AltMatch_0004	Chr01_013415556	AATTCAAGCAGCACCAGAATCAAAGCTTGTGAATTGTATTTAGTCCACGTAAGTTATGCAAATAGAACTCTTTACTTAGAA	0	68	0	15	49	4	0	54	1	41	66	31	2	59	56	0	0	42	0	8	0	24	0	0	0	11	11	28	0	73	61	0	0	0	48	0	33	61	0	0	35	54	0	0	0	0	62
Chr01_013415556|AltMatch_0005	Chr01_013415556	AATTCAAGCAGCACCAGAATCAAAGCTTGTGAATTGTATTTAGTCTACATAAGTTATGCAAATAGAACTCTCTACTTAGAA	0	0	0	0	0	0	0	0	0	0	1	0	0	0	45	0	0	88	0	23	0	0	0	0	0	11	0	48	0	16	89	0	0	0	90	0	3	0	0	0	42	0	0	0	0	0	0
Chr01_013415556|AltMatch_0006	Chr01_013415556	AATTCAAGCAGCACCAGAATCAAAGCTTGTGAATTGTATTTAGTCTACATAAGTTATGCAAATAGAACTCTCTATTTAGAA	0	0	0	0	0	0	0	0	0	0	0	0	0	0	0	0	0	0	0	0	46	0	0	0	0	0	0	0	0	0	0	0	0	0	0	38	0	0	0	0	0	0	0	0	0	0	0
Chr01_013415556|AltMatch_0007	Chr01_013415556	AATTCAAGCAGCACCAGAATCAAAGCTTGTGCATTATATTTAGTCCACGTAAGTTATGCAAATAAAACTCTCTACTTAGAA	0	0	0	0	0	0	0	0	0	0	0	0	0	0	0	0	63	0	0	0	0	0	0	0	0	0	0	0	0	0	0	0	0	0	0	0	0	0	0	0	0	0	0	0	0	0	0
Chr01_013415556|AltMatch_0008	Chr01_013415556	AATTCAAGCAGCACCAGAATCAAAGCTTGTGCATTGTATTTAGTCCACGTAAGTTATGCAAATAAAACTCTCTACTTAGAA	107	180	109	28	136	17	214	194	256	164	3	188	149	179	74	204	183	171	1	19	190	47	234	113	99	24	14	48	201	32	204	0	154	140	159	115	150	182	153	79	63	145	96	49	326	116	227
Chr01_013561025|Ref_0001	Chr01_013561025	CAATGCACACGACGGCTACGCCTTCCGCTCTGAGATGGTACAAGTTGATGAGATGCTCCCTTCCCATCATTCCGACGCCGA	405	1308	437	285	320	41	526	665	379	647	358	523	639	1138	542	822	1264	320	1042	128	582	325	1322	619	844	188	99	393	603	463	264	0	473	459	621	627	324	978	608	1094	621	795	499	762	623	802	311
Chr01_013561025|Alt_0002	Chr01_013561025	CAATGCACACGACGGCTACGCCTTCCGCTCTGAGATGGTACAGGTTGATGAGATGCTCCCTTCCCATCATTCCGACGCCGA	726	345	444	518	1225	59	601	985	676	450	332	537	360	565	524	153	597	551	621	148	310	325	309	148	184	209	82	367	324	213	823	0	542	537	692	305	558	228	305	191	524	717	506	159	590	0	784
Chr01_013561025|RefMatch_0001	Chr01_013561025	CAATGCACACGACGGCTACGCCTTCCGCTCTGAGATGGTACAAGTTGTTGAGATGCTCCCTTCCCATCATTCCGACGCCGA	0	176	0	0	0	13	0	233	0	0	0	2	0	0	0	0	0	0	0	0	0	0	0	0	0	0	0	0	0	0	0	0	0	0	0	0	0	150	0	0	0	0	0	0	0	82	0
Chr01_013711416|Ref_0001	Chr01_013711416	CAACCTTCTAGATTGGCTTTCTCAACCCTTGCTTACAACGAATCGTCGGTGTTCCATGGGTTTGTGGAGGCGCAAATCCAC	72	0	1	62	251	3	162	0	202	0	73	0	36	142	89	0	71	46	105	18	0	92	0	0	0	28	18	70	0	0	72	0	45	76	94	57	75	0	0	0	57	2	0	96	74	0	149
Chr01_013711416|Alt_0002	Chr01_013711416	CAACCTTCTAGATTGGCTTTCTCAACCCTTGCCTACAACGAATCGTCGGTGTTCCATGGGTTTGTGGAGGCGCAAATCCAC	0	0	0	0	0	0	0	0	0	0	1	0	0	0	0	0	0	0	0	0	0	0	0	0	0	0	0	0	0	0	0	0	0	0	0	0	0	0	0	0	0	0	0	0	0	0	0
Chr01_013711416|RefMatch_0001	Chr01_013711416	CAACCTTCTAGATTGGCTTTCTCAACCCTTGCTTACAACGAATCATTGGTGTTCCATGGGTTTGTGGAGGCGCAAATCCAC	0	22	21	21	19	0	40	27	0	0	3	8	11	0	26	15	0	0	0	0	0	0	0	0	0	0	0	0	14	0	34	0	0	38	42	0	13	9	0	0	32	16	14	0	26	0	33
Chr01_013711416|RefMatch_0002	Chr01_013711416	CAACCTTCTAGATTGGCTTTCTCAACCCTTGCTTACAACGAATCGTCAGTGTTCCATGGGTTTGTGGAGGCGCAAATCCAC	0	27	27	0	1	0	34	23	2	0	7	0	28	0	0	16	28	16	44	0	47	2	87	15	42	8	7	0	70	4	5	0	34	18	1	0	0	23	31	20	0	0	11	20	45	8	36
Chr01_013711416|RefMatch_0003	Chr01_013711416	CAACCTTCTAGATTGGCTTTCTCAACCCTTGCTTACAACGAATCGTCGGTGTTCTATGGGTTTGTGGAGGCGCAAATCCAC	17	0	0	0	1	0	62	0	63	0	0	0	0	0	113	0	0	0	94	0	0	0	0	0	0	0	0	0	0	0	0	0	0	0	91	0	15	0	25	0	46	0	0	0	1	0	2
Chr01_013711416|RefMatch_0004	Chr01_013711416	CAACCTTCTAGATTGGCTTTCTCAACCCTTGCTTACAACGAATCGTTGGTGTTCCATGGGTTTGTGGAGGCGCAAATCCAC	1	18	0	6	23	0	0	1	0	0	0	14	1	26	0	17	30	0	44	0	9	0	37	5	13	0	0	0	0	0	0	0	1	15	35	0	2	5	0	0	0	0	0	19	24	0	0
Chr01_013711416|AltMatch_0001	Chr01_013711416	CAACCTTCTAGATTGGCTTTCTCAACCCTTGCCTACAACGAATCGTTGGTGTTCCATGGGTTTGTGGAGGCGCAAATCCAC	6	19	27	9	11	4	0	33	37	30	15	16	13	42	36	45	65	16	51	0	11	5	55	13	44	0	7	2	11	25	14	0	38	19	58	36	8	19	28	47	26	10	27	31	26	4	20
Chr01_013711416|AltMatch_0002	Chr01_013711416	CAACCTTCTAGATTGGCTTTCTCAACCCTTGCCTACAACGAATCGTTGGTGTTCCATGGGTTTGTGGAGGCGCAACTCCAC	6	0	0	5	15	0	0	18	8	4	0	8	0	0	19	0	19	11	0	6	0	2	0	0	0	14	0	21	15	7	5	0	0	0	0	8	2	0	0	12	10	32	5	0	0	0	0
Chr01_013711416|AltMatch_0003	Chr01_013711416	CAACCTTCTAGATTGGCTTTCTCAACCCTTGCCTACAACGAATCGTTGGTGTTCCATGGGTTTGTGGAGGTGCAAATCCAC	0	21	0	0	0	0	0	0	0	16	0	0	0	23	0	13	0	0	0	0	0	0	0	0	0	0	0	0	0	0	0	0	0	0	0	0	0	10	0	16	0	30	0	16	0	6	0
Chr01_013838675|Ref_0001	Chr01_013838675	AAGAACATCGGTGGCAACCTCGGATTACAAGCATACCTCAAGCTCCGAGTTCCGCTGCTCCACCGCAGAATATAACGCCGG	7	53	26	2	70	4	43	47	54	7	36	0	11	72	14	12	15	26	23	5	2	4	11	5	3	20	3	34	33	21	44	0	19	18	52	5	21	39	19	39	5	40	6	16	15	9	30
Chr01_013838675|Alt_0002	Chr01_013838675	AAGAACATCGGTGGCAACCTCGGATTACAAGCATACCTCAAGCTCCGAGTTCCGCTGCTCCACCACAGAATATAACGCCGG	0	59	0	33	53	0	0	3	0	89	5	44	15	13	0	40	39	11	12	0	7	0	30	30	18	0	2	0	33	30	5	0	4	10	22	8	3	42	0	5	0	43	0	26	25	33	0
Chr01_013838675|RefMatch_0001	Chr01_013838675	AAGAACATCGGTGGCAACCTCGGATTACAAGCATACCTCAAGCTCCGAGTTCCACTGCTCCACCGCAGAATATAACGCCGG	2	48	8	13	62	2	33	70	15	48	34	43	10	100	26	84	63	5	22	0	11	0	41	14	6	0	5	0	30	0	37	0	14	24	51	23	14	73	0	33	28	71	14	13	22	29	13
Chr01_013838675|RefMatch_0002	Chr01_013838675	AAGAACATCGGTGGCAACCTCGGATTACAAGCATACCTCAAGCTCCGAGTTCCGCTGCTCCACCGCAGAATATAACGCCGA	0	0	3	0	18	0	2	0	4	11	1	0	0	0	7	0	3	21	2	10	1	21	0	0	0	1	0	23	9	5	12	0	5	0	4	9	12	0	0	0	0	8	1	0	3	0	6
Chr01_013838675|RefMatch_0003	Chr01_013838675	AAGAACATCGGTGGCAACCTCGGATTACAAGCATACCTCAAGCTCCGAGTTCCGCTGCTCCACCGCAGAATATAACGCTGG	0	0	0	0	1	0	0	0	0	0	0	0	0	0	0	0	0	0	0	0	0	2	0	0	0	4	5	0	0	41	0	0	1	0	0	0	1	0	0	0	0	0	0	0	0	0	0
Chr01_013838675|RefMatch_0004	Chr01_013838675	AAGAACATCGGTGGCAACCTCGGATTACAAGCATACCTCAAGCTCCGAGTTCCGCTGCTCCACCGTAGAATATAACGACGG	0	0	7	6	10	0	0	0	0	30	0	31	7	0	34	0	0	0	0	0	0	0	17	23	7	0	0	0	26	0	1	0	0	21	22	21	27	3	0	33	16	0	10	8	0	21	21
Chr01_013838675|RefMatch_0005	Chr01_013838675	AAGAACATCGGTGGCAACCTCGGATTACAAGCATACCTCAAGCTCCGAGTTTCGCTGCTCCACCGCAGAATATAACGCCAG	0	0	0	0	0	0	0	0	0	0	0	0	0	0	0	0	0	0	0	0	0	0	0	0	0	0	0	0	0	0	21	0	0	0	0	0	0	0	0	0	0	0	0	0	0	0	0
Chr01_013838675|RefMatch_0006	Chr01_013838675	AAGAACATCGGTGGCAACCTCGGATTACAAGCATACCTCAAGCTCCGAGTTTCGCTGCTCCACCGCAGAATATAACGCCGG	4	0	0	0	0	0	0	0	15	0	0	0	0	1	0	0	0	11	0	0	0	0	0	0	0	0	0	0	0	0	4	0	0	0	0	0	0	0	0	0	0	1	0	0	0	0	0
Chr01_013838675|AltMatch_0001	Chr01_013838675	AAGAACATCGGTGGCAACCTCGGATTACAAGCATACCTCAAGCTCCGAGTTCCGCTGCTCCACCACAAAATATAACGTCGG	4	0	0	0	0	0	0	0	30	0	0	0	0	0	0	0	0	0	0	0	0	0	0	0	0	0	0	3	0	19	0	0	0	0	0	0	0	0	0	0	0	0	0	0	0	0	0
Chr01_013838675|AltMatch_0002	Chr01_013838675	AAGAACATCGGTGGCAACCTCGGATTACAAGCATACCTCAAGCTCCGAGTTCCGCTGCTCCACCACAGAATATAACGCTGG	0	1	0	0	58	0	0	98	0	1	33	36	1	73	0	42	27	17	31	0	0	0	0	0	0	0	4	0	0	25	46	0	14	33	62	40	10	0	0	39	0	45	0	0	0	40	0
Chr01_013838675|AltMatch_0003	Chr01_013838675	AAGAACATCGGTGGCAACCTCGGATTACAAGCATACCTCAAGCTCCGAGTTCTGCTGCTCCACCACAAAATATAACGTCGG	12	47	15	15	124	6	28	94	24	65	24	28	0	36	25	0	31	0	0	7	14	30	0	0	0	8	1	27	0	0	0	0	24	45	0	34	27	41	0	20	18	132	13	30	0	28	0
Chr01_013838675|AltMatch_0004	Chr01_013838675	AAGAACATCGGTGGCAACCTCGGATTACAAGCATACCTCAAGCTCCGAGTTTCGCTGCTCCACCACAGAATATAACGCCGG	8	76	0	0	0	6	0	1	42	0	1	36	0	44	0	0	0	0	31	0	0	0	53	35	15	0	0	0	0	0	0	0	0	0	0	36	0	70	0	0	0	0	14	0	26	0	0
Chr01_013936822|Ref_0001	Chr01_013936822	CACCCCATCCATTCTTCCCAGAGATCATCGGGGTCGTACATCCCTCCCATCTGCTCATCTCTCCCTGCCTCATCATATTGC	1	1	1	0	171	0	86	1	0	0	0	0	2	2	3	0	0	4	6	2	1	6	6	0	2	3	0	9	4	141	80	0	68	0	3	0	47	0	134	2	6	0	4	1	1	1	104
Chr01_013936822|Alt_0002	Chr01_013936822	CACCCCATCCATTCTTCCCAGAGATCATCGTGGTCGTACATCCCTCCCATCTGCTCATCTCTCCCTGCCTCATCATATTGC	375	579	138	671	540	69	308	638	326	603	310	724	554	901	607	648	1355	254	842	1	812	0	971	425	689	0	122	0	278	0	371	0	257	645	545	476	123	537	148	506	711	670	446	412	798	289	186
Chr01_013936822|RefMatch_0001	Chr01_013936822	CACCCCATCCATTCTTCCCAGAGATCATCAGGATCGTACATCCCTCCCATCTGCTCATCTCTCCCTGCCTCATCATATTGC	173	0	0	0	0	0	0	0	141	0	0	0	0	0	0	0	0	0	1	0	0	80	0	0	0	0	0	0	0	0	0	0	0	0	0	0	0	0	0	0	0	0	0	0	0	0	0
Chr01_013936822|RefMatch_0002	Chr01_013936822	CACCCCATCCATTCTTCCCAGAGATCATCAGGGTCGTACATCCCTCCCATCTGCTCATCTCTCCCTGCCTCATCATATTGC	358	0	285	4	369	11	478	1	329	178	63	0	315	1	152	0	232	396	295	201	170	390	0	0	0	450	24	469	284	225	211	0	431	0	210	163	275	1	151	1	191	211	178	0	379	2	515
Chr01_013936822|RefMatch_0003	Chr01_013936822	CACCCCATCCATTCTTCCCAGAGATCATCGGGGTCGTACATCCCTCCCATCTGCTCATCTCTCCCTGCATCATCATATTGC	0	185	239	345	55	0	0	284	0	148	1	111	137	217	144	145	0	79	213	41	152	91	429	181	299	0	1	104	241	75	13	0	1	150	269	119	118	178	140	143	162	2	265	281	2	162	166
Chr01_013936822|RefMatch_0004	Chr01_013936822	CACCCCATCCATTCTTCCCAGAGATCATCGGGGTCGTACATCCCTCCCATCTGCTCATCTTTCCCTGCCTCATCATATTGC	0	0	0	0	0	0	0	0	0	0	0	0	0	0	0	0	0	0	0	0	0	0	0	0	0	0	0	0	0	0	1	0	0	0	0	0	0	0	0	0	0	0	0	0	0	0	0
Chr01_013936822|RefMatch_0005	Chr01_013936822	CACCCCATCCATTCTTCCCAGAGATCATCGGGGTCGTACCTCCCTCCCATCTGCTCATCTCTCCCTGCATCATCATATTGC	0	0	0	6	2	0	0	2	0	0	0	0	0	0	0	0	0	0	3	0	1	0	4	0	2	0	0	0	0	0	0	0	0	0	4	0	0	3	0	0	0	0	0	2	0	4	0
Chr01_013936822|RefMatch_0006	Chr01_013936822	CACCCCATCCATTCTTCCCAGAGATCATCGGGGTCGTACCTCCCTCCCATCTGCTCATCTTTCCCTGCCTCATCATATTGC	0	0	0	0	0	0	0	0	0	0	0	0	0	0	0	0	0	0	0	0	0	0	0	0	0	0	0	0	0	0	0	0	0	0	0	0	0	0	0	0	0	0	0	0	0	0	0
Chr01_013936822|AltMatch_0001	Chr01_013936822	CACCCCATCCATTCTTCCCAGAGATCATCATGGTCGTACATCCCTCCCATCTGCTCATCTCTCCCTACCTCATCATATTGC	0	0	0	0	0	0	0	0	0	0	0	0	0	0	0	0	0	0	0	0	0	0	0	0	0	0	0	0	0	0	0	0	0	0	0	0	5	0	0	0	0	0	0	0	0	0	0
Chr01_014053562|Ref_0001	Chr01_014053562	CTTTTGATAGGTATTGAGAAATCTTGACTTTCCAGATCTTTCTGATTTCTGTTTTCTTGCTAATTGAATGATCTTTGCAGG	133	2	0	2	97	16	234	0	200	0	134	0	85	0	172	0	0	65	0	77	84	184	1	0	0	70	1	204	75	36	194	0	83	1	109	168	63	0	134	1	168	1	0	1	95	2	105
Chr01_014053562|Alt_0002	Chr01_014053562	CTTTTGATAGGTATTGAGAAATCTTGACTTTCCAGATCTTTCTGATTTCTGTTTTCTTGCTAATTGAATGATCTTTGCAGA	27	157	61	30	129	11	45	33	58	92	168	84	48	78	120	112	78	27	64	12	114	30	130	53	76	31	18	45	112	37	54	1	0	118	135	22	21	71	44	74	107	102	131	114	149	60	101
Chr01_014053562|RefMatch_0001	Chr01_014053562	CTTTTGATAGGTATTGAGAAATCTTGACTTTCCAGATCTTTCTGATTTCTGTTGTCTTGCTAATTGAATGATCTTTGCAGG	75	149	76	96	106	26	261	365	109	113	0	78	0	240	0	94	262	153	144	0	1	70	0	0	0	0	0	0	0	0	114	0	202	168	0	169	51	99	0	101	0	249	0	87	131	92	1
Chr01_014053562|RefMatch_0002	Chr01_014053562	CTTTTGATAGGTATTGAGAAATCTTGACTTTCCAGATCTTTCTGATTTCTGTTTTCTTGCTAATTGAATAATCTTTGCAGG	0	1	67	0	14	0	0	103	0	75	0	0	58	0	0	0	82	0	0	19	0	1	97	60	68	36	18	52	0	83	43	0	0	91	0	0	43	1	0	84	0	0	73	0	3	0	77
Chr01_014053562|RefMatch_0003	Chr01_014053562	CTTTTGATAGGTATTGAGAAATCTTGACTTTCCAGATCTTTCTGATTTCTGTTTTCTTGCTAATTGAATGATCTTTGCAAG	0	0	0	0	21	0	0	0	0	0	134	62	83	0	0	0	117	55	111	0	0	0	0	0	0	0	13	0	67	47	0	0	73	0	110	0	51	0	0	0	0	0	1	0	0	0	95
Chr01_014053562|AltMatch_0001	Chr01_014053562	CTTTTGATAGGTATTGAGAAATCTTGACTTTCCAGATCTTTCTGATTTCTGTTTTCTTGCTAATTGAATAATCTTTGCAGA	43	0	64	23	63	0	1	0	81	79	0	1	0	89	0	0	0	0	97	0	82	0	102	50	63	0	19	0	0	0	0	0	75	0	1	0	1	1	108	0	3	0	74	0	0	80	96
Chr01_014053562|AltMatch_0002	Chr01_014053562	CTTTTGATAGGTATTGAGAAATCTTGACTTTCCAGATCTTTCTGATTTCTGTTTTCTTGCTGATTGAATGATCTTTGCAGA	83	146	177	47	22	15	132	124	95	0	1	97	189	115	100	89	131	82	307	0	110	0	281	168	160	40	1	0	96	0	7	0	92	116	270	84	73	82	79	104	92	0	62	92	100	61	0
Chr01_014057828|Ref_0001	Chr01_014057828	TCCGGCGCTGCCTGTTCGACAACTCATAGCTCTGAGATTCTGCCTCAATCATTCATGTATCATAAAGTCCATTTCTATGAT	0	0	0	0	0	0	0	0	0	0	0	0	0	0	0	0	0	0	0	0	0	0	0	0	0	0	0	0	0	0	0	0	0	0	0	0	0	0	0	0	0	0	0	0	0	0	0
Chr01_014057828|Alt_0002	Chr01_014057828	TCCGGCGCTGCCTGTTCGACAACTCATAGCTCTGAGACTCTGCCTCAATCATTCATGTATCATAAAGTCCATTTCTATGAT	164	68	33	36	132	13	332	187	213	51	66	37	142	131	168	42	201	76	61	22	1	53	0	0	0	22	1	42	44	26	187	0	166	64	119	117	83	56	178	77	158	96	55	58	174	59	51
Chr01_014057828|RefMatch_0001	Chr01_014057828	TCCGGCGCTGCCTGTTCGACAACTCATAGCTCGGAGATTCTGCCTGAATCATTCATGTATCATAAAGTCCATTTCTATGAT	41	99	61	46	142	11	31	33	87	93	153	45	24	110	85	94	39	19	104	15	114	22	163	43	97	15	15	37	112	26	32	0	48	75	107	20	33	97	76	57	109	138	110	60	98	48	122
Chr01_014057828|RefMatch_0002	Chr01_014057828	TCCGGCGCTGCCTGTTCGACAACTCATAGCTCTGAGATTCTGCCTGAATCATTCATGTATCATAAAGTCCATTTCTATGAT	42	68	36	21	89	4	24	15	49	62	96	42	24	73	56	62	25	19	38	20	53	16	97	26	52	20	5	33	100	27	23	0	16	51	55	12	20	57	49	50	67	74	74	39	95	63	67
Chr01_014057828|AltMatch_0001	Chr01_014057828	TCCGGCGCTGCCTGTTCGACAACTCATAGCTCGGAGACTCTGCCTCAATCATTCATGTATCATAAAGTCCATTTCTATGAT	110	47	29	28	111	22	157	167	176	32	42	21	84	82	78	38	131	49	50	10	0	37	0	0	0	15	0	15	33	10	114	0	160	40	89	54	79	41	85	38	133	83	36	27	110	28	55
Chr01_014057828|AltMatch_0002	Chr01_014057828	TCCGGCGCTGCCTGTTCGACAACTCATAGCTCGGAGACTCTGCCTGAATCATTCATGTATCATAAACTCCATTTCTATGAT	0	0	0	0	0	0	0	0	0	0	0	33	0	0	0	0	59	44	96	0	0	1	0	0	0	0	0	0	0	29	0	0	0	0	0	0	0	0	0	0	0	0	0	0	0	0	0
Chr01_014057828|AltMatch_0003	Chr01_014057828	TCCGGCGCTGCCTGTTCGACAACTCATAGCTCGGAGACTCTGCCTGAATCATTCATGTATCATAAAGTCCATTTCTATGAT	0	58	147	29	33	12	0	171	0	68	75	38	95	57	0	61	73	46	150	36	88	14	254	93	145	60	21	95	101	45	7	0	57	122	149	66	86	50	1	95	1	0	52	53	1	28	128
Chr01_014057828|AltMatch_0004	Chr01_014057828	TCCGGCGCTGCCTGTTCGACAACTCATAGCTCTGAGACTCTGCCTGAATCATTCATGTATCATAAACTCCATTTCTATGAT	0	0	0	0	0	0	0	0	0	0	0	28	0	0	0	0	34	26	34	0	0	0	0	0	0	0	0	0	0	13	0	0	0	0	0	0	0	0	0	0	0	0	0	0	0	0	0
Chr01_014057828|AltMatch_0005	Chr01_014057828	TCCGGCGCTGCCTGTTCGACAACTCATAGCTCTGAGACTCTGCCTGAATCATTCATGTATCATAAAGTCCATTTCTATGAT	0	36	45	19	15	5	0	65	0	25	34	19	55	23	0	27	46	21	70	23	35	8	111	47	62	41	15	44	57	19	2	1	20	69	75	38	31	25	0	55	0	0	28	20	0	20	62
Chr01_014294944|Ref_0001	Chr01_014294944	AGTGCCTTGGGTAAGGCCAGTGGGCAGGTGGATCGAGCTAATGCTGCCGTCCGCAGACTTGAGGTTGAGAATGCTGCATTA	21	256	59	165	137	8	94	364	49	71	44	181	44	214	61	59	98	182	125	41	66	56	89	97	55	47	5	111	46	115	167	0	56	206	52	138	149	191	13	204	45	269	28	74	68	152	37
Chr01_014294944|Alt_0002	Chr01_014294944	AGTGCCTTGGGTAAGGCCAGTGGGCAGGTGGATCGAGCTAATGCTGCCGTCCGCAGGCTTGAGGTTGAGAATGCTGCATTA	45	158	38	76	328	8	33	64	90	175	191	91	63	160	97	101	24	0	26	13	37	43	59	62	31	0	10	33	201	65	73	0	49	101	116	36	80	137	50	50	38	108	45	99	54	109	107
Chr01_014294944|RefMatch_0001	Chr01_014294944	AGTGCCTTGGGTAAGGCCAGTGGGCAGGTGGATCGAGCTAATGCTGCCGTCCGCAGACTTGAGTTTGAGAATGCTGCATTA	0	87	0	36	1	0	0	0	0	0	0	0	0	65	0	28	0	73	0	25	15	42	19	48	14	23	3	64	50	21	2	0	0	0	0	0	3	43	0	59	0	0	21	31	23	43	0
Chr01_014294944|RefMatch_0002	Chr01_014294944	AGTGCCTTGGGTAAGGCCAGTGGGCAGGTGGATCGCGCTAATGCTGCCGTCCGCAGACTTGAGGTTGAGAATGCTGCATTA	13	0	0	1	70	3	38	0	28	0	4	0	0	0	38	0	0	0	0	0	0	0	0	0	0	0	0	0	0	0	133	0	0	0	0	40	0	0	9	0	22	0	1	0	0	0	0
Chr01_014303446|Ref_0001	Chr01_014303446	ACAGGTGCACCATAGAATTCTGTGTTCAATCTCTGTATAAACACTATAAAGATATATAGTTTCTTGCATATATTTTATATG	0	0	0	0	0	0	0	0	0	0	0	0	0	0	0	0	0	0	0	2	0	3	0	0	0	4	0	18	0	10	0	0	0	0	0	0	0	0	0	0	0	0	0	0	0	0	0
Chr01_014303446|Alt_0002	Chr01_014303446	ACAGGTGCACCATAGAATTCTGTGTTCAATGTCTGTATAAACACTATAAAGATATATAGTTTCTTGCATATATTTTATATG	0	0	0	0	0	0	0	0	0	0	0	0	0	0	0	0	0	0	0	0	0	0	0	0	0	0	0	0	0	0	0	0	0	0	0	0	0	0	0	0	0	0	0	0	0	0	0
Chr01_014303446|RefMatch_0001	Chr01_014303446	ACAGGTGCACCATAGAATTCTGTGTTCAATCTCTGTATAAACACTATAAAGATAGTTTCTTGCATATATTTTATATGCTAG	12	20	0	1	16	2	13	0	12	0	0	0	0	10	9	14	0	13	0	4	1	6	6	5	0	17	3	17	25	10	34	0	0	0	0	5	0	11	5	18	9	0	16	9	12	11	0
Chr01_014448859|Ref_0001	Chr01_014448859	CTTACCAGCCGACATGCATCTGTCCTTTATTACCTTAATGGATTAATCATCGTGCTTTCCCTTGTGTTCTCTTCTTACCAG	197	164	65	95	232	17	230	100	220	164	140	95	84	142	151	56	197	0	200	77	119	65	108	69	77	61	21	191	60	71	175	0	187	114	178	82	140	119	250	54	211	226	60	53	222	81	237
Chr01_014448859|Alt_0002	Chr01_014448859	CTTACCAGCCGACATGCATCTGTCCTTCATTACCTTAATGGATTAATCATCGTGCTTTCCCTTGTGTTCTCTTCTTACCAG	0	0	0	0	0	0	0	0	1	2	0	0	0	1	0	0	0	0	0	0	0	0	0	0	0	0	0	0	0	0	0	0	0	0	0	0	3	0	2	1	0	0	0	0	0	0	1
Chr01_014448859|RefMatch_0001	Chr01_014448859	CTTACCAGCCGACATGCATCTGTCCTTTATTACCTTAATGGATTAATCATCATGCTTTCCCTTGTGTTCTCTTCTTACCAG	0	0	0	0	2	0	0	0	0	0	0	0	0	0	0	0	0	0	1	0	0	0	0	0	0	0	0	0	0	0	0	0	0	0	0	0	0	0	0	0	1	0	0	1	0	0	0
Chr01_014448859|RefMatch_0002	Chr01_014448859	CTTACCAGCCGACATGCATCTGTCCTTTATTACCTTAATGGATTAATCATCGTGCTTTCCCTTGTGTTCTCTTCTTAACAG	62	235	134	112	20	7	72	126	81	2	0	70	164	182	80	117	86	145	178	50	214	78	298	180	170	136	27	98	112	43	8	0	61	84	154	107	68	154	50	136	88	0	136	154	145	70	1
Chr01_014448859|AltMatch_0001	Chr01_014448859	CTTACCAGCCGACATGCATCTGTCCTTCATTACCTTAATGGATTAATCATTGTGCTTTCCCTTGTGTTCTCTTCTTACCAG	93	168	149	94	183	40	127	287	116	180	229	144	176	176	113	163	183	82	134	0	49	54	161	81	101	0	37	0	130	95	38	0	103	178	134	97	65	97	45	188	118	161	171	190	55	53	235
Chr01_014629581|Ref_0001	Chr01_014629581	AGAGTGTTTACTGGGGCAAAAATTTATATGGAGTAATTAATATCTTTCTCATTTGGTGTATTAGGTCTGGTTGTGAGATAC	44	2	31	0	6	0	31	2	46	3	11	2	79	2	58	1	59	0	6	11	12	22	21	4	14	7	9	20	3	22	21	0	26	11	26	2	10	1	22	1	46	1	35	3	34	0	4
Chr01_014629581|Alt_0002	Chr01_014629581	AGAGTGTTTACTGGGGCAAAAATTTATATGCAGTAATTAATATCTTTCTCATTTGGTGTATTAGGTCTGGTTGTGAGATAC	3	2	0	0	4	0	6	0	2	0	0	1	4	1	0	2	5	7	6	0	4	1	2	2	0	4	0	1	3	4	0	0	5	3	4	0	0	0	0	1	0	1	1	2	4	1	1
Chr01_014809033|Ref_0001	Chr01_014809033	CATGAGCCGCACGTGCACGGTCATTTATCATAGAAATTCCGGCGCCGCCACCATTACCCACCATAGGCGGCTGATTCGTCT	6	94	64	11	91	4	15	114	12	71	78	54	24	55	28	50	39	80	53	12	30	35	113	83	42	27	4	11	117	83	161	0	0	54	40	42	28	62	24	54	23	32	22	35	23	33	27
Chr01_014809033|Alt_0002	Chr01_014809033	CATGAGCCGCACGTGCACGGTCATTTATCATAGAAATTCCGGCGCCGCCACTATTACCCACCATAGGCGGCTGATTCGTCT	33	85	11	54	218	1	21	61	89	72	18	27	27	169	51	62	44	56	44	26	27	54	55	52	18	19	10	106	89	17	39	0	60	20	75	60	99	76	16	55	26	75	20	66	58	54	64
Chr01_014809033|RefMatch_0001	Chr01_014809033	CATGAGCCGCACGTGCACGGTCATTTATCATAGATATTCCGGCGCCGCCACCATTACCCACCATAGGCGGCTGATTCGTCT	5	0	0	0	12	0	19	0	21	0	28	0	18	0	23	0	0	0	0	0	0	0	0	0	0	0	0	0	30	0	5	0	9	0	30	0	19	0	5	0	15	0	0	0	22	0	24
Chr01_014884416|Ref_0001	Chr01_014884416	CACCATCTACACCAACTGACTGATTAGCATCATTAATATGTCTCCCAGTATTAGCCATCTCTTGATCAGATTGAAAAATAG	0	0	0	0	0	0	0	0	0	0	0	0	0	0	0	0	0	0	0	0	0	0	0	0	0	0	0	0	0	0	0	0	0	0	0	0	0	0	0	0	0	0	0	0	0	0	0
Chr01_014884416|Alt_0002	Chr01_014884416	CACCATCTACACCAACTGACTGATTAGCATCATTAATATGTCTCCCAGTAATAGCCATCTCTTGATCAGATTGAAAAATAG	0	0	0	0	0	0	0	0	0	0	0	0	0	0	0	0	0	0	0	0	0	0	0	0	0	0	0	0	0	0	0	0	0	0	0	0	0	0	0	0	0	0	0	0	0	0	0
Chr01_014884416|RefMatch_0001	Chr01_014884416	CACCATCTACACCAACTGACTGATTAGCATCATTAACATGTCGCCCAGTATTAGCCATCTCTTGATCAGATTGAAAAATAG	58	2	69	64	157	15	176	145	104	120	318	109	73	2	126	117	81	1	2	0	91	81	161	137	66	0	0	0	222	0	11	0	67	207	0	106	50	1	52	142	64	0	99	0	391	99	103
Chr01_014884416|RefMatch_0002	Chr01_014884416	CACCATCTACACCAACTGACTGATTAGCATCATTAACATGTCTCCCAATATTAGCCATCTATTGATCAGATTGAAAAATAG	0	0	0	0	0	0	0	0	0	0	0	0	0	0	0	0	0	81	0	30	0	0	0	0	0	37	1	60	0	0	0	0	0	0	0	0	0	0	0	0	0	0	0	0	77	0	0
Chr01_014884416|RefMatch_0003	Chr01_014884416	CACCATCTACACCAACTGACTGATTAGCATCATTAACATGTCTCCCAATATTAGCCATCTCTTGATCAGATTGAAAAATAG	79	3	0	49	70	10	58	93	147	0	85	188	41	203	0	66	127	59	72	0	0	107	0	0	0	0	13	2	0	68	86	0	1	187	140	157	15	0	71	0	0	140	0	73	1	48	57
Chr01_014884416|RefMatch_0004	Chr01_014884416	CACCATCTACACCAACTGACTGATTAGCATCATTAACATGTCTCCCAGTATTAGCCATCTCTTGATCAGATTGAAAAATAG	35	91	53	1	2	0	126	0	89	0	0	70	0	95	0	96	0	221	0	0	0	69	0	0	0	0	17	0	0	81	55	0	102	0	196	70	21	60	49	79	1	70	1	0	0	1	0
Chr01_014884416|AltMatch_0001	Chr01_014884416	CACCATCTACACCAACTGACTGATTAGCATAATTAACATGTCTCCCAGTAATAACCATTTCTTGATCAGATTGAAAAATAG	0	76	28	0	0	0	27	60	0	0	0	0	22	60	0	0	12	0	0	22	0	0	52	40	27	0	0	24	46	0	103	0	42	53	38	0	2	48	28	0	0	0	16	47	27	32	0
Chr01_014884416|AltMatch_0002	Chr01_014884416	CACCATCTACACCAACTGACTGATTAGCATCATTAACATGTCTCACAGTAATAACCATTTCTTGATCAGATTGAAAAATAG	0	0	0	0	0	0	0	0	0	0	0	0	0	0	0	0	0	50	0	0	0	0	0	0	0	0	0	0	0	0	0	0	0	0	0	0	1	0	0	0	0	0	0	0	0	0	0
Chr01_014884416|AltMatch_0003	Chr01_014884416	CACCATCTACACCAACTGACTGATTAGCATCATTAACATGTCTCCCAGTAATAACCATTTCGTGATCAGATTGAAAAATAG	0	93	25	43	63	0	0	93	0	61	115	0	1	87	0	0	0	75	30	15	0	67	0	0	0	36	0	44	0	0	0	0	0	0	0	55	0	55	0	0	0	140	0	51	0	0	0
Chr01_014884416|AltMatch_0004	Chr01_014884416	CACCATCTACACCAACTGACTGATTAGCATCATTAACATGTCTCCCAGTAATAACCATTTCTTGATCAGATTGAAAAATAG	53	127	111	77	282	43	89	211	282	276	394	261	112	258	359	204	41	38	132	34	98	121	166	109	43	100	63	81	208	222	273	0	43	260	303	142	240	98	65	295	93	186	21	201	85	183	172
Chr01_014884416|AltMatch_0005	Chr01_014884416	CACCATCTACACCAACTGACTGATTAGCATCATTAACATGTCTCCCAGTAATAACCATTTCTTGATCAGATTGAAATATAG	0	0	0	0	0	0	0	0	0	0	0	0	0	0	0	0	0	0	0	0	0	0	0	0	0	0	0	0	0	0	0	0	0	0	40	0	8	0	0	0	0	0	0	0	0	0	0
Chr01_014884416|AltMatch_0006	Chr01_014884416	CACCATCTACACCAACTGACTGATTAGCATCATTAACATGTCTCCCAGTAATAACCATTTCTTGATTAGATTGAAAAATAG	0	0	0	0	0	0	0	1	0	0	0	0	0	0	0	0	0	0	0	0	0	0	0	0	0	0	0	0	0	0	0	0	0	0	34	0	3	0	0	0	0	0	0	0	0	0	0
Chr01_014884416|AltMatch_0007	Chr01_014884416	CACCATCTACACCAACTGACTGATTAGCATCATTAACATGTCTCCCATTAATAACCATTTCTTGATCAGATTGAAAAATAG	24	76	25	28	126	0	0	1	60	48	147	0	18	0	179	0	20	42	36	0	35	0	62	42	11	0	14	0	47	0	76	0	0	0	0	0	26	42	19	67	59	1	0	0	20	35	29
Chr01_014971433|Ref_0001	Chr01_014971433	GGAAAGGGAAAAGGTTAGGGACCACTAAAGATTGCCTTTCAGTGTTTGGTGTTGTTGGAGAGTTTGGAAGGGACCCATGTC	0	0	0	0	0	0	0	0	0	0	3	0	0	0	0	0	0	0	0	0	0	0	0	0	0	0	0	0	0	0	0	0	0	0	0	0	0	0	0	0	0	2	3	0	0	0	0
Chr01_014971433|Alt_0002	Chr01_014971433	GGAAAGGGAAAAGGTTAGGGACCACTAAAGATTGCCTTTCAGTGTTTGGTGTTGTTGGAGAGTTTGGAAGGGACCAATGTC	0	0	0	0	0	0	0	0	0	0	0	0	0	0	0	0	0	0	0	0	0	0	0	0	0	0	0	0	0	0	0	0	0	0	0	0	0	0	0	0	0	0	0	0	0	0	0
Chr01_014971433|RefMatch_0001	Chr01_014971433	GGAAAGGGAAAAGGTTAGGGACCACTAAAGACTGTCTTTCAGTGTTTTGTGTTGTTGGAGAGTTTGGAAAGGACCCATGTC	0	0	79	57	0	0	0	70	0	62	0	0	0	79	0	0	0	0	144	0	108	0	123	44	86	0	0	0	0	0	0	0	0	66	1	0	0	0	0	0	0	0	80	0	0	0	0
Chr01_014971433|RefMatch_0002	Chr01_014971433	GGAAAGGGAAAAGGTTAGGGACCACTAAAGATCGCCTTTCAGTGTTTTGTGTTGTTGGAGAGTTTGGAAGGGACCCATGTC	0	0	88	0	108	0	0	387	0	226	2	0	132	0	2	1	127	0	0	24	0	3	277	137	92	1	19	155	0	141	0	0	0	338	0	1	193	1	0	237	0	0	83	0	2	0	160
Chr01_014971433|RefMatch_0003	Chr01_014971433	GGAAAGGGAAAAGGTTAGGGACCACTAAAGATTACCTTTCAGTGTTTTGTGTTGTTGGAGAGTTTGGAAGGGACCCATGTC	0	0	2	0	1	0	1	0	0	0	0	0	0	1	0	0	0	0	1	0	0	0	0	0	0	1	0	0	1	0	0	0	0	0	0	0	0	0	0	0	0	1	0	0	0	0	0
Chr01_014971433|RefMatch_0004	Chr01_014971433	GGAAAGGGAAAAGGTTAGGGACCACTAAAGATTGCCTTTCAGTGTTTTGTGTTGTTGAAGAGTTTGGAAGGGACCCATGTC	0	0	2	0	0	0	0	0	0	0	0	77	0	2	1	0	140	92	198	1	0	1	0	0	0	44	0	1	0	56	1	0	0	0	0	0	1	0	0	0	0	0	1	0	0	0	0
Chr01_014971433|RefMatch_0005	Chr01_014971433	GGAAAGGGAAAAGGTTAGGGACCACTAAAGATTGCCTTTCAGTGTTTTGTGTTGTTGGAGAGTTTGGAAGGGACCCATGTC	536	391	485	690	1323	1	282	594	855	633	1561	190	482	936	346	36	562	262	886	64	424	371	839	442	426	146	107	301	735	263	524	0	498	234	632	293	818	338	496	214	292	748	403	146	406	520	990
Chr01_014971433|RefMatch_0006	Chr01_014971433	GGAAAGGGAAAAGGTTAGGGACCACTAAAGATTGCCTTTCAGTGTTTTGTGTTGTTTGAGAGTTTGGAAGGGACCCATGTC	0	0	0	0	1	0	0	0	0	0	0	0	0	0	0	0	0	0	0	0	0	0	0	0	0	0	0	0	0	0	0	0	0	0	0	0	0	0	0	0	0	0	0	0	0	0	0
Chr01_014971433|RefMatch_0007	Chr01_014971433	GGAAAGGGAAAAGGTTAGGGACCACTAAAGATTGCCTTTTAGTGTTTTGTGTTGTTGGAGAGTTTGGAAGGGACCCATGTC	2	0	0	0	1	0	0	1	0	2	1	0	0	0	0	0	0	92	0	0	133	0	0	0	1	1	0	1	0	0	124	0	0	0	0	116	0	0	2	0	0	1	0	1	1	0	0
Chr01_014971433|RefMatch_0008	Chr01_014971433	GGAAAGGGAAAAGGTTAGGGACCACTAAAGATTGTATTTCAGTGTTTTGTGTTGTTGGAGAGTTTGGAAGGGACCCATGTT	0	0	0	0	0	0	0	0	0	0	1	0	0	0	0	0	0	0	132	0	1	0	0	0	0	0	0	0	0	0	99	0	0	0	0	0	0	0	0	0	0	0	0	0	0	0	0
Chr01_014971433|RefMatch_0009	Chr01_014971433	GGAAAGGGAAAAGGTTAGGGACCACTAAAGATTGTCTTTCAATGTTTTGTGTTGTTGGAGAGTTTGGAAGGGACCCATGTC	0	0	1	0	1	0	0	1	0	0	1	0	0	1	0	0	0	0	0	0	0	0	0	0	0	0	0	0	0	0	0	0	0	0	0	0	1	0	0	1	0	0	0	0	2	2	0
Chr01_014971433|RefMatch_0010	Chr01_014971433	GGAAAGGGAAAAGGTTAGGGACCACTAAAGATTGTCTTTCAGTGTTTTGTGTTGTTAGAGAGTTTGGAAGGGACCCATGTC	0	0	0	0	0	0	0	0	1	0	1	0	0	1	0	0	0	0	1	0	0	0	0	0	0	0	0	0	0	0	0	0	0	0	0	0	0	0	0	0	0	0	0	0	0	1	0
Chr01_014971433|RefMatch_0011	Chr01_014971433	GGAAAGGGAAAAGGTTAGGGACCACTAAAGATTGTCTTTCAGTGTTTTGTGTTGTTGGAGAGTTTGGAAAGGACCCATGTC	1	2	101	1	0	9	0	1	0	0	0	120	0	1	1	0	0	132	2	49	151	4	1	1	3	75	0	224	0	0	0	1	0	0	0	0	0	0	0	0	0	0	2	0	1	0	0
Chr01_014971433|RefMatch_0012	Chr01_014971433	GGAAAGGGAAAAGGTTAGGGACCACTAAAGATTGTCTTTCAGTGTTTTGTGTTGTTGGAGAGTTTGGAAGGGACCCATGTC	447	1354	691	922	1247	58	990	1146	601	1073	706	747	593	1381	364	824	652	1179	1076	81	997	449	1368	879	744	272	103	408	1356	590	1540	0	365	1057	795	645	700	1577	408	1295	276	2389	669	736	767	1435	587
Chr01_014971433|RefMatch_0013	Chr01_014971433	GGAAAGGGAAAAGGTTAGGGACCACTAAAGATTGTCTTTCAGTGTTTTGTGTTGTTGGAGAGTTTGGAATGGACCCATGTC	109	3	0	0	4	0	0	4	124	3	3	3	0	0	0	4	0	3	0	0	2	0	3	3	0	0	0	0	0	0	2	0	0	3	121	0	24	0	2	0	0	3	4	0	0	0	0
Chr01_014971433|RefMatch_0014	Chr01_014971433	GGAAAGGGAAAAGGTTAGGGACCACTAAAGATTGTCTTTTAGTGTTTTGTGTTGTTGGAGAGTTTGGAAGGGACCCATGTC	0	0	2	0	2	0	1	0	1	1	0	0	0	0	0	0	0	1	0	17	0	2	3	0	1	50	0	63	2	56	0	0	1	0	0	0	1	0	1	1	0	0	0	0	0	0	0
Chr01_014971433|RefMatch_0015	Chr01_014971433	GGAAAGGGAAAAGGTTAGGGACCACTGAAGATTGCCTTTCAGTGTTTTGTGTTGTTGGAGAGTTTGGAAGGGACCCATGTC	30	32	16	17	37	0	27	20	23	37	41	8	18	47	14	15	20	8	37	0	20	4	32	10	41	1	0	16	28	9	18	0	12	17	25	15	17	16	14	27	18	18	8	17	24	11	34
Chr01_014971433|AltMatch_0001	Chr01_014971433	GGAAAGGGAAAAGGTTAGGGACCACCAAAGATTGCCTTTCAGTGTTTTGTGTTGTTGGAGAGTTTGGAAGGGACCACTGTC	60	126	0	2	43	21	269	0	98	0	514	178	10	164	208	0	140	1	135	0	127	1	0	1	0	0	0	1	0	1	0	0	0	0	123	158	64	107	123	1	162	152	1	1	2	0	110
Chr01_014971433|AltMatch_0002	Chr01_014971433	GGAAAGGGAAAAGGTTAGGGACCACTAAAGATTGCCTTCCAGTGTTTTGTGTTGTTGGAGAGTTTGGAAGGGACCACTGTC	0	0	1	0	0	0	0	0	0	1	2	0	1	0	0	0	1	0	1	0	0	0	1	0	1	0	0	0	0	0	1	0	0	0	0	0	1	0	0	0	1	1	0	1	1	0	0
Chr01_014971433|AltMatch_0003	Chr01_014971433	GGAAAGGGAAAAGGTTAGGGACCACTAAAGATTGCCTTTCACTGTTTTGTGTTGTTGGAGAGTTTTGAAGAGACCACTGCC	77	328	99	2	309	20	118	168	136	291	337	1	4	204	0	118	0	0	320	0	143	0	183	96	89	0	0	0	0	0	0	0	86	0	290	99	156	275	127	357	0	160	72	124	1	138	267
Chr01_014971433|AltMatch_0004	Chr01_014971433	GGAAAGGGAAAAGGTTAGGGACCACTAAAGATTGCCTTTCAGTGTTTTGTATTGTTGGAGAGTTTGGAAGGGACCACTGTC	0	138	0	189	269	22	138	1	1	125	0	107	0	0	0	220	0	1	0	1	151	0	175	100	79	0	28	0	229	0	9	0	82	97	0	1	47	107	0	140	0	1	1	231	0	0	263
Chr01_014971433|AltMatch_0005	Chr01_014971433	GGAAAGGGAAAAGGTTAGGGACCACTAAAGATTGCCTTTCAGTGTTTTGTCTTGTTGGAGAGTTTGGAAGGGACCACTGTC	78	2	98	0	137	14	0	159	111	142	0	0	0	3	0	105	1	0	0	0	0	0	0	0	0	0	0	0	0	0	0	0	0	128	0	1	0	0	0	0	0	276	0	103	122	85	0
Chr01_014971433|AltMatch_0006	Chr01_014971433	GGAAAGGGAAAAGGTTAGGGACCACTAAAGATTGCCTTTCAGTGTTTTGTGTTATTGGAGAGTTTGGAAGGGACCACTGTC	0	0	0	0	0	0	0	0	1	0	234	0	4	0	0	0	0	0	1	0	0	0	0	0	0	0	53	0	0	0	100	0	0	0	0	0	1	0	0	0	1	0	1	0	2	0	0
Chr01_014971433|AltMatch_0007	Chr01_014971433	GGAAAGGGAAAAGGTTAGGGACCACTAAAGATTGCCTTTCAGTGTTTTGTGTTGTTGGAGAGTTTGGAAAGGACCACTGTC	132	0	0	0	216	0	0	0	164	0	302	0	161	0	0	0	1	0	0	0	0	0	0	0	0	0	0	0	1	0	0	0	107	0	0	0	1	0	0	0	0	0	0	1	0	0	0
Chr01_014971433|AltMatch_0008	Chr01_014971433	GGAAAGGGAAAAGGTTAGGGACCACTAAAGATTGCCTTTCAGTGTTTTGTGTTGTTGGAGAGTTTGGAAGGGACCACTATC	0	0	99	0	0	0	0	0	0	0	0	0	2	173	0	0	139	0	0	0	0	26	130	78	83	0	0	0	0	0	0	0	86	111	2	0	1	1	1	119	0	0	58	0	118	0	0
Chr01_014971433|AltMatch_0009	Chr01_014971433	GGAAAGGGAAAAGGTTAGGGACCACTAAAGATTGCCTTTCAGTGTTTTGTGTTGTTGGAGAGTTTGGAAGGGACCACTGCC	223	15	16	6	22	0	25	12	275	15	167	3	136	42	123	8	43	3	57	21	26	6	56	12	30	29	1	98	27	64	100	0	12	11	168	16	20	10	22	18	128	7	14	10	16	5	197
Chr01_014971433|AltMatch_0010	Chr01_014971433	GGAAAGGGAAAAGGTTAGGGACCACTAAAGATTGCCTTTCAGTGTTTTGTGTTGTTGGAGAGTTTGGAAGGGACCACTGTC	824	510	793	484	1457	49	1022	548	952	484	1472	484	1511	854	537	234	1689	460	1743	105	1537	268	1470	423	884	154	71	486	1794	422	540	0	844	468	1056	511	1671	405	706	495	1042	368	845	405	1607	432	2010
Chr01_014971433|AltMatch_0011	Chr01_014971433	GGAAAGGGAAAAGGTTAGGGACCACTAAAGATTGCCTTTCAGTGTTTTGTGTTGTTGGAGAGTTTTGAAGAGACCACTGCC	1	1	1	0	131	0	0	2	1	3	3	0	0	0	0	0	0	75	1	0	1	72	1	0	0	0	0	0	0	0	120	0	0	0	3	0	2	1	78	1	3	1	2	0	0	0	6
Chr01_014971433|AltMatch_0012	Chr01_014971433	GGAAAGGGAAAAGGTTAGGGACCACTAAAGATTGTCTTTCAGTGTTTTGTGTTGTTGGAGAGTTTGGAAGGGACCACTGCC	12	17	5	6	4	0	7	11	7	5	7	2	3	18	2	4	6	7	11	2	8	1	9	7	12	0	0	6	6	3	8	0	2	8	10	7	2	10	5	14	1	12	4	6	5	2	9
Chr01_014971433|AltMatch_0013	Chr01_014971433	GGAAAGGGAAAAGGTTAGGGACCACTAAAGATTTCCTTTCAGTGTTTTGTGTTGTTGGAGAGTTTGGAAGGGACCACTGTC	0	0	0	0	90	0	0	0	0	0	0	0	0	0	0	0	0	0	0	0	0	39	0	0	0	25	9	3	0	41	2	0	0	0	0	0	3	0	0	0	0	0	0	0	0	0	0
Chr01_014971433|AltMatch_0014	Chr01_014971433	GGAAAGGGAAAAGGTTAGGGACCACTGAAAATCGCCGTTCAGTGTTTTGTGTTGTTGGAGAGTTTGGAAGGGACCACTGGC	64	0	0	0	0	0	115	31	112	31	128	0	0	1	29	27	95	33	3	12	0	0	0	0	0	0	3	47	0	27	0	0	53	0	0	22	0	0	47	25	68	33	0	33	0	0	0
Chr01_014971433|AltMatch_0015	Chr01_014971433	GGAAAGGGAAAAGGTTAGGGACCACTGAAGATCACCGTTCAGTGTTTTGTGTTGTTGGAGAGTTTGGAAGGGACCACTGGC	0	0	1	0	0	0	1	1	0	0	1	0	0	0	1	0	0	0	0	0	0	1	0	0	0	0	0	0	2	102	0	0	0	0	0	0	0	0	0	0	0	0	0	0	0	0	0
Chr01_014971433|AltMatch_0016	Chr01_014971433	GGAAAGGGAAAAGGTTAGGGACCACTGAAGATCGACATTCAGTGTTTTGTGTTGTTGGAGAGTTTGGAAGGGACCACTGAC	119	141	138	152	164	21	220	1	170	131	512	0	315	280	0	158	0	0	0	0	0	0	0	0	0	0	36	0	148	0	91	0	213	118	191	1	17	105	2	147	0	184	123	144	223	0	2
Chr01_014971433|AltMatch_0017	Chr01_014971433	GGAAAGGGAAAAGGTTAGGGACCACTGAAGATCGCCATTCAGTGTTTTGTGTAGTTGGAGAGTTTGGAAGGGACCACTGAC	0	0	126	119	134	12	1	151	0	177	621	148	9	234	0	0	186	0	255	0	166	0	0	0	0	0	1	0	0	0	0	0	1	0	1	170	3	0	81	79	2	116	0	182	0	53	0
Chr01_014971433|AltMatch_0018	Chr01_014971433	GGAAAGGGAAAAGGTTAGGGACCACTGAAGATCGCCATTCAGTGTTTTGTGTTGTTGGAGAGTTTGGAAGAGACCACTTAC	0	0	1	0	47	0	162	0	0	0	0	0	0	0	29	0	140	67	0	0	0	24	0	0	0	0	0	0	1	50	0	0	0	0	0	0	138	0	0	0	112	0	82	0	0	0	159
Chr01_014971433|AltMatch_0019	Chr01_014971433	GGAAAGGGAAAAGGTTAGGGACCACTGAAGATCGCCATTCAGTGTTTTGTGTTGTTGGAGAGTTTGGAAGGGACCACTGAC	1	115	114	88	465	6	384	192	0	90	232	68	151	176	49	65	0	38	268	0	393	0	233	42	131	0	36	0	267	0	105	0	78	41	389	119	174	104	202	71	128	265	96	0	341	106	179
Chr01_014971433|AltMatch_0020	Chr01_014971433	GGAAAGGGAAAAGGTTAGGGACCACTGAAGATCGCCATTCAGTGTTTTGTGTTGTTGGAGAGTTTGGAAGGGACCATTGAC	0	71	0	82	0	3	1	59	0	0	0	0	0	200	0	0	132	94	0	26	1	1	208	71	114	22	15	69	113	149	34	0	0	0	0	0	1	59	82	80	2	1	0	92	0	50	0
Chr01_014971433|AltMatch_0021	Chr01_014971433	GGAAAGGGAAAAGGTTAGGGACCACTGAAGATCGCCATTCAGTGTTTTGTGTTGTTGGAGAGTTTGGAAGTGACCACTGAC	0	0	0	0	0	0	0	0	0	0	0	0	0	0	0	0	0	0	1	0	3	0	0	0	0	0	0	0	0	0	0	0	0	0	0	0	0	0	2	0	0	0	0	0	5	0	0
Chr01_014971433|AltMatch_0022	Chr01_014971433	GGAAAGGGAAAAGGTTAGGGACCACTGAAGATCGCCGCTCAGTGTTTTGTGTTGTTGGAGAGTTTGGAAGGGACCACTAGC	0	0	0	0	0	0	0	1	0	0	0	0	0	1	0	0	10	0	0	0	0	0	3	0	0	0	0	1	0	0	0	0	0	0	3	1	0	0	0	0	1	0	0	0	15	0	0
Chr01_014971433|AltMatch_0023	Chr01_014971433	GGAAAGGGAAAAGGTTAGGGACCACTGAAGATCGCCGCTCAGTGTTTTGTGTTGTTGGAGAGTTTGGAAGGGACCACTGGC	0	200	0	142	163	8	145	186	0	138	122	270	2	412	0	115	0	109	187	21	1	262	176	101	91	94	0	66	134	117	7	0	0	309	307	105	78	140	1	163	0	1	0	227	0	135	145
Chr01_014971433|AltMatch_0024	Chr01_014971433	GGAAAGGGAAAAGGTTAGGGACCACTGAAGATCGCCGGTCAGTGTTTTGTGTTGTTGGAGAGTTTGGAAGGGACCACTGGC	57	0	0	0	20	0	54	0	82	0	23	0	49	0	23	0	50	0	49	0	0	0	0	0	0	0	0	0	22	0	24	0	58	0	0	0	14	0	21	0	41	0	21	0	47	0	32
Chr01_014971433|AltMatch_0025	Chr01_014971433	GGAAAGGGAAAAGGTTAGGGACCACTGAAGATCGCCGTTCAGTGTTTTGTGCTGTTGGAGAGTTTGGAAGGGACCACTGGC	150	63	190	0	107	3	292	59	254	73	3	54	0	209	0	77	1	67	0	0	168	23	179	50	72	0	8	0	0	39	25	0	65	32	142	42	12	49	82	34	0	120	67	30	127	41	0
Chr01_014971433|AltMatch_0026	Chr01_014971433	GGAAAGGGAAAAGGTTAGGGACCACTGAAGATCGCCGTTCAGTGTTTTGTGTTGTTGGAGAGTTTGAAAGGGACCACCGGC	0	0	91	2	118	0	125	214	0	206	0	122	0	233	0	119	133	0	183	0	0	84	0	0	0	0	0	0	1	0	158	0	168	158	148	340	25	0	73	179	0	400	0	0	0	148	0
Chr01_014971433|AltMatch_0027	Chr01_014971433	GGAAAGGGAAAAGGTTAGGGACCACTGAAGATCGCCGTTCAGTGTTTTGTGTTGTTGGAGAGTTTGGAAGGGACCACCGGC	0	0	0	0	143	0	1	0	0	0	0	0	98	0	318	0	1	0	0	0	0	73	0	0	0	0	0	0	123	0	9	0	3	0	0	0	0	0	65	1	171	0	0	0	0	0	1
Chr01_014971433|AltMatch_0028	Chr01_014971433	GGAAAGGGAAAAGGTTAGGGACCACTGAAGATCGCCGTTCAGTGTTTTGTGTTGTTGGAGAGTTTGGAAGGGACCACTAGC	0	1	123	1	5	11	190	149	0	115	232	154	154	5	127	0	0	79	286	0	215	0	278	133	114	0	21	0	368	0	115	0	102	1	1	114	0	0	93	0	143	1	95	0	236	124	196
Chr01_014971433|AltMatch_0029	Chr01_014971433	GGAAAGGGAAAAGGTTAGGGACCACTGAAGATCGCCGTTCAGTGTTTTGTGTTGTTGGAGAGTTTGGAAGGGACCACTGGC	157	148	55	116	195	16	196	132	326	131	274	116	162	82	209	71	100	85	213	0	182	36	214	117	73	0	71	5	229	0	127	0	163	122	104	97	164	122	195	71	95	91	104	35	164	110	219
Chr01_014971433|AltMatch_0030	Chr01_014971433	GGAAAGGGAAAAGGTTAGGGACCACTGAAGATCGCCGTTCAGTGTTTTGTGTTGTTGGAGAGTTTGGAAGGGACCATCGGC	0	0	0	0	0	0	0	0	0	0	0	0	0	0	1	0	0	87	144	16	0	57	0	0	0	72	26	79	0	50	0	0	0	0	0	0	1	0	0	1	0	0	0	0	0	0	0
Chr01_014971433|AltMatch_0031	Chr01_014971433	GGAAAGGGAAAAGGTTAGGGACCACTGAAGATCGCCTTTCAGTGTTTTGTGTTGTTGGAGAGTTTGGAAGGGACCACTGGC	0	0	114	0	97	0	206	0	0	0	0	0	0	0	0	0	0	0	1	0	0	0	2	0	0	0	0	0	187	0	22	0	0	0	0	0	208	0	0	0	0	0	80	0	0	0	171
Chr01_014971433|AltMatch_0032	Chr01_014971433	GGAAAGGGAAAAGGTTAGGGACCACTGAAGATCGTCATTCAGTGTTTTGTGTTGTTGGAGAGTTTGGAAGGGACCACTGAC	0	0	0	0	0	0	0	0	0	0	0	0	0	0	0	1	0	0	1	0	2	0	0	0	0	0	0	1	0	37	0	0	0	0	0	0	0	0	0	0	1	0	0	0	0	0	0
Chr01_014971433|AltMatch_0033	Chr01_014971433	GGAAAGGGAAAAGGTTAGGGACCACTGAAGATCGTCGTTCACTGTTTTGTGTTGTTGGAGAGTTTGGAAGGGACCACTGGC	0	0	0	0	0	0	0	0	0	0	0	0	0	0	0	0	0	0	0	0	0	112	0	0	0	0	0	0	0	0	0	0	0	0	0	0	0	0	0	0	0	0	0	0	0	0	0
Chr01_014971433|AltMatch_0034	Chr01_014971433	GGAAAGGGAAAAGGTTAGGGACCACTGAAGATCGTCGTTCAGTGTTTTGTGTTGTTGGAGAGTTTGAAAGGGACCACTGGC	0	0	137	0	0	0	1	0	0	0	0	0	0	0	0	0	0	0	0	0	0	0	0	0	0	0	0	0	0	0	0	0	0	0	201	0	16	0	92	0	0	0	0	0	0	0	0
Chr01_014971433|AltMatch_0035	Chr01_014971433	GGAAAGGGAAAAGGTTAGGGACCACTGAAGATCGTCGTTCAGTGTTTTGTGTTGTTGGAGAGTTTGGAAGGGACCACTAGC	0	0	119	0	0	0	0	1	0	163	0	150	0	2	0	0	0	0	0	24	1	0	1	0	0	0	1	97	2	0	0	0	0	0	193	138	18	0	0	190	0	195	2	143	0	0	1
Chr01_014971433|AltMatch_0036	Chr01_014971433	GGAAAGGGAAAAGGTTAGGGACCACTGAAGATCGTCGTTCAGTGTTTTGTGTTGTTGGAGAGTTTGGAAGGGACCACTGGC	0	268	66	219	0	18	104	253	0	174	0	159	182	121	0	67	0	77	0	1	212	0	225	140	120	0	0	0	170	0	94	0	57	256	86	135	9	162	53	86	4	80	119	89	112	173	92
Chr01_014971433|AltMatch_0037	Chr01_014971433	GGAAAGGGAAAAGGTTAGGGACCACTGAAGATCTTCGTTCAGTGTTTTGTGTTGTTGGGGAGTTTGGAAGGGACCACTGGC	27	0	0	0	67	0	0	0	41	0	0	0	43	0	102	0	0	0	65	0	0	0	0	0	0	0	0	0	0	0	0	0	0	0	0	0	19	0	0	0	66	0	0	0	0	0	0
Chr01_014971433|AltMatch_0038	Chr01_014971433	GGAAAGGGAAAAGGTTAGGGACCACTGAAGATTGCATTTCAGTGTTTTGTGTTGTTGGAGAGTTTCGAAGGGACCACTGCC	0	0	77	0	1	0	249	0	0	0	131	111	93	159	0	0	0	0	0	0	0	0	0	0	0	0	16	0	0	0	89	0	87	0	1	0	0	0	74	0	2	204	0	0	121	0	0
Chr01_014971433|AltMatch_0039	Chr01_014971433	GGAAAGGGAAAAGGTTAGGGACCACTGAAGATTGCCATTCAGTGTTTTGTGTTGTTGGAGAGTTTGGAAGGGACCACTGAC	0	0	0	1	0	0	0	0	0	0	0	0	0	0	0	0	0	0	2	0	168	0	1	0	0	0	0	0	1	0	36	0	0	0	156	27	14	0	0	1	0	0	0	0	0	0	0
Chr01_014971433|AltMatch_0040	Chr01_014971433	GGAAAGGGAAAAGGTTAGGGACCACTGAAGATTGCCGTTCAGTGTTTTGTGTTGTTGGAGAGTTTGGAAGGGACCACTGGC	73	155	52	146	133	10	114	3	132	139	0	109	0	202	0	104	115	55	142	48	0	2	0	0	0	57	12	114	1	46	155	0	0	133	0	102	1	122	1	148	0	401	0	89	1	73	0
Chr01_014971433|AltMatch_0041	Chr01_014971433	GGAAAGGGAAAAGGTTAGGGACCACTGAAGATTGCCTTTCAGTGTTTTGTGTTATTGGAGAGTTTGGAAGGGACCACTGCC	1	0	0	0	0	0	0	0	0	0	0	0	0	0	0	0	0	0	0	0	0	0	0	0	1	0	0	0	0	0	11	0	0	0	0	0	0	0	0	0	0	0	0	0	0	0	0
Chr01_014971433|AltMatch_0042	Chr01_014971433	GGAAAGGGAAAAGGTTAGGGACCACTGAAGATTGCCTTTCAGTGTTTTGTGTTGTTGGAGAGTTTAAAAGGGACCACTGCC	0	0	0	0	0	0	0	0	0	0	0	0	0	0	0	0	0	0	0	0	0	0	0	0	0	0	0	0	0	0	0	0	1	0	0	0	1	0	0	0	1	0	0	0	0	0	0
Chr01_014971433|AltMatch_0043	Chr01_014971433	GGAAAGGGAAAAGGTTAGGGACCACTGAAGATTGCCTTTCAGTGTTTTGTGTTGTTGGAGAGTTTAGAAGGGACCACTGCC	0	0	0	0	109	0	1	0	0	0	0	0	0	0	0	2	0	0	0	0	0	0	0	0	0	0	0	0	0	0	92	0	0	0	0	0	0	0	71	0	0	0	0	0	0	0	0
Chr01_014971433|AltMatch_0044	Chr01_014971433	GGAAAGGGAAAAGGTTAGGGACCACTGAAGATTGCCTTTCAGTGTTTTGTGTTGTTGGAGAGTTTCGAAGGGACCACTGCC	0	0	41	44	0	0	6	64	0	66	2	50	3	1	0	45	0	82	1	12	0	1	79	38	28	0	0	28	0	83	0	0	1	36	0	0	1	0	0	43	0	1	0	44	41	20	0
Chr01_014971433|AltMatch_0045	Chr01_014971433	GGAAAGGGAAAAGGTTAGGGACCACTGAAGATTGCCTTTCAGTGTTTTGTGTTGTTGGAGAGTTTCGACGGGACCACTGCC	82	176	0	271	292	14	2	215	155	190	3	1	120	214	354	116	151	1	0	0	181	0	0	80	134	0	30	0	283	0	14	0	91	154	181	123	86	152	0	0	312	0	98	146	149	81	153
Chr01_014971433|AltMatch_0046	Chr01_014971433	GGAAAGGGAAAAGGTTAGGGACCACTGAAGATTGCCTTTCAGTGTTTTGTGTTGTTGGAGAGTTTCTAAGGGACCACTGCC	97	0	127	0	87	0	362	0	148	0	175	0	117	0	258	0	180	0	261	24	189	0	1	0	0	31	0	104	143	69	137	0	94	0	155	0	171	0	99	0	230	0	107	0	175	0	177
Chr01_014971433|AltMatch_0047	Chr01_014971433	GGAAAGGGAAAAGGTTAGGGACCACTGAAGATTGCCTTTCAGTGTTTTGTGTTGTTGGAGAGTTTGAAAGGGACCACTGCC	200	465	397	560	807	36	311	587	424	653	354	220	133	417	368	306	165	65	631	23	476	116	427	247	326	32	31	92	276	57	17	0	247	185	814	376	415	411	201	548	430	139	202	421	426	330	404
Chr01_014971433|AltMatch_0048	Chr01_014971433	GGAAAGGGAAAAGGTTAGGGACCACTGAAGATTGCCTTTCAGTGTTTTGTGTTGTTGGAGAGTTTGGAAGGGACCACTGAC	7	4	6	3	6	0	11	4	3	8	24	1	8	7	2	2	3	0	10	0	9	1	5	2	2	1	0	0	7	77	2	0	9	0	11	5	3	6	1	7	4	2	3	1	6	0	3
Chr01_014971433|AltMatch_0049	Chr01_014971433	GGAAAGGGAAAAGGTTAGGGACCACTGAAGATTGCCTTTCAGTGTTTTGTGTTGTTGGAGAGTTTGGAAGGGACCACTGCC	964	847	386	554	354	56	1215	587	1239	688	1205	358	668	1025	780	710	1085	299	1359	136	1011	147	1367	592	705	185	129	429	846	374	866	0	324	601	742	747	350	685	524	824	729	377	495	613	416	220	826
Chr01_014971433|AltMatch_0050	Chr01_014971433	GGAAAGGGAAAAGGTTAGGGACCACTGAAGATTGCCTTTCAGTGTTTTGTGTTGTTGGAGAGTTTGGAAGGGACCACTGCT	0	2	117	117	0	0	1	0	3	120	241	85	3	2	0	2	0	0	1	0	0	0	234	86	134	0	0	0	167	0	6	0	0	113	165	105	25	0	0	119	0	0	110	85	162	76	176
Chr01_014971433|AltMatch_0051	Chr01_014971433	GGAAAGGGAAAAGGTTAGGGACCACTGAAGATTGCCTTTCAGTGTTTTGTGTTGTTGGAGAGTTTGGAAGGGACCACTGTC	37	13	22	10	33	0	28	12	21	20	48	13	37	21	16	8	49	3	63	4	42	2	51	6	32	6	1	7	42	6	10	0	18	7	17	10	23	10	13	10	44	6	17	7	33	6	60
Chr01_014971433|AltMatch_0052	Chr01_014971433	GGAAAGGGAAAAGGTTAGGGACCACTGAAGATTGCCTTTCAGTGTTTTGTGTTGTTGGAGAGTTTGGAAGGGAGCACTGCC	0	0	0	0	0	0	1	0	0	0	0	0	42	1	40	0	0	0	0	0	0	0	0	0	0	0	0	0	0	0	0	0	0	0	0	0	0	0	25	0	39	0	0	0	0	0	0
Chr01_014971433|AltMatch_0053	Chr01_014971433	GGAAAGGGAAAAGGTTAGGGACCACTGAAGATTGCCTTTCAGTTTTTTGTGTTGTTGGAGAGTTTGGAAGGGACCACTGCC	1	0	0	0	0	0	0	0	0	0	0	0	0	1	0	0	0	114	0	0	0	70	0	0	0	0	47	0	0	0	1	0	0	0	0	0	0	0	46	0	1	0	0	0	0	0	0
Chr01_014971433|AltMatch_0054	Chr01_014971433	GGAAAGGGAAAAGGTTAGGGACCACTGAAGATTGCCTTTCCGTGTTTTGTGTTGTTGGAGAGTTTGGAAGGGACCACTGCC	0	2	0	0	0	9	0	131	0	0	0	82	1	162	0	86	0	0	139	0	130	0	163	70	76	0	0	0	0	0	0	0	1	91	0	85	0	1	0	124	0	0	78	86	0	57	0
Chr01_014971433|AltMatch_0055	Chr01_014971433	GGAAAGGGAAAAGGTTAGGGACCACTGAAGATTGCCTTTTAGTGTTTTGTGTTGTTGGAGAGTTTGGAAGGGACCACTGCC	2	0	0	0	0	0	0	0	1	0	1	1	0	0	1	0	4	2	0	0	0	0	1	1	0	0	0	0	0	0	0	0	0	1	0	0	0	0	0	0	0	1	0	1	0	0	1
Chr01_014971433|AltMatch_0056	Chr01_014971433	GGAAAGGGAAAAGGTTAGGGACCACTGAAGATTGCTTTTCAGTGTTTTGTGTTGTTGGAGAGTTTGGAAGGGACCACTGCC	0	0	0	0	0	0	0	0	0	0	0	1	0	0	1	0	0	0	0	0	0	14	0	0	1	0	0	0	0	0	0	0	0	0	0	0	0	0	1	0	0	0	0	0	0	0	0
Chr01_014971433|AltMatch_0057	Chr01_014971433	GGAAAGGGAAAAGGTTAGGGACCACTGAAGATTGTCTTTCAGTGTTTTGTGTTGTTGGAGAGTTTGGAAGGGACCACTGCC	0	0	0	3	1	0	0	0	2	1	0	0	0	1	0	0	3	0	0	0	0	0	0	1	0	1	0	3	0	0	1	0	0	0	0	1	0	1	0	0	0	0	0	1	0	0	0
Chr01_014971433|AltMatch_0058	Chr01_014971433	GGAAAGGGAAAAGGTTAGGGACCACTGAATATCGCCGTTCAATGTTTTGTGTTGTTGGAGAGTTTGGAAGGGACCACTGGC	0	0	133	0	0	0	0	18	0	18	0	0	0	57	0	23	0	0	0	0	104	0	115	21	83	0	0	0	0	0	0	0	0	0	0	0	0	0	0	17	0	0	52	26	105	0	0
Chr01_014971433|AltMatch_0059	Chr01_014971433	GGAAAGGGAAAAGGTTAGGGACCACTGAATATCGCCGTTCAGTGTTTTGTGTTGTTAGAGAGTTTGGAAGGGACCACTGGC	0	1	0	0	0	0	0	0	0	0	0	0	0	0	0	0	0	0	0	0	0	0	0	0	0	0	0	0	0	0	0	0	0	0	0	0	0	0	0	0	0	0	0	0	0	0	0
Chr01_014971433|AltMatch_0060	Chr01_014971433	GGAAAGGGAAAAGGTTAGGGACCACTGAATATCGCCGTTCAGTGTTTTGTGTTGTTGGAGAGTTTGGAAGGGACCACTGGC	1	156	62	120	190	13	0	105	0	1	1	106	85	146	128	0	107	0	160	0	235	1	153	56	79	0	0	0	189	40	88	0	0	0	116	96	26	91	83	0	97	0	59	0	113	0	122
Chr01_015057201|Ref_0001	Chr01_015057201	GAAAGTATATCACCCTGGCCACCACAGCGTCGAGGGGAGCCATATATGCTCACTGAACTAACTGCAAGAACCACAAGGAAA	67	287	114	84	247	21	134	265	154	237	88	105	132	281	224	275	153	120	184	62	138	157	272	148	134	56	40	138	227	82	107	0	91	159	165	185	118	237	50	210	156	173	109	240	111	86	187
Chr01_015057201|Alt_0002	Chr01_015057201	GAAAGTATATCACCCTGGCCACCACAGCGTCGAGGGGAGCCATATATGCTCACTGAACTAACTGCAAGAACCACAAGGAAG	0	0	0	0	0	0	0	0	0	1	0	0	0	0	0	0	0	0	0	0	0	0	0	1	0	0	0	0	0	0	0	0	0	0	0	0	0	0	0	0	0	2	0	0	0	0	0
Chr01_015057201|RefMatch_0001	Chr01_015057201	GAAAGTATATCACCCTGGCCACCACAGCGTCGAGGGGAGCCATATATGCTCACTGAACTAACTACAAGAACCACAAGGAAA	0	0	0	0	0	0	0	0	0	0	0	0	0	0	0	0	0	0	0	0	1	0	0	0	0	19	0	0	0	0	0	0	0	1	0	0	0	0	0	0	0	0	0	0	0	0	0
Chr01_015104340|Ref_0001	Chr01_015104340	GAATAACTGTGGCCTGCGGGTGTTCACGACTAACCAACTCTTCAAGCATTCATAAAATTTGTATGGGATTTCTGCTCACCC	236	658	193	175	524	60	489	475	405	375	249	324	517	430	376	607	460	346	355	206	308	310	404	214	194	226	107	397	366	201	422	0	319	247	383	318	311	498	220	529	347	436	315	508	584	263	331
Chr01_015104340|Alt_0002	Chr01_015104340	GAATAACTGTGGCCTGCGGGTGTTCACAACTAACCAACTCTTCAAGCATTCATAAAATTTGTATGGGATTTCTGCTCACCC	119	2	125	81	79	17	84	260	195	204	102	75	2	124	85	0	106	0	115	0	70	57	238	165	142	40	17	0	107	0	10	0	61	128	172	75	20	4	215	109	94	107	157	0	2	120	209
Chr01_015104340|AltMatch_0001	Chr01_015104340	GAATAACTGTGGCCTGCGGGTGTTCACAACTAACCAACTCTTCAAACATTCATAAAATTTGTATGGGATTTCTGCTCACCC	0	1	60	0	0	0	0	0	0	0	0	38	0	73	0	0	0	0	78	0	56	0	101	45	59	0	14	1	76	98	8	0	0	46	0	46	0	0	0	0	0	0	0	0	0	0	74
Chr01_015214626|Ref_0001	Chr01_015214626	GACGGGTTTACTCATACTCGAAAGAGTTGTGAGTTTTCCTCGTCAAAAAAAATATATTTTTTTACTAACCGGAATTTCGTT	0	0	0	0	0	0	0	0	0	0	0	0	0	0	0	0	0	0	0	0	0	0	0	0	0	0	0	0	0	0	0	0	0	0	0	0	0	0	0	0	0	0	0	0	0	0	0
Chr01_015214626|Alt_0002	Chr01_015214626	GACGGGTTTACTCATACTCGAAAGAGTTGTGAGTTTTCCTCGTCAAAAAAAAAATATTTTTTTACTAACCGGAATTTCGTT	0	0	0	0	0	0	0	0	0	0	0	0	0	0	0	0	0	0	0	0	0	0	0	0	0	0	0	0	0	0	0	0	0	0	0	0	0	0	0	0	0	0	0	0	0	0	0
Chr01_015350931|Ref_0001	Chr01_015350931	TTGCTGCAGCACTCAAAGACTTGAAAATCTGGGTTATGAACATAGTTCCAATCCATTCACCCGACACACTTCCCGTAATAT	150	257	72	168	257	43	179	259	260	169	272	210	106	329	98	197	232	65	91	51	118	39	334	141	179	70	47	126	270	57	205	1	119	275	235	121	275	194	103	193	50	193	182	218	171	240	92
Chr01_015350931|Alt_0002	Chr01_015350931	TTGCTGCAGCACTCAAAGACTTGAAAATCTGGGTTATGAACATAGTTCCAATCCATTCACCCGACACACTTCCCGTGATAT	0	0	1	0	0	0	1	0	0	0	0	0	0	0	0	0	0	0	0	0	0	0	0	0	0	0	0	0	0	0	0	0	0	0	0	0	1	1	0	1	0	0	0	0	0	2	1
Chr01_015350931|AltMatch_0001	Chr01_015350931	TTGCTGCAGCACTCAAAGACTTGAAAATCTGGATTATGAACATAGTTCCAATCCATTCACCCGACACACTCCCCGTGATAT	57	0	1	0	8	0	100	0	146	0	64	0	24	0	180	0	102	0	0	0	0	0	0	0	0	0	0	0	119	0	9	0	93	0	2	0	45	0	37	0	145	0	0	3	114	0	187
Chr01_015350931|AltMatch_0002	Chr01_015350931	TTGCTGCAGCACTCAAAGACTTGAAAATCTGGGTTATGAACATAGTTCCAATCCATTCACCCGACACACTCCCCGTGATAT	20	397	225	136	266	13	137	411	76	252	108	199	131	254	142	188	53	261	329	87	189	186	290	133	116	155	25	264	72	253	317	1	83	110	336	177	90	297	119	285	91	307	123	151	120	184	147
Chr01_015350931|AltMatch_0003	Chr01_015350931	TTGCTGCAGCACTCAAAGACTTGAAAATCTGGGTTATGAACATAGTTCCAATCCATTCACCCGACACACTCCCTGTGATAT	0	1	0	2	0	0	1	0	0	1	0	0	0	0	0	0	2	1	0	0	1	0	0	1	0	0	0	0	0	0	0	0	0	0	1	0	0	2	0	0	0	1	0	0	0	0	0
Chr01_015532402|Ref_0001	Chr01_015532402	GGTAGAAAGACTAAAATACATGCCATGAATGATTTGGGAAGGTAATATTTGATGAAATTAAGTGTGGATTTTACTTTATAG	0	0	0	0	0	0	0	0	0	0	0	0	0	0	0	0	0	0	0	0	0	0	0	0	0	0	0	0	0	0	0	0	0	0	0	0	0	0	0	0	0	0	0	0	0	0	0
Chr01_015532402|Alt_0002	Chr01_015532402	GGTAGAAAGACTAAAATACATGCCATGAATGATTTGGGAAGGTAATAATTGATGAAATTAAGTGTGGATTTTACTTTATAG	0	0	0	0	0	0	0	0	0	0	0	0	0	0	0	0	0	0	0	0	0	0	0	0	0	0	0	0	0	0	0	0	0	0	0	0	0	0	0	0	0	0	0	0	0	0	0
Chr01_015532402|RefMatch_0001	Chr01_015532402	GGTAGAAAGACTAAAATACATGCCATGAATGATTTGGGAAGGTAATATTTGATGAATTTAACTGCGGATTTTACTTTATAG	0	25	13	1	26	4	25	19	0	23	9	9	0	10	14	13	21	12	0	7	14	16	0	0	0	0	2	10	0	3	8	0	7	31	37	7	5	9	21	3	8	20	0	7	27	11	31
Chr01_015532402|RefMatch_0002	Chr01_015532402	GGTAGAAAGACTAAAATACATGCCATGAATGATTTGGGAAGGTAATATTTGATGAATTTAAGTGTGGATTTTACGTTATAG	8	0	29	3	14	1	53	17	19	11	20	0	20	12	15	12	0	15	38	0	1	0	35	5	10	0	3	0	32	0	15	0	30	24	1	16	4	0	17	17	8	9	18	11	22	0	57
Chr01_015532402|RefMatch_0003	Chr01_015532402	GGTAGAAAGACTAAAATACATGCCATGAATGATTTGGGAAGGTAATATTTGATGAATTTAAGTGTGGATTTTATGTTATAG	0	0	1	0	0	0	0	0	0	0	0	0	0	0	1	0	0	0	0	0	0	6	0	0	0	0	0	0	0	0	2	0	0	0	0	0	0	0	0	0	0	0	0	0	0	0	0
Chr01_015532402|RefMatch_0004	Chr01_015532402	GGTAGAAAGACTAAAATACATGCCATGAATGATTTGGGAAGGTCATATTTGATGAATTTAAGTGTGGATTTTACGTTATAG	11	0	0	0	32	0	0	0	31	6	32	0	9	20	22	13	14	18	0	2	13	11	0	0	0	8	1	5	0	3	19	0	13	0	60	12	7	0	14	18	16	9	0	13	0	7	42
Chr01_015549797|Ref_0001	Chr01_015549797	CACGAACTTCCATCTCTGATTCCAGTGCAAGTTGTACTTTTTCCAGTTTCTGTCACATTGAATGATGAATGAAGAAACACC	39	58	46	36	234	19	201	60	78	100	302	45	94	173	102	106	102	199	66	41	85	127	0	0	0	41	12	94	66	75	190	1	136	37	192	162	124	51	192	149	101	229	1	95	118	86	157
Chr01_015549797|Alt_0002	Chr01_015549797	CACGAACTTCCATCTCTGATTCCAGTGCAAGTTGTACTTTTTCCAGTTTCTGTCACATTGAATGATGAATGAAGAAAAACC	144	436	209	103	250	16	86	418	255	260	291	313	141	302	209	194	146	99	268	64	146	75	433	380	195	100	63	176	274	156	163	0	118	260	197	175	193	268	22	228	114	155	162	193	187	267	140
Chr01_015549797|AltMatch_0001	Chr01_015549797	CACGAACTTCCATCTCTGATTCCAGTGCAAGTTGTACTTTTTCCAGTTTCTGTCACATTGAATGATGAATGAAGAAAAATC	0	0	0	0	0	0	0	0	0	0	0	0	0	0	0	0	0	0	0	0	0	62	0	0	0	0	0	0	0	0	1	0	0	0	0	0	0	0	0	0	0	0	0	0	0	0	0
Chr01_015552773|Ref_0001	Chr01_015552773	CACCAAGATTCCTATTCACCATTCTTGATATTTTTCTTTGTTGCTTTTTAGTTTTGGGGTGGTGGCATGAACTAATTATCA	29	63	1	0	145	13	138	69	70	113	83	38	57	73	65	51	129	107	0	18	93	91	0	0	0	53	14	46	0	84	97	0	57	66	239	42	57	44	142	129	53	206	0	61	50	68	145
Chr01_015552773|Alt_0002	Chr01_015552773	CACCAAGATTCCTATTCACCATTCTTGATATTTTTCTTTGTTGCTTTTTAGTTTTGGGGCGGTGGCATGAACTAATTATCA	1	1	52	35	84	11	140	1	0	0	68	0	55	86	71	78	2	40	79	0	0	0	1	0	0	0	0	0	64	0	63	0	115	1	0	85	22	0	90	49	54	65	1	76	53	1	85
Chr01_015743293|Ref_0001	Chr01_015743293	AGCTCGTCTCGACTGTCCAGATATGCATCGGTGAAATTTACCACATGTGTATTACACTACTGCGCCTGCTTAGTGGAAATT	29	71	0	0	15	5	122	63	45	41	0	45	33	0	41	0	76	0	0	20	45	22	0	0	0	21	0	46	41	0	2	0	30	41	61	2	44	60	23	48	32	142	21	0	88	44	0
Chr01_015743293|Alt_0002	Chr01_015743293	AGCTCGTCTCGACTGTCCAGATATGCATCGGTGAAATTCACCACATGTGTATTACACTACTGCGCCTGCTTAGTGGAAATT	0	0	0	0	0	1	0	0	0	0	63	51	45	0	0	0	0	49	76	0	54	29	0	0	0	0	13	0	0	37	0	0	0	0	0	0	0	0	0	0	0	0	0	0	0	0	0
Chr01_015743293|RefMatch_0001	Chr01_015743293	AGCTCGTCTCGACTGTCCAGATATGCATCAGTGAAATTTACCACATGTGTATTACACTATTGCGCCTGTTTAGTGGAAATT	27	0	0	0	36	0	42	0	53	0	65	0	36	0	37	0	59	0	67	12	0	30	0	0	0	17	5	39	0	28	46	0	26	0	140	0	75	0	55	0	37	0	0	0	0	0	50
Chr01_015743293|RefMatch_0002	Chr01_015743293	AGCTCGTCTCGACTGTCCAGATATGCATCGGTGGAATTTACCACATGTGTATTACACTACTGCACCTGCTTAGTGGAAATT	0	0	0	0	0	0	0	0	0	0	0	0	0	0	0	0	0	0	0	27	0	1	0	0	0	33	0	49	0	74	0	0	0	0	0	0	0	0	0	0	0	0	0	0	0	0	0
Chr01_015743293|RefMatch_0003	Chr01_015743293	AGCTCGTCTCGACTGTCCAGATATGCATCGGTGGAATTTACCACATGTGTATTACACTACTGCGCCTGCTTAGTGGAAATT	0	0	45	0	0	0	0	0	0	0	0	0	0	0	0	0	0	0	0	0	0	0	0	0	0	0	0	0	0	0	0	0	0	0	0	0	0	0	0	0	0	0	0	0	0	0	0
Chr01_015805964|Ref_0001	Chr01_015805964	GGGACAACTATCACGATTTCCTTCGTCTCCTCGATTCTTGGCTAAATTATCGACGCATTATGCCTTGTCAATACAGTCCTA	99	333	189	93	68	39	376	494	122	283	92	88	232	4	117	102	439	78	145	83	101	55	339	144	176	102	0	160	104	109	226	0	97	236	277	3	169	262	198	374	106	260	194	105	223	189	254
Chr01_015805964|Alt_0002	Chr01_015805964	GGGACAACTATCACGATTTCCTTCGTCTCCTCGATTCTTGGCTAAATTATCGACACATTATGCCTTGTCAATACAGTCCTA	111	3	86	3	24	0	113	0	107	0	87	116	98	156	114	1	1	0	139	0	94	0	154	84	114	1	25	1	222	61	112	0	107	136	1	81	70	1	103	0	107	0	1	1	107	0	107
Chr01_015805964|RefMatch_0001	Chr01_015805964	GGGACAACTATCACGATTTCCTTCGCCTCCTCGATTCTTGGCTAAATTATCGACGCATTATGCCTTGTCAATACAGTCCTA	225	0	0	0	41	0	134	3	244	1	89	1	105	1	127	0	160	1	151	29	1	69	0	0	1	42	28	69	0	48	99	0	94	0	273	1	134	4	165	1	126	0	0	1	3	0	127
Chr01_015805964|RefMatch_0002	Chr01_015805964	GGGACAACTATCACGATTTCCTTCGTCTCCTCGATTCTTGGCTAAATTATCGACGCATTATGCCTTGCCAATACAGTCCTA	0	0	81	0	0	0	1	1	0	0	0	1	1	0	0	0	0	0	0	0	0	0	0	1	0	0	0	0	0	1	0	0	0	0	0	0	0	0	0	0	0	0	0	0	0	0	1
Chr01_015805964|RefMatch_0003	Chr01_015805964	GGGACAACTATCACGATTTCCTTCGTCTCCTCGGTTCTTGGCTAAATTATCGACGCATTATGCCTTGTCAATACAGTCCTA	168	299	173	179	256	47	0	253	242	313	155	181	3	256	219	181	101	66	145	0	88	0	274	115	180	41	21	0	182	0	94	0	70	212	112	82	10	181	77	91	183	213	216	162	109	219	184
Chr01_015805964|AltMatch_0001	Chr01_015805964	GGGACAACTATCACGATTTCCTTCGCCTCCTCGATTCTTGGCTAAATTATCGACACATTATGCCTTGTCAATACAGTCCTA	3	255	0	204	324	7	131	109	1	121	83	206	190	384	117	225	100	252	295	75	324	212	119	62	87	76	56	180	92	74	90	0	154	95	107	306	45	222	0	216	95	198	75	228	232	76	2
Chr01_015934212|Ref_0001	Chr01_015934212	CCTTCCAGAGGATTGTAACAATAAATGGCTCCTAAATATGCAATTTCATCATATTGACTTTTGTTAGATATCCTTTTCTAA	72	193	136	0	114	31	0	94	93	178	62	64	0	70	154	136	0	0	107	0	0	0	106	61	55	0	1	0	59	0	125	0	0	93	2	0	50	145	1	62	163	61	87	122	84	59	1
Chr01_015934212|Alt_0002	Chr01_015934212	CCTTCCAGAGGATTGTAACAATAAATGGCTCCTAAATATGCAATTTCATTATATTGACTTTTGTTAGATATCCTTTTCTAA	102	244	142	57	156	26	184	235	200	168	171	181	131	252	137	150	175	199	240	49	166	131	309	179	120	97	53	133	154	108	135	0	148	233	219	224	122	164	69	215	117	230	137	116	159	182	172
Chr01_015934212|RefMatch_0001	Chr01_015934212	CCTTCCAGAGGATTGTAACAATAAATGGCTCCTAAATATGCAATTTCATCATATTGACTTTAGTTAGATATCCTTTTCTAA	75	0	0	0	14	0	80	0	105	0	72	0	80	0	78	0	0	0	0	0	0	0	0	0	0	0	0	0	64	0	67	0	63	0	0	0	32	0	74	0	83	0	0	0	91	0	78
Chr01_015934212|RefMatch_0002	Chr01_015934212	CCTTCCAGAGGATTGTAACAATAAATGGCTCCTAAATATGCAATTTTATCATATTGACTTTAGTTAGATATCCTTTTCTAA	1	0	0	0	14	0	0	0	0	0	75	0	66	0	0	0	77	0	0	23	0	49	0	1	0	0	15	40	0	31	0	0	59	0	93	0	47	0	0	0	0	0	0	0	0	0	107
Chr01_016068743|Ref_0001	Chr01_016068743	AAAAAAAAGGGGCAGACGGAATTCTTGGGTCATCTCAATGGGTTCAGTAAAGGTAGTGTGTATTCCTAAGAAATAATGAAT	172	173	146	19	97	21	297	112	141	85	95	135	191	91	134	102	180	110	293	3	35	53	198	125	117	27	0	21	152	25	48	0	128	88	199	51	72	82	129	64	155	54	206	110	229	75	102
Chr01_016068743|Alt_0002	Chr01_016068743	AAAAAAAAGGGGCAGACGGAATTCTTGGGTCATCTCAATGGGTTCAGTAAAGGTAGTGTGTATTCGTAAGAAATAATGAAT	0	0	1	0	0	0	1	0	0	0	0	0	0	0	0	0	0	0	0	0	0	0	0	0	0	1	0	0	0	0	0	0	0	1	0	0	0	0	0	0	0	1	0	0	1	0	0
Chr01_016068743|RefMatch_0001	Chr01_016068743	AAAAAAAAGGGGCAGACGGAATTCTTGAGTCATCTCAACGGGTTCAGTAAAGGTAGTGTGTATTCCTAAGAAATAATGAAT	0	100	0	46	34	0	0	38	0	88	1	58	0	102	0	64	141	37	2	16	55	20	69	21	42	26	11	53	33	0	39	0	38	42	47	31	18	64	0	28	0	43	53	58	130	32	49
Chr01_016068743|RefMatch_0002	Chr01_016068743	AAAAAAAAGGGGCAGACGGAATTCTTGGGTCATCTCAATGGGTTAAGTAAAGGTAGTGTGTATTCCTAAGAAATAATGAAT	0	0	0	6	0	0	0	29	0	0	0	0	0	38	0	35	0	0	0	0	0	0	0	0	0	0	0	0	0	0	0	0	0	0	0	15	0	0	0	24	0	22	0	37	0	0	0
Chr01_016068743|AltMatch_0001	Chr01_016068743	AAAAAAAAGGGGCAGACGGAATTCTTGAGTCATCTCAATGGGTTCAGTAAAGGTAGTGTGTATTCGTAAGAAATAATGAAT	110	93	69	3	52	5	244	36	137	38	126	51	113	7	56	0	57	0	20	46	127	30	93	31	48	37	25	97	39	57	118	0	43	125	54	33	43	64	79	116	40	111	82	0	131	47	122
Chr01_016228997|Ref_0001	Chr01_016228997	CTTGGCACTCCTCCTCCCTCACCTTGTTGGTTACTATGTCCAGGCCTTTGTACACTTGCATTTTGTCTGAATTTACCACTT	9	7	7	7	24	0	9	6	15	12	9	8	12	18	10	11	17	9	16	4	8	9	14	7	8	1	4	20	27	10	4	0	10	4	8	6	30	16	13	22	21	9	15	1	11	7	16
Chr01_016228997|Alt_0002	Chr01_016228997	CTTGGCACTCCTCCTCCCTCACCTTGTTGGTTACTATGTCGAGGCCTTTGTACACTTGCATTTTGTCTGAATTTACCACTT	118	297	144	44	271	27	68	298	144	174	108	117	106	169	120	153	224	44	156	0	39	0	239	133	227	50	1	0	302	1	138	0	93	168	245	36	116	322	242	185	223	124	218	214	155	114	82
Chr01_016228997|AltMatch_0001	Chr01_016228997	CTTGGCACTCCTCCTCCCTCACCTTGTTGGTTACTATGTCGAGGCCTTTGTACACTTGCATTTTGTCTGAATTCACCACTT	0	114	0	50	1	19	192	382	0	0	61	154	1	0	0	0	0	0	0	26	60	0	1	0	0	37	0	69	0	48	84	0	0	168	0	78	0	127	0	110	0	474	0	0	104	159	0
Chr01_016398948|Ref_0001	Chr01_016398948	CCCAACGTACAAGCAGCATAAATAGCAACACTGTATGTGGGTGGATCATGCTCAATACCACTAGCCTTAGCCTCTAAAAAG	1	0	0	0	0	16	0	0	0	0	0	0	0	0	1	0	4	179	0	0	0	58	0	0	0	0	1	1	0	39	123	0	1	0	1	114	3	0	0	0	2	0	0	1	0	0	0
Chr01_016398948|Alt_0002	Chr01_016398948	CCCAACGTACAAGCAGCATAAACAGCAACACTGTATGTGGGTGGATCATGCTCAATACCACTAGCCTTAGCCTCTAAAAAG	97	0	0	0	33	0	0	0	129	0	0	108	0	0	113	0	0	85	465	0	0	0	0	0	0	0	0	3	0	63	0	0	0	0	0	0	80	0	0	0	156	0	0	0	0	0	0
Chr01_016398948|RefMatch_0001	Chr01_016398948	CCCAACGTACAAGCAGCATAAATAGCAACACTGAATGTGGGTGGATCATGCTGAATACCACTAGCCTTAGCCTCTAAAAAG	0	136	0	87	97	0	0	166	0	116	0	103	0	135	0	99	117	0	0	0	0	0	0	0	0	0	18	0	0	0	113	0	86	102	107	84	44	98	0	0	0	96	0	115	166	0	114
Chr01_016398948|RefMatch_0002	Chr01_016398948	CCCAACGTACAAGCAGCATAAATAGCAACACTGTATGTGGGTGGATCATGCTGAATACCACTAGCCTTAGCCTCTAAAAAG	69	519	147	200	306	45	369	339	137	513	102	212	323	416	246	363	352	186	3	85	610	201	536	274	325	178	43	256	163	0	244	0	1	261	211	101	66	366	255	373	248	336	383	324	458	312	107
Chr01_016398948|RefMatch_0003	Chr01_016398948	CCCAACGTACAAGCAGCATAAATAGCAACACTGTATGTGGGTGGATCATGCTGAATACCACTATCCTTAGCCTCTAAAAAG	0	0	0	0	0	0	0	2	0	0	0	0	0	0	0	0	0	0	0	0	0	0	0	0	0	0	0	0	0	0	0	0	0	0	0	0	0	0	0	0	0	0	0	0	0	0	0
Chr01_016398948|AltMatch_0001	Chr01_016398948	CCCAACGTACAAGCAGCATAAACAGCAACACTGTATGTGGGTGGACCATGCTGAATACCACTAGCCTTAGCCTCTAAAAAG	0	0	0	0	0	0	1	0	0	0	0	0	0	0	0	2	0	1	0	0	0	1	0	0	4	0	0	0	0	0	0	0	0	0	0	0	0	0	0	0	1	0	0	0	0	0	0
Chr01_016398948|AltMatch_0002	Chr01_016398948	CCCAACGTACAAGCAGCATAAACAGCAACACTGTATGTGGGTGGATCATGCTGAATACCACTAGCCTTAGCCTCTAAAAAG	370	317	402	327	262	36	620	589	533	131	132	241	206	293	386	207	137	80	910	25	116	82	561	234	377	113	57	82	371	152	261	0	325	446	233	266	142	236	312	404	389	245	233	294	343	173	414
Chr01_016567833|Ref_0001	Chr01_016567833	ACCGGGAATCTGTACTGGGAAGTTGTGAATCTCGTCCATCCATGGATTCTTCTCCTCAGCCGGATCTATAGTCTTTAAAGC	0	0	0	0	0	0	0	0	0	0	0	0	0	0	1	0	0	0	0	0	0	0	0	0	2	0	0	0	0	0	0	0	0	0	0	0	0	0	0	0	0	0	0	0	0	0	0
Chr01_016567833|Alt_0002	Chr01_016567833	ACCGGGAATCTGTACTGGGAAGTTGTGAATCTCGTCCATCCATGGATTCTTCTCCTCAGCCGGGTCTATAGTCTTTAAAGC	74	87	132	87	131	14	0	66	93	136	78	70	230	259	73	170	224	110	383	47	342	40	411	133	329	143	62	121	174	130	45	0	4	79	85	55	69	47	73	84	206	45	325	201	183	46	0
Chr01_016567833|RefMatch_0001	Chr01_016567833	ACCGGGAATCTGTACTGGGAAGTTGTGAATCTCGTCCATCCATGGATTCTTCTCCTCAGCCGGATCTATAGTCTTCAAAGC	8	1	7	0	1	3	4	0	2	0	1	0	0	0	1	0	1	0	4	0	0	43	3	0	10	0	0	0	0	0	0	0	3	1	0	1	0	0	1	2	6	0	3	0	0	0	8
Chr01_016567833|AltMatch_0001	Chr01_016567833	ACCGGGAATCTGTACTGGGAAATTGTGAATCTCGTCCATCCATGGATTCTTCTCCTCAGCAGCGTCTATAGTCTTTAAAGC	0	11	0	5	16	0	0	8	0	13	0	9	0	9	0	23	45	0	0	0	0	0	0	0	0	0	3	0	0	0	5	0	22	12	13	4	6	2	0	0	0	5	1	14	28	0	25
Chr01_016567833|AltMatch_0002	Chr01_016567833	ACCGGGAATCTGTACTGGGAAGTTGTGAATCTCGTCCATCCATGAATTCTTCTCCTCAGCCGGGTCTATAGTCTTCAAAGC	0	43	0	0	0	5	212	42	0	48	0	32	0	0	0	0	91	26	0	0	81	0	0	0	0	0	1	0	0	0	0	0	0	40	104	0	1	29	173	36	0	74	0	0	114	22	102
Chr01_016567833|AltMatch_0003	Chr01_016567833	ACCGGGAATCTGTACTGGGAAGTTGTGAATCTCGTCCATCCATGGATTCTTCTCCTCAGCCGCGTCTATAGTCTTCAAAGC	0	0	0	0	0	17	0	0	0	0	0	0	0	0	0	0	0	57	0	0	0	45	0	0	0	0	0	0	0	36	0	0	0	0	0	41	0	0	0	0	0	0	0	0	0	0	0
Chr01_016567833|AltMatch_0004	Chr01_016567833	ACCGGGAATCTGTACTGGGAAGTTGTGAATCTCGTCCATCCATGGATTCTTCTCCTCAGCCGGGTCAATAGTCTTCAAAGC	0	0	0	0	0	0	0	0	0	0	0	0	0	0	0	0	0	0	0	0	0	0	0	0	0	0	0	0	0	0	0	0	0	0	0	0	0	0	0	0	0	0	0	0	0	0	0
Chr01_016567833|AltMatch_0005	Chr01_016567833	ACCGGGAATCTGTACTGGGAAGTTGTGAATCTCGTCCATCCATGGATTCTTCTCCTCAGCCGGGTCTATAGTCTTCAAAGC	0	1	0	0	0	0	4	0	0	0	0	0	0	0	0	0	0	0	0	0	1	0	0	0	0	0	0	0	0	0	0	0	0	0	0	0	0	0	1	0	0	0	0	0	0	0	1
Chr01_016567833|AltMatch_0006	Chr01_016567833	ACCGGGAATCTGTACTGGGAAGTTGTGAATCTCGTCCATCCATGGATTCTTCTCCTCGGCCGGGTCTATAGTCTTTAAAGC	199	0	15	34	85	0	230	1	182	0	75	0	196	65	96	55	209	37	111	17	0	31	0	0	1	28	20	38	92	36	96	0	204	0	162	19	47	0	215	62	153	48	59	66	154	0	166
Chr01_016676845|Ref_0001	Chr01_016676845	CCAACTCCTTGGCATCTAGCAGAAAAAGCTAAAGTTTCCCTCACTGTCATTTCTCCTATGTGAAGATCATGTTGATTAATA	254	266	164	107	363	33	577	363	331	201	301	152	214	176	282	113	381	150	180	34	78	104	124	58	48	28	32	86	215	75	320	1	321	252	456	221	209	181	324	207	311	355	182	137	347	112	455
Chr01_016676845|Alt_0002	Chr01_016676845	CCAACTCCTTGGCATCTAGCAGAAAAAGCTAAAGTTTCCCTCACTGTCATTTCTCCAATGTGAAGATCATGTTGATTAATA	0	0	1	0	0	0	0	0	0	0	0	0	0	2	0	0	0	0	2	0	0	0	0	0	0	0	0	0	0	1	0	0	0	0	0	0	0	0	0	0	0	0	0	0	0	3	0
Chr01_016676845|AltMatch_0001	Chr01_016676845	CCAACTCCTTGGCATCTAGCAGAAAAAGCTAAAGTTTCCCTAACTGTCATTTCTCCAATGTGAAGATCATGTTGATTAATA	126	173	149	67	115	18	0	117	124	147	161	86	191	250	110	139	187	113	345	48	266	70	423	191	246	94	22	157	149	127	93	0	0	82	75	72	52	140	50	148	125	41	292	192	112	170	1
Chr01_016836832|Ref_0001	Chr01_016836832	AAGGGCGAAAGGCGATTAGTGTAGTTCCCGATGCATTTCCGATACTGGTTGATGTGTTGAACTGGACGGATTCACCAGGGT	348	129	202	125	59	22	97	46	303	48	35	25	103	155	78	118	43	30	162	6	268	53	262	73	222	67	17	22	127	94	151	0	93	49	85	127	19	98	51	118	163	29	265	179	360	68	170
Chr01_016836832|Alt_0002	Chr01_016836832	AAGGGCGAAAGGCGATCAGTGTAGTTCCCGATGCATTTCCGATACTGGTTGATGTGTTGAACTGGACGGATTCACCAGGGT	327	164	219	79	218	18	436	256	259	217	100	154	239	217	72	65	777	169	541	70	286	81	268	88	279	162	58	157	80	138	6	0	211	441	352	71	129	131	375	165	146	209	269	201	146	42	372
Chr01_016836832|RefMatch_0001	Chr01_016836832	AAGGGCGAAAGGCGATTAGTGTAGTTCCCGATGCATTTCCAATACTGGTTGATGTGTTGAACTGGACGGATTCACCAGGGT	1	0	0	0	24	0	1	0	0	0	117	0	149	0	83	0	181	0	0	15	0	0	0	0	0	38	0	33	51	1	53	0	100	0	107	0	43	0	108	0	100	0	0	0	115	0	126
Chr01_016836832|RefMatch_0002	Chr01_016836832	AAGGGCGAAAGGCGATTAGTGTAGTTCCCGATGCATTTCCGATACTGGTTGATGTGTTGAACTGGACGGACTCACCAGGGT	81	156	166	192	168	23	253	157	85	151	61	108	237	195	231	158	95	84	310	39	80	77	222	86	211	27	5	61	126	16	110	0	192	127	125	64	41	118	128	157	313	116	200	189	161	92	67
Chr01_017012722|Ref_0001	Chr01_017012722	TGATATTTGGTTAATTATTTTGTTCCAAATTCTTATGCGATCTGTAGAATGGATACTGGAGTGAATTGTTTCTCTTACACT	236	303	295	107	275	41	346	293	370	303	280	215	243	329	263	228	299	272	496	52	184	139	573	327	272	59	51	101	351	136	276	0	290	316	332	267	104	179	176	353	197	121	321	285	254	196	328
Chr01_017012722|Alt_0002	Chr01_017012722	TGATATTTGGTTAATTATTTTGTTCCAAATTCTTATGCAATCTGTAGAATGGATACTGGAGTGAATTGTTTCTCTTACACT	15	99	47	14	93	3	110	79	26	78	25	78	22	53	95	16	44	0	36	41	56	45	0	1	0	44	10	92	0	47	74	0	0	61	120	30	41	72	68	45	64	94	0	17	45	32	114
Chr01_017012722|AltMatch_0001	Chr01_017012722	TGATATTTGGTTAATTATTTTGTTCCAAATTATTATGCAATCTGTATAATGGATACTGGAGTGAGTTGTTTCTCTTACACT	0	0	32	15	40	2	64	50	0	54	0	96	0	57	60	0	0	0	0	12	0	0	0	0	0	20	0	30	0	0	0	0	53	0	61	40	7	0	0	58	30	117	1	46	0	32	0
Chr01_017012722|AltMatch_0002	Chr01_017012722	TGATATTTGGTTAATTATTTTGTTCCAAATTCTTATGCAATCTGTATAATGGATACTGGAGTGAGTTGTTTCTCTTACACT	201	330	207	48	231	36	297	205	346	190	213	220	270	267	168	228	336	312	419	43	161	81	370	193	150	90	82	106	195	154	350	0	176	320	269	154	226	211	263	173	126	172	324	176	253	150	238
Chr01_017148626|Ref_0001	Chr01_017148626	CAGTAAGTCTCTAAGATCTAAGATGCATGTATTCTGTCTTCTGAATTTTAAAGTATTTTGGTGTAATTGCAGATCTAATCT	0	0	0	15	83	0	94	0	0	0	55	0	39	80	61	50	0	51	51	0	0	0	0	0	0	0	0	0	58	0	65	0	76	0	0	45	31	0	46	64	29	63	1	53	36	0	52
Chr01_017148626|Alt_0002	Chr01_017148626	CAGTAAGTCTCTAAGATCTAAGATGCATGTATTCTGTCTTCTGAATTTTAAAGTATTTTGGTGTAATTGCAGATCTACTCT	0	0	0	0	0	0	0	0	0	0	0	0	0	0	0	0	0	0	0	0	0	0	0	0	0	0	0	0	0	0	0	0	0	0	0	0	0	0	0	0	1	0	0	0	0	0	0
Chr01_017148626|RefMatch_0001	Chr01_017148626	CAGTAAGTCTCTAAGATCTAAGATGCATGTATTCCGTGTTCCGAATTTTAAAGTATTGTGGTGTACATGCAGATCTAATCT	2	62	0	0	40	3	0	51	17	0	0	0	0	53	0	0	0	0	0	0	0	0	0	0	0	0	7	0	0	0	0	0	0	29	0	0	0	45	0	41	0	48	0	28	0	0	0
Chr01_017148626|RefMatch_0002	Chr01_017148626	CAGTAAGTCTCTAAGATCTAAGATGCATGTATTCTGTCTTCCGAATTTTAAAGTATTTTGGTGTACTCGCAGATCTAATCT	25	0	27	0	138	3	0	0	41	55	96	0	26	71	43	48	34	111	1	31	40	115	0	0	0	13	7	92	0	57	123	0	25	0	110	37	53	0	15	51	30	53	0	38	2	60	41
Chr01_017148626|RefMatch_0003	Chr01_017148626	CAGTAAGTCTCTAAGATCTAAGATGCATGTATTCTGTCTTCTGAATTTTAAAGTATTTTGGTGTACTTGCAGATCTAATCT	0	60	0	0	1	21	72	55	0	31	0	36	0	0	0	0	42	0	2	0	27	0	0	0	0	0	0	0	0	0	0	0	0	35	72	50	9	35	35	55	0	91	0	0	41	51	37
Chr01_017148626|RefMatch_0004	Chr01_017148626	CAGTAAGTCTCTAAGATCTAAGATGCATGTATTCTGTGTTCCGAATTTTAAAGTATTGTGGTGTACATGCAGATCTAATCT	0	53	24	31	27	4	12	58	0	55	62	52	10	117	63	0	13	44	19	0	38	52	43	80	12	13	6	1	137	124	12	0	5	42	29	1	63	56	0	69	11	1	12	35	0	52	0
Chr01_017148626|RefMatch_0005	Chr01_017148626	CAGTAAGTCTCTAAGATCTAAGATGCATGTATTCTGTGTTCCGAATTTTAAAGTATTTTGGTGTACATGCAGATCTAATCT	1	174	7	1	63	8	12	105	15	124	26	72	2	43	62	0	0	94	14	6	13	41	27	32	6	8	1	28	67	104	53	0	6	91	54	75	70	162	6	69	10	111	5	30	23	39	30
Chr01_017296012|Ref_0001	Chr01_017296012	ATAGCTCCGAACATCTCGAGGGCCTCGCTTCCCTTTCCTAGCCTTGCGTATGCATTGATCATAGCAGTGAAACAGATGGCA	413	421	290	2	631	36	772	804	530	672	1015	538	665	375	570	0	940	649	738	290	685	438	644	319	399	424	103	583	552	412	557	0	310	861	769	219	516	372	555	683	446	584	456	235	962	269	317
Chr01_017296012|Alt_0002	Chr01_017296012	ATAGCTCCGAACATCTCGAGGGCCTCGGTTCCCTTTCCTAGCCTTGCGTATGCATTGATCATAGCAGTGAAACAGATGGCA	0	1	0	0	0	0	0	0	0	0	0	0	1	1	0	0	3	0	2	0	1	0	0	1	1	0	0	0	2	0	0	0	2	0	1	0	0	0	1	0	0	0	1	0	2	0	1
Chr01_017296012|RefMatch_0001	Chr01_017296012	ATAGCTCCGAACATCTCGAGGGCCTCGCTTCCCTTTCCTAGCCTTGCATATGCATTGATCAAAGCGGTGAAACAGATGGCA	0	0	0	0	0	0	1	0	0	0	0	0	0	0	0	0	0	0	0	0	0	0	0	0	0	0	0	0	0	0	0	0	0	0	0	0	0	0	0	0	0	0	0	0	0	1	0
Chr01_017296012|RefMatch_0002	Chr01_017296012	ATAGCTCCGAACATCTCGAGGGCCTCGCTTCCCTTTCCTAGCCTTGCATATGCATTGATCATAGCAGTGAAACAGATGGCA	210	4	172	2	4	0	1	4	210	3	1	0	1	0	2	1	5	217	0	1	2	2	2	1	2	0	1	1	3	3	0	0	0	4	5	1	0	9	6	8	1	3	0	3	4	2	259
Chr01_017296012|RefMatch_0003	Chr01_017296012	ATAGCTCCGAACATCTCGAGGGCCTCGCTTCCCTTTCCTAGCCTTGCATATGCATTGATCATAGCGGTGAAACAGATGGCA	384	1207	320	696	1000	132	561	1203	534	1107	2	819	420	1128	906	981	334	419	0	73	0	261	353	195	197	0	115	177	184	287	762	0	506	901	555	694	347	1057	378	638	631	1193	450	1060	325	435	541
Chr01_017296012|RefMatch_0004	Chr01_017296012	ATAGCTCCGAACATCTCGAGGGCCTCGCTTCCCTTTCCTAGCCTTGCGTATGCATTGATCATAGCGGTGAAACAGATGGCA	0	451	179	560	59	80	1	426	1	369	0	277	2	425	314	280	363	0	1189	0	243	1	691	355	348	2	60	1	0	1	1	0	3	0	3	289	155	383	1	369	233	2	237	3	1	545	0
Chr01_017296012|RefMatch_0005	Chr01_017296012	ATAGCTCCGAACATCTCGAGGGCCTCGCTTCCCTTTCCTAGCCTTGCGTATGCATTGATCATAGCTGTGAAACAGATGGCA	0	0	0	0	0	0	0	1	0	0	0	2	0	0	1	0	0	0	0	69	0	141	0	0	0	100	0	126	0	134	0	0	0	0	0	0	5	2	0	1	0	0	0	0	0	1	0
Chr01_017296012|AltMatch_0001	Chr01_017296012	ATAGCTCCGAACATCTCGAGGGCCTCGGTTCCCTTTCCTAGCCTTGCATATGCATTGATCATAGCAGTGAAACAGATGGCA	146	307	2	213	3	0	224	1	207	0	163	0	166	292	0	184	230	0	3	0	326	0	244	111	146	87	38	0	286	0	20	0	145	0	178	155	32	309	143	225	3	0	190	195	398	167	217
Chr01_017296012|AltMatch_0002	Chr01_017296012	ATAGCTCCGAACATCTCGAGGGCCTCGGTTCCCTTTCCTAGCCTTGCATATGCATTGATGATAGCAGTGAAACAGATGGCA	0	0	0	0	0	0	0	0	0	0	0	0	0	0	0	0	0	0	304	0	0	0	0	0	0	0	0	0	0	0	0	0	0	0	0	0	0	0	0	0	0	0	0	0	0	0	269
Chr01_017296012|AltMatch_0003	Chr01_017296012	ATAGCTCCGAACATCTCGAGGGCCTCGGTTCCCTTTCCTAGCCTTGCGTATGCATTGATCATAGCTGTGAAACAGATGGCA	0	0	0	0	0	0	0	0	0	0	0	0	0	0	0	0	0	0	0	0	0	0	0	0	0	0	0	0	0	0	246	0	0	0	0	0	0	0	0	0	0	1	0	0	0	0	0
Chr01_017438080|Ref_0001	Chr01_017438080	CCCCATTCTTCATTCAATTCCCCCAAGTTTTTGTTGTTTTTATCAGATATCATGCCTCAATTCTATTCCGGCCTGCAGAAA	0	284	110	74	265	39	98	267	0	207	0	215	95	212	217	282	53	170	143	86	25	78	198	96	137	53	1	149	92	49	285	0	80	213	1	177	12	202	84	224	260	307	99	287	77	133	0
Chr01_017438080|Alt_0002	Chr01_017438080	CCCCATTCTTCATTCAATTCCCCCAAGTTTTTGTTGTTTTCATCAGATATCATGCCTCAATTCTATTCCGGCCTGCAGAAA	0	0	0	0	0	0	0	0	0	0	0	0	0	0	0	0	0	0	0	0	0	0	0	0	0	0	0	0	0	0	0	0	0	0	0	0	0	0	0	0	0	0	0	0	0	0	0
Chr01_017438080|RefMatch_0001	Chr01_017438080	CCCCATTCTTCATTCAATTCCCCCAAGTTTTTGTTATTTTTATCAGATATCATGCCTCAATTCTATTCCGGCCTGCAGAAA	131	0	0	0	0	0	80	0	181	0	1	0	0	0	95	0	0	0	0	0	0	0	0	0	1	0	0	0	0	0	0	0	71	0	1	0	0	0	0	0	84	0	0	0	0	0	0
Chr01_017438080|RefMatch_0002	Chr01_017438080	CCCCATTCTTCATTCAATTCCCCCAAGTTTTTGTTGTTTTTATCAGATATCACGCCTCAATTCTATTCCGGCCTGCAGAAA	26	0	29	0	39	0	1	7	22	8	8	0	34	0	0	0	46	1	47	0	10	0	34	7	26	0	0	0	0	0	0	0	1	33	0	0	2	1	0	7	0	0	36	0	20	0	0
Chr01_017438080|RefMatch_0003	Chr01_017438080	CCCCATTCTTCATTCAATTCCCCCAAGTTTTTGTTGTTTTTATCAGATATCATGCCTCAATTCTATCCCGGCCTGCAGAAA	0	0	0	0	0	0	0	0	0	0	5	0	0	0	0	0	0	0	0	0	0	10	0	0	0	0	0	0	0	0	0	0	0	0	0	1	0	2	0	0	0	0	0	0	0	0	0
Chr01_017438080|RefMatch_0004	Chr01_017438080	CCCCATTCTTCATTCAATTCCCCCAAGTTTTTGTTGTTTTTATCAGATATCATGCCTCACTTCTATTCCGGCCTGCAGAAA	0	1	0	0	0	0	115	1	0	0	96	0	89	0	0	0	137	0	0	0	79	0	0	0	0	0	1	0	99	0	3	0	96	0	140	99	13	0	102	0	2	0	0	0	0	0	100
Chr01_017595478|Ref_0001	Chr01_017595478	GTGCATCTATCATGGACAGCAGAAGGTGGTTCTCAGGTTCTTCTACGCACAAAGTTTTCGGCCTCGTGCATAGAAACGCCC	0	5	0	1	0	0	0	2	0	2	0	1	2	1	0	1	6	3	4	41	0	2	4	0	0	86	0	109	0	85	0	0	0	1	1	0	0	0	0	5	0	1	0	0	1	1	2
Chr01_017595478|Alt_0002	Chr01_017595478	GTGCATCTATCATGGACAGCAGAAGGTGGTTCTCAGGTTCTTCTACGCACAAAGTTCTCGGCCTCGTGCATAGAAACGCCC	1	1	0	0	0	0	0	0	1	0	0	0	3	1	2	2	0	1	2	0	0	1	2	0	0	0	0	0	0	0	0	0	0	0	0	0	0	0	0	1	0	1	2	0	3	1	0
Chr01_017595478|RefMatch_0001	Chr01_017595478	GTGCATCTATCATGGACAGCAGAAGGTGGTTCTCAGGTTCTTCTACGCACAAAGTTTTCAGCCTCGTGCATAGAAACGCCC	129	721	216	387	37	61	0	714	196	377	0	315	132	227	179	323	450	120	574	35	173	169	707	374	424	69	32	105	125	0	167	0	1	330	185	271	109	544	0	173	169	167	321	116	217	370	184
Chr01_017598182|Ref_0001	Chr01_017598182	CGTGTCTAATATGTTGATTTGCTGGGTGCATATCTTAGATGAAATAATGAATTAGTTATTTAGTTATCAGCTCAAGTCAGA	139	386	159	83	47	18	191	288	242	169	88	146	92	113	244	145	128	199	156	33	55	87	254	233	126	46	17	97	157	157	85	0	75	121	144	129	79	228	35	84	158	94	148	54	173	221	80
Chr01_017598182|Alt_0002	Chr01_017598182	CGTGTCTAATATGTTGATTTGCTGGGTGCATGTCTTAGATGAAATAATGAATTAGTTATTTAGTTATCAGCTCAAGTCAGA	0	0	0	0	0	0	0	0	0	0	0	0	0	0	0	0	0	0	0	1	0	0	0	0	0	0	0	0	0	0	0	0	0	0	0	0	0	0	0	1	0	0	0	0	0	0	0
Chr01_017598182|RefMatch_0001	Chr01_017598182	CGTGTCTAATATGTTGATTTGCTGGGTGCATATCTTAGATGAAATAATGAATTAGTTATTTAGTTATCAGTTCAAGTCAGA	0	0	39	0	0	0	0	0	0	1	0	44	1	58	0	0	0	0	55	0	32	1	81	49	28	0	0	0	64	0	71	0	0	50	0	54	0	0	0	0	0	0	0	52	0	0	0
Chr01_017598182|RefMatch_0002	Chr01_017598182	CGTGTCTAATATGTTGATTTGCTGGGTGCATATCTTAGTTGAAATAATGAATTAGTTATTTAGTTATCAGTTCAAGTCAGA	0	0	60	10	70	4	70	0	0	0	1	0	57	83	64	65	0	0	0	0	0	46	0	0	0	0	21	0	0	27	103	0	91	0	1	66	43	0	39	53	50	57	1	55	0	0	73
Chr01_017598182|RefMatch_0003	Chr01_017598182	CGTGTCTAATATGTTGATTTGCTGGGTGCATATTTTAGATGAAATAATGAATTAGTTATTTAGTTATCAGCTCAAGTCAGA	0	0	0	0	0	0	0	0	0	0	1	0	0	0	0	0	1	0	0	0	30	0	0	0	0	0	0	0	0	0	56	0	0	0	0	39	0	0	0	0	0	0	0	0	0	0	0
Chr01_017598182|AltMatch_0001	Chr01_017598182	CGTGTCTAATATGTTGATTTGCTGGGTGCATGTTTTAGATGAAATAATGAATTAGTTATTTAGTTATCAGCTCAAGTCAGA	110	403	72	85	408	24	228	317	160	334	517	244	199	337	172	225	352	186	286	82	197	157	257	145	114	128	54	177	230	67	88	1	117	283	381	90	186	242	225	344	142	368	221	214	266	203	397
Chr01_017647364|Ref_0001	Chr01_017647364	GGTCTCGGCTTGGACCATGAAAATGCTGGTTGATGTCATATCCAATTCGGGGTTGTGCACTCTCTCTGGCGCGTTCGATGA	212	462	218	252	253	35	141	409	204	268	60	171	122	402	169	182	183	183	452	5	263	111	419	229	378	45	21	40	294	72	250	0	69	209	238	151	118	292	55	228	206	103	280	184	269	226	134
Chr01_017647364|Alt_0002	Chr01_017647364	GGTCTCGGCTTGGACCATGAAAATGCTGGTTGATGTCATATCCAATTCGGGGTTGTGCACTCTCTCTGGCGCATTCGATGA	0	81	0	35	86	12	77	70	0	49	94	79	150	1	39	47	282	102	1	34	62	41	1	0	0	66	22	107	148	37	8	0	145	86	155	40	60	50	114	46	65	148	0	42	68	52	209
Chr01_017647364|RefMatch_0001	Chr01_017647364	GGTCTCGGCTTGGACCATGAAAATGCTGGTTGATGTCATATCGAATTCGGGGTTGTGCACTCTCTCTGGCGCGTTCGATGA	23	0	0	0	45	0	57	0	40	0	0	0	0	0	0	0	0	0	0	11	0	0	0	0	0	13	0	37	0	41	74	0	0	0	52	0	4	0	43	0	1	0	0	0	0	0	0
Chr01_017647364|AltMatch_0001	Chr01_017647364	GGTCTCGGCTTGGACCATGAAAATGCTGGTTGATGTCATATCCAATTCGGGATTGTGCACTCTCTCTGGCGCATTCGATGA	121	0	0	0	25	0	80	0	137	0	42	50	82	0	70	0	93	0	91	18	0	36	0	0	0	0	0	35	0	0	0	0	53	0	0	0	33	0	0	0	68	0	65	0	73	0	0
Chr01_017647364|AltMatch_0002	Chr01_017647364	GGTCTCGGCTTGGACCATGAAAATGCTGGTTGATGTCATATCCAATTCGGGATTGTGCACTCTCTCTGGTGCATTCGATGA	0	0	52	49	113	0	96	0	0	0	0	0	63	89	47	41	0	0	0	0	0	34	0	0	0	0	16	2	0	48	137	0	111	0	0	43	40	0	110	68	73	49	0	54	1	0	80
Chr01_017751349|Ref_0001	Chr01_017751349	AGATTCAATTCATACGGTAGGTACACGTTTTTTTTCACTGGATTATTTGCTCGATGCTGTTATATGATGTGTATGAATGTG	0	0	0	0	0	0	1	0	0	0	0	0	0	0	0	0	0	0	0	0	0	0	0	0	0	0	0	0	0	0	0	0	0	0	0	0	0	0	0	0	0	0	0	0	0	0	0
Chr01_017751349|Alt_0002	Chr01_017751349	AGATTCAATTCATACGGTAGGTACACGTTTTTTTTCACTGGATTATTTGCTCGATGCTGTTATATAATGTGTATGAATGTG	0	0	0	0	11	0	0	0	0	0	2	0	53	0	0	0	63	0	0	0	0	0	0	0	0	0	0	0	0	0	0	0	0	0	0	0	25	0	0	0	0	0	56	0	52	0	0
Chr01_017751349|RefMatch_0001	Chr01_017751349	AGATTCAATTCATACGGTAGGTACACGTTTTTTTTCACTGGATTATTTGTTCGATGCTGTTATATGATGTGTATGAATGTG	0	94	53	46	44	10	80	0	0	69	0	78	0	90	54	135	0	0	0	0	0	0	93	53	56	0	0	0	52	0	162	0	41	73	0	52	0	68	51	76	54	62	70	110	87	0	0
Chr01_017751349|RefMatch_0002	Chr01_017751349	AGATTCAATTCATACGGTAGGTACACGTTTTTTTTCCCTGGATTATTTGCTCGATGCTGTTATATGATGTGTATGAATGTG	74	102	48	52	96	11	165	94	168	93	79	192	111	3	166	70	141	151	96	103	64	126	0	0	0	89	46	206	52	61	5	0	148	152	273	68	112	73	143	72	97	213	0	64	77	64	256
Chr01_017751349|RefMatch_0003	Chr01_017751349	AGATTCAATTCATACGGTAGGTACACGTTTTTTTTCCCTGGATTATTTGTTCGATGGTGTTATATGATGTGTATGAATGTG	78	120	38	40	109	0	81	86	156	84	88	0	55	84	0	77	55	0	88	0	174	0	206	130	103	41	18	0	122	0	8	0	43	72	166	62	15	67	26	133	1	2	58	68	73	45	85
Chr01_017751349|AltMatch_0001	Chr01_017751349	AGATTCAATTCATACGGTAGGTACACGGTTTTTTTCCCTGGATTATTTGTTCGATTCTGTTAAATAATGTGTATGAATGTG	0	158	29	75	93	20	2	180	0	106	0	53	0	136	119	108	31	33	106	0	48	0	167	94	62	0	10	0	0	0	62	0	0	48	0	84	30	140	0	119	66	108	28	51	0	150	0
Chr01_017751349|AltMatch_0002	Chr01_017751349	AGATTCAATTCATACGGTAGGTACACGGTTTTTTTCCCTGGATTATTTGTTCGATTCTGTTAAATAATTTGTATGAATGTG	0	0	0	0	0	0	0	0	0	0	0	0	0	0	0	0	0	0	0	0	0	0	0	0	0	0	0	0	0	0	0	0	0	0	0	0	0	0	0	0	0	0	0	0	0	0	0
Chr01_017751349|AltMatch_0003	Chr01_017751349	AGATTCAATTCATACGGTAGGTACACGTTTTTTTTCACTGGATTATTTGTTCGATGCTGTTAAATAATGTGTATGAATGTG	34	0	0	0	18	0	155	0	82	0	32	0	56	0	80	0	0	96	77	0	0	68	0	0	0	0	0	1	47	89	61	0	51	0	81	0	48	0	48	0	38	0	38	0	67	0	0
Chr01_017751349|AltMatch_0004	Chr01_017751349	AGATTCAATTCATACGGTAGGTACACGTTTTTTTTCCCTGGATTATTTGTTCGATGCTGTTAAATAATGTGTATGAATGTG	0	0	0	0	0	6	0	3	0	0	0	0	38	0	0	0	42	0	0	22	0	39	0	0	0	29	0	51	0	0	0	0	0	0	0	0	0	0	0	0	0	0	0	0	0	0	0
Chr01_017751349|AltMatch_0005	Chr01_017751349	AGATTCAATTCATACGGTAGGTACACGTTTTTTTTCCCTGGATTATTTGTTCGATTCTGTTAAATAATGTGTATGAATGTG	0	0	0	0	0	0	0	0	0	0	0	0	0	0	1	0	0	0	1	0	0	0	2	0	0	0	0	0	0	0	66	0	0	0	0	0	0	0	0	1	0	0	0	0	0	0	0
Chr01_017883186|Ref_0001	Chr01_017883186	ACTTCTTTTTCTTGTTCGCCATGGCGGCTCTGTTGGCTGTAACACTTCTTGTTTACGTTCAAGATGAGTACCCTAAAAATT	93	164	158	55	335	9	276	315	133	265	228	170	360	1	126	101	553	218	170	54	258	170	156	73	118	105	90	131	101	50	7	0	183	285	453	155	238	118	392	214	136	332	107	104	270	88	267
Chr01_017883186|Alt_0002	Chr01_017883186	ACTTCTTTTTCTTGTTCGCCATGGCGGCTCTGTTGGCTGTAACACTTCTTGTTTACGTTCAAGATGAATACCCTAAAAATT	306	631	277	203	276	56	228	523	497	394	178	250	92	684	380	428	233	73	588	50	256	26	676	293	432	77	37	92	346	0	416	0	245	297	108	354	109	432	80	435	378	287	413	395	291	433	473
Chr01_017883186|RefMatch_0001	Chr01_017883186	ACTTCTTTTTCTTGTTCGCCATGGCGGCTCTATTGGCTGTAACACTTCTTGTTTACGTTCAAGATGAGTACCCTAAAAATT	0	0	1	0	0	0	0	0	0	0	0	0	0	0	0	0	0	0	178	29	0	1	0	0	1	0	0	58	0	37	0	0	0	0	0	0	0	0	0	0	0	0	0	0	1	0	0
Chr01_017883186|RefMatch_0002	Chr01_017883186	ACTTCTTTTTCTTGTTCGCCATGGCGGCTCTGTTGGCTGTGACACTTCTTGTTTACGTTCAAGATGAGTACCCTAAAAATT	111	0	1	0	23	0	308	0	134	0	87	0	115	0	125	0	0	60	0	0	0	61	0	0	0	0	0	4	79	133	11	0	96	0	123	0	76	0	111	0	121	0	139	0	179	0	0
Chr01_017883186|AltMatch_0001	Chr01_017883186	ACTTCTTTTTCTTGTTCGCCATGGCGGCTCTGTTGGCTGTGACACTTCTTGTTTACGTTCAAGATGAATACCCTAAAAATT	0	0	0	0	0	0	0	0	0	0	0	0	0	0	0	0	0	78	0	0	0	50	0	1	0	0	0	0	1	0	0	0	0	0	1	0	0	0	0	0	0	0	1	0	0	0	0
Chr01_017883186|AltMatch_0002	Chr01_017883186	ACTTCTTTTTCTTGTTCGCCATGGCGGCTTTGTTGGCTGTAACACTTCTTGTTTACGTTCAAGATGAATACCCTAAAAATT	0	0	0	0	0	0	0	0	0	0	0	0	0	0	0	0	0	0	0	0	0	0	0	0	0	0	0	0	0	0	83	0	0	0	0	0	0	0	0	0	0	0	1	0	0	0	0
Chr01_018062237|Ref_0001	Chr01_018062237	GAATTTTCCAGTACCCTCTCCACTCCGCTACAAGTAAGTGAGGGCTTTCTTTGCTTTTTTCGTTTTCTTTATATTTAAGGA	0	0	0	0	0	0	0	0	0	0	0	0	0	0	0	0	0	0	0	0	0	0	0	0	0	0	0	0	0	0	0	0	0	0	0	0	0	0	0	0	0	0	0	0	0	0	0
Chr01_018062237|Alt_0002	Chr01_018062237	GAATTTTCCAGTACCCTCTCCACTCCGCTTCAAGTAAGTGAGGGCTTTCTTTGCTTTTTTCGTTTTCTTTATATTTAAGGA	0	0	0	0	0	15	0	0	0	0	0	0	0	0	0	0	0	0	0	0	0	0	0	0	0	0	0	0	0	0	0	0	0	0	0	0	0	0	0	0	0	0	0	0	0	0	0
Chr01_018062237|RefMatch_0001	Chr01_018062237	GAATTTTCCAGTACCCTCTCCACTCCGCTACAAGTAAGTGAGGGCTTTCTTTGCCTTTTCGTTTTCTTTATATTTAAGGAT	0	0	0	0	0	0	80	0	0	0	0	0	0	0	0	0	0	0	0	0	0	1	0	0	0	0	0	0	0	0	0	0	0	1	0	1	0	0	67	1	1	0	0	0	0	0	0
Chr01_018062237|RefMatch_0002	Chr01_018062237	GAATTTTCCAGTACCCTCTCCACTCCGCTACAAGTAAGTGAGGGCTTTCTTTGCTTATTCGTTTTCTTTATATTTAAGGAT	49	154	0	10	18	0	0	62	78	58	0	0	0	158	0	47	0	0	0	0	40	0	109	79	67	24	13	0	58	0	10	0	0	0	0	0	43	118	0	70	0	0	134	49	159	67	105
Chr01_018062237|RefMatch_0003	Chr01_018062237	GAATTTTCCAGTACCCTCTCCACTCCGCTACAAGTAAGTGAGGGCTTTCTTTGCTTTTTCGTGTTCTTTATATTTAAGGAT	0	112	0	0	22	15	94	87	0	72	117	138	71	0	87	0	177	176	114	82	24	54	1	2	1	75	13	167	60	30	91	0	76	98	182	1	63	88	137	69	79	132	4	3	87	78	158
Chr01_018062237|RefMatch_0004	Chr01_018062237	GAATTTTCCAGTACCCTCTCCACTCCGCTACAAGTAAGTGAGGGCTTTCTTTGCTTTTTCGTGTTCTTTATATTTAAGTAT	0	0	0	0	0	0	0	0	0	0	0	0	0	0	0	0	2	0	0	0	0	0	0	0	0	0	0	2	0	0	0	0	0	0	0	0	0	0	3	0	0	0	0	0	0	0	0
Chr01_018062237|RefMatch_0005	Chr01_018062237	GAATTTTCCAGTACCCTCTCCACTCCGCTACAAGTAAGTGAGGGCTTTCTTTGCTTTTTCGTTTTCTTTATATTTAAGGAT	122	0	175	20	203	0	80	82	176	70	115	0	85	74	75	54	121	122	85	42	82	136	103	63	76	46	0	72	0	67	74	0	61	102	0	128	32	0	39	123	53	75	80	64	67	0	95
Chr01_018062237|RefMatch_0006	Chr01_018062237	GAATTTTCCAGTACCCTCTCCACTCCGCTACAAGTAAGTGAGGGCTTTCTTTGCTTTTTCGTTTTCTTTATATTTACGGAC	0	0	4	2	8	0	0	0	1	0	34	0	1	0	2	3	0	4	0	1	1	1	4	1	0	0	0	2	0	1	163	0	0	0	0	4	4	0	0	0	1	4	2	2	2	1	1
Chr01_018062237|RefMatch_0007	Chr01_018062237	GAATTTTCCAGTACCCTCTCCACTCCGCTACAAGTAAGTGAGGGCTTTCTTTGTTTCGTTTTCTTTATATTTAAGGATTCT	83	0	0	0	27	0	228	0	90	0	75	0	70	0	92	0	0	0	0	0	0	1	0	0	0	0	20	1	76	48	16	0	66	0	95	0	68	0	84	0	112	0	91	0	110	0	1
Chr01_018062237|AltMatch_0001	Chr01_018062237	GAATTTTCCAGTACCCTCTCCACTCCGCTTCAAGTAAGTGAGGGCTTTCTTTGCTTTTTCGCTTTCTTTATATATTTACGG	0	3	96	42	125	0	0	1	0	0	0	201	46	106	0	78	54	0	55	0	37	49	92	80	46	46	35	0	93	79	4	0	31	192	147	169	87	0	27	0	2	132	0	137	0	0	50
Chr01_018062237|AltMatch_0002	Chr01_018062237	GAATTTTCCAGTACCCTCTCCACTCCGCTTCAAGTAAGTGAGGGCTTTCTTTGCTTTTTCGTTTTCTTTATATTTAAGGAT	128	0	0	0	1	0	107	1	163	0	1	0	75	2	88	0	0	1	0	0	0	0	0	2	1	0	0	1	0	0	0	0	75	0	1	0	0	0	0	3	85	1	1	0	0	2	0
Chr01_018062237|AltMatch_0003	Chr01_018062237	GAATTTTCCAGTACCCTCTCCACTCCGCTTCAAGTAAGTGAGGGCTTTCTTTGCTTTTTCGTTTTCTTTATATTTACGGAC	0	406	90	194	305	67	3	531	7	275	0	157	0	355	212	226	174	120	235	0	73	0	291	236	204	0	35	0	0	0	146	0	0	141	0	221	98	315	0	327	199	333	92	121	2	538	0
Chr01_018062237|AltMatch_0004	Chr01_018062237	GAATTTTCCAGTACCCTCTCCACTCCGCTTCAAGTAAGTGAGGGCTTTCTTTGCTTTTTTGTTTTCTTTATATATTTACGG	0	0	0	0	0	0	0	0	0	0	83	0	32	0	0	0	61	0	0	0	0	0	0	0	0	0	1	0	86	0	6	0	31	0	69	0	19	0	0	0	0	0	0	0	0	0	42
Chr01_018241801|Ref_0001	Chr01_018241801	CTCAACTATTTCAATGAAGAACAGATAAGCTTGTTTTTGTACGAAATCTCTATGTATTTTTGTTCAAGTTTCAGCTTCATT	0	0	0	0	0	0	0	0	0	0	0	0	0	0	0	0	0	0	0	0	0	0	0	0	0	0	0	0	0	0	0	0	0	0	0	0	0	0	0	0	0	0	0	0	0	0	0
Chr01_018241801|Alt_0002	Chr01_018241801	CTCAACTATTTCAATGAAGAACAGATAAGCTTGTTTTTGTACGAAATCTCTATGTATATTTGTTCAAGTTTCAGCTTCATT	0	0	0	0	0	0	0	0	0	0	0	0	0	0	0	0	0	0	0	0	0	0	0	0	0	0	0	0	0	0	0	0	0	0	0	0	0	0	0	0	0	0	0	0	0	0	0
Chr01_018308729|Ref_0001	Chr01_018308729	TGATAGTTCACCTTCTTTAGTCTTTACTCCCTCCTTTTTTCCATTTTGTTTACTTTTGGTTATAACTATCGGCATATTCTT	0	0	0	0	0	0	0	0	0	0	0	0	0	0	0	0	0	0	0	0	0	0	0	0	0	0	0	0	0	0	0	0	0	0	0	0	0	0	0	0	0	0	0	0	0	0	0
Chr01_018308729|Alt_0002	Chr01_018308729	TGATAGTTCACCTTCTTTAGTCTTTACTCCCTCCTTTTTTCCATTTTGTTTCCTTTTGGTTATAACTATCGGCATATTCTT	0	0	0	0	0	0	0	0	0	0	0	0	0	0	0	0	0	0	0	0	0	0	0	0	0	0	0	0	0	0	0	0	0	0	0	0	0	0	0	0	0	0	0	0	0	0	0
Chr01_018326582|Ref_0001	Chr01_018326582	CATGCATTTTATACTTTATACAAAAGCTTGAAGTTAAACAGCAATGGTTTCTACACTCAATATTTATTTTTCTTTTCTTTT	50	157	36	14	27	4	80	68	130	73	48	66	80	78	118	82	88	66	97	43	93	55	196	66	66	54	15	118	142	75	53	0	31	72	105	37	71	64	12	37	64	35	87	54	105	49	2
Chr01_018326582|Alt_0002	Chr01_018326582	CATGCATTTTATACTTTATACAAAAGCTGGAAGTTAAACAGCAATGGTTTCTACACTCAATATTTATTTTTCTTTTCTTTT	48	177	108	48	82	16	172	104	163	72	106	107	110	175	158	135	70	79	235	34	108	32	349	129	112	44	25	72	182	73	109	1	99	114	106	91	76	97	59	110	104	55	121	125	124	70	27
Chr01_018326582|RefMatch_0001	Chr01_018326582	CATGCATTTTATACTTTATACAAAAGCTTGAAGTTAAACAGCAATGGTTTCTACACTCAATATTTATTTTTCTTTTCTTCT	5	0	10	0	1	0	0	11	19	19	23	0	0	0	0	0	0	0	19	0	0	0	37	13	7	0	1	0	20	0	4	0	0	12	0	0	0	0	0	15	0	0	6	0	0	0	35
Chr01_018341038|Ref_0001	Chr01_018341038	GGTGTAAGATGTGGAGGTCAGAGATGACATCTGAAGATGGTGGCTGGTTGTCATCTGATGTTTACGTTGATATTCCTGAGC	644	380	310	205	410	70	256	409	569	494	408	253	550	406	611	288	577	361	452	165	430	317	595	297	388	307	106	362	416	350	358	0	246	329	570	264	292	298	174	350	572	183	612	381	403	212	431
Chr01_018341038|Alt_0002	Chr01_018341038	GGTGTAAGATGTGGAGGTCAGAGATGACATCTGAAGATGGTGGCTGGTTGTCATCTGATGTTTACGTTGATATACCTGAGC	2	431	297	194	377	43	506	385	0	250	202	258	101	460	118	316	290	77	492	32	216	66	280	139	194	59	53	75	187	52	195	0	273	340	253	231	120	294	321	342	111	428	3	342	404	114	416
Chr01_018596848|Ref_0001	Chr01_018596848	GCTTAGCTCGGAAGAATGGGCATCTTGGATCTTCAATAAAATGGAATATCACTAATTCTGTTCAAAGATTCGGAGGCATAC	276	430	324	176	343	66	447	332	393	254	423	322	483	562	352	434	445	499	589	68	331	227	656	348	438	105	53	177	434	234	320	0	312	297	510	451	233	335	271	343	384	274	400	366	451	305	206
Chr01_018596848|Alt_0002	Chr01_018596848	GCTTAGCTCGGAAGAATGGGCATCTTGGATCTTCAATAAAATGGAATATCACTAATTCTGTTCAAAGATTCAGAGGCATAC	0	0	1	0	0	0	0	0	0	0	0	0	0	1	0	0	0	0	0	0	0	0	0	0	0	0	0	0	0	0	0	0	0	0	0	0	0	0	0	0	0	0	0	0	0	0	0
Chr01_018596848|RefMatch_0001	Chr01_018596848	GCTTAGCTCGGAAGAATGGGCATCTTGGATCTTCAATAAAATGGAATACCACTAATTCTGTTCAAAGATTCGGAGGCATAC	1	0	0	0	0	0	0	0	0	1	0	0	0	1	0	0	0	0	0	0	0	0	0	0	0	0	0	0	0	0	0	0	1	0	0	0	0	0	1	2	0	0	0	0	0	0	0
Chr01_018631575|Ref_0001	Chr01_018631575	CAAGCACAAATTGCCAATTCAAAAGACATTCTTATCTTTTACAGCGCCATTTGAAGGAGGCAGTTGGCAAGTCCTTACTGC	5	90	37	40	89	5	2	92	3	1	2	1	49	1	2	54	47	5	61	1	3	1	83	42	40	1	0	5	8	3	0	0	1	0	3	0	65	71	0	72	5	0	41	1	1	46	1
Chr01_018631575|Alt_0002	Chr01_018631575	CAAGCACAAATTGCCAATTCAAAAGACATTCTTATCTTTTACAGCGCCATTTGAAGGAGGCAGTTGACAAGTCCTTACTGC	0	0	0	0	0	0	0	0	0	0	0	0	0	0	0	0	0	0	1	0	0	0	0	0	0	0	0	0	0	0	0	0	0	0	0	0	0	0	0	0	0	0	0	0	0	0	0
Chr01_018798807|Ref_0001	Chr01_018798807	CTTTGCAGTGATTGAACCCTTTCCGTATGATCGTTCTGATTTGTCTGGGGAGCTTTGCTTGATGGTAAGCTGATTCTTCGC	62	271	260	120	3	15	170	358	109	112	242	90	6	163	1	139	0	122	479	57	111	86	506	246	227	0	28	92	183	56	13	0	94	241	164	95	25	193	156	258	6	0	82	80	3	165	222
Chr01_018798807|Alt_0002	Chr01_018798807	CTTTGCAGTGATTGAACCCTTTCCGTATGATCATTCTGATTTGTCTGGGGAGCTTTGCTTGATGGTAAGCTGATTCTTCGC	78	955	179	384	337	37	268	636	152	504	107	613	214	544	301	380	514	236	208	178	234	438	536	327	294	166	94	401	323	174	156	0	168	514	671	310	312	689	74	138	180	314	369	299	537	420	410
Chr01_018798807|RefMatch_0001	Chr01_018798807	CTTTGCAGTGATTGAACCCTTTCCGTATGATCGTTCTGATTTGTCTGGGGAGCTTTGCTTGATGGTAAGCTGATTCTTTGC	95	0	2	0	34	0	3	1	133	0	146	0	101	1	154	1	0	0	0	0	0	0	0	0	1	0	0	0	119	0	177	0	82	0	2	0	77	0	69	0	81	0	0	0	117	0	138
Chr01_018798807|RefMatch_0002	Chr01_018798807	CTTTGCAGTGATTGAACCCTTTCCGTATGATCGTTCTGATTTGTCTGGGGAGCTTTGCTTGATGGTAAGCTTATTCTTCGC	65	0	0	0	1	0	119	0	119	0	0	0	0	0	129	0	0	0	0	35	0	3	0	0	0	52	0	81	0	83	0	0	72	0	1	0	0	0	0	0	67	0	1	0	1	0	2
Chr01_018944607|Ref_0001	Chr01_018944607	GCAGGAGGCTTGATACAGCTCAACTACGGGTCTCCTCAACCTCTTCAGTATGTAGTAAACGCAGCATATTTGGCTACCTTG	142	502	3	126	7	33	391	473	161	228	104	156	1	13	2	137	208	4	524	88	194	123	273	119	138	36	35	235	129	86	12	0	109	132	458	2	50	424	274	381	4	390	134	1	208	238	346
Chr01_018944607|Alt_0002	Chr01_018944607	GCAGGAGGCTTGATACAGCTCAACTACGGGGCTCCTCAACCTCTTCAGTATGTAGTAAACGCAGCATATTTGGCTACCTTG	256	0	224	4	304	13	3	0	313	170	169	129	148	388	259	117	0	213	432	42	363	4	186	100	109	112	26	117	303	75	444	1	125	120	177	223	96	0	336	151	287	169	0	248	190	100	154
Chr01_018944607|RefMatch_0001	Chr01_018944607	GCAGGAGGCTTGATACAGCTCAACTACGGGTCTCCTCAACCTCTTCAGTATGTAGTAAACGCAGCATATTTGGCCACCTTG	255	204	280	302	696	20	350	222	331	172	85	124	258	433	396	274	387	248	174	1	0	160	1	0	0	58	56	1	1	154	359	0	231	138	188	360	265	163	0	150	411	371	127	281	178	0	310
Chr01_018944607|RefMatch_0002	Chr01_018944607	GCAGGAGGCTTGATACAGCTCAACTACGGGTCTCCTCAACCTCTTCAGTATGTAGTAAACGCTGCATATTTGGCCACATTG	101	628	208	385	70	29	276	648	98	492	165	391	308	422	144	265	393	178	165	108	362	230	701	420	440	102	62	286	371	163	17	1	212	362	233	101	172	491	100	306	101	148	371	214	399	313	132
Chr01_019042257|Ref_0001	Chr01_019042257	CTTCCACGCCTGCTCTTCAACGTTGGATCCCTTGGCAGAAATAATAGCATCAGCTTCACCATTACCCTTAGACTCTTCAAC	0	0	0	0	0	0	0	0	0	0	0	0	0	4	1	2	1	0	4	0	1	0	1	0	0	0	0	0	0	0	0	0	1	1	0	0	0	0	0	1	0	1	0	0	1	0	0
Chr01_019042257|Alt_0002	Chr01_019042257	CTTCCACGCCTGCTCTTCAACGTTGGATTCCTTGGCAGAAATAATAGCATCAGCTTCACCATTACCCTTAGACTCTTCAAC	0	0	0	0	0	0	0	0	0	0	0	0	0	0	0	0	0	0	0	0	0	0	0	0	0	0	0	0	0	0	0	0	0	0	0	0	0	0	0	0	0	0	0	0	0	0	0
Chr01_019042257|RefMatch_0001	Chr01_019042257	CTTCCACGCCTGCTCTTCAACGTTGGATCCCTTGCCAGAAATAATAGCATCAGCCTCACCATTACCCTTAGACTCTTCAAC	0	0	101	0	112	0	0	0	0	0	1	0	0	0	154	0	0	0	0	0	0	0	0	0	0	0	0	0	0	0	0	0	0	0	0	0	1	0	0	0	133	0	0	0	0	0	137
Chr01_019042257|RefMatch_0002	Chr01_019042257	CTTCCACGCCTGCTCTTCAACGTTGGATCCCTTGGCAGAAATAATAGCATCAGCCTCACCATTAACCTTAGACTCTTCAAC	0	0	77	0	0	0	0	0	0	0	0	0	0	0	0	0	0	0	0	0	0	0	0	0	0	0	0	0	0	0	0	0	0	0	0	0	0	0	74	0	0	0	0	0	0	0	0
Chr01_019042257|RefMatch_0003	Chr01_019042257	CTTCCACGCCTGCTCTTCAACGTTGGATCCCTTGGCAGAAATAATAGCATCAGCCTCACCATTACCCTTAGACTCTTCAAC	263	895	203	259	221	57	813	971	452	687	108	507	284	592	408	431	549	262	198	106	276	283	773	249	378	119	68	378	276	250	504	1	339	434	370	246	157	592	174	647	356	625	338	357	490	297	151
Chr01_019042257|RefMatch_0004	Chr01_019042257	CTTCCACGCCTGCTCTTCAACGTTGTATCCCTTGGCAGGAATAATACCATCAGCCTCACCATTACCCTTAGACTCTTCAAC	0	296	0	173	278	20	0	297	0	2	0	0	167	0	0	224	223	0	297	0	0	0	326	169	198	5	0	4	0	1	2	1	1	0	0	0	111	284	0	227	0	0	128	0	0	135	1
Chr01_019042257|AltMatch_0001	Chr01_019042257	CTTCCACGCCTGCTCTTCAACGCCGGACTCCTTGGCAGAAATAATAGCATCAGCTTCACCATTACCCTTAGACTCTTCAAC	0	293	0	93	204	0	0	295	0	209	0	178	0	258	0	172	144	0	0	0	0	0	0	0	0	0	37	0	0	0	0	0	0	129	141	118	107	198	0	0	0	218	0	162	183	1	178
Chr01_019042257|AltMatch_0002	Chr01_019042257	CTTCCACGCCTGCTCTTCAACGTCGGACTCCTTGGCAGAAACAATAGCATCAGCTTCACCATTACCCTTAGACTCTTCAAC	159	3	173	6	392	26	2	1	210	271	307	223	189	697	437	210	1	343	623	0	441	1	341	153	204	71	37	3	316	99	392	0	175	182	210	388	136	1	309	243	415	260	1	396	234	152	220
Chr01_019047935|Ref_0001	Chr01_019047935	TGTTGCCGGGACCTTAGTGAAGTGCTATGCAAATCCTCAATTTGGCAGCCTCGTGTGTGCAATGGCTGTCTTCCACCAAAC	250	344	0	1	278	33	491	310	432	245	209	212	176	1	440	0	241	0	450	40	145	94	0	0	1	155	57	162	111	246	196	0	195	151	333	215	201	212	274	246	263	506	133	0	2	145	316
Chr01_019047935|Alt_0002	Chr01_019047935	TGTTGCCGGGACCTTAGTGAAGTGCTATGCAAATCCTCAAATTGGCAGCCTCGTGTGTGCAATGGCTGTCTTCCACCAAAC	76	1597	519	1066	807	60	467	1689	161	916	120	719	316	1194	354	993	562	508	384	229	436	533	1205	716	639	147	108	477	491	212	377	0	317	683	532	509	361	1162	98	834	258	718	332	695	809	541	549
Chr01_019047935|RefMatch_0001	Chr01_019047935	TGTTGCCGGGACCTTAGTGAAGTGCTATGCAAATCCTCAATTTGGCAGCCTCGTGTGTGCAATGGCGGTCTTCCACCAAAC	0	0	0	0	1	0	0	0	0	0	0	0	0	0	0	0	0	0	0	0	0	0	0	0	0	0	0	0	0	0	0	0	1	0	0	0	0	0	0	0	0	0	0	0	0	0	0
Chr01_019047935|AltMatch_0001	Chr01_019047935	TGTTGCCGGGACCTTAGTGAAGTGCTATGCAAATCCTCAAATTGGCAGCCTCGTGTGTGCAATGGCTGTCTTCCACCAATC	103	0	0	0	0	0	0	0	137	0	0	0	0	0	0	0	1	0	0	0	0	0	0	0	0	0	0	0	0	0	154	0	0	0	0	0	0	0	0	0	0	0	0	0	0	0	0
Chr01_019047935|AltMatch_0002	Chr01_019047935	TGTTGCCGGGACCTTAGTGAAGTGCTATGCAAATCCTCAAATTGGCAGCCTCGTGTTTGCAATGGCTGTCTTCCACCAAAC	72	6	106	2	452	26	4	1	116	219	425	232	81	590	399	192	0	292	365	0	311	0	255	144	134	74	38	1	333	84	376	0	108	224	190	334	150	3	165	257	241	223	0	349	125	161	158
Chr01_019192432|Ref_0001	Chr01_019192432	GGGTAAAAGAACTCAAATTTGGTATGTATTCTTTTGCTTTTATTATTCTAAAATTTGTAAATTTGATTTTAATGACTCTTC	46	88	58	11	131	8	97	53	95	50	176	46	61	121	87	87	72	70	67	14	58	34	139	55	66	27	7	57	93	69	122	0	71	60	67	58	30	24	54	102	50	100	55	85	55	64	29
Chr01_019192432|Alt_0002	Chr01_019192432	GGGTAAAAGAACTCAAATTTGGTATGTATTCTTTCGCTTTTATTATTCTAAAATTTGTAAATTTGATTTTAATGACTCTTC	26	26	53	4	49	5	37	43	66	34	48	56	39	29	41	16	57	9	55	7	11	15	36	23	19	30	11	32	68	7	25	0	41	60	105	21	26	14	24	3	40	10	41	24	49	8	97
Chr01_019247440|Ref_0001	Chr01_019247440	GTGGAGGCAAGTGAGCAAAGGTACTTGCTCATTCGATTCTGTTTATCAGTATTTATCTCAGTCTCTTTTACAAATTTCTGA	0	0	0	0	1	0	0	0	0	0	0	0	0	0	0	0	0	0	0	0	0	0	0	0	0	0	0	0	0	0	0	0	0	0	0	0	0	0	0	0	0	0	0	0	0	0	0
Chr01_019247440|Alt_0002	Chr01_019247440	GTGGAGGCAAGTGAGCAAAGGTACTTGCTTATTCGATTCTGTTTATCAGTATTTATCTCAGTCTCTTTTACAAATTTCTGA	0	0	0	0	0	0	0	0	0	0	0	0	0	0	0	0	0	0	0	0	0	0	0	0	0	0	0	0	0	0	0	0	0	0	0	0	1	0	0	0	0	0	0	0	0	0	0
Chr01_019247440|RefMatch_0001	Chr01_019247440	GTGGAGGCAAGTGAGCAAAGGTACTTGCTCATTCGATTCTGTTTATCAGTATTTATCTCAGTATCTTTTGCAAATTTCTGA	0	0	0	0	0	0	0	1	0	0	0	0	0	0	0	0	0	0	24	0	0	0	0	0	0	0	0	0	0	0	0	0	0	0	0	0	0	0	0	0	0	0	0	0	0	0	37
Chr01_019247440|RefMatch_0002	Chr01_019247440	GTGGAGGCAAGTGAGCAAAGGTACTTGCTCATTCGATTCTGTTTATCAGTGTTTATCTCAGTCTCTTTTGCAAATTTGTGA	0	73	27	74	0	0	0	2	0	48	31	0	22	132	0	37	37	64	0	27	58	36	107	86	66	20	13	94	52	0	5	0	0	0	0	0	0	56	0	63	0	0	50	47	26	102	0
Chr01_019247440|AltMatch_0001	Chr01_019247440	GTGGAGGCAAGTGAGCAAAGGTACTTGCTTATTCGATTCTGTTTATCAGTATTTATCTCAGTCTCTTTTGCAAATTTCTGA	58	157	32	56	161	7	146	129	91	127	2	163	32	139	107	86	126	60	96	41	40	98	0	0	0	11	32	88	3	67	158	0	101	70	155	84	124	113	80	107	78	219	0	81	77	65	86
Chr01_019440070|Ref_0001	Chr01_019440070	TTATCCTCACCTCTGCACCCACCAGGGTCTCTCAGAAACCGCAAAGATCTCACCTTTCCTCCTCCAATTCTTCAATTCCAC	1	0	8	0	1	0	1	1	0	0	0	0	0	0	0	0	1	0	1	15	0	0	0	0	0	20	0	47	0	1	1	0	1	0	0	0	0	0	4	0	0	0	0	0	0	0	1
Chr01_019440070|Alt_0002	Chr01_019440070	TTATCCTCACCTCTGCACCCACCAGGGTCTCTCAGAAACCGCAAAGATCTCACCTTTCCTCCTTCAATTCTTCAATTCCAC	9	0	0	0	1	0	1	0	0	0	0	2	2	1	2	0	2	2	4	0	0	2	0	0	2	2	0	0	1	0	2	0	1	5	2	0	1	3	2	2	2	2	7	0	1	0	0
Chr01_019561018|Ref_0001	Chr01_019561018	TTTCCTTCCCTCCTCCCTTGTGATCATCTCTCTTCCCTCACCCCAAAATCACTCAATCTTTACTGGCCAGTGGCTGTGATT	60	40	47	90	49	0	11	112	40	21	16	19	239	78	68	39	80	29	11	7	34	37	23	18	19	34	23	22	38	38	2	0	15	36	35	17	91	39	82	69	12	60	123	17	34	39	48
Chr01_019561018|Alt_0002	Chr01_019561018	TTTCCTTCCCTCCTCCCTTGTGATCATCTCTCTTCTCTCACCCCAAAATCACTCAATCTTTACTGGCCAGTGGCTGTGATT	38	11	43	16	81	7	30	17	55	10	38	23	0	83	63	101	20	10	76	0	13	0	37	21	22	8	6	0	62	7	33	0	12	33	25	38	8	11	38	42	27	24	13	67	41	10	62
Chr01_019561018|RefMatch_0001	Chr01_019561018	TTTCCTTCCCTCCTCCCTTGTGATCATCTCTCCTCCCTCACCCCAAAATCACTCAATCTTTAGTGGCCAGTGGCTGTGATT	254	0	0	0	0	0	205	0	377	1	0	0	0	0	115	0	0	0	0	0	0	0	0	0	0	0	0	0	0	0	1	0	134	0	0	0	2	0	0	0	204	0	0	0	0	0	0
Chr01_019561018|RefMatch_0002	Chr01_019561018	TTTCCTTCCCTCCTCCCTTGTGATCATCTCTCTTCCCTCACCCCAAAATCACTCAATCTTTAGTGGCCAGTGGCTGTGATT	2	0	0	0	0	0	2	0	1	0	0	0	0	0	1	0	0	0	0	0	0	0	0	0	0	0	0	0	0	0	0	0	0	0	0	0	0	0	0	0	0	0	0	0	0	0	0
Chr01_019561018|RefMatch_0003	Chr01_019561018	TTTCCTTCCCTCCTCCCTTGTGATCATCTCTCTTCCCTCACCCCAAAATCACTCGATCTTTAGTGGCCAGTGGCTGTGATT	0	67	0	74	0	5	0	73	0	0	48	0	0	0	0	102	0	0	85	0	0	0	111	32	60	0	0	0	0	1	0	0	1	0	0	0	0	54	0	90	0	0	0	0	0	33	0
Chr01_019561018|RefMatch_0004	Chr01_019561018	TTTCCTTCCCTCCTCCCTTGTGATCATCTCTCTTCCCTCACCCCAAAATCACTCGATCTTTAGTGGCCCGTGGCTGTGATT	0	0	0	0	0	0	0	0	0	0	39	0	80	0	0	0	0	64	0	23	0	18	0	0	0	38	13	56	0	0	0	0	0	0	0	0	0	0	0	0	0	1	0	0	0	0	0
Chr01_019703912|Ref_0001	Chr01_019703912	CCACTAAAGAGGGAGGAAACATGCCTTTCCTAGATAGAGCTGGTCAGTTTGACCTTGTTACTTGTGCTACATTGAATGGGA	56	145	217	153	211	7	0	286	125	186	0	113	87	148	86	0	216	132	144	0	226	58	368	140	183	0	17	0	0	0	1	0	0	201	0	71	172	106	0	155	74	155	124	0	129	157	0
Chr01_019703912|Alt_0002	Chr01_019703912	CCACTAAAGAGGGAGGAAACATGCCTTTCCTAGATAGAGCTAGTCAGTTTGACCTTGTTACTTGTGCTACATTGAATGGGA	0	0	0	0	0	0	0	0	0	0	0	0	0	0	0	0	0	0	0	0	0	0	0	0	0	0	0	0	0	0	0	0	0	0	0	0	0	0	0	0	0	0	0	0	0	0	0
Chr01_019703912|RefMatch_0001	Chr01_019703912	CCACTAAAGAGGGAGGAAACATGCCTTTCCTAGATAGAGCTGGTCAGTTTGACCTTGTTACTTGTGCTACATAGAATGGGA	0	0	0	0	24	0	98	0	0	0	203	0	66	0	153	0	87	84	130	65	4	65	1	0	0	45	25	135	119	0	105	0	64	0	126	0	95	0	183	2	68	0	0	0	100	0	191
Chr01_019703912|RefMatch_0002	Chr01_019703912	CCACTAAAGAGGGAGGAAACATGCCTTTCCTAGATAGAGCTGGTCAGTTTGACCTTGTTACTTGTGCTGCATAGAATGGGA	0	4	0	2	1	0	2	2	2	0	1	0	0	1	0	1	1	107	0	33	1	89	1	1	1	70	0	87	0	77	0	0	0	1	2	1	6	1	0	3	0	1	2	0	0	2	1
Chr01_019703912|RefMatch_0003	Chr01_019703912	CCACTAAAGAGGGAGGAAACATGCCTTTCCTAGATAGAGCTGGTCAGTTTGACCTTGTTGTGCTACATAGAATGGGAGGTG	0	0	0	0	0	0	0	0	0	0	0	157	0	0	0	0	0	0	191	0	0	0	0	0	0	0	0	0	0	0	0	0	0	0	0	0	0	0	0	0	0	0	0	0	0	0	0
Chr01_019852773|Ref_0001	Chr01_019852773	GACTCTATTACTATGTACTTAGAAAGGCAGACCAATCTGTTATTCTGCCACTACCTTTATTTTACCAGTTCTTCAATGGAC	401	446	385	170	369	82	646	472	612	409	310	325	218	559	532	395	439	108	690	71	272	43	528	197	294	98	68	157	320	162	395	0	265	580	419	381	245	332	523	388	607	555	274	415	344	238	419
Chr01_019852773|Alt_0002	Chr01_019852773	GACTCTATTACTATGTACTTAGAAAGGCAGACCAATCTGTTATTCTGCCACTCCCTTTATTTTACCAGTTCTTCAATGGAC	78	105	58	27	181	0	0	118	131	85	144	0	379	104	0	91	258	154	4	55	145	125	250	137	170	84	73	109	169	33	82	0	130	128	219	0	115	79	2	206	0	0	290	89	219	48	205
Chr01_019852773|AltMatch_0001	Chr01_019852773	GACTCTATTACTATGTACTTAGAAAGGCAGACCAATCTGTTATTCTGCCACTCCCTTTATTTTACCAATTCTTCAATGGAC	0	0	0	0	0	0	0	1	0	0	1	55	1	0	0	0	0	36	130	19	1	39	0	0	0	30	0	59	0	43	0	0	0	0	0	0	0	0	0	0	0	0	0	0	0	0	0
Chr01_020003498|Ref_0001	Chr01_020003498	CTCCCCAATTCTGTACAAGTTAAGTCCTATTTTCATGTTATTCCTCTCCGGAGTAATCATGTATATGCAGAAGAAATAACT	269	0	188	0	31	0	437	1	353	0	143	74	128	79	190	0	0	169	251	20	65	41	128	56	87	0	1	58	228	74	77	0	144	68	316	78	123	0	133	0	168	0	158	67	283	0	196
Chr01_020003498|Alt_0002	Chr01_020003498	CTCCCCAATTCTGTACAAGTTAAGTCCTATGTTCATGTTATTCCTCTCCGGAGTAATCATGTATATGCAGAAGAAATAACT	0	0	0	0	0	0	0	0	0	0	0	0	0	0	0	0	0	0	0	0	0	0	0	0	0	0	0	0	0	0	0	0	0	0	0	0	0	0	0	0	0	0	0	0	0	0	0
Chr01_020003498|RefMatch_0001	Chr01_020003498	CTCCCCAATTCTGTACAAGTTAAGTCCTATTTTCATGTTAGAACTCTCCGGAGTAATCATGTTTATGCAGAAGAAATAACT	85	77	124	0	17	10	184	0	154	82	77	132	63	74	82	64	0	56	212	23	70	51	287	107	119	37	2	52	196	88	115	0	56	162	194	75	49	74	49	0	55	0	118	150	266	0	104
Chr01_020003498|RefMatch_0002	Chr01_020003498	CTCCCCAATTCTGTACAAGTTAAGTCCTATTTTCATGTTATTCCTCTCCGGAGTGATCATGTATATGCAGAAGAAATAACT	0	112	0	1	0	10	0	1	0	97	0	63	0	0	0	68	0	0	0	23	0	65	151	69	82	42	0	82	75	57	72	0	0	57	0	0	0	100	0	0	0	0	88	87	116	0	0
Chr01_020125485|Ref_0001	Chr01_020125485	CAAACTTGTTGGCCAAAAGATTAATTAGGCTGTGTTAATATAATCAAGAATGCTAATGGTGTATGCAGGTAAAATGGTATA	96	269	180	84	112	31	146	240	138	226	171	151	244	232	300	181	279	92	316	0	92	109	333	201	164	0	34	0	226	39	410	0	214	258	176	209	154	195	98	145	191	141	133	154	125	177	301
Chr01_020125485|Alt_0002	Chr01_020125485	CAAACTTGTTGGCCAAAAGATTAATTAGGCTGTGTTAATATAATCAAGAATGCTAATGGTGTATGCAGGTAAAATGGTATG	0	1	0	0	0	0	0	0	1	1	4	0	0	0	0	0	0	0	0	0	0	0	0	1	0	0	0	0	0	0	0	0	0	1	0	0	0	0	0	0	1	0	0	1	0	0	0
Chr01_020125485|AltMatch_0001	Chr01_020125485	CAAACTTGTTGGCCAAAAGATTAATTAGGCTGGGCTAATATAATCAAGAATGCTAATGGTGTATGCAGGTAAAATGGTATG	0	0	0	0	55	3	0	0	0	54	0	0	0	48	50	47	0	0	0	2	0	0	0	0	0	0	0	0	0	0	56	0	0	0	0	0	0	0	0	32	26	38	1	32	0	28	0
Chr01_020125485|AltMatch_0002	Chr01_020125485	CAAACTTGTTGGCCAAAAGATTAATTAGGCTGGGTTAATATAATCAAGAATGCTAATGGTGTATGCAGGTAAAATGGTATG	79	132	63	42	93	0	0	104	152	49	85	0	34	101	0	42	19	0	54	38	80	24	100	71	45	62	8	144	46	83	4	0	0	64	106	34	51	70	24	84	0	0	67	38	115	42	104
Chr01_020125485|AltMatch_0003	Chr01_020125485	CAAACTTGTTGGCCAAAAGATTAATTAGGCTGGGTTAATATAATCAAGGATGCTAATGGTGTATGCAGGTAAAATGGTATG	22	74	0	24	61	8	150	49	58	36	43	118	39	1	52	43	38	131	72	24	35	51	0	0	0	55	23	65	36	55	3	0	25	128	135	31	52	46	38	53	30	134	36	45	54	41	0
Chr01_020267150|Ref_0001	Chr01_020267150	CTCCACAATGAAGGTCTTCACATCTCCCTTAAAGGTTTCAGAACCCTGGTAGCGCGTCAACACTGAGGCGAGGGCCTCCTC	0	0	0	0	0	0	0	0	0	0	0	0	0	0	0	1	0	0	1	46	0	0	0	0	0	69	0	132	0	115	0	0	0	0	0	0	0	0	0	0	0	0	0	0	1	0	0
Chr01_020267150|Alt_0002	Chr01_020267150	CTCCACAATGAAGGTCTTCACATCTCCCTTAAAGGTTTCAGAACCCTGGTAGCACGTCAACACTGAGGCGAGGGCCTCCTC	0	0	0	0	0	0	0	0	0	0	0	0	0	0	0	0	0	0	0	0	0	0	0	0	0	0	0	0	0	0	0	0	0	0	0	0	0	0	0	0	0	0	0	0	0	0	0
Chr01_020267150|RefMatch_0001	Chr01_020267150	CTCCACAATGAAGGTCTTCACATCTCCCTTAAAGGTTTCAGAACCATGGTAGCGCGTCAACACTGAGGCGAGGGCCTCCTC	0	0	0	0	0	0	0	0	0	1	0	0	0	0	0	0	0	226	0	0	0	76	0	0	0	0	0	0	0	0	0	0	0	0	0	0	0	0	0	0	0	0	0	0	0	0	0
Chr01_020267150|RefMatch_0002	Chr01_020267150	CTCCACAATGAAGGTCTTCACATCTCCCTTAAAGGTTTCGGAACCCTAGTAGCGCGTCAACACTGAGGCGAGGCCTCCTCG	115	329	180	450	0	0	0	318	210	1	2	0	0	303	0	214	0	0	0	1	455	0	754	253	339	0	32	0	168	0	9	0	0	300	1	1	3	222	0	484	1	3	110	208	275	128	0
Chr01_020267150|RefMatch_0003	Chr01_020267150	CTCCACAATGAAGGTCTTCACATCTCCCTTAAAGGTTTCGGAACCCTAGTAGCGCGTCAACACTGAGGCGAGGGCCTCCTC	99	3	2	0	373	18	0	2	209	230	3	0	99	292	218	224	167	154	3	0	1	0	1	0	0	0	0	1	0	0	119	0	3	0	422	0	46	2	0	208	154	261	0	163	2	165	0
Chr01_020267150|RefMatch_0004	Chr01_020267150	CTCCACAATGAAGGTCTTCACATCTCCCTTAAAGGTTTCGGAACCCTAGTAGCGCGTCAACACTGAGGCGAGGGCTCCTCG	5	18	9	23	0	1	0	42	8	0	0	0	0	16	0	14	0	0	0	0	20	0	37	20	27	0	2	0	7	0	2	0	0	12	0	0	0	9	0	47	0	0	7	9	11	8	0
Chr01_020267150|RefMatch_0005	Chr01_020267150	CTCCACAATGAAGGTCTTCACATCTCCCTTAAAGGTTTCGGAACCCTAGTAGCGCGTCAACACTGAGGCGAGGGGCTCCTC	5	0	0	0	26	5	0	3	12	16	0	0	14	20	24	16	12	13	0	0	0	0	0	0	0	0	0	0	0	0	6	0	0	0	19	0	2	0	0	29	8	24	0	11	0	6	0
Chr01_020267150|RefMatch_0006	Chr01_020267150	CTCCACAATGAAGGTCTTCACATCTCCCTTAAAGGTTTCGGAACCCTGGTAGCGCATCAACACTGAGGCGAGGGCGTCCTC	0	0	0	0	32	0	2	0	0	0	435	0	312	0	238	0	242	1	174	0	2	45	0	0	0	49	1	0	226	0	16	0	160	0	129	0	96	0	65	0	237	0	1	0	154	0	315
Chr01_020267150|RefMatch_0007	Chr01_020267150	CTCCACAATGAAGGTCTTCACATCTCCCTTAAAGGTTTCGGAACCCTGGTAGCGCGTCAACACTGAGGCGAGGGCCTCCTC	409	1213	310	688	539	58	998	1606	800	952	449	791	113	641	603	429	339	455	782	226	618	206	628	295	280	301	95	579	155	371	5	0	232	746	614	682	386	1004	266	436	400	1140	322	186	405	512	638
Chr01_020267150|RefMatch_0008	Chr01_020267150	CTCCACAATGAAGGTCTTCACATCTCCCTTAAAGGTTTCGGAACCCTGGTAGCGCGTCAACACTGAGGCGAGGGGCTCCTC	16	55	19	38	35	6	41	207	42	89	23	32	9	43	45	26	21	34	46	6	29	19	45	15	17	6	3	21	6	20	1	0	11	33	34	38	16	44	14	31	37	71	28	16	15	19	41
Chr01_020267150|RefMatch_0009	Chr01_020267150	CTCCACAATGAAGGTCTTCACATCTCCCTTAAAGGTTTTGGAACCCTAGTAGCGCGTCAACACTGAGGCGAGGGCCTCCTC	0	0	0	1	192	0	2	0	1	0	194	0	6	0	0	0	0	0	252	0	0	0	0	0	0	0	0	0	0	0	0	0	0	0	1	0	1	0	83	0	1	0	0	0	0	0	4
Chr01_020267150|RefMatch_0010	Chr01_020267150	CTCCACAATGAAGGTCTTCACATCTCCCTTAAAGGTTTTGGAACCCTAGTAGCGCGTCAACACTGAGGCGAGGGGCTCCTC	0	0	0	0	11	0	0	0	0	0	31	0	1	0	0	0	0	0	20	0	0	0	0	0	0	0	0	0	0	0	0	0	1	0	0	0	0	0	5	0	1	0	0	0	0	0	0
Chr01_020267150|AltMatch_0001	Chr01_020267150	CTCCACAATGAAGGTCTTCACATCTCCCTTAAAGGTTTCGGAACCCTGGTAGCACGTCAACACTGAGGCGAGGGCTTCCTC	0	297	426	242	277	51	223	4	0	253	0	373	131	607	0	438	183	0	230	66	186	205	610	244	380	86	87	135	289	213	656	1	246	425	5	321	218	247	111	266	2	293	244	549	425	2	222
Chr01_020456126|Ref_0001	Chr01_020456126	TCACCAGCCCACTCTGGTTCCACACTTTGATCATGATTAACATAATCATCATCTATTGTCTTAGGTTGTTCATGAGTGGAA	76	220	0	59	136	8	212	124	127	194	247	131	434	127	326	182	260	182	129	111	0	110	143	42	95	148	35	237	312	128	175	0	303	171	302	64	199	189	347	0	364	111	331	189	303	0	236
Chr01_020456126|Alt_0002	Chr01_020456126	TCACCAGCCCACTCTGGTTCCACACCTTGATCATGATTAACATAATCATCATCTATTGTCTTAGGTTGTTCATGAGTGGAA	0	0	0	0	0	0	0	2	2	0	0	0	1	1	0	0	0	0	0	0	0	0	0	0	0	0	0	1	0	0	0	0	0	0	0	2	0	0	0	0	1	0	1	0	1	0	1
Chr01_020456126|RefMatch_0001	Chr01_020456126	TCACCAGCCCACTCTGGTTCCACACTTCGATCATGATTAACATAATCATCATCTATTGTCTTAGGTTCATGAGTGGAAATC	0	0	0	0	65	15	1	0	0	86	0	0	0	80	87	68	0	0	0	0	0	0	0	0	0	0	0	0	0	0	51	0	0	0	0	0	2	0	0	76	99	80	0	84	0	40	0
Chr01_020456126|RefMatch_0002	Chr01_020456126	TCACCAGCCCACTCTGGTTCCACACTTCGATCATGATTAACATAATCATCATCTATTGTCTTAGGTTGTTCATGAGTGGAA	320	214	81	119	161	14	239	304	353	84	0	71	0	134	111	84	152	0	0	0	231	0	288	87	225	0	23	1	81	0	3	1	90	189	0	2	2	195	0	321	129	196	115	93	121	118	0
Chr01_020456126|AltMatch_0001	Chr01_020456126	TCACCAGCCCACTCTGGTTCCACATCTTGATCATGATTAACATAATCATCATCTATTGTCTTAGGTTGTTCATGAGTGGAA	161	233	280	193	203	28	194	325	196	185	58	138	153	239	99	141	312	145	346	46	146	114	246	109	169	73	37	149	1	125	210	0	134	98	310	250	145	174	264	182	96	186	213	87	102	133	399
Chr01_020456126|AltMatch_0002	Chr01_020456126	TCACCAGCCCACTCTGGTTCCACATCTTGATCATGATTAACATAATCATCATTTATTGTCTTAGGTTGTTCATGAGTGGAA	0	2	59	0	0	0	0	0	0	0	44	48	1	98	0	0	0	0	170	0	80	0	111	49	77	0	0	0	78	1	3	0	1	71	0	57	0	0	0	0	0	0	0	74	89	0	0
Chr01_020594804|Ref_0001	Chr01_020594804	CCCAAGATACAAGCACTGTTGTCACAAAACATTAGAATGTTGAGTAATACAGTTACACAGCTGAATATAACTGCCTCATTG	118	175	100	107	130	22	191	205	279	109	1	27	42	227	0	125	105	32	0	0	127	0	174	49	89	0	18	0	48	0	2	0	78	106	2	42	32	160	0	225	0	193	59	122	54	62	62
Chr01_020594804|Alt_0002	Chr01_020594804	CCCAAGATACAAGCACTGTTGTCACAAAACATTAAAATGTTGAGTAATACAGTTACACAGCTGAATATAACTGCCTCATTG	0	0	0	0	0	0	0	0	0	0	0	0	0	0	0	0	0	0	0	0	0	0	0	0	0	0	0	0	0	0	0	0	0	0	0	0	0	0	0	0	0	0	0	0	0	0	0
Chr01_020594804|RefMatch_0001	Chr01_020594804	CCCAAGATACAAGCACTGTTGTCACAAAACATTAGAATGTTAAGTAATACAGTTACACAGCTGAATATAACTGCCTCATTG	0	0	0	0	0	0	1	0	0	0	0	0	0	0	0	0	0	0	0	0	0	0	0	0	0	0	0	1	0	25	1	0	0	0	0	0	0	0	0	0	0	0	1	0	0	0	58
Chr01_020594804|RefMatch_0002	Chr01_020594804	CCCAAGATACAAGCACTGTTGTCACAAAACATTAGAATGTTCAGTAATACAGTTACAAAGCTGAATATAACTCCCTCATTG	0	0	0	0	0	0	0	0	0	0	0	0	0	0	0	0	0	27	0	28	47	1	0	0	0	45	0	78	0	31	0	0	0	0	0	39	0	0	0	0	0	0	0	0	0	0	0
Chr01_020594804|RefMatch_0003	Chr01_020594804	CCCAAGATACAAGCACTGTTGTCACAAAACATTAGAATGTTCAGTAATACAGTTACACAGCTGAATATAACTGCCTCATTG	0	59	0	0	120	9	58	0	0	113	1	79	43	65	125	112	41	34	70	0	0	24	93	30	44	0	0	0	62	0	207	0	0	60	77	1	51	34	41	58	93	55	66	93	165	30	0
Chr01_020594804|RefMatch_0004	Chr01_020594804	CCCAAGATACAAGCACTGTTGTCACAAAACATTAGAATGTTGAGTAATACAGTTACAAAGCTGAATATAACTGCCTCATTG	0	0	41	2	51	10	1	0	0	0	261	30	100	57	109	0	87	0	149	7	25	53	90	16	41	44	19	25	165	28	9	0	123	55	119	37	74	0	32	1	83	1	0	48	49	0	107
Chr01_020736178|Ref_0001	Chr01_020736178	CAATGCCCAAAACCTCCAAAAGTTGCTTCTCACACTCTTTATTATCCCGTATAGACGGATCGAATATTTCTTCCTCCCTCT	1	144	211	83	272	15	153	130	1	99	255	137	217	380	96	175	250	182	360	85	270	135	179	39	115	145	25	204	220	106	167	1	177	156	322	301	151	74	65	112	93	151	261	240	175	1	183
Chr01_020736178|Alt_0002	Chr01_020736178	CAATGCCCAAAACCTCCAAAAGTTGCTTCTCACACTCGTTATTATCCCGTATAGACGGATCGAATATTTCTTCCTCCCTCT	0	0	0	0	0	0	0	0	0	0	0	0	0	0	0	0	0	0	0	0	0	0	0	0	0	0	0	0	0	0	0	0	0	0	0	0	0	0	0	0	0	0	0	0	0	0	0
Chr01_020736178|RefMatch_0001	Chr01_020736178	CAATGCCCAAAACCTCCAAAAGTTGCTTGTCACACTCTTTATTATCCCGTATAGACGGATCGAATATTTCTTCCTCCCTCT	105	0	0	0	0	0	172	0	154	0	0	0	105	0	0	0	155	73	1	0	0	0	0	0	0	0	1	0	0	0	0	0	2	0	0	0	1	0	125	0	3	0	0	0	0	0	0
Chr01_020856530|Ref_0001	Chr01_020856530	CGGTTAGTTGAGATTAAGCACATCATATCCTTCATTAATTGCGAGTATTTTGTAGCTATCGATTGTGACTAATTTCAGGCA	0	0	0	0	0	0	0	0	0	0	0	0	0	0	0	0	0	0	0	20	0	1	0	0	0	23	0	33	0	35	0	0	0	0	0	0	0	0	0	0	0	0	0	0	0	0	0
Chr01_020856530|Alt_0002	Chr01_020856530	CGGTTAGTTGAGATTAAGCACATCATATCCTTCATTAATTACGAGTATTTTGTAGCTATCGATTGTGACTAATTTCAGGCA	0	0	0	0	0	0	0	0	0	0	0	0	0	0	0	0	0	0	0	0	0	0	0	0	0	0	0	0	0	0	0	0	0	0	0	0	0	0	0	0	0	0	0	0	0	0	0
Chr01_021057544|Ref_0001	Chr01_021057544	ACATCTGCCCTCTACGATTCTTCTGAATCAGCTCTGCTATATCCTCCACCTGCTTGTCAATCCCCACTGCTTCTATCCCCA	194	152	206	125	195	17	310	167	225	136	96	151	241	310	100	173	384	134	394	26	385	96	346	122	285	64	79	64	219	31	161	0	300	306	127	110	72	105	369	233	240	195	144	262	124	47	235
Chr01_021057544|Alt_0002	Chr01_021057544	ACATCTGCCCTCTACGATTCTTCTGAATGAGCTCTGCTATATCCTCCACCTGCTTGTCAATCCCCACTGCTTCTATCCCCA	0	0	0	0	0	0	0	0	0	0	0	0	0	0	0	0	0	0	0	0	0	0	0	0	0	0	0	0	0	0	0	0	0	0	0	0	0	0	0	0	0	0	0	0	0	0	0
Chr01_021172428|Ref_0001	Chr01_021172428	CCTAGTTACTTTTCTTCATGGGAGCAACTAATAATTCTGATCTGTCTAGTTGTCTCTGTTGTGTTCCTGCTCCTTTACTTC	1	3	70	34	161	0	128	1	0	0	0	0	0	96	0	76	1	53	0	0	1	38	1	0	0	0	0	0	0	44	86	0	57	0	97	72	9	0	1	89	1	96	1	56	99	0	91
Chr01_021172428|Alt_0002	Chr01_021172428	CCTAGTTACTTTTCTTCATGGGAGCAACTAACAATTCTGATCTGTCTAGTTGTCTCTGTTGTGTTCCTGCTCCTTTACTTC	334	306	67	78	154	21	485	292	513	218	56	54	206	283	206	106	195	106	258	18	286	60	284	101	154	66	26	50	237	73	168	0	273	189	202	19	118	204	287	259	207	177	209	96	226	144	352
Chr01_021172428|RefMatch_0001	Chr01_021172428	CCTAGTTACTTTTCTTCATGGGAGCAACTAATAATTCTGATCTGTCTAGTTGTCTCTGTTGTGTTCCTGCTCCTCTACTTC	0	361	295	99	156	36	2	350	2	250	114	311	109	202	134	230	223	167	501	57	161	122	630	233	310	67	39	166	171	41	87	0	4	323	200	276	74	225	74	94	136	164	164	194	103	188	1
Chr01_021172428|AltMatch_0001	Chr01_021172428	CCTAGTTACTTTTCTTCATGGGAGCAACTAACAATCCTGATCTGTCTAGTTGTCTCTGTTGTGTTCCTGCTCCTTTACTTC	95	0	0	0	28	6	0	1	104	0	0	1	74	0	0	0	105	1	1	16	0	0	1	0	0	0	34	51	0	41	0	0	0	0	95	0	38	0	0	0	0	1	67	0	98	0	0
Chr01_021314430|Ref_0001	Chr01_021314430	GCCATTTCCAACCACTTCGCTATTCTTGAATACAAATGCATTGCTGTCTTGTGCTCTTGACCTTCCTTGTGCTGTTATGTA	839	1465	1007	1382	1171	100	1343	1964	1028	928	439	934	633	1940	695	657	1270	910	1907	348	1073	701	1821	942	1141	303	187	1007	851	637	846	3	839	934	483	766	874	1152	884	1381	795	1209	652	611	1285	895	1316
Chr01_021314430|Alt_0002	Chr01_021314430	GCCATTTCCAACCACTTCGCTATTCTTGAACACAAATGCATTGCTGTCTTGTGCTCTTGACCTTCCTTGTGCTGTTATGTA	422	689	182	356	755	40	248	396	473	831	470	458	597	439	648	687	649	174	4	0	498	141	380	187	225	164	90	0	434	0	191	0	165	361	991	394	124	589	406	278	799	701	626	614	257	198	284
Chr01_021314430|RefMatch_0001	Chr01_021314430	GCCATTTCCAACCACTTCGCTATTCTTGAATACAAATGCATTGCTGTCTTGTGCTCTTGACCTTCCTTGTGCTGTTATGAA	0	0	0	0	0	0	0	0	0	0	0	0	0	0	0	0	0	0	0	0	0	1	4	0	0	0	0	0	0	0	0	0	0	0	0	0	0	0	0	0	0	0	0	0	0	0	0
Chr01_021314430|RefMatch_0002	Chr01_021314430	GCCATTTCCAACCACTTCGCTATTCTTGAATACAAATGCATTGTTGTCTTGTGCTCTTGACCTTCCTTGTGCTGTTATGTA	0	1	0	0	0	0	0	1	1	0	0	3	0	1	0	1	0	0	1	0	1	0	0	0	1	1	0	0	0	0	231	0	0	1	0	0	0	0	0	0	1	0	0	0	0	1	0
Chr01_021314430|AltMatch_0001	Chr01_021314430	GCCATTTCCAACCACTTCGCTATTCTTGAACACAAATGCATTGCTGTCTTGTGTTCTTGACCTTCCTTGTGCTGTTATGTA	2	1	0	0	0	0	0	0	0	0	0	2	3	1	0	2	1	0	0	0	0	4	0	0	1	0	0	0	1	0	1	0	1	1	3	0	0	0	0	0	0	1	1	0	0	1	0
Chr01_021452767|Ref_0001	Chr01_021452767	CTGTCTGTACTAGATTGTGATCAATGCTTAATTTAGTTAAATTATTTGCTTTCCCTTTCATGCTCTGTATCATTTGTGAAA	42	69	125	60	101	8	79	195	63	153	76	114	117	84	74	47	226	89	0	39	39	101	91	57	46	47	39	102	0	84	114	0	36	236	75	97	86	63	0	67	53	139	61	62	52	59	72
Chr01_021452767|Alt_0002	Chr01_021452767	CTGTCTGTACTAGATTGTGATCAATGCTTAATTTAGTTAAATTATTTGCTTTCCCTTTCTTGCTCTGTATCATTTGTGAAA	254	410	218	82	329	51	354	205	361	205	265	213	169	362	290	299	213	193	458	52	200	102	513	232	240	107	29	140	322	97	320	1	206	185	286	202	170	325	294	322	275	302	259	273	279	277	259
Chr01_021452767|AltMatch_0001	Chr01_021452767	CTGTCTGTACTAGATTGTGATCAATGCTCAGTTTAGTTCAATTATTTTCTTTCCCTTTCTTACTGTGTATAATTTGTGAAA	41	0	124	0	1	6	79	64	75	0	0	47	0	53	0	0	0	25	0	0	59	0	94	50	42	0	0	0	40	0	3	0	37	0	0	0	0	0	0	39	0	1	44	55	0	33	0
Chr01_021452767|AltMatch_0002	Chr01_021452767	CTGTCTGTACTAGATTGTGATCAATGCTCAGTTTAGTTCAATTATTTTCTTTCCCTTTCTTGCTGTGTATAATCTGTGAAA	16	109	44	21	79	7	0	115	55	114	47	0	40	106	21	53	0	40	0	11	71	31	164	62	60	28	9	58	61	57	102	0	1	54	54	22	9	51	25	42	32	62	52	19	97	45	68
Chr01_021452767|AltMatch_0003	Chr01_021452767	CTGTCTGTACTAGATTGTGATCAATGCTCAGTTTAGTTCAATTATTTTCTTTCCCTTTCTTGCTGTGTATAATTTGTGAAA	11	81	95	34	85	8	217	0	30	11	247	117	247	185	47	82	171	92	157	5	38	67	59	17	13	5	23	15	61	17	56	0	148	110	301	138	81	31	85	68	48	139	46	28	80	29	56
Chr01_021452767|AltMatch_0004	Chr01_021452767	CTGTCTGTACTAGATTGTGATCAATGCTTAATTTAGTTAAATTATTTGCTTTCCCTTTCTTGCTCTGTATCATTTGTGAAT	0	0	0	0	16	0	0	0	0	0	93	0	60	0	0	0	0	0	0	0	0	0	0	0	0	0	18	0	67	0	3	0	59	0	96	0	41	0	1	0	0	0	0	0	0	0	81
Chr01_021749869|Ref_0001	Chr01_021749869	TCATCTGTTCTTCATAGTACTCATCAGTTTTCTCCATATATTTCTTTGCAAACTTCTCCATTGCTTCAGTGCTAGTCATTG	2	0	0	0	0	0	2	1	0	0	0	0	0	0	0	0	0	86	1	34	0	124	0	0	0	0	9	90	0	113	0	0	0	0	0	0	0	0	1	1	0	0	0	0	1	0	0
Chr01_021749869|Alt_0002	Chr01_021749869	TCATCTGTTCTTCATAGTACTCATCAGTTTTTTCCATATATTTCTTTGCAAACTTCTCCATTGCTTCAGTGCTAGTCATTG	0	37	92	5	31	2	73	0	0	0	0	20	0	35	0	17	0	0	0	0	31	22	70	21	42	11	5	0	37	12	19	0	52	17	0	46	0	21	0	42	0	20	0	47	46	10	0
Chr01_021749869|RefMatch_0001	Chr01_021749869	TCATCTGTTCTTCATAGTACTCATCAGTTTTCTCCATATATTTCTTTGCAAACTTCTCCATTGCATCAGTGCTAGTCATTG	0	149	0	103	237	16	1	114	0	0	178	243	239	0	359	83	313	250	124	78	102	143	3	0	1	146	44	216	183	49	98	0	223	260	445	246	205	66	147	0	270	185	88	107	202	57	215
Chr01_021749869|RefMatch_0002	Chr01_021749869	TCATCTGTTCTTCATAGTACTCATCAGTTTTCTCCATATATTTCTTTGCAAACTTCTCCATTGCTTCAGTACTAGTCATTG	123	442	79	62	200	24	209	305	227	183	126	96	78	261	0	75	85	73	0	0	230	0	296	167	134	1	14	0	83	0	96	1	76	174	122	0	69	257	67	280	0	178	154	78	176	117	93
Chr01_021749869|RefMatch_0003	Chr01_021749869	TCATCTGTTCTTCATAGTACTCATCAGTTTTCTCCATATATTTCTTTGCAAACTTCTCCATTGCTTCAGTGCTAGTTATTG	0	0	0	0	0	0	0	0	0	0	0	0	0	0	0	0	0	0	0	25	0	1	0	0	0	39	0	70	0	52	0	0	0	0	0	0	0	0	0	0	0	0	0	0	0	0	0
Chr01_021749869|RefMatch_0004	Chr01_021749869	TCATCTGTTCTTCATAGTACTCATCAGTTTTCTCCATATATTTCTTTGCAAACTTCTCCATTGTTTCAGTGCTAGTCATTG	206	0	0	0	114	0	345	0	316	120	2	0	179	100	219	99	106	0	251	0	0	0	0	0	0	0	0	0	86	0	94	0	74	0	118	0	66	1	206	112	195	84	70	102	97	68	299
Chr01_021749869|AltMatch_0001	Chr01_021749869	TCATCTGTTCTTCATAGTACTCATCAGTTTTTTCCATATATTTCTTTGCAAACTTCTCCATTGCATCAGTGCTAGTCATTG	31	41	147	10	11	8	0	40	50	45	12	30	1	60	47	27	50	0	235	4	78	0	176	49	127	22	10	26	28	15	1	0	0	33	0	32	12	9	0	27	41	2	32	22	0	23	0
Chr01_021749869|AltMatch_0002	Chr01_021749869	TCATCTGTTCTTCATAGTACTCATCAGTTTTTTCCATATATTTCTTTGCAACCTTCTCCATTGCTTCAGTGCTAGTCATTG	0	47	0	0	0	8	0	0	0	30	0	30	0	0	0	25	0	0	0	0	0	0	84	11	43	10	0	0	43	0	93	0	0	30	0	0	0	14	0	0	0	0	61	40	61	0	0
Chr01_021807524|Ref_0001	Chr01_021807524	GAGCTTCCTTATGCAAATTCCTGGTCTGATTTCAGTGTACAATGTCTCTTTGTTTATCTAATTTTTTATTTTTTTTGGTCT	0	0	0	0	0	0	0	0	0	0	0	0	0	0	0	0	0	0	0	0	0	0	0	0	0	0	0	0	0	0	0	0	0	0	0	0	0	0	0	0	0	0	0	0	0	0	0
Chr01_021807524|Alt_0002	Chr01_021807524	GAGCTTCCTTATGCAAATTCCTGGTCTGATTTCAGTGTACAATGTCTCTTTGTTTATCCAATTTTTTATTTTTTTTGGTCT	0	0	0	0	0	0	0	0	0	0	0	0	0	0	0	0	0	0	0	0	0	0	0	0	0	0	0	0	0	0	0	0	0	0	0	0	0	0	0	0	0	0	0	0	0	0	0
Chr01_021807524|RefMatch_0001	Chr01_021807524	GAGCTTCCTTATGCAAATTCCTGGTCTGATTTCAGTGTACAATGTCTCTTTGTTTATCTAATTTTTTTATTTTTTTTGGTC	0	39	0	0	0	4	0	0	0	36	0	30	0	0	0	30	0	0	0	0	0	0	46	30	10	6	0	0	30	0	123	0	0	20	1	0	0	27	0	0	0	0	11	25	24	0	0
Chr01_021807524|RefMatch_0002	Chr01_021807524	GAGCTTCCTTATGCAAATTCCTGGTCTGATTTCAGTGTACAATGTCTCTTTGTTTATCTAATTTTTTTTTATTTTTTTTGG	0	42	46	2	9	4	0	63	1	64	0	0	0	36	33	31	20	0	25	0	8	0	70	58	24	0	5	1	0	20	0	0	0	0	0	22	20	28	0	38	19	0	17	12	0	60	0
Chr01_021807524|RefMatch_0003	Chr01_021807524	GAGCTTCCTTATGCAAATTCCTGGTCTGATTTCAGTGTACAATGTCTCTTTGTTTATCTAATTTTTTTTTTTTTTTTTGGT	0	0	11	0	0	0	0	0	0	0	16	0	0	0	0	0	0	0	0	0	0	0	0	0	0	0	0	0	0	0	0	0	0	0	0	0	0	0	0	0	0	0	0	0	0	0	0
Chr01_021946638|Ref_0001	Chr01_021946638	ACCCTGATTCAATGCTGCCAACCCAGCTGAAGCACTGAGCATACCGGATAAAGTAATAGAATTTGGTCTAACTGCACTTCT	53	114	0	0	0	17	0	1	73	71	1	64	0	1	0	59	0	0	0	24	0	47	87	58	52	0	39	58	63	90	78	0	1	96	1	0	0	74	0	0	0	0	46	54	78	0	0
Chr01_021946638|Alt_0002	Chr01_021946638	ACCCTGATTCAATGCTGCCAACCCAGCTGAAGCACTGAGCATAACGGATAAAGTAATAGAATTTGGTCTAACTGCACTTCT	0	0	0	0	0	0	0	0	0	0	0	0	0	0	0	0	0	0	0	0	0	0	0	0	0	0	0	0	0	0	0	0	0	1	0	0	0	0	0	0	0	0	0	0	0	0	0
Chr01_021946638|RefMatch_0001	Chr01_021946638	ACCCTGATTCAATGCTGCCAACCCAGCTGAAGCACTGAGCATACTGAATAAAGTAATAGAATTTGGTCTAACTGCACTTCT	89	163	57	44	87	11	83	177	169	79	1	0	0	166	0	66	0	0	0	0	90	0	186	111	81	0	9	0	66	0	4	0	52	80	0	1	36	128	0	131	0	1	96	49	51	67	90
Chr01_021946638|RefMatch_0002	Chr01_021946638	ACCCTGATTCAATGCTGCCAACCCAGCTGAAGCACTGAGCATACTGGATAAAGTAATAGAATTTGGTCTAACTGCACTTCT	135	198	54	80	283	15	338	215	247	153	209	207	190	162	351	200	255	296	183	74	87	218	1	0	1	163	45	159	206	72	335	0	232	265	445	287	145	160	234	226	241	466	52	171	151	201	365
Chr01_021946638|AltMatch_0001	Chr01_021946638	ACCCTGATTCAATGCTGCCAACCCAGCTGAAGCACTGAGCATAATGGATAAAGTAATAGAATTTGGTCTAACTGCACTTCT	0	116	204	30	154	13	1	183	1	159	222	132	82	181	184	64	122	67	330	31	90	5	309	157	158	28	12	55	58	34	77	0	1	85	75	129	96	72	31	67	110	0	120	74	145	130	0
Chr01_022082579|Ref_0001	Chr01_022082579	GAGGTTTTCCATTTAGCTTTACATGAATATTGCAGTTTGTACTAGTTCTTACGTCTTTTTGACTGTTATTTAGATCACTGA	9	129	173	69	116	10	173	152	7	117	1	1	19	218	66	146	117	0	112	0	62	30	156	94	101	0	13	1	9	32	201	0	186	1	22	106	42	100	78	133	91	84	68	154	5	78	12
Chr01_022082579|Alt_0002	Chr01_022082579	GAGGTTTTCCATTTAGCTTTACATGAATATTGCAGTTTGTACTACTTCTTACGTCTTTTTGACTGTTATTTAGATCACTGA	220	164	55	108	310	22	407	224	313	121	336	153	367	134	234	95	345	160	293	54	218	42	188	61	104	111	21	159	240	35	184	0	219	207	514	131	143	98	240	192	266	194	233	107	448	123	436
Chr01_022082579|RefMatch_0001	Chr01_022082579	GAGGTTTTCCATTTAGCTTTACATGAATATTGCAGTTTGTACTAGTTCTTACGTATTTTTGACTGTTATTTAGATCACTGA	0	0	69	0	0	0	0	0	0	0	41	7	2	18	0	0	0	10	93	6	12	22	36	6	23	7	0	21	30	19	0	0	0	25	0	5	1	0	28	0	3	0	0	0	0	0	33
Chr01_022082579|RefMatch_0002	Chr01_022082579	GAGGTTTTCCATTTAGCTTTACATGAATATTGCAGTTTGTACTAGTTCTTACGTATTTTTTACTGTTATTTAGATCACTGA	0	0	0	0	0	0	0	0	0	0	0	0	0	0	0	0	0	0	0	0	0	0	0	0	0	25	10	0	0	0	0	0	0	0	0	0	0	0	0	0	0	0	0	0	0	0	0
Chr01_022082579|RefMatch_0003	Chr01_022082579	GAGGTTTTCCATTTAGCTTTACATGAATATTGCTGTTTGTACTAGTTCTTACGCCTTTTTGACTGTTATTTAGATCACTGA	0	0	0	0	39	0	0	0	0	0	0	31	54	0	46	0	49	0	72	0	0	0	0	0	0	0	0	0	0	0	0	0	0	0	0	0	14	0	0	0	43	0	53	0	56	0	0
Chr01_022212365|Ref_0001	Chr01_022212365	GGTTATGCTATTGGTAATTTTATATTCAGCTTTGGCTTTTCCTTTGCTTTATATGGATCTTTAACTTATTTAGGGTGTGTT	45	94	61	0	110	9	39	26	108	82	174	84	102	89	127	57	103	56	96	9	54	20	118	103	47	19	7	23	156	46	48	1	42	67	71	85	50	51	20	59	70	29	59	56	75	70	24
Chr01_022212365|Alt_0002	Chr01_022212365	GGTTATGCTATTGGTAATTTTATATTCAGCTTTGGCTTTACCTTTGCTTTATATGGATCTTTAACTTATTTAGGGTGTGTT	0	0	9	2	14	0	10	0	0	0	9	0	0	20	0	11	0	0	1	0	0	7	1	0	0	0	1	0	0	0	47	0	6	0	0	4	0	0	1	4	0	4	0	11	1	0	7
Chr01_022212365|AltMatch_0001	Chr01_022212365	GGTTATGCTATTGGTAATTTTATATTCAGCTTTGGCTTTACCTTTGCTTTATATGGATCTTTAACTTATTTAGGATTTGCT	0	0	0	0	0	0	0	0	0	0	13	0	0	0	0	0	0	0	0	2	0	0	0	0	0	5	0	7	0	0	0	0	0	0	0	0	0	0	0	0	0	0	0	0	0	0	0
Chr01_022212365|AltMatch_0002	Chr01_022212365	GGTTATGCTATTGGTAATTTTATATTCAGCTTTGGCTTTACCTTTGCTTTATATGGATCTTTAACTTATTTAGGGTGTGCT	19	51	31	13	11	1	21	69	42	32	24	12	8	73	22	27	26	11	58	7	59	23	108	56	30	17	4	23	58	69	26	0	17	42	13	26	23	26	8	39	11	10	22	24	15	29	16
Chr01_022394884|Ref_0001	Chr01_022394884	TGGACTCGACTCTGAGCAACGGTTCTTCAGTTCCCAAGTTGGGTGATCTTGAGAATGGAATAGTCCTGAAATCATGTGGTG	0	0	105	0	0	0	0	0	0	0	134	0	2	0	0	0	0	0	0	0	0	121	0	0	0	0	0	0	0	0	130	0	1	0	0	0	0	0	0	0	0	0	0	0	0	0	0
Chr01_022394884|Alt_0002	Chr01_022394884	TGGACTCGACTCTGAGCAACGGTTCTTCAGTTCCCAGGTTGGGTGATCTTGAGAATGGAATAGTCCTGAAATCATGTGGTG	0	0	0	0	0	0	0	0	0	0	0	0	0	0	0	0	0	0	0	0	0	0	0	0	0	0	0	0	0	0	0	0	0	0	0	0	0	0	0	0	0	0	0	0	0	0	0
Chr01_022583576|Ref_0001	Chr01_022583576	TCAGTTCAAACACCGCCGCCGCAGCTCAGGCCAGGCTGTTCAAGTTGGCCAATGAGGGTCGCCTCAAGCCTAGATCACTCT	0	0	1	0	3	0	0	0	0	2	0	0	0	0	1	2	2	0	0	0	0	0	0	0	0	0	0	0	0	0	98	0	0	0	0	0	0	1	0	1	1	1	1	0	0	2	0
Chr01_022583576|Alt_0002	Chr01_022583576	TCAGTTCAAACACCGCCGCCGCAGCTCAGGCCAGGCTGTTCAAGTTGGCCAATGAGGGCCGCCTCAAGCCTAGATCACTCT	31	101	116	98	329	9	73	134	91	77	0	138	42	212	88	142	102	0	106	31	50	44	117	57	47	83	44	112	0	143	0	0	93	94	71	182	129	103	0	160	71	184	79	149	73	93	99
Chr01_022583576|RefMatch_0001	Chr01_022583576	TCAGTTCAAACACCGCCGCCGCAGCTCAGGCCAGGCTGTTCAAGCTGGCCAATGAGGGTCGCCTCAAGCCTAGATCACTCT	70	302	171	137	146	16	89	414	184	247	181	48	1	186	228	186	56	28	169	25	109	130	437	204	248	0	28	50	234	89	166	0	117	111	282	0	203	254	115	200	181	1	117	170	162	147	356
Chr01_022583576|RefMatch_0002	Chr01_022583576	TCAGTTCAAACACCGCCGCCGCAGCTCAGGCTAGACTGTTCAAGTTGGCCAACGAGGGTCGCCTCAAGCCTAGATCACTCT	0	0	0	0	0	0	0	0	0	0	0	0	0	0	0	0	1	179	0	0	0	43	0	0	0	0	0	1	0	69	0	0	0	0	0	0	0	0	0	0	0	0	0	0	0	0	0
Chr01_022583576|RefMatch_0003	Chr01_022583576	TCAGTTCAAACACCGCCGCCGCAGCTCAGGCTAGACTGTTCAAGTTGGCCAATGAGGGTCGCCTCAAGCCTAGATCACTCT	120	256	0	49	130	10	332	297	227	229	1	157	73	106	190	110	103	0	111	0	73	0	0	0	0	32	1	0	78	0	108	0	0	187	219	83	76	200	51	214	208	453	61	94	105	211	96
Chr01_022583576|AltMatch_0001	Chr01_022583576	TCAGTTCAAACACCGCCGCCGCAGCTCAGGCCAGGCTGTTCAAGTTGGCCAATGAGGGCCGCCTCAAGCCTAAATCACTCT	39	0	0	1	0	0	67	0	85	0	149	0	193	0	0	0	66	1	1	0	61	0	1	0	0	0	1	0	73	0	99	0	90	0	0	75	2	0	31	0	0	0	0	1	147	0	0
Chr01_022583576|AltMatch_0002	Chr01_022583576	TCAGTTCAAACACCGCCGCCGCAGCTCAGGCTAGACTGTTCAAGTTGGCCAATGAGGGCCGCCTCAAGCCTAGATCACTCT	0	0	0	0	1	0	0	1	0	1	0	1	0	0	0	0	0	186	0	73	0	42	0	0	0	73	0	183	0	0	0	0	0	1	0	0	0	0	0	0	0	0	0	0	0	0	0
Chr01_022684033|Ref_0001	Chr01_022684033	GTTCTTGAACTCCTCGTCGGTTTTCCAATCCATTTCTTGCTGCTTCTCTCTCTCTATCTCCTCAGATCCACTCTCTTTCTG	243	0	87	44	101	0	201	23	166	49	172	50	226	124	117	58	195	68	160	27	115	22	109	28	116	45	13	70	154	8	152	0	132	106	47	86	80	0	236	58	238	27	159	53	184	34	141
Chr01_022684033|Alt_0002	Chr01_022684033	GTTCTTGAACTCCTCGTCGGTTTTCCAGTCCATTTCTTGCTGCTTCTCTCTCTCTATCTCCTCAGATCCACTCTCTTTCTG	166	135	51	45	149	6	62	122	82	160	91	135	74	109	121	104	286	0	89	39	74	24	132	35	137	80	30	95	35	77	132	0	91	212	69	67	92	112	168	173	213	157	200	122	219	124	31
Chr01_022684033|RefMatch_0001	Chr01_022684033	GTTCTTGAACTCCTCGTCGGTTTTCCAATCCATTTCTTGCTGCGTCTCTCTCTCTATCTCCTCAGATCCACTCTCTTTCTG	29	0	18	7	31	0	48	8	30	10	18	2	34	14	14	6	35	13	27	7	18	3	19	8	18	6	6	8	24	3	12	0	29	20	6	6	11	0	26	6	25	0	11	10	15	2	27
Chr01_022684033|RefMatch_0002	Chr01_022684033	GTTCTTGAACTCCTCGTCGGTTTTCCAATCCATTTCTTGCTGCTTCTCTCTCTCTCTCTCCTCAGATCCACTCTCTTTCTG	24	0	6	3	10	0	28	1	17	1	11	3	15	6	9	6	26	5	8	4	17	3	12	3	22	2	1	6	20	0	12	0	15	14	2	9	16	0	26	4	17	2	7	4	20	1	9
Chr01_022684033|RefMatch_0003	Chr01_022684033	GTTCTTGAACTCCTCGTCGGTTTTCCAATCCATTTCTTGCTGCTTGTCTCTCTCTATCTCCTCAGATCCACTCTCTTTCTG	19	0	29	16	22	0	48	5	40	16	27	5	59	26	23	11	45	22	48	6	32	8	32	12	31	6	3	9	34	3	20	0	42	23	18	12	12	0	34	18	30	10	25	26	36	4	46
Chr01_022684033|RefMatch_0004	Chr01_022684033	GTTCTTGAACTCCTCGTCGGTTTTCCAATCCATTTCTTGCTGGTTCTCTCTCTCTATCTCCTCAGATCCACTCTCTTTCTG	28	0	27	15	30	0	46	6	25	11	35	4	45	31	15	8	47	14	62	8	27	10	34	15	27	9	6	12	32	5	19	0	39	18	25	15	23	0	38	13	36	6	21	17	33	2	47
Chr01_022684033|AltMatch_0001	Chr01_022684033	GTTCTTGAACTCCTCGTCGGTTTTCCAGTCCATTTCTTGCTGCGTCTCTCTCTCTATCTCCTCAGATCCACTCTCTTTCTG	15	16	8	8	25	5	8	22	14	29	13	20	7	22	14	16	53	0	20	3	9	10	28	6	20	12	4	7	7	8	17	0	23	29	17	5	8	23	29	17	30	25	22	19	20	15	0
Chr01_022684033|AltMatch_0002	Chr01_022684033	GTTCTTGAACTCCTCGTCGGTTTTCCAGTCCATTTCTTGCTGCTTCTCTCTCTCTATCTCATCAGATCCACTCTCTTTCTG	0	0	0	0	0	0	0	0	0	0	0	0	0	0	0	0	0	35	0	0	0	14	0	0	0	24	0	0	0	43	0	0	0	0	0	0	0	0	0	0	0	0	0	0	0	0	0
Chr01_022684033|AltMatch_0003	Chr01_022684033	GTTCTTGAACTCCTCGTCGGTTTTCCAGTCCATTTCTTGCTGCTTGTCTCTCTCTATCTCCTCAGATCCACTCTCTTTCTG	31	44	11	9	23	2	4	35	20	36	18	21	11	34	24	20	49	0	19	5	10	4	32	11	41	17	11	10	7	17	12	0	19	37	21	12	9	32	15	30	36	26	38	34	25	15	10
Chr01_022684033|AltMatch_0004	Chr01_022684033	GTTCTTGAACTCCTCGTCGGTTTTCCAGTCCATTTCTTGCTGGTTCTCTCTCTCTATCTCCTCAGATCCACTCTCTTTCTG	25	44	18	15	25	5	11	48	21	40	10	20	7	26	23	25	66	1	32	6	9	11	41	13	29	11	4	11	11	11	7	0	17	48	21	14	18	32	22	32	30	40	31	23	26	24	5
Chr01_022843951|Ref_0001	Chr01_022843951	CATCCCCAGTAATTCTAAACCTATCTCTTATATTGATTTCATTTTCTGAGCTGTTTATGCTTCCCGGAGAAGATGGGCCAG	38	198	122	62	264	21	84	78	63	194	69	235	42	237	138	292	102	0	349	45	48	42	276	149	120	69	17	113	161	91	116	0	98	193	223	209	75	121	75	198	101	198	74	239	128	101	69
Chr01_022843951|Alt_0002	Chr01_022843951	CATCCCCAGTAATTCTAAACCTATCTCTTATATTGATTTCATTTTCTGAGCTGTTTATGCTTCCCGGAGAAGATGGGCTAG	0	0	0	0	0	0	0	0	0	0	0	0	1	0	0	0	0	0	0	0	0	0	0	0	0	0	0	0	0	0	0	0	0	0	0	0	0	0	0	0	0	0	0	0	0	0	0
Chr01_022843951|RefMatch_0001	Chr01_022843951	CATCCCCAGTAATTCTAAACCTATCTCTTATACTGATTTCATTTTCTGAGCTGTTTATGCTTCCCGGAGAAGATGGGCCAG	0	88	0	0	0	3	60	66	0	74	67	77	2	0	0	0	49	0	0	0	46	0	3	0	0	0	0	0	0	0	58	0	2	65	0	0	1	60	0	56	0	142	0	0	0	59	1
Chr01_022843951|AltMatch_0001	Chr01_022843951	CATCCCCAGTAATTCTAAACCTATCTCTTATATTGATTTCATTTTCTGAGCTGTTTATGCTTCCCGGAGAAGATGTGCTAG	0	0	44	0	0	0	0	0	0	1	149	0	70	0	0	0	0	192	0	55	0	84	0	0	0	56	0	154	0	0	0	0	0	0	1	0	0	0	0	0	0	0	0	0	0	0	0
Chr01_022843951|AltMatch_0002	Chr01_022843951	CATCCCCAGTAATTCTAAACCTATCTCTTATATTGATTTCATTTTCTGAGCTGTTTATGCTTCCTGGAGAAGATGGGATAG	41	0	0	0	0	0	86	0	65	0	61	0	120	0	0	0	65	0	0	0	49	0	0	0	0	0	0	0	0	0	77	0	80	0	0	55	1	0	61	0	1	0	0	0	149	0	0
Chr01_022843951|AltMatch_0003	Chr01_022843951	CATCCCCAGTAATTCTAAACCTATCTCTTATATTGATTTCATTTTCTGAGCTGTTTATGCTTCCTGGAGAAGATGGGCTAG	92	75	0	19	6	7	130	76	148	0	0	53	105	0	130	0	0	101	73	0	1	31	0	0	0	0	0	0	57	24	133	0	0	66	83	66	45	53	27	0	96	46	37	0	61	51	81
Chr01_022843951|AltMatch_0004	Chr01_022843951	CATCCCCAGTAATTCTAAACCTATCTCTTATATTGATTTCATTTTCTGAGCTGTTTATGCTTCTCGGAGAAGATGTGCTAG	0	256	66	0	20	19	0	190	0	145	0	0	0	202	0	0	89	0	0	0	69	56	114	85	73	0	28	1	0	71	0	0	56	0	1	86	46	169	0	85	0	0	58	0	67	54	82
Chr01_022987446|Ref_0001	Chr01_022987446	CGAGAGCAGTGGCTAGGAGAGAGTAGCCAGTGTAAACGCCAATCTCCATGGTGTTCTTGGCATTGATCAACTTGAGAAGCA	266	73	70	42	139	11	242	112	232	58	37	37	247	74	175	33	302	150	151	49	130	86	106	34	87	87	47	95	68	62	73	0	146	68	199	52	63	45	92	48	178	19	219	72	282	16	351
Chr01_022987446|Alt_0002	Chr01_022987446	CGAGAGCAGTGGCTAGGAGAGAGTAGCCGGTGTAAACGCCAATCTCCATGGTGTTCTTGGCATTGATCAACTTGAGAAGCA	0	0	0	0	0	0	0	0	0	0	0	0	0	0	0	0	0	0	0	0	0	0	0	0	0	0	0	0	0	0	0	0	0	0	0	0	0	0	0	0	0	0	0	0	0	0	0
Chr01_022987446|AltMatch_0001	Chr01_022987446	CGAGAGCAGTGGCTAGGAGAGAGTAGCCGGTGAAAACGCCAATCTCCATGGTGTTCTTGGCATTGATTAGCTTGAGAAGCA	36	20	34	16	24	5	32	12	33	12	7	14	34	31	25	13	60	19	52	5	39	20	37	10	34	21	7	19	21	8	11	0	24	37	36	3	5	3	19	11	17	9	31	33	30	9	28
Chr01_023135494|Ref_0001	Chr01_023135494	GCGCTTGCAGCATAAAAGAACCTGCGGCATATCTTAAAAAGCAAATATTATTGTTTCATTATGTTACCTTTGGTGGTAAGT	20	248	98	16	139	20	61	152	37	108	84	103	47	197	75	84	103	195	32	55	36	89	71	57	54	79	13	157	88	71	222	0	37	96	117	72	76	165	31	178	48	173	63	105	105	116	34
Chr01_023135494|Alt_0002	Chr01_023135494	GCGCTTGCAGCATAAAAGAACCTGCGGCATATCTTAAGAAGCAAATATTATTGTTTCATTATGTTACCTTTGGTGGTAAGT	0	3	0	2	1	0	0	9	0	0	0	4	1	3	0	1	0	0	1	0	2	0	4	0	2	0	0	0	4	3	0	0	4	3	1	3	0	1	1	1	0	2	0	1	0	3	0
Chr01_023282482|Ref_0001	Chr01_023282482	GTTGTTGTCTTGTTCAGATAGTACAGAGATCAATATTGTTCAGTTTAGGGGCTGGTGGTGGTTCCCATCTCCATTTGCAGC	501	529	235	223	591	70	799	540	694	635	159	227	458	647	576	431	644	187	703	131	469	217	479	170	235	314	94	350	389	108	276	0	434	283	543	278	315	399	265	574	545	425	514	384	696	336	762
Chr01_023282482|Alt_0002	Chr01_023282482	GTTGTTGTCTTGTTCAGATAGTACAGAGATCAATATTGTTCAGTTTAGGGACTGGTGGTGGTTCCCATCTCCATTTGCAGC	0	158	87	88	105	10	0	0	0	1	141	181	123	1	0	247	2	157	2	0	1	107	196	64	136	59	26	6	96	167	255	0	0	374	146	93	9	119	107	1	1	117	130	301	174	0	0
Chr01_023282482|RefMatch_0001	Chr01_023282482	GTTGTTGTCTTGTTCAGATAGTACAGAGATCAATATTGTTCAGTTTAGGGGCTGGTGGTGGTTCCCATCTCCATTTGCAGT	1	0	0	0	0	0	1	1	0	1	0	0	0	1	0	1	2	0	0	0	0	0	0	0	0	0	0	0	0	0	0	0	0	1	0	0	0	0	0	0	0	2	1	0	0	0	0
Chr01_023282482|AltMatch_0001	Chr01_023282482	GTTGTTGTCTTGTTCAGATAGTACAGAGATCAATATTGTTCAGTTTAGGGACTGGTGGTGGTTTCCATCTCCATTTGCAGC	0	3	154	92	1	0	0	158	0	119	78	91	3	133	114	1	177	79	344	28	221	1	356	111	219	0	25	93	101	45	5	0	1	325	0	88	0	0	99	142	115	0	0	132	0	0	0
Chr01_023441216|Ref_0001	Chr01_023441216	GCACGCTTTAGAATGAATGAACCTACTCACTTTCAATGTTTACTGAAGGAATTTTATCCAGTCCAGTAGAACCTCTTTGTG	181	471	91	102	379	50	352	222	331	102	328	277	260	130	365	186	159	0	105	82	58	61	135	72	76	108	25	125	242	174	540	0	147	288	347	173	249	298	220	216	276	460	215	224	188	190	426
Chr01_023441216|Alt_0002	Chr01_023441216	GCACGCTTTAGAATGAATGAACCTACTCACTTTCAATGTTTACTAAAGGAATTTTATCCAGTCCAGTAGAACCTCTTTGTG	195	164	201	134	344	13	302	126	295	319	297	259	209	339	276	350	285	413	501	140	182	299	389	207	197	194	103	283	231	111	125	0	229	202	263	241	198	88	195	197	200	177	141	261	279	228	217
Chr01_023441216|RefMatch_0001	Chr01_023441216	GCACGCTTTAGAATGAATGAACCTACTCACTTTCAATGTTTACTGAAGGAATTTTATCCAGTCCAGTAGAACGTCTTTGTG	0	334	83	0	1	39	0	314	0	255	0	1	0	247	0	0	122	0	0	0	73	0	146	92	83	0	27	0	0	63	0	0	0	0	0	106	3	221	0	113	0	1	90	0	107	79	0
Chr01_023441216|AltMatch_0001	Chr01_023441216	GCACGCTTTAGAATGAATGAACCTACTCTCTTTCAATGTTTACTAAAGGAATTTTATCCAGTCCAGTAGAACCTCTTTGTG	0	0	69	40	1	0	0	132	0	0	0	0	0	0	0	0	0	0	0	0	68	0	149	83	74	0	0	0	0	0	0	0	0	106	0	0	0	0	0	97	0	0	0	86	0	0	0
Chr01_023573888|Ref_0001	Chr01_023573888	AAAGATACCACACGGTGGCCCAAACCTTTGGTGTATAGATTTATAGTCTTAATAACAAAACTTACATTCCCTTGACATCAT	43	128	42	31	100	19	39	119	64	139	24	48	0	87	0	71	69	14	0	4	34	8	44	17	30	26	22	14	0	23	50	0	0	100	171	55	24	96	41	80	1	138	45	56	20	64	29
Chr01_023573888|Alt_0002	Chr01_023573888	AAAGATACCACACGGTGGCCCAAACCTTTGGTGTATGGATTTATAGTCTTAATAACAAAACTTACATTCCCTTGACATCAT	55	109	120	73	124	8	96	105	100	103	124	77	80	123	126	133	141	143	208	55	85	81	210	119	170	78	31	126	180	68	98	0	174	119	77	28	125	86	91	85	115	33	138	129	86	62	112
Chr01_023660185|Ref_0001	Chr01_023660185	CACAGGGGTGGTACTCACGTCTGCTCTAGGCCATTTGAAAGGAGATTTGAAGATATCCAAGGCTTTCATGAATGCCATGGC	492	341	661	350	524	82	438	841	600	665	375	404	621	528	869	141	653	112	1173	108	753	104	804	390	430	179	112	192	365	88	589	0	287	1073	704	458	384	324	637	604	820	623	228	382	479	368	813
Chr01_023660185|Alt_0002	Chr01_023660185	CACAGGGGTGGTACTCACGTCTGCTTTAGGCCATTTGAAAGGAGATTTGAAGATATCCAAGGCTTTCATGAATGCCATGGC	0	0	0	0	0	0	0	0	0	0	0	0	0	0	1	0	0	0	0	0	0	0	0	0	0	0	0	0	0	0	0	0	0	1	0	0	0	0	0	0	0	0	0	0	0	0	0
Chr01_023660185|RefMatch_0001	Chr01_023660185	CACAGGGGTGGTACTCACGTCTGCTCTAGCCCATTTGAAAGGAGATTTGAAGATATCCAAGGCTTTCATGAATGCCATGGC	109	1	0	0	34	0	147	0	161	0	89	0	2	0	155	0	149	0	0	0	0	0	0	0	0	0	0	0	102	0	6	0	83	0	1	0	83	0	0	2	122	0	0	1	0	0	151
Chr01_023660185|RefMatch_0002	Chr01_023660185	CACAGGGGTGGTACTCACGTCTGCTCTAGGCCATTTGAAAGGGGATTTGAAGATATCCAAGGCTTTCATGAATGCCATGGC	0	0	0	1	0	0	0	0	0	0	0	1	0	0	1	0	0	0	0	0	0	0	0	2	0	0	1	0	0	0	0	0	1	0	0	0	0	0	0	0	0	0	0	1	0	0	0
Chr01_023660185|AltMatch_0001	Chr01_023660185	CACAGGGGTGGTACTCACGTCTGCTTTAGCCCATTTGAAAGGAGATTTGAAGATATCCAAGGCCTTCATGAATGCCATGGC	0	0	0	0	1	0	0	0	0	0	0	0	0	1	0	0	0	114	0	3	0	95	0	2	0	39	0	2	0	131	0	0	0	1	0	0	0	0	0	1	0	0	0	0	1	0	0
Chr01_023660185|AltMatch_0002	Chr01_023660185	CACAGGGGTGGTACTCACGTCTGCTTTAGCCCATTTGAAAGGAGATTTGAAGATATCCAAGGCTTTCATGAATGCCATGGC	82	632	95	368	263	45	222	525	119	394	1	347	80	638	0	481	186	411	228	190	189	304	560	347	283	142	54	350	291	182	274	0	136	299	94	280	148	495	62	390	0	237	227	435	306	303	0
Chr01_023666313|Ref_0001	Chr01_023666313	TGATCGCGGTTCCACCGCGACGTATCCATATGGCAGATGGCCACGGCTTCCGCTCTTTCCTCCCCATTCTCGCTCACCAAC	0	0	0	0	0	0	1	0	0	0	0	0	0	0	0	0	0	0	0	0	0	0	0	0	0	0	0	0	0	0	0	0	0	0	0	0	0	0	0	0	0	0	0	0	0	0	0
Chr01_023666313|Alt_0002	Chr01_023666313	TGATCGCGGTTCCACCGCGACGTATCCATATGGCAGATGGCCACGGCCTCCGCTCTTTCCTCCCCATTCTCGCTCACCAAC	0	0	2	0	1	0	2	1	3	0	0	0	1	0	2	0	7	0	1	0	0	5	0	0	0	2	0	1	0	0	33	0	0	0	1	2	0	1	1	1	2	0	1	0	0	0	5
Chr01_023666313|RefMatch_0001	Chr01_023666313	TGATCGCGGTTCCACCGCGACGTATCCATATGGCAGATGGCCACGGCTTCCGCTCTTTCCTCCCCATCCTCGCTCACCAAC	99	37	26	0	312	12	355	94	296	95	80	34	149	97	208	85	344	54	163	0	32	10	0	0	0	52	1	1	60	105	135	0	157	67	534	22	83	66	46	118	314	171	205	48	166	48	213
Chr01_023666313|RefMatch_0002	Chr01_023666313	TGATCGCGGTTCCACCGCGACGTATCCATATGGCAGATGGCCACGGCTTCCGCTCTTTCCTCCCCATCCTCGCTTACCAAC	0	0	0	16	51	0	116	0	0	0	0	0	0	77	0	48	0	0	0	0	0	0	0	0	0	0	0	0	0	0	0	0	88	0	0	10	1	0	0	47	0	51	0	20	0	0	0
Chr01_023666313|AltMatch_0001	Chr01_023666313	TGATCGCGGTTCCACCGCGACGTATCCATATGGCAGATGGCCACGGCCTCCGCTCTTTCCTCCCCATCCTCGCTCACCAAC	11	39	11	8	16	5	2	69	11	12	0	5	17	29	0	28	59	9	14	8	5	9	43	21	15	13	2	21	75	0	30	0	41	27	0	5	18	79	29	9	0	25	51	25	24	35	26
Chr01_023666313|AltMatch_0002	Chr01_023666313	TGATCGCGGTTCCACCGCGACGTATCCATATGGCAGATGGCCACGGCCTCCGCTCTTTCCTCCCCATCCTCGCTCACCAGC	1	23	2	4	4	0	0	36	6	11	1	6	2	29	0	51	9	8	4	3	5	6	23	12	6	2	0	6	24	0	23	0	20	16	0	5	14	41	7	5	0	3	10	7	11	14	13
Chr01_023788320|Ref_0001	Chr01_023788320	AACATCTGCAATGCCTTTGGAAACAGAAAGTTTTCTGTATTTTTGGTGTTAATATTCCTTGCTTACTGATTGAATTATGTC	72	438	181	101	178	22	107	363	119	306	160	230	124	354	124	238	160	216	244	81	177	107	387	231	172	89	47	176	218	164	217	0	21	246	197	205	156	328	93	227	99	283	140	183	171	265	46
Chr01_023788320|Alt_0002	Chr01_023788320	AACATCTGCAATGCCTTTGGAAACAGAAACTTTTCTGTATTTTTGGTGTTAATATTCCTTGCTTACTGATTGAATTATGTC	0	0	0	0	0	0	0	0	0	0	0	0	0	0	0	0	0	0	0	0	0	0	0	0	0	0	0	0	0	0	0	0	0	0	0	0	0	0	0	0	0	0	0	0	0	0	0
Chr01_023788320|AltMatch_0001	Chr01_023788320	AACATCTGCAATGCCTTTGGAAACAGAAACTTTTCTGTATTTTTGGTGATAATATTCCTTGCTTACTGATTGAATTATGCC	0	0	0	0	0	0	1	0	0	0	0	0	0	0	0	0	0	0	0	0	0	0	0	0	0	0	0	0	0	0	0	0	0	0	0	0	0	0	11	0	0	0	0	0	0	0	0
Chr01_023788320|AltMatch_0002	Chr01_023788320	AACATCTGCAATGCCTTTGGAAACAGAAACTTTTCTGTATTTTTGGTGTTAATATTCCTTGCTTACTGATTGAATTATGCC	0	0	39	0	0	0	0	0	0	0	0	0	0	0	0	0	0	0	0	0	0	0	0	0	0	0	0	0	0	0	0	0	0	0	0	0	0	0	0	0	0	0	0	0	0	0	56
Chr01_023898335|Ref_0001	Chr01_023898335	GGTTAAAGAGACTGCAATTCACCACGAGGATACCGATATCCTTGGGGTTGATTTTGGTGTTCTGGAATAAGTTATCCAGGC	1	3	0	0	3	0	1	2	0	4	0	0	0	2	0	2	1	1	1	25	0	3	3	1	2	42	0	61	0	48	3	0	0	0	0	1	0	8	2	4	0	1	1	1	1	2	1
Chr01_023898335|Alt_0002	Chr01_023898335	GGTTAAAGAGACTGCAATTCACCACGAGAATACCGATATCCTTGGGGTTGATTTTGGTGTTCTGGAATAAGTTATCCAGGC	7	323	466	121	101	30	121	465	8	420	0	7	1	607	133	98	249	116	612	39	376	98	566	269	289	80	26	110	81	166	263	0	87	302	7	353	2	293	144	365	122	133	72	237	161	94	146
Chr01_023898335|RefMatch_0001	Chr01_023898335	GGTTAAAGAGACTGCAATTCACCACGAGGATACCGATATCCTTGGGATTGATTTTGGTGTTCTGGAATAAGTTATCCAGGC	517	684	89	249	611	67	656	501	732	398	481	469	771	263	688	429	611	216	462	40	399	156	569	256	341	104	71	83	494	0	502	0	398	491	696	215	466	572	365	399	679	543	618	309	879	401	621
Chr01_023898335|RefMatch_0002	Chr01_023898335	GGTTAAAGAGACTGCAATTCACCACGAGGATACCGATATCCTTGGGGTTAATTTTGGTGTTCTGGAATAAGTTATCCAGGC	0	0	0	0	0	0	0	0	0	0	0	0	0	0	0	0	0	0	0	0	0	45	0	0	0	0	0	0	0	0	0	0	0	0	0	0	0	0	0	0	0	0	0	0	0	0	0
Chr01_023898335|AltMatch_0001	Chr01_023898335	GGTTAAAGAGACTGCAATTCACCACGAGAATACCGATATCCTTGGGATTGATTTTGGTGTTCTGGAATAAGTTATCCAGGC	0	0	0	0	0	0	1	3	0	4	100	1	2	1	1	0	1	1	1	1	0	92	4	1	3	0	27	1	0	154	1	0	77	0	1	0	0	0	1	3	1	0	1	2	0	2	153
Chr01_024045391|Ref_0001	Chr01_024045391	GACCTTCGTTCCTCCCGATAATTACCTCCTCAACTGCGGGGCCTCCTCTGTCGCCACTCTTCCCGGAGGCAGAATGTTCCA	1	218	75	77	2	10	3	199	4	153	0	100	2	150	0	1	150	1	249	0	86	0	160	76	125	0	1	2	89	83	8	0	0	218	2	170	1	125	65	0	0	147	3	2	1	90	0
Chr01_024045391|Alt_0002	Chr01_024045391	GACCTTCGTTCCTCCCGATAATTACCTCCTCAACTGCGGGGCCTCCTCTGTCGCCACTCTCCCCGGAGGCAGAATGTTCCA	181	361	132	167	249	13	274	194	369	260	127	215	177	289	466	445	111	276	398	116	160	104	448	177	324	115	57	280	262	0	239	0	140	135	252	2	276	310	54	212	461	155	262	342	202	250	357
Chr01_024045391|RefMatch_0001	Chr01_024045391	GACCTTCGTTCCTCCCGATAATTACCTCCTCAACTGTGGGGCCTCCTCTGTCGCCACTCTTCCCGGAGGCAGAATGTTCCA	94	579	232	258	537	40	280	876	121	402	105	200	173	431	0	200	395	168	0	68	167	160	331	164	208	112	105	152	177	205	113	0	149	391	336	261	198	399	217	518	3	572	364	248	239	176	253
Chr01_024045391|AltMatch_0001	Chr01_024045391	GACCTTCGTTCCTCCCGATAATTACCTCCTCAACTGTGGGGCCTCCTCTGTCGCCACTCTCCCCGGAGGCAGAATGTTCCA	138	3	0	3	134	17	282	4	252	1	55	139	184	0	113	3	96	2	0	0	90	2	1	0	0	1	1	4	0	0	237	0	132	1	135	110	21	0	82	2	110	0	4	0	227	3	122
Chr01_024175582|Ref_0001	Chr01_024175582	GATTCTGATTTGTTCATGTGCTGCCAGTTTTTAAGTTTATTTTGACTTTCTTTTTGTGGATTGAAGGGTTTGACACAATGC	125	75	204	38	176	13	262	104	247	99	200	51	150	212	169	111	252	186	218	39	36	95	156	39	70	85	34	150	142	142	49	0	122	75	346	67	116	50	153	112	179	65	182	133	234	35	274
Chr01_024175582|Alt_0002	Chr01_024175582	GATTCTGATTTGTTCATGTGCTGCCAGTTTTTAAGTTTATTTTGACTTTCTTTTTGTGGATTGAAGGGTTTGATACAATGC	0	90	0	19	12	6	0	52	0	55	1	54	0	43	36	93	52	19	155	6	103	39	213	49	126	0	10	19	62	1	78	0	49	66	0	0	12	57	39	50	59	54	74	69	47	36	1
Chr01_024329053|Ref_0001	Chr01_024329053	GGCAAGCTCGTTGACGTTTTAGCTAAGCATTTTGACGTCGTCGCTCGTTGTCAGGTATGTATTTATTGTCTGCGTAATATT	0	0	0	27	56	0	52	0	0	0	0	39	32	0	44	35	45	0	0	23	0	1	0	0	0	23	7	36	54	94	37	0	0	45	61	33	45	0	0	0	45	57	41	39	33	0	1
Chr01_024329053|Alt_0002	Chr01_024329053	GGCAAGCTCGTTGACGTTTTAGCTAAGCATTTTGACGTCGTCGCTCGTTGTCAGGTATGTATTTATTGTCTGTGTAATATT	0	0	0	0	0	0	0	0	0	0	0	0	0	0	0	0	0	0	0	0	0	0	0	0	0	0	0	0	0	0	0	0	0	0	0	0	0	0	0	0	0	0	0	0	0	0	0
Chr01_024329053|RefMatch_0001	Chr01_024329053	GGCAAGCTCGTTGACGTTTTAGCTAAGCATTTTGACGTCGTCGCTCGTTGTCAGGTATGTATTTATTGTCTGCGTAATTTT	95	66	144	14	165	10	92	123	118	87	79	43	114	84	127	31	154	25	77	26	47	18	56	46	31	43	3	53	34	1	123	0	93	65	138	38	115	65	58	148	114	126	65	51	71	84	130
Chr01_024329053|RefMatch_0002	Chr01_024329053	GGCAAGCTCGTTGACGTTTTAGCTAAGCATTTTGACGTCGTCGCTCGTTTTCAGGTATGTATTTATTGTCTGCGTAATTTT	16	0	0	0	10	0	0	0	24	0	24	12	0	0	18	0	34	94	14	30	0	35	0	0	0	22	0	63	38	22	3	0	0	0	0	0	25	0	1	0	16	0	0	0	1	0	39
Chr01_024329053|AltMatch_0001	Chr01_024329053	GGCAAGCTCGTTGACGTTTTAGCTAAGCATTTTGACGTCGTCGCTCGTTGTCAGGTATGTATTTGTTTTCTGTGTAATATT	24	174	19	38	33	19	16	119	34	105	58	51	24	157	0	83	0	24	44	0	49	40	117	99	69	0	32	1	85	34	78	0	49	86	36	53	24	124	59	50	2	68	39	61	51	86	1
Chr01_024493301|Ref_0001	Chr01_024493301	CATGTTTCTCGAGATTATACCACCTGGAGTTCAGTGGCCTGTGATCCAACCTTCTGTCCACAAACTGTAAAGGAATAGCAC	3	1	82	148	103	15	130	155	0	0	1	201	93	0	138	118	113	81	2	0	0	58	126	71	88	0	38	3	79	82	86	0	0	286	118	85	63	2	85	141	102	88	128	200	107	0	0
Chr01_024493301|Alt_0002	Chr01_024493301	CATGTTTCTCGAGATTATACCACCTGGAGTTCAGTGGCCTGTGATCCAACCTTCTGTCCACAAACTGTAGAGGAATAGCAC	498	524	166	92	517	64	512	469	589	384	158	335	244	500	295	270	787	397	402	177	474	205	395	157	271	260	60	437	311	175	405	0	301	320	341	280	197	396	355	446	282	404	409	295	636	135	594
Chr01_024493301|RefMatch_0001	Chr01_024493301	CATGTTTCTCGAGATTATACCACCTGGAGTTCACTGGCCTATGATCCAACCTTCTGTCCACGTACTGTAAAGGAATAGCAC	20	0	0	0	3	0	0	0	20	0	5	0	23	0	20	0	21	5	0	0	0	6	0	0	0	0	0	0	20	8	2	0	0	0	9	0	2	0	10	0	42	0	0	0	0	0	38
Chr01_024638252|Ref_0001	Chr01_024638252	GAGTAGATTTTTCAGCTTGCTCCACTTCTTGGAGGATTTTGGCACTTCAGACTTGACTTTAGCTTCTGAAACTTCTCTGCT	0	0	0	0	0	0	0	0	0	0	0	0	0	0	0	0	0	0	0	0	0	0	0	0	0	0	0	0	0	0	0	0	0	0	0	0	0	0	0	0	0	0	0	0	0	0	0
Chr01_024638252|Alt_0002	Chr01_024638252	GAGTAGATTTTTCAGCTTGCTCCACTTCTTGGAGGATTTTGGCACTTCAGACTTGACTTTAGCTTCTGAAACTTCTTTGCT	0	0	0	0	0	0	0	0	0	0	0	0	0	0	0	0	0	0	0	0	0	0	0	0	0	0	0	0	0	0	0	0	0	0	0	0	0	0	0	0	0	0	0	0	0	0	0
Chr01_024638252|RefMatch_0001	Chr01_024638252	GAGTAGATTTTTCAGCTTGCTCCACTTCTTGGAAGATTTTGGCACTTCACCCTTGCCTTTAGCTTCTGAAACTTCTCTGCT	0	0	85	0	107	0	0	0	0	128	130	0	2	143	0	107	0	0	0	0	0	0	0	0	0	0	0	0	0	0	0	0	2	0	2	0	2	0	0	114	0	163	0	114	0	102	0
Chr01_024638252|RefMatch_0002	Chr01_024638252	GAGTAGATTTTTCAGCTTGCTCCACTTCTTGGAGGATTTTGGCACTTCAACCTTGCCTTTAGCTTCTGAAACTTCTCTGGT	0	310	78	0	0	35	0	234	0	165	0	49	0	237	0	64	69	0	0	33	138	45	214	137	84	48	14	71	68	141	98	1	0	58	0	94	2	255	0	131	0	1	79	48	128	107	0
Chr01_024638252|RefMatch_0003	Chr01_024638252	GAGTAGATTTTTCAGCTTGCTCCACTTCTTGGAGGATTTTGGCACTTCACCCTTGCCTTTAGCTTCTGAAACTTCTCTGCT	177	169	0	65	257	14	110	150	242	2	1	116	0	0	0	0	0	83	0	38	0	0	0	0	0	44	16	79	110	0	7	0	178	118	129	111	86	126	77	0	1	147	91	0	0	84	228
Chr01_024638252|RefMatch_0004	Chr01_024638252	GAGTAGATTTTTCAGCTTGCTCCACTTCTTGGAGGATTTTGGCACTTCAGACTTGCTTTTAGCTTCTGAAACTTCTCTGCT	61	154	0	0	0	17	2	129	102	98	0	166	0	2	0	0	95	1	0	0	70	63	1	0	0	46	17	0	0	57	91	0	0	116	87	0	19	114	75	112	1	241	0	0	0	80	0
Chr01_024638252|RefMatch_0005	Chr01_024638252	GAGTAGATTTTTCAGCTTGCTCCACTTCTTGGAGGGTTTTGGCACTTCACCCTTGCCTTTAGCTTCTGAAACTTCTCTGCT	155	0	0	0	108	0	235	0	255	0	246	0	247	0	116	1	132	0	0	0	80	0	0	0	0	0	0	0	0	0	340	0	167	0	224	113	35	0	194	0	89	0	0	0	94	0	211
Chr01_024638252|RefMatch_0006	Chr01_024638252	GAGTAGATTTTTCAGCTTGCTCCACTTCTTGGAGGGTTTTGGCACTTCAGACTTGCCTCTAGCTTCTGAAACTTCTCTGGT	64	2	327	67	72	0	109	150	125	118	0	101	164	143	229	0	123	264	516	74	75	141	311	148	122	80	19	226	95	0	8	0	0	318	161	0	162	0	64	92	177	0	52	103	222	0	0
Chr01_024638252|RefMatch_0007	Chr01_024638252	GAGTAGATTTTTCAGCTTGCTCCACTTCTTGGAGGGTTTTGGCACTTCAGCCTTGCCTTTAGCTTCTGAAACTTCTCTGGT	0	0	0	0	28	0	0	0	0	0	147	0	1	0	0	0	119	0	0	0	0	0	0	0	0	0	0	0	122	0	8	0	0	0	0	0	92	0	0	0	0	0	0	0	0	0	93
Chr01_024638252|AltMatch_0001	Chr01_024638252	GAGTAGATTTTTCAGCTTGCTCCACTTCTTGGAGGGTTTTGGCACTTCAGACTTGCCTTTAGCTTCTGAAATTTCTTTGGT	0	123	0	143	268	0	139	92	1	69	210	85	61	206	274	304	77	132	155	26	50	114	166	105	91	24	33	50	149	121	116	0	104	97	107	212	119	82	50	172	182	238	86	224	62	141	72
Chr01_024776011|Ref_0001	Chr01_024776011	AGAAGCGAGGCTGCTGTGCTCACTCCTGCCAGTGAGATCACTTTTGCTCAGCTAAATAGCCTTGACATTCATGGTGATGAT	3	0	0	0	0	0	0	0	0	0	0	0	0	0	0	0	1	0	0	0	0	0	0	0	0	2	0	0	0	0	0	0	0	0	0	0	0	1	0	0	0	0	0	1	0	0	0
Chr01_024776011|Alt_0002	Chr01_024776011	AGAAGCGAGGCTGCTGTGCTCACTCCTACCAGTGAGATCACTTTTGCTCAGCTAAATAGCCTTGACATTCATGGTGATGAT	0	0	0	0	0	0	0	0	0	0	0	0	0	0	0	0	0	0	0	0	0	0	0	0	0	0	0	0	0	0	0	0	0	0	0	0	0	0	0	0	0	0	0	0	0	0	0
Chr01_024776011|RefMatch_0001	Chr01_024776011	AGAAGCGAGGCTGCTGTGCTCACTCCTGCCAGTGAGATCACTTTTGCTCAGCTAAATAACCTTGACATTCATGGTGATGAT	118	32	210	47	111	6	158	121	131	119	18	67	113	128	145	26	86	116	297	80	39	60	179	66	127	89	11	139	86	57	37	0	83	139	144	14	98	24	75	87	177	30	143	83	179	14	63
Chr01_024776011|RefMatch_0002	Chr01_024776011	AGAAGCGAGGCTGCTGTGCTCACTCCTGCCAGTGAGATCACTTTTGCTCGGCTAGATAACCTTGACATTCATGGTGATGAT	0	83	68	0	71	9	0	75	0	82	1	0	0	84	81	0	112	0	0	26	62	2	102	35	69	48	1	36	0	49	0	0	0	0	86	81	9	79	0	69	101	0	102	0	0	42	0
Chr01_024776011|AltMatch_0001	Chr01_024776011	AGAAGCGAGGCTGCTGTGCTCACCCCTACCAGTGAGATCACTTTTGCTCAGCTAAATAACCTTGACATTCATGGTGATGAT	107	84	0	59	19	0	1	64	131	63	95	0	3	57	117	94	0	35	197	24	61	69	227	67	123	39	12	45	55	46	61	0	62	0	183	37	58	70	160	75	125	1	64	54	0	72	67
Chr01_024776011|AltMatch_0002	Chr01_024776011	AGAAGCGAGGCTGCTGTGCTCACCCCTACCAGTGAGATCACTTTTGCTCAGCTAAATAGCCTTGACATTCATGGTGATGAT	63	0	0	0	1	0	200	1	90	0	52	0	237	1	0	0	113	0	1	0	0	0	0	0	0	0	0	0	0	0	64	0	146	0	3	0	8	0	0	0	0	0	0	0	95	0	200
Chr01_024908727|Ref_0001	Chr01_024908727	CGCCTGGGAAAGAAAAAGTAGTGCACCTATTGTTATACTTTGACTTTAGTAGTATGTTCAAATAAAGGCAAAAATCATTAC	21	47	3	32	49	0	29	41	47	24	120	14	63	47	25	48	28	8	19	0	25	72	74	77	38	11	7	1	102	14	47	0	39	14	44	46	57	27	19	29	16	5	10	31	28	56	48
Chr01_024908727|Alt_0002	Chr01_024908727	CGCCTGGGAAAGAAAAAGTAGTGCACCTATTGTTATACTTTGAATTTAGTAGTATGTTCAAATAAAGGCAAAAATCATTAC	100	524	274	62	366	61	193	331	162	336	183	266	150	354	339	213	132	289	364	147	232	174	251	149	115	205	61	269	141	144	245	0	58	286	274	300	167	329	100	339	250	452	264	238	362	213	195
Chr01_024908727|RefMatch_0001	Chr01_024908727	CGCCTGGGAAAGAAAAAGTAGTGCACCTATGGTTATACTTTGACTTTAGTAGTATGTTCAAATAAAGGCAAAAATCATTAC	34	0	0	1	0	0	89	0	83	0	1	0	0	0	0	0	59	0	111	38	1	1	0	0	0	0	0	51	0	0	95	0	101	0	0	0	1	0	37	0	0	0	39	0	0	0	81
Chr01_024908727|RefMatch_0002	Chr01_024908727	CGCCTGGGAAAGAAAAAGTAGTGCACCTATTGTTATACTTTGACTTTAGTAGTATGTTCAAATAAAGTCAAAAATCATTAC	0	1	0	0	0	0	0	0	0	0	0	0	0	0	0	0	0	0	0	0	0	0	0	0	0	0	0	0	0	0	0	0	0	0	0	0	0	0	0	0	0	0	0	0	0	0	0
Chr01_025047270|Ref_0001	Chr01_025047270	TGTTCTCTTCCTAGTAGTCCAGATAGCTCTAAAATGCAGTTGTTGCAATGTCACCAAGCTAGCTAGAGAGATGTAATGCTC	216	214	128	125	456	26	212	240	345	183	111	129	3	227	168	147	151	122	421	54	0	76	0	0	0	54	73	89	136	0	142	0	231	188	173	134	111	146	244	189	142	384	258	169	0	210	339
Chr01_025047270|Alt_0002	Chr01_025047270	TGTTCTCTTCCTAGTAGTCCAGATAGCTCTAAAATGCAGTTGTTGCAATGTCACCAAGCTAGCTAGAGAGATGTAATGATC	3	0	1	2	3	0	0	0	2	1	1	0	0	0	1	0	0	1	0	0	0	0	0	0	0	0	0	0	0	0	0	0	0	0	0	1	0	0	2	0	1	2	1	2	0	0	2
Chr01_025047270|RefMatch_0001	Chr01_025047270	TGTTCTCTTCCTAGTAGTCCAGATAGCTCTAAAATGCAGTTGTTGCAATGTCACCAAGCTAGCTAGAGATGTAATGCTCTT	0	0	0	0	0	0	1	0	0	0	145	0	3	0	0	0	0	0	0	0	0	0	0	0	0	0	0	0	0	0	0	0	0	0	0	0	2	0	178	0	1	0	0	0	0	0	0
Chr01_025047270|RefMatch_0002	Chr01_025047270	TGTTCTCTTCCTAGTAGTCCAGATAGCTCTAAAATGCAGTTGTTGCAATGTCACCAGGCTAGCTAGAGAGATGTAATGCTC	3	0	0	1	2	0	1	0	1	0	2	0	0	1	0	0	0	2	3	0	0	0	0	0	0	0	1	0	2	0	0	0	3	0	0	0	0	0	0	0	0	1	0	0	0	0	0
Chr01_025047270|AltMatch_0001	Chr01_025047270	TGTTCTCTTCCTAGTAGTCCAGATAGCTCTAAAATGCAGTTGTTGCAATGTCACCAGGCTAGCTAGAGAGATGTAATGATC	210	5	437	353	401	12	529	248	326	185	141	399	240	455	329	279	139	521	628	143	152	350	482	178	258	203	48	295	257	262	177	0	234	615	472	260	332	2	133	377	283	346	114	510	520	1	202
Chr01_025237512|Ref_0001	Chr01_025237512	CAACATACTAGGATCAGAACTCCAGCTGTTTGTTTTCACAAAAATTGATAAAACTTATGGTTGGCTATCGAGAAGATGCAT	0	0	0	0	0	0	0	0	0	0	0	0	0	0	0	0	0	0	0	0	0	0	0	0	0	0	0	0	0	0	0	0	0	0	0	0	0	0	0	0	0	0	0	0	0	0	0
Chr01_025237512|Alt_0002	Chr01_025237512	CAACATACTAGGATCAGAACTCCAGCTGTATGTTTTCACAAAAATTGATAAAACTTATGGTTGGCTATCGAGAAGATGCAT	0	0	0	0	0	0	0	0	0	0	0	0	0	0	0	0	0	0	0	0	0	0	0	0	0	0	0	0	0	0	0	0	0	0	0	0	0	0	0	0	0	0	0	0	0	0	0
Chr01_025237512|RefMatch_0001	Chr01_025237512	CAACATACTAGGATCAGAACTCCAGCTGTTTGTTTTCACTAAATTGATAAAAACTTATGGTTGGCTATTGAGAAGATGCAT	1	0	0	0	0	0	0	0	0	0	0	0	0	0	0	0	0	0	0	0	0	31	0	0	0	0	0	0	0	0	58	0	0	0	0	0	0	0	0	0	0	0	0	0	0	0	0
Chr01_025366173|Ref_0001	Chr01_025366173	CACAGATCAGAAAGAAGTTACCAGCTTAAGATAGGGGTAGAATGAGATTGTGTACAGCTGAGATGGCAATATGATGAGTTT	151	319	78	60	47	31	272	272	188	243	163	1	348	223	220	177	252	0	131	27	264	58	412	233	193	83	33	66	155	46	236	0	128	0	121	265	114	211	71	188	133	2	154	93	124	274	336
Chr01_025366173|Alt_0002	Chr01_025366173	CACAGATCAGAAAGAAGTTACCAGCTTAAGATAGGGGTAGAATGAGATTGTGTACAGCTAAGATGGCAATATGATGAGTTT	159	136	145	43	215	35	218	137	205	336	100	184	103	343	348	79	77	301	640	83	84	241	124	64	54	114	51	198	87	130	105	0	110	107	225	0	109	105	163	88	176	96	88	90	316	83	105
Chr01_025547975|Ref_0001	Chr01_025547975	CTTGACCCAATCGGTCTCACAGAAATGTGGGCATTATGGTAATATCGATTTCATTGGATAATGAGATTATATTAATATAAC	0	0	0	0	0	0	0	0	0	0	0	0	0	0	0	0	0	0	0	0	0	0	0	0	0	0	0	0	0	0	0	0	0	0	0	0	0	0	0	0	0	0	0	0	0	0	0
Chr01_025547975|Alt_0002	Chr01_025547975	CTTGACCCAATCGGTCTCACAGAAATGTGGGCATTATGGTAATATCGATTTCATTGGATAATGAGATTATATTAGTATAAC	0	0	0	0	0	0	0	0	0	0	0	0	0	0	0	0	0	0	0	0	0	0	0	0	0	0	0	0	0	0	0	0	0	0	0	0	0	0	0	0	0	0	0	0	0	0	0
Chr01_025680292|Ref_0001	Chr01_025680292	GAGCAAGTGGCAATGTTGCTATCATCGCCAATATGGTGCAGACCGCCTGTCATATGCATATTTTTCCTTAGTAACACAATG	121	0	139	30	8	0	0	35	75	24	78	0	166	27	0	0	66	26	51	0	30	59	90	44	71	7	6	0	74	19	57	1	0	88	79	0	22	1	182	30	1	0	4	24	0	0	204
Chr01_025680292|Alt_0002	Chr01_025680292	GAGCAAGTGGCAATGTTGCTATCATCGCCAATATGGTGCAGACCGCCTGTCATATGCAGATTTTTCCTTAGTAACACAATG	0	0	0	0	0	0	0	0	0	0	0	0	0	0	0	0	0	0	0	0	0	0	0	0	0	0	0	0	0	0	0	0	0	0	0	0	0	0	0	0	0	0	0	0	0	0	0
Chr01_025680292|RefMatch_0001	Chr01_025680292	GAGCAAGTGGCAATGTTGCTATCATCGCCAATATGGTGCAGACCGCCTGTCATATGCATATTTTTTCCTTAGTAACACAAT	49	0	0	23	33	0	46	0	48	0	0	17	46	0	45	18	57	19	0	8	0	18	0	0	0	0	14	9	36	26	34	0	35	29	50	22	22	0	0	0	32	33	46	29	68	0	0
Chr01_025680292|AltMatch_0001	Chr01_025680292	GAGCAAGTGGCAATGTTGCTATCATCGCCAATATGGTGCAGACCGCCTGTCATATTCAGATTTTTCCTTAGTAACACAATG	142	183	119	48	117	27	262	142	133	144	90	118	102	174	169	112	268	72	307	21	177	53	172	108	189	58	28	92	90	49	75	0	194	71	78	92	64	112	75	101	228	83	199	118	288	130	90
Chr01_025820235|Ref_0001	Chr01_025820235	GCGTTACAGTGCTGGGATATGACCTTGGGGTTCAGGCGCCAGGCCACTGCAGCATCTTCCTCCATTTACTTTGCACTGAAG	381	789	475	577	524	131	697	1176	465	865	238	415	274	1087	207	505	577	167	393	50	713	252	1031	340	718	122	159	121	399	339	358	0	475	418	305	499	222	643	336	594	361	630	564	509	635	365	476
Chr01_025820235|Alt_0002	Chr01_025820235	GCGTTACAGTGCTGGGATATGACCTTGGGGTTCAGGCTCCAGGCCACTGCAGCATCTTCCTCCATTTACTTTGCACTGAAG	135	246	119	187	118	5	92	51	181	78	37	95	220	90	131	187	374	0	197	10	155	1	217	96	158	24	16	22	163	1	111	0	109	78	144	1	22	155	181	43	252	26	146	140	208	17	236
Chr01_025820235|RefMatch_0001	Chr01_025820235	GCGTTACAGTGCTGGGATATGACCTTGGGGTTCAGGCGCCAGGCCACTGCAGCATCTTCCTCCATTTACTTTGCAGTGAAG	138	0	0	3	80	0	153	0	175	0	0	100	100	0	130	0	0	196	378	80	0	62	0	0	0	93	0	232	0	0	0	0	0	0	288	0	171	0	0	0	174	0	141	0	285	0	4
Chr01_025820235|AltMatch_0001	Chr01_025820235	GCGTTACAGTGCTGGGATATGACCTTGGGGTTCAGGCTCCAGGCCACTGCAGCATCTTCCTCCATTTACTTTGCAGTGAAG	0	0	0	0	0	0	0	0	0	0	0	0	1	0	0	0	0	0	0	0	0	0	0	0	0	0	0	1	0	48	0	0	0	0	0	0	0	0	0	0	0	0	0	0	1	0	0
Chr01_025928798|Ref_0001	Chr01_025928798	GTGGATAGCTGCCCAAGCACGACGCTAGCAACTTGATCAATGTAATCTCGATCTCTAGTTTGGTTTTCGCCGTTTGGACTG	0	0	0	0	0	0	0	0	0	0	0	0	0	0	0	0	0	0	0	15	0	37	0	0	0	26	0	54	0	26	0	0	0	0	0	0	0	0	0	0	0	0	0	0	0	0	0
Chr01_025928798|Alt_0002	Chr01_025928798	GTGGATAGCTGCCCAAGCACGACGCTAGCAACTTGATCAATGTAATCTCGATCTCTAGTTTGGTTTTCGCCGATTGGACTG	0	0	0	0	0	0	0	0	0	0	0	0	0	0	0	0	0	0	0	0	0	0	0	0	0	0	0	0	0	0	0	0	0	0	0	0	0	0	0	0	0	0	0	0	0	0	0
Chr01_025928798|RefMatch_0001	Chr01_025928798	GTGGATAGCTGCCCAAGCACGACGCTAGCAACTTGATCAATGTAATCTCGATCTCTAGTTTGGTTTTCGCGGTTTGGACTG	29	0	45	58	0	8	0	55	53	0	81	57	4	0	0	0	0	53	0	0	0	0	64	49	38	0	18	0	0	0	0	0	0	63	1	0	0	0	104	51	0	0	0	64	0	0	0
Chr01_025928798|AltMatch_0001	Chr01_025928798	GTGGATAGCTGCCCAAGCACGACGCTAGCAACTTGATCAATGTAATCTCGATCTCTAGTTTGGTTTTCGCGGATTGGACTG	0	186	48	50	131	13	107	185	0	128	74	57	60	152	165	51	178	50	60	19	152	0	72	47	35	0	1	52	67	0	86	0	138	60	125	146	63	108	99	157	165	202	75	50	70	137	51
Chr01_026128872|Ref_0001	Chr01_026128872	CAGTTACTTGAACTTGTAATGTTATAGGACTGAGCCTCATCCACTGTGAAGCTTTGACATATAATTACTTAAAGATTTATG	0	0	0	0	0	0	0	0	1	0	0	0	0	0	0	0	0	0	0	0	0	0	0	0	0	0	0	0	0	0	0	0	0	0	0	0	0	0	0	0	1	1	0	0	0	0	0
Chr01_026128872|Alt_0002	Chr01_026128872	CAGTTACTTGAACTTGTAATGTTATAGGACTGAGCCTCATCCACTCTGAAGCTTTGACATATAATTACTTAAAGATTTATG	0	0	0	0	0	0	0	0	0	0	0	0	0	0	0	0	0	0	0	0	0	0	0	0	0	0	0	0	0	0	0	0	0	0	0	0	0	0	0	0	0	0	0	0	0	0	0
Chr01_026128872|RefMatch_0001	Chr01_026128872	CAGTTACTTGAACTTGTAATGTTATAGGACTAAGCCTCAGCCACTGTGAAACTTTGACATATAATTACTTACAGATTTATG	0	64	47	14	49	4	64	63	0	0	0	1	0	113	0	48	0	0	0	0	84	0	90	37	31	0	1	0	0	0	0	0	33	0	0	117	3	30	0	87	0	42	24	37	0	53	0
Chr01_026128872|RefMatch_0002	Chr01_026128872	CAGTTACTTGAACTTGTAATGTTATAGGACTAAGCCTCATCCACTGTGAAACTTTGACATATAATTACTTAAAGATTTATG	22	130	46	25	94	8	112	48	50	37	50	121	34	0	115	96	162	75	67	21	81	39	96	45	31	29	16	83	93	61	58	0	103	136	137	36	31	71	53	35	66	136	53	77	80	37	71
Chr01_026128872|RefMatch_0003	Chr01_026128872	CAGTTACTTGAACTTGTAATGTTATAGGACTGAGCCTCATCCACCGTGAAGCCTTGACATATAATTACTTAAAGATTTATG	22	3	40	17	0	3	0	37	44	0	35	40	0	0	0	1	0	0	0	4	0	14	54	21	27	8	7	41	0	15	63	0	0	46	0	0	0	0	26	41	1	0	0	24	1	0	48
Chr01_026128872|RefMatch_0004	Chr01_026128872	CAGTTACTTGAACTTGTAATGTTATAGGACTGAGCCTCATCCACCGTGAAGCTTTGACATATAATTACTCAAAGATTTATG	0	82	0	1	24	13	96	74	1	63	0	53	84	68	78	0	0	96	230	45	0	41	0	1	0	101	0	127	0	0	0	0	46	0	203	0	35	46	0	0	74	1	53	0	145	0	1
Chr01_026128872|RefMatch_0005	Chr01_026128872	CAGTTACTTGAACTTGTAATGTTATAGGACTGAGCCTCATCCACCGTGAAGCTTTGACATATAATTACTTAAAGATTTATG	87	2	117	15	64	0	1	1	181	57	124	0	151	67	137	59	61	41	98	0	0	41	0	0	0	1	13	1	42	36	43	0	0	0	85	0	53	1	39	50	101	56	0	43	74	32	155
Chr01_026128872|RefMatch_0006	Chr01_026128872	CAGTTACTTGAACTTGTAATGTTATAGGACTGAGCCTCATCCACCGTGAAGCTTTGACATATAATTACTTAAATATTTATG	0	0	58	10	1	0	0	0	0	42	0	0	0	49	0	0	0	0	84	0	53	17	79	35	31	23	0	2	50	19	36	0	0	58	1	0	0	0	0	0	0	1	0	0	0	0	0
Chr01_026128872|RefMatch_0007	Chr01_026128872	CAGTTACTTGAACTTGTAATGTTATAGGACTGAGTGTCATCCACCGTGAAACTTTGACATATAATTACTTAAAGATTTATG	0	0	0	0	0	0	0	0	0	0	0	0	0	0	0	0	0	0	0	0	0	24	0	0	0	0	0	0	0	18	30	0	0	0	0	0	0	0	0	0	0	0	0	0	0	0	0
Chr01_026128872|AltMatch_0001	Chr01_026128872	CAGTTACTTGAACTTGTAATGTTATAGGACTGAGCCTCATCCACCCTGAAGCTTTGACATATAATTACTTAAAGATTTATG	32	153	0	1	98	19	173	122	86	111	154	46	48	81	73	108	53	36	106	0	46	0	183	71	109	21	28	0	107	0	63	0	90	98	98	100	53	79	51	42	71	57	93	55	76	68	160
Chr01_026283397|Ref_0001	Chr01_026283397	GAATAGGTAGTAACTAATTAACCTGCATGGCTTGATGATTCCACTAACATCATTGAGGATAGTGAGGTTCCTTTTTTTGGT	163	159	98	100	130	12	164	235	358	332	380	0	280	268	184	243	207	0	173	0	45	59	320	223	174	0	40	0	252	0	320	0	48	109	97	65	114	96	133	287	135	124	90	228	255	222	283
Chr01_026283397|Alt_0002	Chr01_026283397	GAATAGGTAGTAACTAATTAACCTGCATGGCTTGATGATTCCACTAACATCATTGAGGATAGTGAGGTTCCTTTTTTTTGT	0	0	0	0	1	0	3	0	0	0	5	0	0	0	0	2	0	0	0	0	0	0	0	0	0	0	0	0	0	0	0	0	5	0	2	0	0	0	2	0	0	0	1	0	0	0	0
Chr01_026283397|RefMatch_0001	Chr01_026283397	GAATAGGTAGTAACTAATTAACCTGCATGGCTTGATGATTCCACTAACATCATTGAGGATAGTAAGGTTCCTTTTTTTGGT	0	0	0	0	0	0	0	0	0	0	0	0	0	0	0	0	0	0	0	20	0	43	0	0	0	22	0	56	0	81	0	0	0	0	0	0	0	0	0	0	0	0	0	0	0	0	0
Chr01_026441213|Ref_0001	Chr01_026441213	CCTGCACACTAAGCAGCACCAAACATTTTGGTTTCTGCTATTTTCAATTTCATCATGAACTGAAAACTATTTATAGTTATA	45	84	51	16	127	5	132	72	91	120	128	44	89	127	122	125	67	98	85	33	25	80	126	84	48	55	6	101	130	46	94	0	67	65	148	59	99	59	54	71	73	83	54	81	112	99	87
Chr01_026441213|Alt_0002	Chr01_026441213	CCTGCACACTAAGCAGCACCAAACATTTTGGTTTCTGCTATTTTCAATTTCATCACGAACTGAAAACTATTTATAGTTATA	0	0	0	0	0	0	0	0	0	0	0	0	0	0	0	0	0	0	0	0	0	0	0	0	0	0	0	0	0	0	0	0	0	0	0	0	0	0	0	0	0	0	0	0	0	0	0
Chr01_026441213|RefMatch_0001	Chr01_026441213	CCTGCACACTAAGCAGCACCAAACATTTTGGTTTCTGCTATTTTCAATTTCATCATGAACTGAAAACTATTTATACTTATA	0	0	0	0	0	0	0	0	0	0	0	0	0	0	0	0	0	24	0	0	0	0	0	0	0	0	9	0	0	0	31	0	0	0	0	0	0	0	0	0	0	0	0	0	0	0	0
Chr01_026441213|AltMatch_0001	Chr01_026441213	CCTGCACACTAAGCAGCACCAAACATTTTGGTTTCTGCTATTTTCAGTTTCATCACGAACTGAAAACTATTTATAGTTATA	20	92	41	8	61	8	16	96	43	38	52	66	19	75	22	0	48	0	32	4	40	3	44	25	25	6	7	20	55	44	31	0	10	75	54	64	47	53	22	47	21	81	24	0	15	47	36
Chr01_026533929|Ref_0001	Chr01_026533929	CAGGAAAGACAAAAAGGGGAGAGCTCAGTATTTTTCCAAAATCATTTGTAGTGTTATCTCATTGTCTTCATATGATGCCTC	140	110	111	33	58	3	82	36	126	106	90	45	208	76	120	152	150	30	204	0	115	76	261	90	174	25	22	0	97	74	167	0	47	59	73	38	27	58	59	59	119	24	167	154	101	78	244
Chr01_026533929|Alt_0002	Chr01_026533929	CAGGAAAGACAAAAAGGGGAGAGCTCAGTATTTTTCCAAAATCATTTGTAGTGTTATCTCATTGTCTCCATATGATGCCTC	260	238	221	88	183	32	403	216	240	128	96	193	191	176	212	74	297	162	438	63	192	136	223	90	152	148	59	132	102	55	34	0	236	285	337	145	70	127	327	151	238	156	305	144	460	56	215
Chr01_026533929|RefMatch_0001	Chr01_026533929	CAGGAAAGACAAAAAGGGGCGAGCTCAGTATTTTTCCAAAATCATTTGTAGTGTTATCTCATTGTCTTCATATGATGCCTC	3	4	7	3	0	3	6	6	8	4	7	2	7	3	8	8	6	0	20	0	8	1	16	0	11	0	0	0	2	2	10	0	5	2	3	0	3	3	0	2	7	0	8	13	3	1	23
Chr01_026727284|Ref_0001	Chr01_026727284	TTACTTACATGCGGCTTCGAGCTGAGGATTGGAAGTGGTGGTGGAAGGCATTCTTTGCTTCAGGATCTGCTGGCTTCTTTG	212	625	290	377	776	24	280	366	367	399	527	359	373	370	533	229	408	2	382	45	309	117	258	174	141	35	18	162	378	75	257	0	232	465	659	121	394	413	288	275	364	620	123	206	411	193	273
Chr01_026727284|Alt_0002	Chr01_026727284	TTACTTACATGCGGCTTCGAGCTGAGGATTGGAAGTGGTGGTGGAAGGCATTCTTTGCTTCAGGATCTACTGGCTTCTTTG	133	667	135	352	343	60	301	753	220	469	133	192	66	732	115	420	252	607	335	103	343	271	606	416	274	212	84	386	386	433	510	2	116	267	134	527	211	427	0	596	63	314	232	435	191	398	263
Chr01_026889575|Ref_0001	Chr01_026889575	GTACACGTTTAATTGTAAGGTTTTAGTCATTTTGGCTCAAAGTTTTCCAATATCTTCAATCTCTTTTTTAATCATGTATAT	0	0	0	0	0	0	0	0	0	0	0	0	0	0	0	0	0	0	0	0	0	0	0	0	0	0	0	0	0	0	0	0	0	0	0	0	0	0	0	0	0	0	0	0	0	0	0
Chr01_026889575|Alt_0002	Chr01_026889575	GTACACGTTTAATTGTAAGGTTTTAGTCATTTTGGATCAAAGTTTTCCAATATCTTCAATCTCTTTTTTAATCATGTATAT	0	0	0	0	0	0	0	0	0	0	0	0	0	0	0	0	0	0	0	0	0	0	0	0	0	0	0	0	0	0	0	0	0	0	0	0	0	0	0	0	0	0	0	0	0	0	0
Chr01_027028793|Ref_0001	Chr01_027028793	GTAGGATTTGCGTATGTTGTCTGTGATAGTAGTAAATATGGCCCTTTTTTTGTGTTTTGCATTGTGAAAATATTTTGAGTG	0	0	0	0	0	0	0	0	0	0	0	0	0	0	0	0	0	0	0	0	0	0	0	0	0	0	0	0	0	0	0	0	0	0	0	0	0	0	0	0	0	0	0	0	0	0	0
Chr01_027028793|Alt_0002	Chr01_027028793	GTAGGATTTGCGTATGTTGTCTGTGATAGTAGTAAATATGGCCCTTTTTTTGTGTTTTGCAGTGTGAAAATATTTTGAGTG	0	0	0	0	0	0	0	0	0	0	0	0	0	0	0	0	0	0	0	0	0	0	0	0	0	0	0	0	0	0	0	0	0	0	0	0	0	0	0	0	0	0	0	0	0	0	0
Chr01_027170555|Ref_0001	Chr01_027170555	GATTCCCTTCTCAAAAAGGCTGTGAAACACGGGGATGGCCACTTGGTTCAAATCTGGGGAGACCCAAAAAAGATCAAGAAC	420	955	353	306	523	95	405	835	608	466	402	514	457	465	474	428	781	475	159	144	347	321	481	286	282	314	108	376	369	270	487	1	313	814	577	549	330	749	424	584	414	704	418	481	722	284	559
Chr01_027170555|Alt_0002	Chr01_027170555	GATTCCCTTCTCAAAAAGGCTATGAAACACGGGGATGGCCACTTGGTTCAAATCTGGGGAGACCCAAAAAAGATCAAGAAC	8	2	4	2	3	0	1	2	1	1	1	1	2	2	4	0	4	2	0	1	1	2	2	1	7	1	0	0	0	1	0	0	1	1	2	2	0	3	0	3	5	0	2	3	6	0	3
Chr01_027170555|RefMatch_0001	Chr01_027170555	GATTCCCTTCTCAAAAAGGCTGTGAAACACGGGGATAGCCACTTGGTTCAAATCTGGGGAGACCCAAAAAAGATCAAGAAC	0	0	0	0	0	0	0	0	0	0	0	141	0	0	0	0	0	78	0	0	0	0	0	0	0	0	0	0	0	0	0	0	0	0	0	0	0	1	0	1	0	0	1	0	0	0	1
Chr01_027170555|RefMatch_0002	Chr01_027170555	GATTCCCTTCTCAAAAAGGCTGTGAAACACGGGGATGGCCACTTGGTTCAAATCTGAGGAGACCCAAAAAAGATCAAGAAC	6	7	4	98	73	0	150	7	1	2	1	7	3	176	2	129	9	4	186	37	0	2	1	1	4	0	0	74	1	1	109	0	63	1	3	0	2	3	2	157	7	141	6	132	4	98	1
Chr01_027170555|RefMatch_0003	Chr01_027170555	GATTCCCTTCTCAAAAAGGCTGTGAAACACGGGGATGGCCACTTGGTTCAAATCTGGGGAGACCCAAAAAAGATCAATAAC	2	4	0	4	5	2	0	14	0	0	2	0	0	1	0	4	0	2	0	0	0	5	0	3	0	0	2	2	0	0	0	0	0	3	2	2	5	4	1	4	0	0	5	4	4	0	4
Chr01_027170555|RefMatch_0004	Chr01_027170555	GATTCCCTTCTCAAAAAGGCTGTGAAACACGGGGATGGCCACTTGGTTCAAATCTGGGGAGACCTAAAAAAGATCAAGAAC	96	181	74	69	105	36	281	309	111	445	208	107	100	300	229	250	0	0	668	40	177	152	394	255	234	53	42	61	137	116	147	0	64	144	123	96	72	158	74	123	173	2	246	108	111	152	268
Chr01_027170555|AltMatch_0001	Chr01_027170555	GATTCCCTTCTCAAAAAGGCTATGAAACACGGGGATGGCCACTTGGTTCAAATCTGAGGAGACCCAAAAAAGATCAAGAAC	106	161	159	100	91	20	229	212	149	172	159	264	216	193	245	161	444	152	316	26	186	102	273	70	178	92	57	111	156	98	107	0	128	158	235	93	66	90	44	138	283	179	235	165	164	66	242
Chr01_027170555|AltMatch_0002	Chr01_027170555	GATTCCCTTCTCAAAAAGGCTATGAAACACGGGGATGGCCACTTGGTTCAAATTTGAGGAGACCCAAAAAAGATCAAGAAC	106	52	61	38	89	7	1	32	140	45	72	0	53	52	101	43	0	0	103	0	115	0	87	49	112	0	9	0	131	0	7	1	103	74	70	47	11	29	63	38	114	1	46	35	148	17	132
Chr01_027170555|AltMatch_0003	Chr01_027170555	GATTCCCTTCTCAAAAAGGCTATGAAACACGGGGATGGTCACTTGGTTCAAATCTAAGGAGACCCAAAAAAGATCAAGAAC	0	0	0	0	0	0	88	0	0	0	60	0	54	0	0	0	0	0	0	0	0	0	0	0	0	0	6	0	0	15	19	0	1	0	0	0	0	0	64	0	1	0	0	0	74	0	0
Chr01_027170555|AltMatch_0004	Chr01_027170555	GATTCCCTTCTCAAAAAGGCTATGAAACACGTGGATGGCCACTTGGTTCAAATATGAGGAGACCCAAAAAAGATCAAGAAC	53	61	81	0	7	0	1	0	92	42	0	1	0	44	0	0	0	0	99	0	60	0	89	30	45	0	2	0	0	0	0	0	43	0	89	0	12	48	35	41	0	0	66	0	1	17	1
Chr01_027170555|AltMatch_0005	Chr01_027170555	GATTCCCTTCTCAAAAAGGCTATGAAACATGGGGATGACCACTTGGTTCAAATCTGAGGAGTCCCAAAAAAGATCAAGAAC	0	0	0	0	0	0	0	0	0	0	0	0	0	0	0	0	0	0	0	0	114	0	0	0	0	0	0	0	0	0	0	0	0	0	0	112	0	0	0	0	0	0	0	0	0	0	0
Chr01_027170555|AltMatch_0006	Chr01_027170555	GATTCCCTTCTCAAAAAGGCTATGGAACACGGGGATGGCCACTTGGTTCAAATCTGAGGAGACCCAAAAAAGATCAAGAAC	0	0	0	0	0	0	0	0	0	0	0	0	0	0	0	0	0	0	0	0	0	0	0	0	0	0	2	0	0	0	34	0	0	2	0	0	0	0	0	0	0	0	0	0	0	0	0
Chr01_027319336|Ref_0001	Chr01_027319336	GGCCGTACTTTGGTGCAGTAACAGGGTGCATATAATTATGGTGGCATGGTTATGCAATAGTTGGATTTTAATTTGAAATTG	170	395	175	110	492	43	213	352	353	228	210	215	195	444	271	224	240	126	149	129	146	211	90	84	60	211	51	243	226	320	339	0	166	177	510	310	220	314	221	328	146	467	114	217	153	277	291
Chr01_027319336|Alt_0002	Chr01_027319336	GGCCGTACTTTGGTGCAGTAACAGGGTGCATATAATTATGGTGGCATGGTTATGCAATAGTTGGATTTTAATTTGAAATTA	0	0	0	0	0	0	0	0	0	0	0	0	0	0	0	0	0	0	0	0	0	0	0	0	0	0	0	0	0	0	0	0	0	0	0	0	0	0	0	0	0	0	0	0	0	0	0
Chr01_027498400|Ref_0001	Chr01_027498400	AAGCTCGCAACTGCGGAATCCAGTATTTTTGCCACGTCAGCTGGAGGAAACTGCCGTTCAGTACATTTCTGCGATTGTGAT	332	1111	434	710	1024	74	612	1113	560	851	995	700	423	752	536	765	606	562	771	98	418	288	922	498	423	232	70	233	409	381	1030	0	398	805	712	327	455	935	396	945	342	1148	186	758	672	842	415
Chr01_027498400|Alt_0002	Chr01_027498400	AAGCTCGCAACTGCGGAATCCAGTATTTTTGCAACGTCAGCTGGAGGAAACTGCCGTTCAGTACATTTCTGCGATTGTGAT	179	538	199	162	262	66	288	581	348	432	1	330	223	736	498	178	325	233	388	184	385	189	382	234	243	141	87	354	406	80	35	0	223	374	330	530	280	440	112	132	425	232	465	177	370	136	511
Chr01_027498400|RefMatch_0001	Chr01_027498400	AAGCTCGCAACTGCGGAATCCAGTATTTTTGCCACGTCAGCTGGAGGAAACTGCCGTTCAGTACATTTCTGCAATTGTGAT	0	0	0	0	0	0	0	0	0	0	1	0	0	0	0	0	0	0	0	41	0	93	0	0	0	51	0	110	0	95	0	0	0	0	0	0	0	0	0	0	0	0	0	0	0	0	0
Chr01_027498400|AltMatch_0001	Chr01_027498400	AAGCTCGCAACTGCGGAATCCAGTATTTTTGTAACGTCAGCTGGAGGAAACTGCCGTTCAGTACATTTCTGCGATTGTGAT	1	0	0	0	0	0	0	0	0	0	0	0	0	1	1	0	0	0	0	0	0	0	0	1	2	1	0	0	0	0	0	0	0	0	1	0	0	1	0	0	0	0	1	0	0	0	0
Chr01_027638034|Ref_0001	Chr01_027638034	TGGTATCGTTCGTGTGCCAGGGATAGGCTTGATATATTCAGAATTGGCAACAGGAGTCCCTTCAATTTTCTCACATTTTGT	212	407	270	168	607	25	298	223	450	198	339	274	272	496	428	235	239	220	274	121	134	197	319	244	141	136	38	299	300	232	410	0	230	195	444	181	429	287	243	470	255	198	146	326	298	208	358
Chr01_027638034|Alt_0002	Chr01_027638034	TGGTATCGTTCGTGTGCCAGGGATAGGCCTGATATATTCAGAATTGGCAACAGGAGTCCCTTCAATTTTCTCACATTTTGT	0	4	2	1	0	0	2	0	0	1	1	1	0	0	0	1	0	0	0	0	0	0	1	0	1	0	0	0	0	0	0	0	0	0	0	0	0	0	0	0	1	0	0	0	0	0	0
Chr01_027638034|AltMatch_0001	Chr01_027638034	TGGTATCGTTCGTGTGCCAGGGATAGGCCTGATATATTCAGAATTAGCAACAGGAGTCCCTTCAATTTTCTCACATTTTGT	0	417	64	136	73	41	179	445	0	393	166	239	63	229	100	244	160	240	335	82	331	113	398	216	189	94	45	143	272	119	193	0	48	426	122	335	22	276	0	223	70	380	85	193	177	233	84
Chr01_027785083|Ref_0001	Chr01_027785083	ACAAGGCCTTAGATTTTCCAGCTCACATTCACCTACAGACATGCAAATTCGCCCTGGTAGATACTTATACAGTTGGTTTGC	147	223	77	107	510	24	261	216	275	174	70	297	188	405	168	482	282	232	0	313	0	275	0	0	0	337	39	559	255	300	230	1	176	199	287	269	40	208	103	195	118	358	184	356	183	100	279
Chr01_027785083|Alt_0002	Chr01_027785083	ACAAGGCCTTAGATTTTCCAGCTCACATTCACCTACAGACATGCAAATTCGCCCGGGTAGATACTTATACAGTTGGTTTGC	1	6	2	1	3	0	3	4	1	4	0	2	0	9	4	2	2	7	0	1	2	4	0	3	2	2	1	1	4	3	4	0	1	6	3	2	0	4	1	1	3	1	2	5	9	2	3
Chr01_027785083|RefMatch_0001	Chr01_027785083	ACAAGGCCTTAGATTTTCCAGCTCACATTCACCTACAGACATGCAAATTCGCCCTGGTAGATACTTATACAGTTGGTTTGA	159	1	98	127	208	27	4	3	290	220	172	155	180	209	188	5	142	0	183	0	0	99	1	0	0	3	39	3	129	2	14	0	169	1	4	2	252	6	179	249	115	203	0	181	5	125	167
Chr01_027785083|AltMatch_0001	Chr01_027785083	ACAAGGCCTTAGATTTTCCAGCTCACATTCACCTACAGACATGCAAATTCGCCCGGGTAGATACTTATACAGTTGGTTTGA	145	1054	315	394	211	100	511	943	245	724	336	418	165	550	683	456	305	435	710	59	668	151	1230	517	546	141	152	83	363	132	505	0	143	977	605	427	269	813	170	724	364	508	243	499	711	329	460
Chr01_027785083|AltMatch_0002	Chr01_027785083	ACAAGGCCTTAGATTTTCCAGCTCACATTCACCTACAGGCATGCAAATTCGCCCGGGTAGATACTTATACAGTTGGTTTGA	0	0	0	0	0	0	0	0	0	0	0	0	0	0	0	0	1	0	0	2	1	0	2	1	0	1	0	0	1	1	0	1	0	0	0	2	0	0	0	2	0	0	0	0	0	0	0
Chr01_027935511|Ref_0001	Chr01_027935511	CCGAAAAGGACTCGACAGTTTTCCTACCCGTTTTGTGGTCTCGTGAATTCTACTTGTATTGGAAGCCATGGCTTCTCCCAG	0	0	0	80	102	0	252	2	0	0	0	0	0	137	187	87	0	0	191	0	0	1	0	0	0	0	0	2	0	46	89	0	150	0	133	0	13	0	67	0	246	81	0	111	1	67	0
Chr01_027935511|Alt_0002	Chr01_027935511	CCGAAAAGGACTCGACAGTTTTCCTACCCGTTTTGTGGTCTCGTGAATTCTACTTGTATTGGAAGCCGTGGCTTCTCCCAG	46	15	94	7	20	0	77	10	46	11	2	14	72	25	27	10	51	20	71	12	39	36	34	17	43	11	2	31	26	24	28	0	44	21	62	7	4	7	48	10	55	10	60	10	35	5	42
Chr01_027935511|RefMatch_0001	Chr01_027935511	CCGAAAAGGACTCGACAGTTTTCCTACCCGTGTTGTGGTCTCGTGAATTCTACTTGTATTGGAAGCCATGGATTATCCCAG	128	441	0	119	175	46	296	414	124	213	70	312	143	136	228	329	388	83	678	32	411	1	559	225	362	0	47	71	218	49	100	0	82	286	130	269	138	352	112	185	245	130	430	240	517	164	329
Chr01_027935511|RefMatch_0002	Chr01_027935511	CCGAAAAGGACTCGACAGTTTTCCTACCCGTGTTGTGGTCTCGTGAATTCTACTTGTATTGGAAGCCATGGCTTCTCCCAG	0	0	0	0	0	0	0	0	0	0	0	0	0	0	2	0	0	0	0	0	0	0	0	0	0	0	0	0	0	0	0	0	0	0	1	0	0	0	0	0	0	0	0	0	0	0	0
Chr01_027935511|RefMatch_0003	Chr01_027935511	CCGAAAAGGACTCGACAGTTTTCCTACCCGTTTTGCGGTCTCGTGAATTGTACTTGTATTGGAAGCGATGGCTTCTCCCAG	78	0	0	0	36	4	155	0	101	0	118	36	113	0	183	0	0	0	150	0	0	0	0	0	0	0	12	0	0	0	0	0	65	0	123	0	80	0	0	0	202	0	67	0	121	1	100
Chr01_027935511|RefMatch_0004	Chr01_027935511	CCGAAAAGGACTCGACAGTTTTCCTACCCGTTTTGTGGTCTCGTGAATTCTACTTGTATTGGAAGCCATGGCTTCTCCCCG	0	0	0	5	7	0	36	0	0	0	0	0	0	12	19	6	0	0	21	0	0	0	0	0	0	0	0	0	0	1	18	0	26	0	17	0	2	0	4	0	33	4	0	15	0	1	0
Chr01_027935511|RefMatch_0005	Chr01_027935511	CCGAAAAGGACTCGACAGTTTTCCTACCCGTTTTGTGGTCTCGTGAATTCTACTTGTATTGGAAGCGATGGCTTCTCCCAG	529	206	132	22	172	16	282	154	545	148	139	24	394	227	80	104	342	34	164	42	54	108	100	24	75	82	36	141	203	91	126	0	119	48	221	125	80	148	196	44	156	28	256	80	286	26	415
Chr01_027935511|RefMatch_0006	Chr01_027935511	CCGAAAAGGACTCGACAGTTTTCCTACCCGTTTTGTGGTCTCGTGAATTCTACTTGTATTGGAAGCGATGGCTTCTCCCCG	45	12	25	3	14	0	22	18	42	18	16	0	35	15	8	3	33	5	22	0	4	8	7	2	5	3	2	9	16	7	10	0	16	1	31	7	14	8	16	7	10	5	26	10	23	1	46
Chr01_027935511|AltMatch_0001	Chr01_027935511	CCGAAAAGGACTCGACAATTTTCCTACCCGTTTTGTGGTCTCGTGAATTCTACTTGTATTGGAAGCCGTGGCTTCTCCCAG	54	13	32	20	43	3	1	8	63	30	24	10	53	16	30	0	99	4	47	0	26	0	40	11	30	5	5	0	23	0	15	0	42	60	28	0	12	9	56	32	20	24	0	48	37	20	34
Chr01_027935511|AltMatch_0002	Chr01_027935511	CCGAAAAGGACTCGACAGTTTTCCTACCCGTTGTGTGGTCTCGTGAATTCTACTTGTATTGGAAGCCGTGGCTTCTCCCAG	0	0	0	0	0	0	0	0	0	0	0	0	0	0	0	0	0	0	0	0	0	0	0	0	0	0	0	0	0	0	0	0	0	0	14	0	1	0	0	0	0	0	0	0	0	0	0
Chr01_028031740|Ref_0001	Chr01_028031740	GGAAGTAGAATGATTTTCTTCATCATCATCATGGTGCTTGATCTTTTTCTTATCATTGTTGAAAACAGTTTCAATAACCTT	0	326	70	1	93	20	0	197	0	68	1	53	0	191	0	144	124	0	0	65	138	79	241	120	105	85	34	140	173	55	6	0	0	95	0	118	2	215	0	105	1	0	147	68	92	57	158
Chr01_028031740|Alt_0002	Chr01_028031740	GGAAGTAGAATGATTTTCTTCATCATCATCATGGTGCTTGATCTTTTTCTTGTCATTGTTGAAAACAGTTTCAATAACCTT	182	155	60	42	211	21	330	162	358	120	290	193	232	88	317	216	228	274	287	60	118	98	337	110	153	135	38	176	167	142	162	0	113	276	360	199	180	72	67	168	197	119	134	238	429	59	268
Chr01_028031740|RefMatch_0001	Chr01_028031740	GGAAGTAGAATGATTTTCTTCATCATCATCATGGTGCTTGATCTTTTTCTTATCATTGTTGAAAACAGTTTCAATAACTTT	0	0	0	32	70	0	51	0	0	0	0	2	0	82	0	68	0	0	0	0	0	0	0	0	0	0	0	0	0	0	0	0	43	0	0	0	0	0	0	0	0	68	1	72	0	48	0
Chr01_028031740|AltMatch_0001	Chr01_028031740	GGAAGTAGAATGATTTTCTTCATCATCATCATGATGCTTGATCTTTTTCTTGTCATTGTTGAAAACAGTTTCAATAACCTT	75	0	56	24	96	0	1	0	155	49	110	0	101	59	53	0	57	0	88	0	0	0	0	0	0	0	1	0	59	0	3	0	97	0	0	0	48	0	81	34	69	31	0	54	0	17	77
Chr01_028222095|Ref_0001	Chr01_028222095	CTAAGCATATAAAGGTTTTAGCATCATACAAAGTATGCACAAACTACCTTTGTTTTTAAAGAGGTTTCTTTTAGCTTTATA	13	0	0	0	15	3	28	0	40	0	49	47	1	0	98	0	0	0	35	0	0	0	0	0	0	0	6	0	0	0	1	0	23	0	40	0	35	0	7	0	44	0	0	0	0	0	45
Chr01_028222095|Alt_0002	Chr01_028222095	CTAAGCATATAAAGGTTTTAGCATCATACAAAGTTTGCACAAACTACCTTTGTTTTTAAAGAGGTTTCTTTTAGCTTTATA	0	0	0	0	0	0	0	0	0	0	0	0	0	0	0	0	0	0	0	0	0	0	0	0	0	0	0	0	0	0	0	0	0	0	0	0	0	0	0	0	0	0	0	0	0	0	0
Chr01_028222095|RefMatch_0001	Chr01_028222095	CTAAGCATATAAAGGTTTTAGCATCATACAAAGTATGCACAAACTACCTTTGTTTTTAAAGAGGTTCCTTTTAGCTTTATA	46	268	85	85	234	13	88	205	137	205	208	169	99	203	167	146	31	150	144	15	73	0	178	121	77	49	33	47	111	68	220	0	91	186	109	131	162	123	41	276	80	299	34	179	97	189	67
Chr01_028375629|Ref_0001	Chr01_028375629	GGATTGGGTTTGTACTGCAAGAGGACATTGTGTTTCCCCACCTAACAGTGAAAGAAACATTAACTTATGCTGCTTTGTTAC	0	707	179	227	703	66	279	433	1	334	112	421	173	862	300	618	649	376	146	147	381	214	632	305	338	232	144	279	716	188	136	0	276	536	189	346	185	456	72	177	223	529	324	531	406	258	503
Chr01_028375629|Alt_0002	Chr01_028375629	GGATTGGGTTTGTACTGCAAGAGGACATTGTGTTTCCCCACCTCACAGTGAAAGAAACATTAACTTATGCTGCTTTGTTAC	556	511	443	450	451	70	630	647	886	654	509	344	443	416	701	286	0	87	965	78	441	243	732	294	366	139	32	163	136	230	607	0	311	567	947	299	374	283	483	822	570	434	208	515	492	335	546
Chr01_028375629|AltMatch_0001	Chr01_028375629	GGATTGGGTTTGTACTGCAAGAGGACATTGTGTTTCCCCACCTCACAGTGAAAGAAACATTAACTTATACTGCTTTGTTAC	0	0	0	0	0	0	0	0	0	0	0	0	0	1	0	0	0	0	0	0	0	0	0	0	0	1	0	0	0	1	0	0	0	0	1	0	0	1	0	1	0	0	0	0	0	0	0
Chr01_028513348|Ref_0001	Chr01_028513348	GCATGAGCGTGATCAGTGTGAAGAAAATCATAATTTTAATGTTCATCACAGGATGTATGTGGTGCCTGCTGGGGGCTCTGG	0	197	70	108	121	21	1	316	0	231	25	108	42	128	0	103	76	38	155	49	89	48	302	187	110	42	23	104	209	62	132	0	0	231	110	71	80	148	49	236	1	147	57	100	58	150	110
Chr01_028513348|Alt_0002	Chr01_028513348	GCATGAGCGTGATCAGTGTGAAGAAAATCATAATTTTAATGTTCATCACAGGATGTATGTGGTGCCTGCAGGGGGCTCTGG	81	88	112	32	119	8	171	57	243	40	66	44	79	133	183	18	97	178	223	52	101	115	86	44	38	71	29	97	66	45	185	0	81	8	211	69	55	42	69	94	143	14	53	58	160	76	161
Chr01_028661110|Ref_0001	Chr01_028661110	TCCGAAGCCAAGGAGGCCCTAGTTTTTGACCATTCCACTTTTGCTCCCTGAAGTATTTCCTTCCTAGGCCATAGGGGTCCC	26	0	23	21	114	0	48	0	50	15	12	16	28	25	68	4	19	41	39	18	18	30	21	21	9	16	0	58	33	33	3	0	26	56	23	28	21	0	11	35	34	40	17	59	42	22	12
Chr01_028661110|Alt_0002	Chr01_028661110	TCCGAAGCCAAGGAGGCCCTAGTTTTGGACCATTCCACTTTTGCTCCCTGAAGTATTTCCTTCCTAGGCCATAGGGGTCCC	19	0	12	0	11	0	17	0	30	0	4	0	11	0	0	0	13	0	1	6	0	0	0	0	0	15	0	14	0	14	70	0	0	0	37	0	33	0	15	0	0	0	0	0	19	0	11
Chr01_028661110|AltMatch_0001	Chr01_028661110	TCCGAAGCCAAGGAGGCCCTAGTTTTGGACCATTCCACTTTTGCTCCCTGAAGTATTTCCTTCCTAGGCCATAGGGATCCC	0	0	0	23	43	0	25	0	0	0	0	0	0	41	0	25	0	0	0	0	0	0	0	0	0	0	0	0	0	0	0	0	30	0	0	0	0	0	0	0	0	39	0	31	0	16	0
Chr01_028661110|AltMatch_0002	Chr01_028661110	TCCGAAGCCAAGGAGGCCCTAGTTTTGGACCATTCCACTTTTGCTGCCTGAAGTATTTCCTTCCTAGGCCATAGGGGTCCC	6	170	0	33	39	1	0	163	21	105	51	65	23	79	19	53	25	102	28	4	23	21	56	39	27	5	2	20	108	59	129	1	9	74	18	67	98	105	0	60	8	100	19	18	45	85	49
Chr01_028661110|AltMatch_0003	Chr01_028661110	TCCGAAGCCAAGGAGGCCCTAGTTTTGGATCATTCCACTTTTGCTCCCTGAAGTATTTCCTTCCTAGGCCATAGGGGTCCC	0	0	16	0	0	0	0	0	0	0	0	0	0	0	0	0	0	0	0	0	0	0	0	0	0	0	0	0	0	0	45	0	0	0	0	0	0	0	0	0	0	0	0	0	0	0	0
Chr01_028836729|Ref_0001	Chr01_028836729	ATAGACTGTCACTTAGGTACAAACATGTTTCATTATTTTTCTCACTCTCCATTTTGTTTTATTTAAACGACTTTTATATGT	69	37	43	9	109	3	93	37	139	65	158	37	2	117	87	52	51	23	100	29	27	25	0	0	0	53	26	55	26	31	132	0	37	0	98	56	30	26	77	28	74	36	17	50	0	59	115
Chr01_028836729|Alt_0002	Chr01_028836729	ATAGACTGTCACTTAGGTACAAACATGTTTCATTATTTTTCTCACTCTCCATTTTGTTTTATTTAAACAACTTTTATATGT	0	0	0	0	0	0	0	0	0	0	0	0	0	0	0	0	0	0	0	0	0	0	0	0	0	0	0	0	0	0	0	0	0	0	0	0	0	0	0	0	0	0	0	0	0	0	0
Chr01_028836729|RefMatch_0001	Chr01_028836729	ATAGACTGTCACTTAGGTACAAACATGTTCCATTATTTTTCTCACTCTCCATTTTGTTTTATTTAAACGACTTTTATATGT	0	0	0	0	0	0	0	0	0	0	0	0	0	0	1	0	0	16	0	0	0	2	0	0	0	0	0	0	0	19	0	0	0	0	0	0	0	0	0	0	0	0	0	0	0	0	1
Chr01_028836729|RefMatch_0002	Chr01_028836729	ATAGACTGTCACTTAGGTACAAACATGTTTAATTATTTTTCTCACTCTCCATTTTGTTTTATTTAAACGACTTTTATATGT	0	24	12	0	0	0	0	16	0	0	0	1	0	23	0	0	0	0	0	0	6	0	18	12	4	0	0	0	0	31	0	0	0	0	0	0	0	14	0	19	0	0	6	0	0	0	0
Chr01_028836729|RefMatch_0003	Chr01_028836729	ATAGACTGTCACTTAGGTACAAACATGTTTCATTATTTTTCTCACTCTCCATTTTGTTTAATTTAAACGACTTTTATATGT	0	25	0	0	0	0	0	16	0	15	0	0	0	0	0	18	0	0	24	0	0	0	30	19	11	0	0	0	0	0	29	0	0	0	0	0	0	18	0	21	0	0	0	17	0	20	0
Chr01_028836729|RefMatch_0004	Chr01_028836729	ATAGACTGTCACTTAGGTACAAACATGTTTCATTATTTTTCTCACTCTCCATTTTGTTTTATTTAAACGACTTTATATGTC	0	124	0	7	1	19	0	112	0	58	0	73	0	38	0	33	0	30	0	0	14	0	43	38	27	0	5	0	39	0	1	0	0	76	0	79	0	63	0	55	0	118	29	0	26	68	0
Chr01_028836729|RefMatch_0005	Chr01_028836729	ATAGACTGTCACTTAGGTACAAACATGTTTCATTATTTTTCTCACTCTCCATTTTGTTTTATTTAAACGGCTTTTATGTCC	21	69	32	0	70	8	105	0	47	0	41	74	113	0	73	44	78	35	0	0	16	0	51	38	26	0	0	1	33	33	52	0	138	83	35	61	74	49	36	0	49	78	50	77	114	0	45
Chr01_028977258|Ref_0001	Chr01_028977258	CACGCCACATAACCAGTGGTTCCCAGCTCAGTCCTGAGGTAGTTTCCAGCACATTACTGACAATCACAGGTTCGCCTTTAA	676	340	529	323	641	52	924	199	879	138	415	326	652	463	684	390	838	328	800	126	554	268	585	234	428	201	56	287	338	205	393	0	670	516	834	319	325	237	633	457	742	589	598	692	847	240	577
Chr01_028977258|Alt_0002	Chr01_028977258	CACGCCACATAACCAGTGGTTCCCAGCTCAGTCCTGAGGTAGTCTCCAGCACATTACTGACAATCACAGGTTCGCCTTTAA	2	680	132	355	395	87	0	980	2	758	195	298	144	546	113	374	193	185	426	130	296	136	642	257	416	213	126	286	339	237	237	0	1	439	160	279	267	566	0	441	158	325	147	156	172	280	328
Chr01_028977258|AltMatch_0001	Chr01_028977258	CACGCCACATAACCAGTGGTTCCCAGCTCAGTCCTGAGGTAGTCTCCAGCACATTACTGACAACCACAGGTTCGCCTTTAA	0	0	0	0	0	0	0	1	0	1	0	0	0	2	0	0	0	0	0	0	0	0	0	0	0	0	0	1	0	0	0	0	0	0	0	0	1	0	0	0	0	0	0	0	0	0	1
Chr01_029147718|Ref_0001	Chr01_029147718	GGATCTAAGAAGGGGTATTTCATATTTGTTTAATATTGTTGTGTGGCTGTGTATATATACATAGGTAAATCTGTATGTATA	58	12	24	3	9	0	25	23	52	7	6	10	32	10	18	6	51	9	68	5	38	5	40	7	24	3	5	9	25	1	12	0	0	23	10	7	2	7	13	15	34	5	52	3	35	3	13
Chr01_029147718|Alt_0002	Chr01_029147718	GGATCTAAGAAGGGGTATTTCATATTTGTTTAATATTGTTGTGTGGGTGTGTATATATACATAGGTAAATCTGTATGTATA	0	0	0	0	0	0	0	0	0	0	0	0	0	0	0	0	0	0	0	0	0	0	0	0	0	0	0	0	0	0	0	0	0	0	0	0	0	0	0	0	0	0	0	0	0	0	0
Chr01_029246939|Ref_0001	Chr01_029246939	TCCGCAGCATCACCTTGTACCATTCACTGTCAGCATTGTACTCTGATTCTGCTTATGCTACTACAATCATTTGTATGGTTA	74	24	0	0	52	23	141	12	119	6	149	106	249	1	156	16	121	72	129	95	1	108	15	8	2	52	52	204	107	9	204	0	31	17	15	6	102	23	9	7	136	19	6	17	251	8	150
Chr01_029246939|Alt_0002	Chr01_029246939	TCCGCAGCATCACCTTGTACCATTCACTGTCAGCATTGTACTCTGATTCTGCTTATGCTACTACAATCATTTGTATGGCTA	70	191	204	187	400	28	0	197	132	296	139	111	4	389	150	120	296	81	131	31	0	1	150	68	77	162	57	67	230	0	21	0	0	127	149	101	221	154	92	291	133	1	164	231	0	177	394
Chr01_029246939|RefMatch_0001	Chr01_029246939	TCCGCAGCATCACCTTGTACCATTCACTGTCAGCATTGTACTCTGCTTCTGCTTATGCTACTACAATCATTTGTATGGTTA	327	537	151	276	240	63	299	793	551	292	1	215	0	581	332	255	1	309	410	79	304	51	317	127	197	74	27	158	111	282	266	0	112	294	490	239	37	485	328	456	298	433	236	145	128	335	0
Chr01_029246939|RefMatch_0002	Chr01_029246939	TCCGCAGCATCACCTTGTACCATTCACTGTCAGCATTGTACTGTGATTCTGCTTATGCTACTACAATCATTTGTATGGTTA	0	1	77	83	0	0	0	0	0	129	0	0	0	185	0	0	0	0	0	0	75	0	129	54	88	0	0	0	102	0	6	0	0	141	0	1	1	0	0	0	0	0	0	0	0	1	0
Chr01_029246939|AltMatch_0001	Chr01_029246939	TCCGCAGCATCACCTTGTACCATTCACTGTCAGCATTGTACTCTGATTCTGCTTATGCTACTACAATCATATGTATGGCTA	0	0	0	2	0	0	0	0	0	0	0	0	0	0	0	0	0	0	0	0	0	0	0	0	0	0	1	0	0	0	119	0	0	0	0	0	1	0	0	0	1	0	0	0	0	0	2
Chr01_029306549|Ref_0001	Chr01_029306549	CTCAGCAGCACGAGTATGACAGGCTTCTTTGCAGCTTCAGCAACACTAGTAATGAGGCTCTCTTGCTGCCCGGGGAGCAGC	146	809	265	234	525	73	466	1009	326	539	140	378	152	821	434	605	177	326	306	141	225	261	983	330	553	122	56	381	296	278	125	0	394	479	493	287	134	653	216	583	385	512	515	354	341	265	269
Chr01_029306549|Alt_0002	Chr01_029306549	CTCAGCAGCACGAGTATGACAGGCTTCTTTGCAGCCTCAGCAACACTAGTAATGAGGCTCTCTTGCTGCCCGGGGAGCAGC	58	79	148	124	235	5	30	234	180	213	75	51	30	286	111	69	74	75	135	39	115	0	193	63	62	114	44	79	191	48	132	1	16	157	340	79	167	64	76	144	71	1	75	117	22	59	197
Chr01_029306549|RefMatch_0001	Chr01_029306549	CTCAGCAGCACGAGTATGACAGGCTTATTTGCAGCTTCAGCAACACTAGTAATGAGGCTCTCTTGCTGCCCGGGGAGCAGC	0	0	50	0	0	0	0	0	0	0	0	0	0	0	0	0	0	0	0	0	0	0	0	0	0	0	0	0	0	0	0	0	0	0	0	0	0	0	0	0	0	0	0	0	0	0	0
Chr01_029306549|RefMatch_0002	Chr01_029306549	CTCAGCAGCACGAGTATGACAGGCTTCTTTGCAGCTTCAGCAACACTAGTAATGAGGCTCTCTTGCTGCCCAGGGAGCAGC	0	0	0	36	68	0	112	1	0	0	0	0	0	96	0	56	0	0	0	0	1	1	0	0	0	0	0	0	0	0	52	0	71	0	0	1	0	0	0	0	0	62	1	44	0	21	0
Chr01_029306549|RefMatch_0003	Chr01_029306549	CTCAGCAGCACGAGTATGACAGGCTTCTTTGCAGCTTCAGCAACACTAGTGATGAGGCTCTCTTGCTGCCCGGGGAGCAGC	117	384	0	47	89	36	341	186	266	139	99	306	201	2	213	207	296	33	181	10	45	44	203	45	124	54	19	30	130	100	43	0	233	257	91	140	64	261	65	195	230	337	62	188	352	57	255
Chr01_029306549|AltMatch_0001	Chr01_029306549	CTCAGCAGCACGAGTATGACAGGCTTCTTTGCAGCCTCAGCAACACTAGTAATGAGGCTCTCTTGCTGCCCGGGGAGCAAC	7	0	0	0	16	0	23	0	34	0	0	0	44	0	140	0	0	0	36	26	0	0	0	0	0	1	0	34	0	0	1	0	25	0	81	0	57	0	10	0	44	0	11	1	28	0	2
Chr01_029306549|AltMatch_0002	Chr01_029306549	CTCAGCAGCACGAGTATGACAGGCTTCTTTGCAGCCTTAGCAACACTAGTAATGAGGCTCTCTTGCTGCCCGGGGAGCAGC	46	0	0	1	13	0	75	0	82	0	90	0	170	0	67	0	131	0	107	0	0	0	0	0	1	27	0	1	57	48	103	0	0	0	0	0	39	0	0	0	63	0	0	0	141	0	69
Chr01_029306549|AltMatch_0003	Chr01_029306549	CTCAGCAGCACGAGTATGACAGGCTTGTTTGCAGCCTCAGCAACACTAGTAATGAGGCTCTCTTGCTGCCCGGGGAGCAGC	0	130	49	40	95	16	0	248	0	96	0	0	0	206	0	75	0	97	0	52	85	43	210	109	109	33	1	113	72	51	0	0	0	0	0	54	0	102	0	104	0	4	66	1	0	66	0
Chr01_029384865|Ref_0001	Chr01_029384865	GGGTAGGAAAGGCGAGATTTTGATCATTGTTGATGATCCCCAAAGCGTCATCCATGGAGGATTTTGTCCCGAACTCCAGTG	0	0	0	0	0	0	1	0	0	0	0	0	0	0	0	0	0	0	0	0	0	0	0	0	0	0	0	0	0	0	0	0	0	0	0	0	0	0	0	0	0	0	0	0	0	0	0
Chr01_029384865|Alt_0002	Chr01_029384865	GGGTAGGAAAGGCGAGATTTTAATCATTGTTGATGATCCCCAAAGCGTCATCCATGGAGGATTTTGTCCCGAACTCCAGTG	0	0	0	0	0	0	0	0	0	0	0	0	0	0	0	0	0	0	0	0	0	0	0	0	0	0	0	0	0	0	0	0	0	0	0	0	0	0	0	0	0	0	0	0	0	0	0
Chr01_029384865|RefMatch_0001	Chr01_029384865	GGGTAGGAAAGGCGAGATTTGGATCATTGTTGATGATCCCCAAAGCGTCATCCATGGAGGATTTTGTCCCGAACTCCAGTG	235	99	259	76	173	8	470	64	189	81	67	165	148	112	208	147	686	50	129	13	202	46	223	108	230	49	24	30	201	0	12	0	418	339	115	130	100	62	257	48	307	192	251	281	162	32	488
Chr01_029384865|RefMatch_0002	Chr01_029384865	GGGTAGGAAAGGCGAGATTTTGATCATTGTTCATGATCCCCAAAGCGTCATCCATGGAGGATTTTGTCCCGAACTCCAGTG	61	38	45	34	56	1	105	59	62	26	41	0	207	100	26	63	97	56	180	10	77	44	103	39	122	18	1	36	71	0	48	0	47	0	0	22	15	22	0	24	73	11	139	30	122	39	63
Chr01_029463795|Ref_0001	Chr01_029463795	CACTCCTATATATTCACCCTCTCCTACTTTCACTTTCCTCATCACCACTCTCACCTTTCTTGGAGATATCGATCGATCAGC	122	340	67	94	169	1	170	143	229	192	65	0	309	269	81	306	110	254	413	31	173	51	530	253	121	33	0	114	123	84	67	0	40	0	93	57	42	218	108	264	86	84	201	225	199	257	74
Chr01_029463795|Alt_0002	Chr01_029463795	CACTCCTATATATTCACCCTCTCCTACTTTCACTTTCCCCATCACCACTCTCACCTTTCTTGGAGATATCGATCGATCAGC	1	0	0	0	0	0	0	0	0	0	0	0	0	1	0	0	1	0	0	0	0	0	1	0	0	0	0	0	0	0	0	0	0	0	0	0	0	0	0	0	0	0	0	0	0	1	0
Chr01_029463795|RefMatch_0001	Chr01_029463795	CACTCCTATATATTCACCCTCTCCTACTTTCACTTTCCTCATCACCACTCTCACCTTTCTTGGAGATATCGATCAGCCATG	0	1	0	1	0	0	0	0	0	1	0	0	2	0	0	0	0	0	3	0	0	0	6	1	1	0	0	0	1	0	0	0	0	0	0	0	0	0	0	0	0	0	0	0	0	0	0
Chr01_029463795|RefMatch_0002	Chr01_029463795	CACTCCTATATATTCACCCTCTCCTACTTTCACTTTCCTCATCACCACTCTCATCTTTCTCGGAGAAATCGATCAGCCATG	0	0	0	0	0	0	0	0	0	0	0	0	0	0	0	0	0	0	0	0	0	158	0	0	0	0	0	0	0	0	0	0	0	0	0	0	0	0	0	0	0	0	0	0	0	0	0
Chr01_029463795|RefMatch_0003	Chr01_029463795	CACTCCTATATATTCACCCTCTCCTACTTTCACTTTCCTCATCACCACTCTCATCTTTCTTGGAGAGATCGATCAGCCATG	0	0	148	0	0	0	0	0	0	0	0	0	0	0	0	0	0	0	0	0	0	156	0	0	0	0	0	0	0	0	0	0	0	0	0	0	0	0	0	0	0	0	0	0	0	0	0
Chr01_029463795|AltMatch_0001	Chr01_029463795	CACTCCTATATATTCACCCTCTCCTACTTTCACTTTCCCCATCACCACTCTCACCTTTCTTGGAGATATCGATCAGCCATG	0	0	0	0	0	0	0	0	0	0	0	0	0	0	0	0	0	0	0	0	0	0	0	0	0	1	0	1	0	0	0	0	0	0	0	0	0	0	0	0	0	0	0	0	0	0	2
Chr01_029463795|AltMatch_0002	Chr01_029463795	CACTCCTATATATTCACCCTCTCCTACTTTCACTTTCCCCATCACCACTCTCATCTTTCTTGGAGATATCGATCAGCCATG	232	725	545	370	963	26	699	627	353	764	256	645	514	914	896	695	775	347	498	149	590	279	996	605	410	195	71	475	525	127	611	0	578	781	675	713	570	512	481	516	630	821	571	755	387	381	812
Chr01_029463795|AltMatch_0003	Chr01_029463795	CACTCCTATATATTCACCCTCTCCTACTTTCACTTTCCCCATCACCACTCTCATCTTTCTTGGAGATCTCGATCAGCCATG	3	19	25	11	33	0	62	24	15	38	9	36	9	39	28	20	30	11	15	7	30	9	43	25	24	7	3	23	11	9	25	0	39	30	27	47	18	21	19	19	27	45	11	24	11	16	37
Chr01_029463795|AltMatch_0004	Chr01_029463795	CACTCCTATATATTCACCCTCTCCTACTTTCACTTTCCCCATCACCACTCTCATCTTTCTTGGGGATATCGATCAGCCATG	1	0	0	0	1	0	0	0	0	0	2	1	1	1	0	0	0	0	0	0	0	1	1	0	0	0	0	0	1	0	0	0	0	1	0	0	0	0	0	0	0	0	0	1	0	0	1
Chr01_029463795|AltMatch_0005	Chr01_029463795	CACTCCTATATATTCACCCTCTCCTACTTTCACTTTCCCCGTCACCACTCTCATCTTTCTTGGAGATATCGATCAGCCATG	0	0	0	0	0	7	0	0	0	0	1	104	0	0	0	1	0	0	0	0	0	0	0	0	1	0	24	0	0	0	0	0	0	0	0	0	0	0	0	0	1	0	0	1	0	0	1
Chr01_029580016|Ref_0001	Chr01_029580016	AACAAATCCATGGGGTGATAGTTCATATTTTTTTACTGAACTTAATATACTCTGGTTTTTCTTGTTGAAAAGTACTTGAGA	134	114	194	8	115	7	208	107	183	79	109	125	167	152	222	77	220	74	211	0	125	83	178	129	80	20	24	1	170	100	204	0	143	144	118	143	109	68	128	75	124	131	133	81	156	32	173
Chr01_029580016|Alt_0002	Chr01_029580016	AACAAATCCATGGGGTGATAGTTCATATTTTTTTACTGAACTTAATATACTCTGGTTTTTCTTGTTGCAAAGTACTTGAGA	0	0	0	0	0	0	0	0	0	0	0	0	0	0	0	0	0	0	0	0	0	0	0	0	0	0	0	0	0	0	0	0	0	0	0	0	0	0	0	0	0	0	0	0	0	0	0
Chr01_029719732|Ref_0001	Chr01_029719732	GTACTTTCTCCGCCTCAGAGCCGAGGGCCGAGCGACAAAGCTCTTCTTCATGACGCCTAAGGTATTCGCCGCCACGGCAGC	223	902	152	620	900	71	382	899	463	679	195	496	70	728	343	615	479	238	693	150	153	356	485	310	231	193	35	524	521	97	43	0	353	592	375	510	337	918	241	722	283	1410	224	591	302	643	495
Chr01_029719732|Alt_0002	Chr01_029719732	GTACTTTCTCCGCCTCAGAGCCGAGGGCCGAGCGACAAAGCTCTTCTTCATGACGCCTAAGGTATTCGCCGCCACGGCTGC	0	0	1	0	2	0	1	1	0	0	0	0	0	2	0	0	0	1	0	0	1	0	0	0	0	0	0	0	1	0	0	0	0	0	2	0	0	2	0	0	1	0	0	0	0	0	1
Chr01_029719732|AltMatch_0001	Chr01_029719732	GTACTTTCTCCGCCTCAGAGCCGAGGGCCGAGCCGCAAAGCTCTTCTTCATGACGCCGAAGGTATTCGCCGCCACGGCTGC	20	0	35	0	0	2	0	0	61	0	0	42	0	0	0	0	0	69	87	0	75	14	0	0	0	0	0	1	0	104	141	0	0	0	191	43	19	0	22	0	0	1	0	0	0	0	0
Chr01_029719732|AltMatch_0002	Chr01_029719732	GTACTTTCTCCGCCTCAGAGCCGAGGGCCGAGCGACAAAGCTCTTCTTCATGACACCTAAGGTATTCGCCGCCACGGCTGC	0	222	135	134	205	7	67	361	0	163	46	55	69	365	178	77	64	108	0	20	98	2	308	116	152	55	18	52	80	153	136	0	54	170	82	39	93	188	22	188	124	1	103	74	68	43	95
Chr01_029719732|AltMatch_0003	Chr01_029719732	GTACTTTCTCCGCCTCAGAGCCGAGGGCCGAGCGACGAAGCTCTTCTTCATGACGCCTAAGGTATTCGCCGCCACGGCTGC	46	0	0	0	39	18	86	0	84	0	118	70	164	0	81	0	89	0	0	0	0	0	0	0	0	0	0	0	95	0	87	0	0	0	0	0	46	0	2	0	66	0	0	0	180	0	91
Chr01_029871606|Ref_0001	Chr01_029871606	AAGGCCAAAGCAAAGGCACTGCCTACCTTAGTCTGTTTAAGAGACAACAGATACGCAGCCATGAAACATGCTATACCATCC	244	282	182	151	331	16	259	170	460	262	265	113	355	169	404	241	106	210	478	73	239	3	355	108	201	251	55	145	109	36	379	1	88	172	452	151	208	207	303	257	393	0	176	270	359	137	281
Chr01_029871606|Alt_0002	Chr01_029871606	AAGGCCAAAGCAAAGGCACTGCCTACCTTAGTCTGTTTAAGAGACAACAGATATGCAGCCATGAAACATGCTATACCATCC	209	458	360	458	479	71	526	573	433	438	191	321	190	712	395	430	508	158	453	89	410	191	656	153	332	93	55	191	489	225	148	1	456	644	386	225	141	276	240	427	336	515	368	511	359	137	522
Chr01_029871606|AltMatch_0001	Chr01_029871606	AAGGCCAAAGCAAAGGCACTGCCTACCTTAGTCTGTTTAAGAGACAACAGATATGCAGCCATGAAGCATGCTATACCATCC	0	0	0	0	0	0	0	1	0	0	0	1	0	0	0	0	0	0	0	0	0	1	1	0	1	0	0	1	0	0	0	0	0	0	0	2	0	1	1	2	0	1	1	2	0	0	0
Chr01_030029838|Ref_0001	Chr01_030029838	ACGTACGCGGCCTGGGTAAATGCGCACCGTTTCCTCACAGTAGCACACGTCAGGTTTAACCACGCTATACTTTTGACGCGT	243	607	259	207	454	17	311	299	437	384	36	197	72	482	421	366	171	252	503	36	200	67	563	214	295	83	63	79	127	52	339	0	194	327	384	146	278	447	254	412	302	243	310	471	178	214	321
Chr01_030029838|Alt_0002	Chr01_030029838	ACGTACGCGGCCTGGGTAAATGCGCACCGTTTCCTCACAGTAGCCCACGTCAGGTTTAACCACGCTATACTTTTGACGCGT	0	0	0	0	1	0	0	0	0	0	1	0	0	0	1	2	0	0	0	0	0	0	0	0	1	0	0	0	0	0	0	0	0	1	0	0	0	0	0	0	0	0	0	0	0	0	0
Chr01_030029838|RefMatch_0001	Chr01_030029838	ACGTACGCGGCCTGGGTAAATGCGCACCGTTTCCTCACAGTAGCACACGTCAGGTTTAACCACGCTATACTTTGACGCGTG	0	0	57	0	0	0	0	0	0	0	0	0	0	0	0	0	0	0	0	0	0	42	0	0	0	0	0	0	0	0	0	0	0	0	1	0	0	0	0	0	0	0	0	1	0	0	0
Chr01_030029838|RefMatch_0002	Chr01_030029838	ACGTACGCGGCCTGGGTAAATGCGCACCGTTTCCTCACAGTAGCACACGTCATGTTTAACCACGCTATACTTTTGACGCGT	0	0	0	0	0	0	1	0	0	0	0	0	0	1	0	0	1	2	2	0	0	1	0	0	0	0	0	0	0	0	0	0	0	1	1	1	0	0	1	2	0	0	0	0	1	0	0
Chr01_030029838|AltMatch_0001	Chr01_030029838	ACGTACGCGGCCTGGGTAAATGCGCACCGTTTCCTCACAGTAGCCCACGTCATGTTTAACCACGCTATACTTTTGACGCGT	63	336	73	383	262	39	259	732	110	378	131	267	217	521	244	231	517	144	287	114	235	174	288	107	156	121	28	348	345	301	389	0	200	288	415	232	101	255	126	268	157	388	64	99	370	227	304
Chr01_030191482|Ref_0001	Chr01_030191482	GGTGGAGGAAGTGGGCTAGTGGAGGTTTGTTCTTGGCCAATCTTATTCATTTGTTTTATCTCTGACAAAATGAAATTTTTG	66	26	28	5	14	11	105	15	51	9	36	24	85	2	21	7	85	29	28	0	0	39	0	0	0	0	6	0	23	11	0	0	44	51	124	17	15	10	15	21	25	26	17	14	92	3	84
Chr01_030191482|Alt_0002	Chr01_030191482	GGTGGAGGAAGTGGGCTAGTGGTGGTTTGTTCTTGGCCAATCTTATTCATTTGTTTTATCTCTGACAAAATGAAATTTTTG	0	0	0	0	0	0	0	0	0	0	0	0	0	0	0	0	0	0	0	0	0	0	0	0	0	0	0	0	0	0	0	0	0	0	0	0	0	0	0	0	0	0	0	0	0	0	0
Chr01_030191482|RefMatch_0001	Chr01_030191482	GGTGGAGGAAGTGGGCTAGTGGAGGTTCGTTCTTGGCCAATCTTATTCATTTGTTTTATCTCTGACAAAATGAAATTTTTG	0	0	0	0	0	0	0	0	0	0	0	0	0	0	0	0	0	7	0	0	0	13	0	0	0	0	0	0	0	0	0	0	0	0	0	0	0	0	0	0	0	0	0	0	0	0	0
Chr01_030316004|Ref_0001	Chr01_030316004	GCAGACCAGGGTCCTTTTGATATTGTGCTCCATAAGGTAAAGTTAATTTTAATATGCAGTGTGTTTTCTTTATTTGTGTCT	52	280	100	41	115	21	182	201	86	92	94	163	96	132	115	78	93	181	0	17	17	176	111	87	44	22	23	47	94	88	75	0	57	243	151	125	88	214	106	153	59	246	65	88	97	99	136
Chr01_030316004|Alt_0002	Chr01_030316004	GCAGACCAGGGTCCTTTTGATATTGTGCTCCATAAGGTAAAGTTAATTTTAATATGCAGTGTGTTTTCTTTATTTGTCTCT	0	0	0	0	0	0	0	0	0	0	0	0	0	0	0	0	0	0	0	0	0	0	0	0	0	0	0	0	0	0	0	0	0	0	0	0	0	0	0	0	0	0	0	0	0	0	0
Chr01_030473455|Ref_0001	Chr01_030473455	CATTTCTCTTCATAAGTCTCTTGGCACCCCCATTTCTGGTGTTTCCTACGCTTTTGGTACTCTCTCTCTATATATGAATAA	18	0	30	32	84	8	51	39	37	58	56	0	85	90	41	72	38	26	43	76	52	39	43	42	21	90	9	175	86	36	138	1	33	0	0	65	21	0	20	0	21	41	49	36	62	75	29
Chr01_030473455|Alt_0002	Chr01_030473455	CATTTCTCTTCATAAGTCTCTTGGCACCCCAATTTCTGGTGTTTCCTACGCTTTTGGTACTCTCTCTCTATATATGAATAA	0	0	0	0	0	0	0	0	0	0	0	0	0	0	0	0	0	0	0	0	0	0	0	0	0	0	0	0	0	0	0	0	0	0	0	0	0	0	0	0	0	0	0	0	0	0	0
Chr01_030473455|RefMatch_0001	Chr01_030473455	CATTTCTCTTCATAAGTCTCTTGGCACCCCCATTTCTGGCGTTTCCTACGCTTTTGGTACTCTCTCTCTATATATGAATAA	0	0	0	0	35	0	33	0	0	0	1	37	0	0	44	24	49	23	45	0	0	12	0	0	0	0	8	1	0	37	0	0	24	40	0	32	23	0	0	0	42	105	0	22	0	0	0
Chr01_030473455|AltMatch_0001	Chr01_030473455	CATTTCTCTTCATAAGTCTCTTGGCACCCCAATTTCTGGTGTTTCTTACGCTTTTGGTACTCTCTCTCTATATATGAATAA	26	26	16	4	0	11	37	49	37	14	11	27	13	16	0	0	45	15	0	0	12	19	30	20	14	0	3	0	48	0	15	0	14	32	20	9	13	12	0	9	0	0	0	0	30	1	37
Chr01_030473455|AltMatch_0002	Chr01_030473455	CATTTCTCTTCATAAGTCTCTTGGCACCCCAATTTCTGGTGTTTCTTACGCTTTTGGTACTCTCTCTCTATATATGGATAA	7	0	23	2	28	0	25	0	27	22	31	0	25	21	19	0	18	0	47	0	15	0	0	0	0	0	1	0	0	0	25	0	29	0	22	0	44	0	29	18	21	0	32	19	20	25	22
Chr01_030473455|AltMatch_0003	Chr01_030473455	CATTTCTCTTCATAAGTCTCTTGGCACCCCAATTTCTGGTGTTTCTTACGCTTTTGGTACTCTCTCTCTCTATATGAATAA	21	95	30	14	40	13	24	79	46	52	12	49	0	42	54	50	32	20	39	0	38	0	108	72	49	0	12	1	44	22	32	0	17	67	118	34	7	100	43	69	47	37	27	31	34	38	38
Chr01_030473455|AltMatch_0004	Chr01_030473455	CATTTCTCTTCATAAGTCTCTTGGCACCCCAATTTCTGGTGTTTCTTACGCTTTTGGTCCTCTCTCTCTATATATGGATAA	0	0	0	0	1	0	3	0	0	0	3	0	2	1	1	0	2	0	4	0	1	0	0	0	0	0	0	0	0	0	1	0	1	0	2	0	6	0	1	1	1	0	3	1	1	2	1
Chr01_030648564|Ref_0001	Chr01_030648564	CACAACACAACGCAAATAGGGAAGCTTGGAAATATCAGCCTCGTTTAGCAGACGCTCAGCTCCTACGTTGCTGTCAATCTC	172	2	486	242	6	27	4	272	229	250	0	175	0	297	3	1	275	105	7	0	273	190	285	127	218	0	2	2	129	91	7	0	1	275	1	2	3	0	130	0	3	7	2	226	0	0	3
Chr01_030648564|Alt_0002	Chr01_030648564	CACAACACAACGCAAATAGGGAAGCTTGGAAAGATCAGCCTCGTTTAGCAGACGCTCAGCTCCTACGTTGCTGTCAATCTC	0	997	356	580	211	72	1	923	0	633	4	328	2	311	205	213	619	398	760	161	288	296	585	262	507	206	110	429	0	440	483	0	1	492	224	359	124	633	4	733	232	443	1	232	0	232	0
Chr01_030648564|RefMatch_0001	Chr01_030648564	CACAACACAACGCAAATAGGGAAGCTTGGAAATATCAGACTCGTTTAGCAGACGCTCAGCTCCTACGATGCTGTCAATCTC	2	0	0	0	0	0	3	0	0	0	0	0	0	0	0	0	0	0	0	0	0	0	0	0	0	0	0	0	0	0	0	0	0	0	0	0	0	0	0	0	0	0	3	0	5	0	0
Chr01_030648564|RefMatch_0002	Chr01_030648564	CACAACACAACGCAAATAGGGAAGCTTGGAAATATCAGACTCGTTTAGCAGACGCTCAGCTCCTACGTTGCTGTCAATCTC	653	296	167	195	364	26	992	256	695	257	933	134	1063	272	833	2	538	0	289	57	233	86	0	0	1	95	48	127	299	94	330	0	370	212	585	131	544	167	347	407	997	0	444	232	1183	99	731
Chr01_030648564|RefMatch_0003	Chr01_030648564	CACAACACAACGCAAATAGGGAAGCTTGGAAATATCAGACTCGTTTAGCAGACGTTCAGCTCCTACGTTGCTGTCAATCTC	127	425	0	1	1	28	1	0	192	177	0	125	1	204	0	320	2	0	466	39	334	0	454	158	321	145	3	81	92	0	5	0	127	141	172	115	16	267	120	165	2	0	162	158	184	71	1
Chr01_030648564|RefMatch_0004	Chr01_030648564	CACAACACAACGCAAATAGGGAAGCTTGGAAATATCAGCCTCGTTTAGCAGACGTTCAGCTCCTACGTTGCTGTCAATCTC	104	1	0	432	578	22	415	246	226	194	1	156	0	483	183	523	167	72	252	31	201	0	272	105	195	64	88	85	264	0	126	0	254	197	211	234	13	0	110	0	164	665	423	434	0	151	674
Chr01_030648564|AltMatch_0001	Chr01_030648564	CACAACACAACGCAAATAGGGAAGCTTGGAAAGATCAGCCTCGTTTAGCAGACGCTCAGTTCCTACGTTGCTGTCAATCTC	0	0	0	0	1	0	0	0	0	1	214	0	239	0	0	0	0	0	0	0	0	0	0	0	0	0	0	0	0	0	0	0	169	0	0	0	0	0	192	1	2	0	1	0	0	0	0
Chr01_030787387|Ref_0001	Chr01_030787387	CTTTACTTCTACCATGTATCTGTTTGTGTCTTCTGTTTTTGTTTATTTTCAAGCTTCTATTTCACCTAAATCTCTTTTTCT	1	76	12	9	212	0	106	49	9	24	138	123	26	53	28	133	6	33	7	19	21	12	50	75	10	11	5	49	73	31	76	0	78	160	21	131	68	62	8	39	7	321	2	102	33	46	19
Chr01_030787387|Alt_0002	Chr01_030787387	CTTTACTTCTACCATGTATCTGTTTGTGTCTTCTGTTTTTGTTTATTTTCAAGCTTCTATTTCACCTAAATCTCTTTCTCT	0	0	0	0	0	0	0	0	0	0	0	1	0	0	0	0	0	0	0	0	0	0	0	0	0	0	0	0	0	0	0	0	0	0	0	0	0	0	0	0	0	0	0	0	0	0	0
Chr01_030787387|RefMatch_0001	Chr01_030787387	CTTTACTTCTACCATGTATCTGTTTGTGGCTTCTGTTTTTGTTTATTTTCAAGCTTCTATTTCACCTAAATCTCTTTTTCT	0	0	0	0	0	0	0	0	0	0	0	0	0	0	0	0	0	0	0	5	0	15	0	0	0	3	0	10	0	15	16	0	0	0	0	0	0	0	0	0	0	3	0	0	0	0	0
Chr01_030787387|RefMatch_0002	Chr01_030787387	CTTTACTTCTACCATGTATCTGTTTGTGTCTTCTGTTTTTGTTTATTTTCAAGCTTCTATTTCACCTAAATCTCTTTTACT	0	12	3	12	28	1	0	11	9	20	0	9	0	38	6	4	0	0	5	0	0	0	0	0	0	0	0	0	0	0	17	0	3	13	9	1	19	15	0	34	3	60	0	21	0	64	1
Chr01_030787387|RefMatch_0003	Chr01_030787387	CTTTACTTCTACCATGTATCTGTTTGTGTCTTCTGTTTTTGTTTATTTTCAAGCTTCTATTTCACGTAAATCTCTTTTTCT	2	0	0	0	8	0	3	0	9	0	104	0	9	0	5	0	3	0	0	0	0	0	0	0	0	0	0	0	0	0	0	0	0	0	0	0	27	0	0	0	2	0	1	0	4	0	1
Chr01_030918929|Ref_0001	Chr01_030918929	ATCCCCTCCTAAGCGCTCCCGTGCGTTTTTTCTCGCCCTATCCGCCATTGTCGCTCCGTGCGCTGTGATTTTGATAAATAA	0	91	0	57	137	6	92	143	1	51	41	145	98	107	59	112	87	98	47	79	78	78	66	32	37	115	11	219	116	130	71	0	69	135	3	190	3	75	44	97	54	235	131	55	136	60	47
Chr01_030918929|Alt_0002	Chr01_030918929	ATCCCCTCCTAAGCGCTCCCGTGCGTTTTTTCTCGCCCTATCCGCCATTGTCGCTCCGTGCGCCGTGATTTTGATAAATAA	173	238	162	337	225	18	121	310	225	245	47	196	33	351	224	110	260	118	107	16	32	158	172	117	96	0	34	41	161	57	139	0	89	195	172	115	102	166	133	340	151	288	123	167	110	251	192
Chr01_030918929|RefMatch_0001	Chr01_030918929	ATCCCCTCCTAAGCGCTCCCGTGCGTTTTTCCTCGCCCTATCCGCCATTGTCGCTCCGTGCGCTGTGATTTTGATAAATAA	41	211	28	0	0	7	0	0	61	66	0	77	0	88	0	122	0	0	107	0	129	1	129	78	78	0	0	0	63	32	127	0	49	85	39	80	2	153	46	78	2	2	59	57	57	64	0
Chr01_030918929|RefMatch_0002	Chr01_030918929	ATCCCCTCCTAAGCGCTCCCGTGCGTTTTTTCTCGCCCTATCCGCCATTGTCGCTCCGTGCGCTGTGATTTTGATAAAAAT	47	0	1	2	48	0	56	0	63	0	55	0	78	0	80	0	98	0	60	0	0	0	0	0	0	0	0	0	0	0	0	0	0	0	58	0	81	0	70	0	31	0	76	0	71	1	59
Chr01_031063049|Ref_0001	Chr01_031063049	ACCTCTCTTCAGAAACCACACCAGCCCTGCCGGCCGCCGGTGTAATCTCGGAGTATCCTCCTAGACCATCTGTCGGGCTAG	298	619	82	90	501	47	551	432	476	298	307	671	265	330	210	486	118	275	576	30	402	235	483	353	234	112	42	96	218	64	594	0	196	460	651	498	262	502	211	263	162	521	259	246	332	285	115
Chr01_031063049|Alt_0002	Chr01_031063049	ACCTCTCTTCAGAAACCACACCAGCCCTGCCGGCCGCCGGTGTAATCTCGGAGTATCCTCCTAGACCATCTGTCGGGCCAG	2	14	0	1	10	2	5	7	5	1	0	11	0	3	0	1	1	2	8	1	0	0	7	1	0	1	0	0	1	2	2	0	1	3	9	3	3	15	3	2	1	8	0	2	2	0	0
Chr01_031063049|RefMatch_0001	Chr01_031063049	ACCTCTCTTCAGAAACCACACCAGCCCTGCCGGCCCCCGATGTAATCTCGGAGTATCCTCCTAGACCATCTGTCGGGCTAG	0	0	0	0	0	0	0	0	0	0	0	0	0	0	0	0	0	183	0	0	0	0	0	0	0	0	17	0	0	0	0	0	0	0	0	0	0	0	0	0	0	0	0	0	0	0	0
Chr01_031063049|RefMatch_0002	Chr01_031063049	ACCTCTCTTCAGAAACCACACCAGCCCTGCCGGCGCCCGGTGTAATCTCGGAGTATCCTCCTAGACCATCTGTCGGGCTAG	0	0	0	0	0	0	0	0	0	0	0	0	0	0	0	0	0	0	0	46	0	62	0	0	0	97	0	138	0	0	0	0	0	0	0	0	0	0	0	0	0	0	0	0	0	0	0
Chr01_031063049|RefMatch_0003	Chr01_031063049	ACCTCTCTTCAGAAACCACACCAGCCCTGCTGGCCCCCGGTGTAATCTCGGAGTATCCTCCTAGACCATCTGTCGGGCTAG	75	554	441	320	425	16	1	657	133	503	93	130	156	596	417	194	429	152	305	69	204	106	487	249	243	37	2	227	473	279	249	0	92	469	162	211	125	401	66	492	221	400	65	321	239	459	569
Chr01_031063049|AltMatch_0001	Chr01_031063049	ACCTCTCTTCAGAAACCACACCAGCCCTGCCAGCCCCCGGTGTAATCTCGGAGTATCCTCCTAGACCATCTGTCGGGCCAG	307	885	277	120	665	54	400	883	421	158	81	586	1	271	308	303	281	343	397	83	288	7	441	356	195	216	76	306	167	167	381	0	239	493	823	729	228	653	325	585	214	714	1	246	295	250	418
Chr01_031230732|Ref_0001	Chr01_031230732	GAAATGGAATCAACCATTGCTGGAAATAATAATCAAATTTTAAGAATGGGAAATTCTGTTTTTTTCGATTATTCTTAGGAA	13	0	0	0	1	0	0	0	37	0	29	0	0	0	0	0	0	12	0	0	0	20	0	0	0	0	0	2	0	0	0	0	0	0	0	0	0	0	0	0	1	0	0	0	0	0	1
Chr01_031230732|Alt_0002	Chr01_031230732	GAAATGGAATCAACCATTGCTGGAAATAATAATCAAATTTTAAGAATGGGAAGTTCTGTTTTTTTCGATTATTCTTAGGAA	0	0	0	0	0	0	0	0	0	0	0	0	0	0	0	0	0	0	0	0	0	0	0	0	0	0	0	0	0	0	0	0	0	0	0	0	0	0	0	0	0	0	0	0	0	0	0
Chr01_031230732|RefMatch_0001	Chr01_031230732	GAAATGGAATCAACCATTGCTGGAAATAATAATCAAATTTTAAGAATGGGAAATTCTGTTTTTTTTCGATTATTCTTAGGA	7	15	0	0	27	0	16	15	22	18	80	0	38	12	17	9	15	35	18	4	0	18	0	0	0	7	0	10	10	0	1	0	0	0	37	15	36	8	3	0	11	0	10	0	12	0	44
Chr01_031230732|RefMatch_0002	Chr01_031230732	GAAATGGAATCAACCATTGCTGGAAATAATAATCAAATTTTAAGAATGGGAAATTCTGTTTTTTTTTCAATTATTCTTAGG	0	0	14	0	0	0	0	0	0	0	0	0	0	0	0	0	0	0	0	10	0	14	0	0	0	5	0	14	0	0	0	0	0	0	0	0	0	0	0	0	0	0	0	0	0	0	0
Chr01_031230732|RefMatch_0003	Chr01_031230732	GAAATGGAATCAACCATTGCTGGAAATAATAATCAAATTTTAAGAATGGGAAATTCTGTTTTTTTTTCGATTATTCTTAGG	0	20	13	2	8	1	7	7	0	8	0	10	7	0	31	0	13	0	5	0	5	0	0	1	0	0	0	0	0	0	9	0	21	14	1	7	33	5	3	12	12	17	4	2	10	8	1
Chr01_031230732|RefMatch_0004	Chr01_031230732	GAAATGGAATCAACCATTGCTGGAAATAATAATCAAATTTTAAGAATGGGAAATTCTGTTTTTTTTTTCGATTATTCTTAG	0	0	14	3	14	0	0	4	0	15	0	0	0	12	1	0	6	0	1	0	1	0	23	9	8	0	0	0	22	2	3	0	2	13	1	3	2	1	0	0	0	1	0	14	1	0	0
Chr01_031369321|Ref_0001	Chr01_031369321	GGTTTTTAGCCTGTCAACTATGGACAACTTGTTAGACTGGTTTACCTGGTCACTCGAAGAAATCTATAAATGTTTGTTATG	15	0	0	0	24	0	39	0	30	0	43	0	72	0	0	0	0	0	0	0	0	7	0	0	0	0	0	0	0	0	0	0	43	0	0	0	11	0	31	0	0	0	0	0	21	0	59
Chr01_031369321|Alt_0002	Chr01_031369321	GGTTTTTAGCCTGTCAACTATGGACAACTTGTTAGACTGGTTTACCTGGTCACTCGAAGAAATGTATAAATGTTTGTTATG	0	0	0	0	0	0	0	0	0	0	0	0	0	0	0	0	0	0	0	0	0	0	0	0	0	0	0	0	0	0	0	0	0	0	0	0	0	0	0	0	0	0	0	0	0	0	0
Chr01_031369321|AltMatch_0001	Chr01_031369321	GGTTTTTAGCCTGTCAACTATGGACAACTTATTAGACTGGTTTACCTGTTTACTCAAAGAAATGTATAAAAGTTTGTTATG	0	0	0	0	0	0	0	0	0	0	0	0	0	0	0	0	0	9	0	0	0	10	0	0	0	0	0	0	0	0	29	0	0	0	0	0	0	0	0	0	0	0	0	0	0	0	0
Chr01_031520465|Ref_0001	Chr01_031520465	GCTAAAAAGCAAGCAGACAAACAGAATCATTTTTCGTTTGTACAAAATGGGTCCGAAGAGACTGAGGTTAAGTCCAGCTGT	181	605	151	146	368	41	409	313	393	239	601	267	393	154	490	406	210	156	367	65	196	202	574	381	240	48	51	144	309	68	327	0	164	497	267	180	374	436	102	562	281	587	192	317	433	246	326
Chr01_031520465|Alt_0002	Chr01_031520465	GCTAAAAAGCAAGCAGACAAACAGAATCATTTTTCGTTTGTACAAAATGGGTCCGAAGAGACTGAGGTGAAGTCCAGCTGT	43	159	0	69	212	29	156	263	78	111	110	167	0	137	234	95	49	82	208	25	267	5	128	80	55	91	46	64	191	137	308	0	67	104	350	192	96	116	70	119	123	1	72	1	207	72	98
Chr01_031520465|RefMatch_0001	Chr01_031520465	GCTAAAAAGCAAGCAGACAAACAGAATCATTTTTCATTCGTACAAAATGGGTCCGAAGAGACTGAGGTTAAGTCCAGCTGT	0	0	0	0	0	15	0	0	0	0	0	105	0	0	0	0	0	0	0	43	0	57	0	0	0	0	0	72	0	127	0	0	0	0	0	107	0	0	62	0	1	0	0	0	0	0	120
Chr01_031520465|RefMatch_0002	Chr01_031520465	GCTAAAAAGCAAGCAGACAAACAGAATCATTTTTCGTTTGCACAAAATGGGTCCGAAGAGACTGAGGTTAAGTCCAGCTGT	0	1	0	0	0	0	1	1	0	1	0	1	0	0	0	0	0	98	0	28	0	63	1	0	0	61	0	101	0	62	0	0	0	0	0	0	0	0	0	0	1	0	0	0	0	0	0
Chr01_031520465|AltMatch_0001	Chr01_031520465	GCTAAAAAGCAAGCAGACAAACAGAATCATTTTTCGTTTGTACAAAATGGGTCCGAAGAGACCGAGGTGAAGTCCAGCTGT	35	153	126	191	193	10	0	237	75	341	0	1	0	582	0	91	45	0	89	0	89	0	112	69	52	0	1	0	105	0	4	0	58	116	141	110	13	99	0	126	0	117	0	251	0	153	0
Chr01_031685378|Ref_0001	Chr01_031685378	GGTAGCCGTGGCTCTGGGAAGAACAAAAATGGTGGCGCTTAGTGAGCATTTGGTGGTGGACATCATTTTACTGGGGAATAT	90	105	16	83	192	10	110	131	125	131	72	41	96	174	136	64	61	35	116	28	20	54	0	2	0	11	5	92	39	60	38	0	74	30	105	60	157	92	62	76	93	161	43	53	71	110	36
Chr01_031685378|Alt_0002	Chr01_031685378	GGTAGCCGTGGCTCTGGGAAGAACAAAAATGGTGGCGCTTAGTGAGCATTCGGTGGTGGACATCATTTTACTGGGGAATAT	41	185	76	60	96	3	76	136	61	56	41	121	56	74	84	88	133	124	89	13	92	70	169	128	112	17	27	48	173	58	130	1	21	86	102	80	82	162	60	133	73	128	46	120	66	71	173
Chr01_031826034|Ref_0001	Chr01_031826034	CCGTACACAAATGTTTCAACAATATAATGTTTTGTTTTCAGGGTAAAGCATATATACCATATTGTTTAGGGTTTTGGATGA	0	0	0	0	0	0	0	0	0	0	0	0	0	0	0	0	0	0	0	0	0	17	0	0	0	0	0	0	0	0	0	0	0	0	0	0	0	0	0	0	0	0	0	0	0	0	0
Chr01_031826034|Alt_0002	Chr01_031826034	CCGTACACAAATGTTTCAACAATATAATGTTTTGTTTTCAGGGTAAAGTATATATACCATATTGTTTAGGGTTTTGGATGA	0	0	0	0	0	0	0	0	0	0	0	0	0	0	0	0	0	0	0	0	0	0	0	0	0	0	0	0	0	0	0	0	0	0	0	0	0	0	0	0	0	0	0	0	0	0	0
Chr01_031826034|RefMatch_0001	Chr01_031826034	CCGTACACAAATGTTTCAACAATATAATGTTTTGTTTTCTGGGTAAAGCATATATACCATATTGTTTAGGGTTTTGGATGA	15	23	13	8	33	1	52	15	32	23	64	13	48	1	68	17	14	18	23	7	0	27	0	0	0	0	0	26	0	0	25	0	36	19	54	0	48	8	36	21	53	46	23	0	38	12	24
Chr01_031996604|Ref_0001	Chr01_031996604	CGATCCTGATGATTGTCCAGTGGATTGTTCAAGACCCTGTGAGAATGTTTGTCCCGCTAATGCAATATCACTAGATGGTGA	9	1	5	3	6	0	11	14	10	4	1	3	6	12	5	10	13	2	9	5	1	0	3	0	8	10	0	5	1	8	1	0	12	3	16	1	2	2	6	3	14	3	10	13	5	1	9
Chr01_031996604|Alt_0002	Chr01_031996604	CGATCCTGATGATTGTCCAGTGGATTGTTCAAGACCATGTGAGAATGTTTGTCCCGCTAATGCAATATCACTAGATGGTGA	3	7	3	0	1	0	1	2	2	0	1	0	4	0	1	6	7	0	0	0	4	0	12	0	15	0	3	0	1	2	2	0	4	3	0	0	1	3	5	3	10	0	1	7	4	2	7
Chr01_032103709|Ref_0001	Chr01_032103709	CTACACCCCTGAATTCACCATTTTTGCAGTGACAATAATAATAATGTATCCAAACAAGTACTGTATAATTTTTCTTTTGCT	67	192	108	26	203	30	262	184	135	143	103	196	118	164	202	196	190	109	183	36	183	113	290	172	109	110	42	48	330	47	211	0	85	235	185	222	79	110	109	92	155	169	121	113	216	64	141
Chr01_032103709|Alt_0002	Chr01_032103709	CTACACCCCTGAATTCACCATTTTTGCAGTGACAATAATAATAATGTATCCAAACAAGTACTGTATAATTTTTCTTTTGCA	22	98	29	22	85	9	0	79	53	134	76	30	49	149	122	82	59	32	99	14	0	34	0	0	0	0	0	56	0	0	0	0	70	44	107	34	99	74	49	87	60	146	42	77	41	83	120
Chr01_032103709|AltMatch_0001	Chr01_032103709	CTACACCCCTGAATTCACCATTTTTGCAGTGACAATAATAATAATGTATCCAAACAAGTACTGTATAATTTTCTTTTGCAA	36	45	56	6	0	0	0	41	105	0	4	0	4	0	0	0	0	51	0	16	0	22	118	32	50	27	6	44	0	71	23	0	0	1	58	0	3	19	0	67	0	0	0	52	0	13	1
Chr02_000066231|Ref_0001	Chr02_000066231	AAGTATAAGCCGCCATCTTCTTCAACCCCGTCGTCAAATATGTTGAATTTTGGTGCCCCAGTCTCGGGTGCTAGTCCCCCT	0	0	0	0	0	0	0	0	0	0	0	0	0	0	0	0	0	0	0	0	0	0	0	0	0	0	0	0	0	0	0	0	0	0	0	0	0	0	0	0	0	0	0	0	0	0	0
Chr02_000066231|Alt_0002	Chr02_000066231	AAGTATAAGCCGCCATCTTCTTCAACCCCGTCGTCAAATATGTTGAATTTTGGTGCCCCAGTCTCGGGGGCTAGTCCCCCT	0	0	0	0	0	0	0	0	0	0	0	0	0	0	0	0	0	0	0	0	0	0	0	0	0	0	0	0	0	0	0	0	0	0	0	0	0	0	0	0	0	0	0	0	0	0	0
Chr02_000066231|RefMatch_0001	Chr02_000066231	AAGTATAAGCCGCCATCTTCTTCAACCCCGTCGTCAAACATGTTGAATTTTGGTGCCCCAGTCACGGGTGCTAGTCCCCCT	0	0	0	0	12	0	0	0	0	0	0	0	0	0	0	0	0	7	0	4	0	256	0	0	0	82	0	9	0	121	6	0	2	0	1	0	1	0	0	0	0	0	0	0	0	0	0
Chr02_000066231|RefMatch_0002	Chr02_000066231	AAGTATAAGCCGCCATCTTCTTCAACCCCGTCGTCAAATATGTTGAATTTTGGTGCCCCAGTCACGGGTGCTAGTCCCCCT	0	540	229	84	339	17	2	252	0	199	88	159	123	743	166	185	199	292	242	76	320	126	571	317	244	135	0	221	116	325	365	0	0	139	0	355	90	388	107	425	164	404	139	146	172	145	1
Chr02_000066231|AltMatch_0001	Chr02_000066231	AAGTATAAGCCGCCATCTTCTTCAACCCCGTCGTCAAATATGTTGAATTTTGGTGCCCCAGTGACAGGGGCTAGTCCCCCT	144	243	206	236	286	28	314	601	241	801	174	278	174	431	142	461	397	265	351	45	300	201	681	409	250	0	54	111	556	93	162	0	157	394	313	656	131	150	148	710	102	554	251	507	340	383	138
Chr02_000129377|Ref_0001	Chr02_000129377	CCATGGCTGGCTTAGATTTAAGCACTGCTTCTTATGTTCATCATCAGCTTCACCACCCGGACTTCAACTTGCCGGAGAATG	0	28	47	22	131	6	2	50	1	36	17	15	31	61	0	22	0	41	0	5	26	0	42	24	40	12	11	65	0	0	68	0	0	41	23	1	34	33	0	32	0	77	28	17	0	26	1
Chr02_000129377|Alt_0002	Chr02_000129377	CCATGGCTGGCTTAGATTTAAGCACTGCTTCTTATGTTCATCATCAGCTTCACCACCCGGACTTCAACTTGCCGGAAAATG	98	133	104	77	170	12	200	278	168	179	97	59	149	124	137	82	211	102	249	18	56	68	180	101	110	67	11	93	256	123	166	0	150	103	178	164	133	125	116	174	149	219	121	110	162	128	163
Chr02_000129377|AltMatch_0001	Chr02_000129377	CCATGGCTGGCTTAGATTTAAGCACTGCTTCTTATGTTCATCATCAGCTTCACCACCCAGACTTCAACTTGCCGGAAAATG	0	1	0	0	0	0	0	0	0	0	0	0	0	0	0	0	0	0	0	10	0	10	0	0	0	0	0	33	0	0	0	0	0	0	0	0	0	0	0	0	0	0	0	0	0	1	0
Chr02_000129377|AltMatch_0002	Chr02_000129377	CCATGGCTGGCTTAGATTTAAGCACTGCTTTTTATGTTCATCATCAGCTTCACCACCCGGACTTCAACTTGCCGGAAAATG	44	18	0	5	2	5	1	0	53	0	23	11	0	14	0	10	24	0	0	0	10	1	28	11	19	0	0	0	0	23	0	0	3	15	0	0	15	12	0	0	0	0	0	24	25	15	26
Chr02_000302813|Ref_0001	Chr02_000302813	CGTAGCATTGCTAGTGTCCTCTTCAAACGCTTTAATCTCCCAAGAATCCTCTTCCTCCTCCTCCTCCTTCGCCGCCGTGTT	0	0	0	0	0	0	0	0	0	0	0	0	0	0	0	0	0	0	0	0	0	0	0	0	0	0	0	0	0	0	0	0	0	0	0	0	0	0	0	0	0	0	0	0	0	0	0
Chr02_000302813|Alt_0002	Chr02_000302813	CGTAGCATTGCTAGTGTCCTCTTCAAACGCTTTAATCTCCCAAGAATCCTCTTCCTCCTGCTCCTCCTTCGCCGCCGTGTT	0	0	0	0	0	0	0	0	0	0	0	0	0	0	0	0	0	0	0	0	0	0	0	0	0	0	0	0	0	0	0	0	0	0	0	0	0	0	0	0	0	0	0	0	0	0	0
Chr02_000302813|RefMatch_0001	Chr02_000302813	CGTAGCATTGCTAGTGTCCTCTTCAAACGCTTTAATCTCCCAGGAATCCTCTTCCTCCTCTTCCTCCTTCGCCGCCGTGTT	308	461	226	330	426	24	336	383	428	1	81	252	164	214	335	192	225	86	395	70	214	84	146	85	97	146	50	313	133	167	259	0	87	162	446	2	237	381	145	0	411	181	74	71	245	192	449
Chr02_000302813|AltMatch_0001	Chr02_000302813	CGTAGCATTGCTAGTGTCCTCTTCAAACGCTTTAATCTCCCAAGAATCCTCCTCTTCCTGCTCCTCCGCCGCCGTGTTTCT	167	342	470	802	440	21	221	976	303	955	171	287	356	1040	185	332	550	190	514	70	623	40	990	638	704	78	38	362	696	414	232	0	482	401	304	615	261	296	398	764	250	698	353	411	634	332	1
Chr02_000302813|AltMatch_0002	Chr02_000302813	CGTAGCATTGCTAGTGTCCTCTTCAAACGCTTTAATCTCCCAAGAATCCTTCTCTTCCTGCTCCTCCGCCGCCGTGTTTCT	0	0	0	0	0	0	0	1	0	0	0	0	0	0	0	0	0	93	0	0	1	53	0	0	0	0	0	0	0	0	0	0	0	0	0	0	0	0	0	0	0	0	0	0	1	0	0
Chr02_000352853|Ref_0001	Chr02_000352853	CTGTGGAGAAAAGGTTTTGTCCCTTCATAGTCTTGACATCTTGTACCTAGAAAGGTGTTGTGGCTTTGGTGGTGTGGGGAT	0	0	0	0	0	0	0	0	0	0	0	0	0	0	0	0	0	0	0	0	0	0	0	0	0	0	0	0	0	0	0	0	0	0	0	0	0	0	0	0	0	0	0	0	0	0	0
Chr02_000352853|Alt_0002	Chr02_000352853	CTGTGGAGAAAAGGTTTTGTCCCTTCATAGTCTTGACATCTTGTACCTAGAAAGGTGTTGTGGCTTTGGTGGTATGGGGAT	0	0	0	0	0	0	0	0	0	0	0	0	0	0	0	0	0	0	0	0	0	0	0	0	0	0	0	0	0	0	0	0	0	0	0	0	0	0	0	0	0	0	0	0	0	0	0
Chr02_000352853|RefMatch_0001	Chr02_000352853	CTGTGGAGAAAAGGTTTTGTCCCTTCATAGTCTTGACGTCTTCTACCTGGAAGGGTGTTGTGGCTTTGGTGGCGTGGGGAT	0	1	80	101	0	0	0	131	1	91	0	1	0	169	0	0	0	0	0	0	110	0	156	71	79	0	1	0	1	0	0	0	0	89	1	1	2	0	0	0	0	0	42	0	0	0	0
Chr02_000352853|RefMatch_0002	Chr02_000352853	CTGTGGAGAAAAGGTTTTGTCCCTTCATAGTCTTGACGTCTTCTACCTGGACGGGTGTTGTGGCTTTGGTGGCGTGGGGAT	58	183	96	0	0	11	156	162	117	1	1	0	0	0	132	0	0	0	159	0	0	0	0	0	0	0	1	0	0	0	239	0	0	0	0	0	2	149	0	0	69	0	0	0	0	106	219
Chr02_000352853|RefMatch_0003	Chr02_000352853	CTGTGGAGAAAAGGTTTTGTCCCTTCATAGTCTTGACGTCTTGTACCTAGAAAGGTGTTGTGGCTTTCGTGGTGTGGGGAT	0	23	8	0	3	2	0	0	0	0	7	7	0	11	12	0	13	12	17	5	7	0	5	12	10	11	0	22	14	33	23	0	0	0	0	20	12	10	13	8	12	0	0	0	7	0	0
Chr02_000352853|RefMatch_0004	Chr02_000352853	CTGTGGAGAAAAGGTTTTGTCCCTTCATAGTCTTGACGTCTTGTACCTAGAAAGGTGTTGTGGCTTTGGTGGTGTGGGGAT	51	35	13	47	129	2	53	55	35	33	13	27	68	26	22	18	67	45	46	3	15	32	35	31	22	6	4	8	80	16	32	0	43	48	61	34	66	30	46	52	41	74	52	42	35	85	19
Chr02_000352853|AltMatch_0001	Chr02_000352853	CTGTGGAGAAAAGGTTTTGTCCCTTCATAGTCTTGAATTCTTCTACCTGGAAGGGTGTTGTGGCTTTGGTGGCATGGGGAT	95	119	0	51	19	9	0	1	171	0	55	80	3	114	0	67	66	0	0	0	105	1	125	52	71	0	0	0	0	34	0	0	0	75	0	0	61	62	0	0	0	1	0	55	101	40	91
Chr02_000352853|AltMatch_0002	Chr02_000352853	CTGTGGAGAAAAGGTTTTGTCCCTTCATAGTCTTGACGTCTTCTACCTGGAAGGGTGTTGTGGCTTTGGTGGCATGGGGAT	0	0	0	0	27	0	0	0	1	0	84	0	2	0	0	0	0	0	0	20	0	107	0	0	0	23	0	64	0	0	0	0	0	0	0	0	47	0	0	0	0	0	0	0	0	0	93
Chr02_000352853|AltMatch_0003	Chr02_000352853	CTGTGGAGAAAAGGTTTTGTCCCTTCATAGTCTTGACGTCTTGTACCTAGAAGGGTGTTGTGGCTTTGGTGGTATGGGGAT	0	0	12	0	16	0	0	0	0	0	0	9	0	0	0	0	0	8	0	8	9	0	0	0	0	5	3	21	0	0	17	0	0	0	11	0	5	0	0	0	0	0	0	0	0	0	0
Chr02_000522464|Ref_0001	Chr02_000522464	TACACATACCACCATTAATTTTCAACTGCGTTTGTTGTTTGGGGTCTAGAGTTCTGTAAATTGCAGGAAGGATTGTTAACC	0	0	105	57	99	0	0	132	1	104	0	0	90	127	0	0	1	125	0	0	108	41	191	47	102	0	23	0	0	0	87	0	87	112	4	0	35	0	1	0	0	1	197	0	0	1	134
Chr02_000522464|Alt_0002	Chr02_000522464	TACACATACCACCATTAATTTTCAACTGCGTTTGTTGTTTGGGGTCTAGAGTTTTGTAAATTGCAGGAAGGATTGTTAACC	131	113	156	22	124	15	231	0	282	0	38	59	54	118	42	86	69	35	109	24	187	0	128	19	51	51	32	62	1	19	102	0	78	39	226	0	39	76	42	62	61	80	0	83	104	37	87
Chr02_000522464|RefMatch_0001	Chr02_000522464	TACACATACCACCATTAATTTTCAACTGCGTTTGTTGTTTGGGGTCTAGAGTTCTGTAAATTGCAGGAAGGATTGTTAATC	0	0	0	0	0	0	0	0	0	0	0	0	0	0	0	0	0	0	0	0	0	0	0	0	0	0	0	0	0	0	0	0	0	0	0	0	2	0	0	0	0	0	0	0	0	0	1
Chr02_000522464|RefMatch_0002	Chr02_000522464	TACACATACCACCATTAATTTTCAACTGCGTTTGTTGTTTGGGGTCTCGAGTTCTGTAAATTGCAGGAAGGATTGTTAACC	0	0	11	4	12	0	0	12	0	10	0	0	12	5	0	0	0	12	0	0	8	6	24	7	6	0	1	0	0	0	12	0	7	11	0	0	5	0	0	0	0	2	22	0	0	0	9
Chr02_000698593|Ref_0001	Chr02_000698593	GTGTGGATAGTAGATGAGCTTATTTTCAGTTTATCTAATTGCTGTAAGTACTAGCAATGATTTTTTATGATGTTTGGATAG	1	96	0	24	63	0	96	86	0	0	70	68	123	0	161	72	71	0	0	0	0	0	0	0	1	0	0	0	51	0	3	0	0	61	81	0	53	59	0	0	112	72	73	2	79	0	82
Chr02_000698593|Alt_0002	Chr02_000698593	GTGTGGATAGTAGATGAGCTTATTTTCAGTTTATCTACTTGCTGTAAGTACTAGCAATGATTTTTTATGATGTTTGGATAG	0	0	0	0	0	0	0	0	0	0	0	0	1	0	0	0	0	0	0	0	0	0	0	0	0	0	0	0	0	0	0	0	0	0	0	0	0	0	0	0	0	0	0	0	0	0	0
Chr02_000698593|RefMatch_0001	Chr02_000698593	GTGTGGATAGTAGATGAGCTTATTTTCAGTTTATCTAACTGCTGTAAGTACTAACAATGACTTTTTATGATGTTTGGATAG	0	223	146	1	10	21	2	111	0	0	84	75	1	112	99	62	84	126	248	57	116	1	266	107	136	74	2	118	139	126	10	0	0	0	0	159	38	144	65	144	75	1	91	79	103	0	1
Chr02_000698593|RefMatch_0002	Chr02_000698593	GTGTGGATAGTAGATGAGCTTATTTTCAGTTTATCTAATTGCTGTAAGTACTAACAATGATTTTTTATGATGTTTGGATAG	319	223	159	111	218	31	249	295	495	304	142	174	146	449	120	238	228	143	277	19	83	115	270	185	141	0	26	49	53	57	155	0	228	213	345	197	150	160	252	245	105	312	251	267	196	246	327
Chr02_000858083|Ref_0001	Chr02_000858083	GGAGCAACTCATCCAGGTAATAAACTTTTAACTTTGGTGTTTGTGATTTATTTTTATGGGTTGGTAGATTATAATATTATA	0	22	9	0	4	1	0	9	0	0	5	13	0	5	12	8	3	14	10	9	8	2	27	11	5	3	0	6	16	20	0	0	0	0	0	20	1	13	0	18	3	0	2	0	9	0	0
Chr02_000858083|Alt_0002	Chr02_000858083	GGAGCAACTCATCCAGGTAATAAACTTTTAACTTTGGTGTTTGTGATTTATTTTTATGGGTGGGTAGATTATAATATTATA	0	0	0	0	0	0	0	0	0	0	0	0	0	0	0	0	0	0	0	0	0	0	0	0	0	0	0	0	0	0	0	0	0	0	0	0	0	0	0	0	0	0	0	0	0	0	0
Chr02_000858083|AltMatch_0001	Chr02_000858083	GGAGCAACTCATCCAGGTAATAAACTTGTAACTTTGGTGTTTGTGATTTATTTCTTTTATGGGTGGGTAGATTATAATATT	34	30	40	21	110	18	99	87	86	128	49	87	55	70	112	26	64	60	66	35	41	67	91	50	22	41	23	89	106	40	118	0	25	155	110	50	51	26	19	25	51	83	50	30	62	27	32
Chr02_001000356|Ref_0001	Chr02_001000356	CTCAAAGCAGACAAGGAAAATCATTGCAGAATAATTGCTTCTTTCTTTAGGAAGAACAGAAGAGGCTCAGCTGATCCTACT	171	181	187	104	111	29	114	90	314	83	114	98	324	173	273	87	209	147	273	96	101	195	475	156	231	159	38	266	268	140	150	0	128	61	362	120	109	138	125	89	252	0	181	173	433	86	335
Chr02_001000356|Alt_0002	Chr02_001000356	CTCAAAGCAGACAAGGAAAATCATTGCAGAATAATTGCTTCTTTCTTTAGGAAGAACAGAAGGGGCTCAGCTGATCCTACT	8	8	14	6	32	3	13	12	6	4	14	6	5	13	5	7	14	8	9	1	11	3	8	2	9	2	2	8	19	10	11	0	6	16	7	3	11	2	3	5	8	14	11	10	6	9	8
Chr02_001199023|Ref_0001	Chr02_001199023	GCACAAGTGATTACACCGGCGGCTATAATAACATGCCACAATTTGGTAATGATTTGATTAACTCTAATGACTTCACCCCAA	0	0	0	0	0	0	0	0	0	0	103	0	1	1	0	0	0	0	0	0	0	0	0	1	0	29	18	2	0	62	0	0	0	0	0	0	0	0	0	0	0	0	1	0	0	0	1
Chr02_001199023|Alt_0002	Chr02_001199023	GCACAAGTGATTACACCGGCGGCTATAATAACATGCCACAATTTGGTAATGATTTGATTAACTCTAATGACTTCGCCCCAA	97	101	0	44	47	26	293	80	199	1	188	83	146	201	120	141	82	59	201	0	114	1	102	55	78	0	18	1	72	37	230	0	0	81	160	48	125	77	118	65	141	93	120	74	0	56	208
Chr02_001296744|Ref_0001	Chr02_001296744	CATCTGTACAATCATCTGCAACTGGGCTCTGTTGTTTCCTGGAAATACTCCTCGAAATTTGGCTTGCTGATATTACAGTGA	43	102	42	27	11	7	115	0	65	47	85	0	55	68	46	130	59	72	83	0	107	0	87	45	51	0	18	0	52	0	97	0	1	79	66	0	24	68	40	60	46	79	59	0	1	0	53
Chr02_001296744|Alt_0002	Chr02_001296744	CATCTGTACAATCATCTGCAACTGGGCTCTGTTGTTTCCTGGAAATACTCCTCGATATTTGGCTTGCTGATATTACAGTGA	217	282	316	250	401	48	300	489	278	436	187	354	302	340	381	250	431	195	503	132	264	169	371	149	298	190	80	245	264	192	279	0	336	447	397	312	272	197	280	324	439	429	272	397	364	218	502
Chr02_001296744|RefMatch_0001	Chr02_001296744	CATCTGTACAATCATCTGCAACTGGACTCTGTTGTTTCCTGGAAATACTCCTCGAAATTTGGCTTGCTGATATTACAGTGA	60	47	0	1	0	15	0	0	100	0	1	30	31	55	0	0	0	0	0	20	0	68	52	35	38	26	12	26	0	0	0	0	0	0	0	21	0	31	0	0	0	0	25	0	46	0	0
Chr02_001299007|Ref_0001	Chr02_001299007	CTTTTGTTATTCAGAAAGTAGCAGCAGCAGTTTAGGTTGTTTAGTGTCGAGTTTCCCAGGCAGAAAAATGATCACTTCCCT	0	0	0	0	0	0	0	0	0	0	109	0	2	0	0	0	0	0	2	0	0	3	1	0	0	58	29	7	0	198	0	0	0	0	0	0	0	0	0	0	0	0	0	1	0	0	0
Chr02_001299007|Alt_0002	Chr02_001299007	CTTTTGTTATTCAGAAAGTAGCAGCAGCAGTTTAGGTTGTTTAGTGTCGAGTTTCCCAGGCAGAAAAATTATCACTTCCCT	0	0	0	0	0	0	0	0	0	0	0	0	0	0	0	0	0	0	0	0	0	0	0	0	0	0	0	0	0	0	0	0	0	0	0	0	0	0	0	0	0	0	0	0	0	0	0
Chr02_001299007|RefMatch_0001	Chr02_001299007	CTTTTGTTATTCAGAAAGTAGCAGCAGCAATTTAGGTTGTTTAGTGTCGAGTTTCCCAGGCAGAAAAATGATCACTTCCCT	107	174	0	0	221	28	124	282	228	0	186	111	156	266	335	113	0	0	163	0	132	0	182	79	76	0	28	3	89	54	101	0	0	291	138	77	58	95	125	228	224	118	78	191	0	88	139
Chr02_001299007|AltMatch_0001	Chr02_001299007	CTTTTGTTATTCAGAAAGTAGCAGCAGCAATTTAGGTTGTTTAGTGTCGAGTTTCTCAGGCAGAAAAATTATCGCTTCCCT	46	137	75	44	24	11	206	1	112	95	192	0	64	113	80	187	89	126	126	0	155	0	146	75	58	0	18	0	74	0	167	0	0	107	118	0	44	62	56	107	68	87	82	0	1	0	98
Chr02_001299007|AltMatch_0002	Chr02_001299007	CTTTTGTTATTCAGAAAGTAGCAGCAGCAGTTTAGGTTGTTTAGTGTCGAGTTTCTCAGGCAGAAAAATTATCACTTCCCT	0	0	109	0	0	0	3	0	0	0	0	0	0	0	0	0	0	0	0	0	0	0	0	0	0	0	0	0	0	0	0	0	1	0	0	0	2	0	2	0	0	0	0	0	0	0	7
Chr02_001299370|Ref_0001	Chr02_001299370	TTCTAGAGATTGCTCAAAAATCCAATGACTGTCTGTTTTCAATGAGAGTTCATTCTTTAACCATCTGACTCTCTCTCAGTT	44	74	39	35	43	8	156	0	70	56	189	0	42	79	71	109	54	114	61	0	97	0	99	62	43	0	13	0	71	0	161	0	50	80	89	0	99	68	87	80	48	69	34	0	0	0	123
Chr02_001299370|Alt_0002	Chr02_001299370	TTCTAGAGATTGCTCAAAAATCCAATGATTGTCTGTTTTCAATGAGAGTTCATTCTTTAACCATCTGACTCTCTCTCAGTT	0	0	0	0	0	0	0	0	0	0	2	0	0	0	0	0	0	1	0	0	0	0	0	0	0	0	0	0	0	0	0	0	0	0	0	0	0	0	0	0	0	0	1	0	0	0	0
Chr02_001299370|RefMatch_0001	Chr02_001299370	TTCTAGAGATTGCTCAAAAATCCAATGACTGTCTGTTTTCAATGAGAGTTCATTCTTTAACCATCTGACTTTCTCTCAGTT	26	38	1	0	27	8	6	42	65	0	69	25	15	66	11	9	0	0	10	0	19	1	48	26	13	0	3	0	0	14	14	0	0	35	16	25	21	35	11	38	6	21	5	38	15	11	8
Chr02_001299370|AltMatch_0001	Chr02_001299370	TTCTAGAGATTGCTCAAAAATCCAATGATTGTCTGTTTTCAATGAGAGTTCATTCTTTAACCATCTGACTTTCTCTCAGTT	0	33	44	30	87	0	6	43	0	45	45	35	1	31	9	20	30	55	22	22	16	40	41	32	15	23	10	73	81	55	69	0	14	29	30	41	27	19	0	26	7	63	3	39	15	62	6
Chr02_001299370|AltMatch_0002	Chr02_001299370	TTCTAGAGATTGCTCAAAAATCCAATGATTGTCTGTTTTCAATGAGAGTTCATTCTTTAACCATTTGACTTTCTCTCAGTT	0	0	0	0	26	0	0	0	0	0	0	0	3	0	23	0	0	0	0	0	0	0	0	0	0	0	0	0	16	0	2	0	0	0	0	0	0	0	3	0	4	0	0	0	0	0	0
Chr02_001519045|Ref_0001	Chr02_001519045	GTGACTCAAATGATCAACGGAGACTAAACTTTTGCTCGCTGTTCAATGTGATTAGGCTATATGTGTGTGTGTGTAGCAGCT	0	0	0	0	0	0	0	0	0	0	0	0	0	0	0	0	0	0	0	0	0	0	0	0	0	0	0	0	0	0	0	0	0	0	0	0	0	0	0	0	0	0	0	0	0	0	0
Chr02_001519045|Alt_0002	Chr02_001519045	GTGACTCAAATGATCAACGGAGACTAAACTTTTGCTCGCTGTTCAATGTGATTAGGCTATATATGTGTGTGTGTAGCAGCT	0	0	0	0	0	0	0	0	0	0	0	0	0	0	0	0	0	0	0	0	0	0	0	0	0	0	0	1	0	0	0	0	0	0	1	0	0	0	0	0	1	0	0	0	0	0	0
Chr02_001519045|AltMatch_0001	Chr02_001519045	GTGACTCAAATGATCAACGGAGACTAAACTTTTGCTCACTGTTCAATGTGATTACGCTATATATGTGTGTGTGTGTAGCAG	51	0	66	0	31	0	68	1	75	80	60	0	64	0	67	57	91	163	84	0	115	0	88	43	55	0	9	0	91	0	124	0	1	75	1	0	36	2	47	62	61	1	77	0	0	0	70
Chr02_001519045|AltMatch_0002	Chr02_001519045	GTGACTCAAATGATCAACGGAGACTAAACTTTTGCTCACTGTTCAATGTGATTAGGCTATATATGTGTGTGTGTGTAGCAG	1	0	1	0	39	0	69	0	0	0	0	1	0	0	0	0	0	1	0	0	2	0	1	0	0	1	0	0	0	0	0	0	42	2	0	0	49	0	52	0	1	0	0	0	0	0	72
Chr02_001594573|Ref_0001	Chr02_001594573	GTAAACCTGACATGACCAACAAGGTGTGTTTTTTGTCTGGTTCAGGTTAGAAGAGGTAAAATCAATGAAAGACTTAAGTGC	0	0	0	0	0	0	0	0	0	0	0	0	0	0	0	0	0	0	0	0	0	38	0	0	0	0	0	0	0	0	0	0	0	0	0	0	0	0	0	0	0	0	0	0	0	0	0
Chr02_001594573|Alt_0002	Chr02_001594573	GTAAACCTGACATGACCAACAAGGTATGTTTTTTGTCTGGTTCAGGTTAGAAGAGGTAAAATCAATGAAAGACTTAAGTGC	134	170	52	0	100	19	164	224	219	1	171	116	121	300	82	71	0	116	94	12	64	1	209	119	104	0	14	16	0	56	168	0	51	140	84	126	61	136	103	177	86	99	117	140	57	65	172
Chr02_001594573|RefMatch_0001	Chr02_001594573	GTAAACCTGACATGACCAACAAGGTGTGTTTCTTGTCTGGTTCAGGTTAGAAGAGGTAAAATCAATGAAAGACTTAAGTGC	77	34	140	28	25	1	103	62	107	80	59	37	79	51	29	72	185	83	219	21	83	63	134	38	95	44	19	58	78	39	65	0	171	82	154	44	20	21	38	59	47	42	57	48	194	35	146
Chr02_001594573|RefMatch_0002	Chr02_001594573	GTAAACCTGACATGACCAACAAGGTGTGTTTCTTGTCTGGTTCAGGTTAGAAGAGGTAAAATTAATGAAAGACTTAAGTGC	0	0	0	0	8	0	0	0	0	0	0	0	0	0	0	1	0	0	0	0	1	0	0	0	0	0	0	0	0	0	0	0	0	0	0	0	7	0	0	0	0	0	0	0	0	0	0
Chr02_001594573|RefMatch_0003	Chr02_001594573	GTAAACCTGACATGACCAACAAGGTGTGTTTTTTGTCTGGTTCAGGTTAGAAGAGGTAAAATCAATGATAGACTTAAGTGC	51	68	0	32	53	8	150	0	67	0	51	0	53	62	60	39	47	0	86	9	44	40	0	0	0	4	7	15	41	0	35	0	0	0	63	0	23	36	35	0	55	36	55	0	0	0	68
Chr02_001594573|AltMatch_0001	Chr02_001594573	GTAAACCTGACATGACCAACAAGGTATGTTTCTTGTCTGGTTCAGGTTAGAAGAGGTAAAATCAATGAAAGACTTAAGTGC	0	1	0	31	78	0	0	90	0	71	74	82	1	0	0	0	68	0	0	16	0	2	0	0	1	24	11	50	0	81	0	0	0	77	0	48	49	1	0	0	0	91	51	47	1	61	1
Chr02_001594573|AltMatch_0002	Chr02_001594573	GTAAACCTGACATGACCAACAAGGTATGTTTCTTGTCTGGTTCAGGTTAGAAGAGGTAAAATTAATGAAAGACTTAAGTGC	0	31	0	22	21	0	0	0	0	44	0	16	0	2	31	18	0	0	0	0	31	0	36	13	18	0	0	0	21	0	2	0	0	0	0	0	0	10	0	0	25	19	0	15	36	21	0
Chr02_001755914|Ref_0001	Chr02_001755914	GGGGACCTGCTGGGATATGGATTGTGTGTTGAGAATCTCATCAGAGTGTTGAATGGATGAAGCTTGTATCTTTTGGATGAG	222	111	130	68	140	17	170	113	114	43	161	58	159	152	71	99	304	35	138	16	75	17	147	71	150	18	18	31	131	64	29	0	70	73	195	66	94	78	164	110	220	68	228	91	80	89	132
Chr02_001755914|Alt_0002	Chr02_001755914	GGGGACCTGCTGGGATATCGATTGTGTGTTGAGAATCTCATCAGAGTGTTGAATGGATGAAGCTTGTATCTTTTGGATGAG	94	0	54	0	9	2	81	0	58	32	31	0	88	0	5	18	151	40	126	28	56	41	27	11	41	38	11	32	23	24	63	0	160	13	44	11	33	0	60	20	33	20	54	0	92	0	48
Chr02_001945448|Ref_0001	Chr02_001945448	GCCTAGAGGCTAGAAACTGAGAAATGTGTTGGATAATTAATTTTCCTTGATTGATACAGGTTGGTTTTGAGATGGTGGATA	0	0	0	0	0	0	0	0	0	0	0	0	0	0	0	0	0	0	0	0	0	0	0	0	0	0	0	0	0	0	0	0	0	0	0	0	0	0	0	0	0	0	0	0	0	0	0
Chr02_001945448|Alt_0002	Chr02_001945448	GCCTAGAGGCTAGAAACTGAGAAATGTGTTGGATAATTAATTTTCCTTGATTGATACAGGTTGGTTTTGAGGTGGTGGATA	0	0	0	0	0	0	0	0	0	0	0	0	0	0	0	0	0	0	0	0	0	0	0	0	0	0	0	0	0	0	0	0	0	0	0	0	0	0	0	0	0	0	0	0	0	0	0
Chr02_001945448|RefMatch_0001	Chr02_001945448	GCCTAGAGGCTAGAAACTGAGAAATGTGTTGGATAATTAATTTTCCTTGATTAATACAGGTTGGTTTTGAGATGGTGGATA	38	19	74	13	29	0	66	35	42	39	24	21	41	19	12	18	133	17	92	16	27	20	58	26	39	19	9	46	47	32	19	0	106	45	131	27	30	13	21	36	36	27	50	36	104	31	71
Chr02_001945448|RefMatch_0002	Chr02_001945448	GCCTAGAGGCTAGAAACTGAGAAATGTGTTGGATGATTAATTTTCCTTGATTAATACAGGTTGGTTTTGAGATGGTGGATA	0	0	0	0	3	0	0	0	0	0	0	0	0	0	0	0	0	16	0	9	0	16	0	0	0	36	0	15	0	16	0	0	0	0	0	0	15	0	0	0	0	0	0	0	0	0	0
Chr02_001945448|RefMatch_0003	Chr02_001945448	GCCTAGAGGCTAGAAACTGAGAATTGTGTTGGATAATTAATTTTCCTTGATTAATACAGGTTGGTTTTGAGATGGTGGATA	0	0	0	0	5	0	44	0	0	0	0	0	0	0	0	0	0	0	44	0	0	0	0	0	0	0	0	0	0	0	41	0	20	0	0	0	20	0	0	0	0	0	0	0	0	0	33
Chr02_001945448|RefMatch_0004	Chr02_001945448	GCCTAGAGGCTAGAAACTGAGAGATGTGTTGGATAATTAATTTTCCTTGATTAATACAGGTTGGTTTTGAGATGGTGGATA	23	31	55	11	48	3	75	0	34	21	72	0	64	29	84	47	29	41	52	0	47	9	42	14	24	0	6	0	53	0	70	0	0	23	44	0	18	28	48	20	108	22	37	0	0	0	37
Chr02_001945448|AltMatch_0001	Chr02_001945448	GCCTAGAGGCTAGAAACTGAGAGATGTGTTGGATAATTAATTTTCCTTGATTAATACAGGTTGGTTTTGAGGTGGTGGATA	0	0	0	0	1	0	0	0	0	0	0	0	0	0	0	0	0	16	0	2	0	21	0	0	0	25	6	15	0	0	0	0	0	0	0	0	0	0	0	0	0	0	0	0	0	0	0
Chr02_002012430|Ref_0001	Chr02_002012430	ACACAGTAGAAGTACCTCCCGGCCCCCGCCTTCCGCTGAATTACTCCTTTCTACAGACTTTACCTCCTCCGTACATCACTG	106	1	76	122	317	8	61	240	69	160	69	189	182	97	66	54	375	69	141	35	0	102	103	76	55	85	32	129	231	178	11	0	337	194	220	237	237	4	82	191	90	219	150	117	166	243	105
Chr02_002012430|Alt_0002	Chr02_002012430	ACACAGTAGAAGTACCTCCCGGCCCCCGCCTTCCGCTGAATTGCTCCTTTCTACAGACTTTACCTCCTCCGTACATCACTG	2	0	0	0	0	0	0	0	0	0	0	0	0	0	0	0	0	0	0	0	0	0	0	0	1	0	0	0	0	0	0	0	0	0	0	0	0	0	0	1	0	0	0	0	0	0	0
Chr02_002192427|Ref_0001	Chr02_002192427	TCTTCTTCTCAAGATTGCGCACCAACCGCTCAACATCTGAAATTCGTTTCAAATGTTGCCTCAGACCTTGGCGAAGTTCAG	76	179	246	432	624	20	262	380	138	690	254	427	273	194	494	221	455	358	326	155	172	256	274	135	201	309	106	414	449	289	229	0	517	395	392	353	386	180	326	249	538	587	244	322	455	304	328
Chr02_002192427|Alt_0002	Chr02_002192427	TCTTCTTCTCAAGATTGCGCACCAACCGCTCAACATCTGAAATTCGTTTCAAATGTTGCCTCAGGCCTTGGCGAAGTTCAG	396	784	251	214	281	78	548	558	634	131	462	206	277	875	240	457	472	75	619	39	390	3	638	295	396	0	43	77	188	61	361	0	108	381	402	177	220	561	187	394	219	294	437	321	257	152	489
Chr02_002405414|Ref_0001	Chr02_002405414	CTCCAGCTATTTTCAACAGCATAACTGCTTCTGCACAATTAAACTTACAGATGCACTGAATCATATCTCTAATGTTTTTCC	2	0	0	33	194	20	0	228	0	90	198	127	1	122	0	83	212	210	112	85	0	87	0	0	0	138	66	158	0	142	121	0	74	186	221	123	119	0	0	89	0	182	95	77	0	92	0
Chr02_002405414|Alt_0002	Chr02_002405414	CTCCAGCTATTTTCAACAGCATAACTGCTTCTGCACAATTAAACTTACAGATGCACTGAATCATATCTCTATTGTTTTTCC	0	0	0	0	1	0	0	0	0	0	0	0	0	0	0	1	0	0	0	0	0	0	0	0	0	1	0	0	0	0	0	0	0	0	0	0	0	0	0	0	1	0	0	0	0	0	0
Chr02_002405414|RefMatch_0001	Chr02_002405414	CTCCAGCTATTTTCAACAGCATAACTGCTTCTGCACAATTAAACTTACAGATGCACTGAATCATATCTCTAATGTTTTGTC	0	118	181	33	68	0	1	109	0	0	0	0	103	119	196	85	122	0	141	0	71	0	160	58	84	0	0	0	177	0	15	0	0	0	119	0	11	92	80	0	250	0	0	96	0	63	0
Chr02_002405414|RefMatch_0002	Chr02_002405414	CTCCAGCTATTTTCAACAGCATAACTGCTTCTGCACAATTAAACTTCCAGATGCACTGAATCATATCTCTAATGTTTTTCC	315	337	254	81	186	60	457	230	480	181	418	211	298	487	205	240	104	39	372	21	176	2	538	185	358	0	38	60	149	43	296	1	94	335	229	164	111	202	206	363	207	199	359	234	212	85	463
Chr02_002405414|AltMatch_0001	Chr02_002405414	CTCCAGCTATTTTCAACAGCATAACTGCTTCTGCACAATTAAACTTCCAGATGCACTGAATCATATCTCTATTGTTTTTCC	192	117	83	84	115	0	267	1	257	287	4	64	178	4	175	85	235	30	117	47	121	135	137	60	86	125	20	130	169	45	8	0	356	0	122	55	102	71	194	1	234	169	98	77	345	57	242
Chr02_002449959|Ref_0001	Chr02_002449959	CTTTTGCCGTCTCCAATCGCCGCTGTCGCTGAGCCCAACCCGTTGCCGTCAGCAGAACAGAAGCCTTCGTCGTCGCTCCCA	206	668	363	789	910	126	714	1523	230	1330	254	224	140	1159	527	1257	1245	141	520	273	272	307	651	346	333	244	186	659	723	383	339	0	739	1005	228	10	339	650	387	1238	463	413	129	1409	606	805	628
Chr02_002449959|Alt_0002	Chr02_002449959	CTTTTGCCGTCTCCAATCGCCGCTGTCGCTGAGCCCAACCCGTTGCCGTCAGCAGAACCGAAGCCTTCGTCGTCGCTCCCA	0	0	0	0	0	0	0	0	0	0	0	0	0	0	0	0	0	0	0	0	0	0	0	0	0	0	0	0	0	0	0	0	0	0	0	0	0	0	0	0	0	0	0	0	0	0	0
Chr02_002449959|RefMatch_0001	Chr02_002449959	CTTTTGCCGTCTCCAATCGCCGCTGTCGCTAAGCCCAACCCGTTGCCGTCAGCAGAACAGAAGCCTTCGCCGTCGCTCCCA	0	266	87	196	1	0	0	442	0	245	0	157	0	3	0	1	1	0	1	0	0	80	1	1	0	0	0	0	0	0	0	0	0	0	0	161	2	291	1	0	1	300	0	1	2	159	0
Chr02_002449959|RefMatch_0002	Chr02_002449959	CTTTTGCCGTCTCCAATCGCCGCTGTCGCTAAGCCCAACCCGTTGCCGTCAGCAGAACAGAAGCCTTCGTCGTCGCTCCCA	1	2	1	3	0	0	0	5	0	6	0	1	0	0	0	0	0	0	0	0	0	0	0	0	0	0	0	0	1	0	0	0	0	0	0	0	0	5	0	1	0	0	0	0	0	0	0
Chr02_002449959|RefMatch_0003	Chr02_002449959	CTTTTGCCGTCTCCAATCGCCGCTGTCGCTGAGCCCAACCCATTGCCGTCAGCAGAACAGAAGCCTTCGTCGTCGCTCCCA	0	0	0	0	1	0	1	1	0	2	0	1	0	1	0	1	0	0	0	0	0	1	0	0	0	0	2	2	0	111	1	0	0	0	0	0	1	0	0	0	0	2	1	2	0	1	0
Chr02_002449959|RefMatch_0004	Chr02_002449959	CTTTTGCCGTCTCCAATCGCCGCTGTCGCTGAGCCCAACCCGTCGCCGTCAGCAGAACAGAAGCCTTCGCCGTCGCTCCCA	10	38	5	18	24	5	7	71	6	23	5	31	6	47	45	30	39	5	13	5	5	4	23	3	13	7	1	25	33	4	5	0	6	18	5	11	7	48	10	36	31	41	16	23	26	7	11
Chr02_002449959|RefMatch_0005	Chr02_002449959	CTTTTGCCGTCTCCAATCGCCGCTGTCGCTGAGCCCAACCCGTTGCCGTCAACAGAACAGAAGCCTTCGCCGTCGCTCCCA	1	2	1	3	6	0	2	1	0	1	128	4	6	4	1	3	1	5	0	1	2	0	4	0	1	0	0	0	5	0	0	0	2	6	195	5	25	5	173	1	4	3	0	2	7	2	1
Chr02_002449959|RefMatch_0006	Chr02_002449959	CTTTTGCCGTCTCCAATCGCCGCTGTCGCTGAGCCCAACCCGTTGCCGTCAGCAGAACAGAAGCCTTCACCGTCGCTCCCA	213	4	1	2	3	0	230	4	219	3	127	2	169	1	284	1	0	0	1	3	1	1	3	2	0	156	66	1	4	2	2	0	166	3	196	1	41	2	161	1	221	1	0	1	203	2	0
Chr02_002449959|RefMatch_0007	Chr02_002449959	CTTTTGCCGTCTCCAATCGCCGCTGTCGCTGAGCCCAACCCGTTGCCGTCAGCAGAACAGAAGCCTTCATCGTCGCTCCCA	0	1	2	1	7	0	482	0	0	0	147	0	3	0	247	0	2	1	293	0	0	0	0	0	0	0	0	0	1	0	0	0	0	0	0	0	1	0	0	0	228	0	0	1	0	0	225
Chr02_002449959|RefMatch_0008	Chr02_002449959	CTTTTGCCGTCTCCAATCGCCGCTGTCGCTGAGCCCAACCCGTTGCCGTCAGCAGAACAGAAGCCTTCGCCATCGCTCCCA	193	3	0	0	321	0	229	7	249	6	125	2	626	1	570	1	0	155	1	1	1	0	4	2	0	0	1	0	189	0	15	0	152	0	171	0	195	4	393	1	432	1	199	2	2	0	258
Chr02_002449959|RefMatch_0009	Chr02_002449959	CTTTTGCCGTCTCCAATCGCCGCTGTCGCTGAGCCCAACCCGTTGCCGTCAGCAGAACAGAAGCCTTCGCCGTCACTCCCA	163	376	0	235	21	0	189	456	250	15	0	10	5	22	19	257	11	5	3	2	4	0	16	104	93	3	1	5	137	5	16	0	145	215	7	3	9	380	4	11	13	20	1	268	145	186	2
Chr02_002449959|RefMatch_0010	Chr02_002449959	CTTTTGCCGTCTCCAATCGCCGCTGTCGCTGAGCCCAACCCGTTGCCGTCAGCAGAACAGAAGCCTTCGCCGTCGCTCCCA	1821	9922	1473	5754	5363	725	1971	11670	2281	5661	1901	4365	2604	6496	7035	6916	3850	3159	3414	1955	1969	1687	6071	3129	2835	2165	862	4269	6115	1525	2534	3	1494	5688	2735	3112	2272	10699	1822	5640	4909	6597	1974	6607	6564	4091	1797
Chr02_002449959|RefMatch_0011	Chr02_002449959	CTTTTGCCGTCTCCAATCGCCGCTGTCGCTGAGCCCAACCCGTTGCCGTCAGCAGAACAGAAGCCTTCGCCGTCGCTCCCG	0	3	0	0	19	0	0	7	1	4	24	2	1	1	5	3	5	0	56	2	0	50	2	2	3	1	1	0	6	1	1	0	0	2	0	1	36	7	3	5	0	5	1	3	4	1	1
Chr02_002449959|RefMatch_0012	Chr02_002449959	CTTTTGCCGTCTCCAATCGCCGCTGTCGCTGAGCCCAACCCGTTGCCGTCAGCAGAACAGAAGCCTTCGCCGTCGCTCTCA	1	3	1	2	212	24	1	554	0	368	1	1	0	5	1	283	1	1	0	3	116	1	3	0	1	0	0	3	5	1	1	0	0	211	1	3	0	0	0	0	3	662	1	292	3	158	1
Chr02_002449959|RefMatch_0013	Chr02_002449959	CTTTTGCCGTCTCCAATCGCCGCTGTCGCTGAGCCCAACCCGTTGCCGTCAGCAGAACAGAAGCCTTCGCCGTGGCTCCCA	0	0	0	0	1	0	0	0	0	0	0	0	0	0	0	0	0	0	0	0	0	91	0	0	1	0	0	0	0	0	0	0	0	0	0	0	0	0	0	0	0	0	0	0	0	0	0
Chr02_002449959|RefMatch_0014	Chr02_002449959	CTTTTGCCGTCTCCAATCGCCGCTGTCGCTGAGCCCAACCCGTTGCCGTCAGCAGAACAGAAGCCTTCGCCGTTGCTCCCA	0	474	1	325	358	1	138	9	1	4	3	1	150	473	190	291	1	0	1	154	1	5	3	1	1	254	2	300	5	254	356	0	250	3	313	1	307	459	2	381	102	3	3	295	3	6	1
Chr02_002449959|RefMatch_0015	Chr02_002449959	CTTTTGCCGTCTCCAATCGCCGCTGTCGCTGAGCCCAACCCGTTGCCGTCAGCAGAACAGAAGCCTTCGCTGTCGCTCCCA	0	12	3	4	2	1	1	8	0	2	0	1	8	7	1	2	4	2	0	1	4	3	5	9	1	0	0	2	7	2	1	0	0	4	0	1	3	2	0	4	2	4	4	5	7	7	2
Chr02_002449959|RefMatch_0016	Chr02_002449959	CTTTTGCCGTCTCCAATCGCCGCTGTCGCTGAGCCCAACCCGTTGCCGTCAGCAGAACAGAAGCTTTCGCCGTCGCTCCCA	1	297	0	7	0	47	1	5	0	2	1	282	1	1	281	219	4	157	284	51	141	148	249	114	104	0	64	120	165	2	281	0	0	219	0	1	0	284	0	2	201	0	68	194	232	0	0
Chr02_002449959|RefMatch_0017	Chr02_002449959	CTTTTGCCGTCTCCAATCGCCGCTGTCGCTGAGCCCAACCCGTTGCCGTCAGCAGAACAGAATCCTTCGCCGTCGCTCCCA	7	36	5	29	44	11	4	94	16	32	10	37	16	30	24	20	31	16	28	12	13	7	33	17	10	13	0	28	25	8	13	0	10	21	18	17	6	45	10	28	28	19	15	33	31	17	7
Chr02_002449959|RefMatch_0018	Chr02_002449959	CTTTTGCCGTCTCCAATCGCCGCTGTCGCTGAGCCCAACCCGTTGCCGTCAGCAGAATAGAAGCCTTCGCCGTCGCTCCCA	1	3	1	3	0	1	2	4	0	3	0	5	4	1	2	2	1	0	1	0	1	2	3	0	3	0	0	2	2	0	0	0	0	5	0	1	0	7	0	0	1	1	1	3	1	3	0
Chr02_002449959|RefMatch_0019	Chr02_002449959	CTTTTGCCGTCTCCAATCGCCGCTGTCGCTGAGCCCAACCCGTTGCCGTCAGTAGAACAGAAGCCTTCGTCGTCGCTCCCA	0	0	0	1	1	0	0	1	0	1	0	0	0	1	0	2	0	0	0	0	0	0	0	0	1	0	1	1	0	0	0	0	0	0	0	0	0	0	0	0	0	0	0	2	1	1	0
Chr02_002449959|RefMatch_0020	Chr02_002449959	CTTTTGCCGTCTCCAATCGCCGCTGTCGCTGAGCCCAACCCGTTGCCGTCTGCAGAACAGAAGCCTTCGCCGTCGCTCCCA	173	444	0	248	509	29	0	528	201	669	0	515	126	5	0	275	291	0	0	1	0	0	0	0	1	1	1	1	172	0	173	0	149	231	176	397	33	411	130	315	3	1067	141	304	408	412	1
Chr02_002449959|RefMatch_0021	Chr02_002449959	CTTTTGCCGTCTCCAATCGCCGCTGTCGCTGAGCCCAACCCTTTGCCGTCAGCAGAACAGAAGCCTTCGTCGTCGCTCCCA	0	0	6	0	2	0	0	0	0	1	0	0	0	1	0	0	15	9	6	0	0	24	1	0	0	6	0	0	0	0	0	0	0	0	6	0	3	0	0	0	0	1	0	1	0	0	0
Chr02_002449959|RefMatch_0022	Chr02_002449959	CTTTTGCCGTCTCCAATCGCCGCTGTCGCTGAGCCCAATCCGTTGCCGTCAGCAGAACAGAAGCCTTCGCCGTCGCTCCCA	1	3	0	1	3	0	1	3	1	3	0	1	1	5	1	2	0	2	3	0	1	1	0	0	1	0	0	1	1	0	0	0	0	0	0	1	1	2	1	2	0	3	2	1	2	2	1
Chr02_002449959|RefMatch_0023	Chr02_002449959	CTTTTGCCGTCTCCAATCGCCGCTGTTGCTGAGCCCAACCCGTTGCCGTCAGCAGAACAGAAGCCTTCGCCGTCGCTCCCA	1	6	0	3	0	0	0	9	0	1	1	1	2	4	0	2	2	0	1	2	2	2	2	2	2	0	1	1	4	2	4	0	2	2	1	2	0	6	1	2	2	4	0	3	8	3	0
Chr02_002449959|AltMatch_0001	Chr02_002449959	CTTTTGCCGTCTCCAATCGCCGCTGTCGCTGAGCCCAACCCGTCGCCCTCAGCAGAACCGAAACCTTCGTCGTCACTCCCA	208	397	1	341	65	33	211	498	249	1	0	235	179	0	261	270	374	127	328	0	0	0	1	0	0	0	0	0	0	0	195	0	391	0	2	0	163	372	214	0	229	645	182	312	1	174	0
Chr02_002449959|AltMatch_0002	Chr02_002449959	CTTTTGCCGTCTCCAATCGCCGCTGTCGCTGAGCCCAACCCGTCGCCGTCAGCAGAACCGAAACCTTCGCCGTCGCTCCCA	189	1113	180	21	601	60	225	22	241	414	145	476	13	851	13	536	630	4	305	87	123	111	14	3	10	160	5	207	15	10	1	0	19	273	206	568	140	1104	322	652	20	1301	193	238	10	190	14
Chr02_002449959|AltMatch_0003	Chr02_002449959	CTTTTGCCGTCTCCAATCGCCGCTGTCGCTGAGCCCAACCCGTCGCCGTCAGCAGAACCGAAACCTTCGTCGTCACTCCAA	1	0	1	0	3	0	0	1	0	0	0	0	0	0	0	1	0	1	0	1	0	0	1	1	0	0	0	0	0	0	0	0	0	0	0	0	1	0	0	0	0	2	1	0	0	0	1
Chr02_002449959|AltMatch_0004	Chr02_002449959	CTTTTGCCGTCTCCAATCGCCGCTGTCGCTGAGCCCAACCCGTCGCCGTCAGCAGAACCGAAACCTTCGTCGTCACTCCCA	398	699	1276	978	1284	177	260	2238	507	670	278	871	826	1551	1281	613	1820	510	633	443	690	259	1513	610	1049	776	261	1018	1870	909	976	1	1192	1266	388	726	1189	790	1319	1366	1216	705	1486	338	1617	695	2302
Chr02_002449959|AltMatch_0005	Chr02_002449959	CTTTTGCCGTCTCCAATCGCCGCTGTCGCTGAGCCCAACCCGTCGCCGTCAGCAGAACCGAAACCTTCGTCGTCGCTCCCA	1	9	0	6	13	2	0	15	1	2	1	5	4	16	7	1	11	0	8	4	8	3	12	1	9	2	0	10	10	6	4	0	3	10	1	1	1	7	5	7	7	3	9	0	8	1	9
Chr02_002449959|AltMatch_0006	Chr02_002449959	CTTTTGCCGTCTCCAATCGCCGCTGTCGCTGAGCCCAACCCGTCGCCGTCAGTAGAACCGAAACCTTCGCCGTCGCTCCCA	323	748	0	493	318	77	430	469	425	697	149	279	258	751	502	1	325	167	552	0	299	116	224	126	166	2	147	6	332	0	26	0	427	277	591	211	197	763	573	594	374	345	312	564	199	189	469
Chr02_002449959|AltMatch_0007	Chr02_002449959	CTTTTGCCGTCTCCAATCGCCGCTGTCGCTGAGCCCAACCCGTCGCCGTCAGTAGAACCGAAACCTTCGTCGTCACTCCCA	2	5	3	3	304	1	181	7	6	8	86	2	122	17	115	0	8	0	128	122	2	1	10	1	9	111	0	295	9	114	60	0	5	5	1	0	97	15	140	8	109	4	8	5	2	0	11
Chr02_002449959|AltMatch_0008	Chr02_002449959	CTTTTGCCGTCTCCAATCGCCGCTGTCGCTGAGCCCAACCCGTCGCCGTCAGTAGAACCGAAACCTTCGTCGTCGCTCCCA	0	4	149	0	3	0	1	2	0	0	0	0	1	379	1	1	0	0	2	149	244	217	296	139	205	325	3	364	197	122	13	0	0	254	0	2	6	0	0	0	2	0	204	1	0	2	1
Chr02_002449959|AltMatch_0009	Chr02_002449959	CTTTTGCCGTCTCCAATCGCCGCTGTCGCTGAGCCCAACCCGTCGCTGTCAGCAGAACCGAAACCTTCGCCGTCACTCCCA	194	5	1	289	536	44	0	947	246	699	0	545	0	381	207	603	0	0	0	0	139	117	269	163	197	0	47	0	0	149	0	0	0	567	1	4	7	4	0	367	263	344	178	312	487	0	0
Chr02_002449959|AltMatch_0010	Chr02_002449959	CTTTTGCCGTCTCCAATCGCCGCTGTCGCTGAGCCCAACCCGTCGCTGTCAGCAGAACCGAATCCTTCGCCGTCACTCCCA	0	419	0	240	1	33	269	0	0	0	98	273	3	419	0	276	0	0	0	0	0	0	0	0	0	0	2	0	0	0	0	0	0	0	1	0	0	396	0	0	0	285	0	0	0	0	1
Chr02_002449959|AltMatch_0011	Chr02_002449959	CTTTTGCCGTCTCCAATCGCCGCTGTCGCTGAGCCCAACCCGTTGCCGTCAGCAGAACCGAAACCTTCGCCGTCGCTCCCA	8	36	3	6	18	0	14	0	5	18	4	7	0	30	4	24	16	2	5	3	1	4	6	0	3	4	0	23	2	0	0	0	3	8	3	6	3	63	6	26	0	24	5	10	2	5	2
Chr02_002449959|AltMatch_0012	Chr02_002449959	CTTTTGCCGTCTCCAATCGCCGCTGTCGCTGAGCCCAACCCGTTGCCGTCAGCAGAACCGAAACCTTCGTCGTCACTCCCA	14	49	9	30	23	2	14	150	14	36	7	32	13	53	45	49	47	4	16	4	10	3	48	13	27	17	0	33	36	6	10	0	17	44	7	13	17	50	17	52	41	24	16	36	66	11	18
Chr02_002449959|AltMatch_0013	Chr02_002449959	CTTTTGCCGTCTCCAATCGCCGCTGTCGCTGAGCCCAACCTGTCGCCGTCAGCAGAACCGAAACCTTCGTCGCCACTCCCA	0	1	0	0	0	0	0	0	0	1	1	0	0	1	0	0	0	0	0	0	0	0	1	0	1	0	0	0	0	0	0	1	0	0	0	0	0	1	0	0	0	0	0	0	0	0	0
Chr02_002449959|AltMatch_0014	Chr02_002449959	CTTTTGCCGTCTCCAATCGCCGCTGTCGCTGAGCCCAACCTGTCGCCGTCAGCAGAACCGAAACCTTCGTCGTCACTCCCA	199	765	0	2	322	90	290	950	254	700	295	513	155	825	305	563	788	1	343	49	137	1	601	255	482	144	197	186	202	0	235	1	1	530	194	387	202	759	0	1065	272	658	1	950	728	191	3
Chr02_002630314|Ref_0001	Chr02_002630314	CTTACAAATTGCCGCTGATCATTCTCACCTTTATTCCCATAAGGATTTCTCTCACTGAACCCATTTCTCCCTTCGCCTTTG	175	425	256	159	472	53	390	443	382	471	469	384	214	584	317	418	202	376	326	154	280	193	567	348	218	182	111	341	337	184	462	0	254	435	436	383	306	276	126	480	223	518	173	346	365	216	356
Chr02_002630314|Alt_0002	Chr02_002630314	CTTACAAATTGCCGCTGATCATTCTCACCTTTATTCCCATAAGGATTTCTCTCACTGAACCCATTTCTTCCTTCGCCTTTG	0	0	1	0	0	1	2	0	0	0	0	0	0	0	0	0	0	0	0	0	0	0	0	0	0	0	0	1	0	0	0	0	0	0	0	0	0	0	0	1	0	0	0	0	0	0	0
Chr02_002630314|RefMatch_0001	Chr02_002630314	CTTACAAATTGCCGCTGATCATTCTCACCTTTATTCCCATAAGGATTTCTCTCACTGAACCCAATTCTCCCTTCGCCTTTG	0	150	90	72	2	0	0	176	0	4	0	0	0	167	0	120	88	0	120	0	104	0	186	133	87	0	1	0	105	0	13	0	0	0	119	1	19	98	0	3	0	1	0	100	0	71	0
Chr02_002630314|RefMatch_0002	Chr02_002630314	CTTACAAATTGCCGCTGATCATTCTCACCTTTATTCCCATAAGGATTTCTCTCACTGAACCCATTTCTCCCTTCACCTTTG	0	0	0	0	1	0	0	0	0	0	0	0	0	0	0	1	0	0	0	1	0	63	0	0	0	0	0	0	0	0	1	0	0	1	0	0	0	0	1	1	2	0	0	0	0	0	0
Chr02_002630314|AltMatch_0001	Chr02_002630314	CTTACAAATTGCCGCTGATCATTCTCACCTTTATTCCCATAAGGATTTCTCTCACTGAACCCATTTCTTCCTTCACCTCCG	5	0	0	0	0	0	0	0	14	0	22	0	11	0	0	0	0	0	0	0	0	0	0	0	0	0	5	0	91	0	7	0	11	0	34	0	6	0	0	0	0	0	0	0	0	0	35
Chr02_002630314|AltMatch_0002	Chr02_002630314	CTTACAAATTGCCGCTGATCATTCTCACCTTTATTCCCATAAGGATTTCTCTCACTGAACCCATTTCTTCCTTCACCTTGT	0	0	0	0	0	0	0	0	0	0	0	0	64	0	0	0	0	0	0	0	0	0	0	0	0	0	0	0	1	0	0	0	0	0	0	0	0	0	0	0	0	0	0	0	0	0	0
Chr02_002630314|AltMatch_0003	Chr02_002630314	CTTACAAATTGCCGCTGATCATTCTCACCTTTATTCCCATAAGGATTTCTCTCACTGAACCCATTTCTTCCTTCACCTTTG	183	370	153	165	254	27	140	296	377	264	276	110	175	333	619	266	228	295	209	116	94	66	345	195	157	82	79	277	222	137	240	0	150	81	224	181	218	187	188	128	416	149	131	118	101	134	274
Chr02_002793010|Ref_0001	Chr02_002793010	CACCATACACTGATACACTCATACAGCTTAATAGCTTATGCTTCCACCTTTAAATCCATAATCAGATTTTCATCATCAAAT	203	352	280	89	323	43	391	316	460	183	617	127	310	568	452	342	274	112	423	56	302	198	387	213	168	51	97	140	324	193	296	0	239	270	552	226	214	237	198	291	336	439	136	178	245	108	356
Chr02_002793010|Alt_0002	Chr02_002793010	CACCATACACTGATACACTCATACAGCTTAATAGCTTATGCTTCCACCTTTAAATCCATAATCAGATTTTCATCATGAAAT	0	0	0	0	0	0	0	0	0	0	0	0	0	1	0	0	0	0	0	0	0	0	0	0	0	0	0	0	0	0	0	0	0	0	0	0	0	0	0	0	0	0	0	0	0	0	0
Chr02_002793010|RefMatch_0001	Chr02_002793010	CACCATACACTGATACACTCATACAGCTTAATAGCTTATGCTTCCACCTTTAAATAATCCATAATCAGATTTTCATCATCA	0	0	0	0	0	0	0	0	0	0	0	0	0	0	0	0	0	0	0	0	0	0	0	0	0	0	0	0	0	0	0	0	0	0	0	0	0	0	0	0	0	0	0	0	0	0	0
Chr02_002831977|Ref_0001	Chr02_002831977	CTAAATCCCAATAATCATAACACCAGCAAAGTATATATTATAACATCCCAAATGCTTGAATTTTGAATATTTGGAAAATCT	0	0	0	0	0	0	1	0	0	1	0	1	0	0	0	1	0	29	0	0	0	0	0	0	0	0	0	0	0	0	0	0	0	2	1	3	1	0	0	0	0	3	0	0	0	0	0
Chr02_002831977|Alt_0002	Chr02_002831977	CTAAATCCCAATAATCATAACACCAGCAAAGTATATATTATAACATCTCAAATGCTTGAATTTTGAATATTTGGAAAATCT	0	0	0	0	0	0	0	0	0	0	0	0	0	0	0	0	0	0	0	0	0	0	0	0	0	0	0	0	0	0	0	0	0	0	0	0	0	0	0	0	0	0	0	0	0	0	0
Chr02_002835899|Ref_0001	Chr02_002835899	ACAGCCCCGCAGTCCATGAAGACTGACAAAGAAGATATATCAAATTGCAGATTGTTGTGGTTCACCTTTCTTATGAGTTTG	69	0	0	0	34	0	60	0	130	0	86	0	85	0	58	0	51	0	75	0	0	0	0	0	0	0	0	0	51	0	7	0	145	0	165	0	92	0	42	0	39	0	0	0	96	0	60
Chr02_002835899|Alt_0002	Chr02_002835899	ACAGCCCCGCAGTCCATGAAGACTGACAAAGAAAATATATCAAATTGCAGATTGTTGTGGTTCACCTTTCTTATGAGTTTG	0	0	0	0	0	0	0	0	0	0	0	0	0	0	0	0	0	0	0	0	0	0	0	0	0	0	0	0	0	0	0	0	0	0	0	0	0	0	0	0	0	0	0	0	0	0	0
Chr02_002835899|RefMatch_0001	Chr02_002835899	ACAGCCCCGCAGTCCATGAAGACTGACAAACAAGATAATATCAATTGCAGATTGTTGTGGTTCACCTTTCTTATGAGTTGG	0	0	0	0	0	0	0	0	0	0	0	0	0	0	0	0	0	35	75	10	0	26	0	0	0	34	10	41	0	32	0	0	0	0	0	0	0	0	0	0	0	0	0	0	0	0	0
Chr02_002835899|RefMatch_0002	Chr02_002835899	ACAGCCCCGCAGTCCATGAAGACTGACAAAGAAGATATATCAAATTGCAGATTGTTGTGGTTCACCTTTCTTATGAGTTGG	1	0	71	0	64	0	0	0	0	0	1	0	49	0	108	0	0	0	0	0	0	0	0	0	0	0	0	0	51	0	3	0	1	0	0	0	2	0	31	0	83	0	0	0	1	0	0
Chr02_003018692|Ref_0001	Chr02_003018692	TTTGTGGGACCAGAGCGGCGACCACATCGTCACAGCCTCCTCTTCCGATTCCTCGATTTGCATTCACGATGCCGTTTTTCC	242	274	177	248	339	42	200	476	219	408	113	242	142	343	122	181	197	243	211	98	272	275	318	251	313	145	89	169	158	161	276	0	93	211	120	229	235	358	133	402	129	646	200	286	201	250	267
Chr02_003018692|Alt_0002	Chr02_003018692	TTTGTGGGACCAGAGCGGCGACCACATCGTCACAGCCTCCTCTTCCGATTCCTCGATTTGCATTCACGACGCCGTTTTTCC	63	79	98	148	191	15	50	318	48	78	0	54	167	71	128	47	168	132	206	120	86	48	75	71	49	86	47	190	173	86	136	1	111	62	152	71	219	82	78	2	139	133	44	144	122	125	53
Chr02_003018692|RefMatch_0001	Chr02_003018692	TTTGTGGGACCAGAGCGGCGACCACATCGTCACAGCCTCCTCTTCCGATTCCTCGATTTGCATTCACGATGCCATTTTTGC	0	0	0	0	0	15	0	0	0	0	0	0	0	0	0	0	0	0	0	0	48	0	1	0	0	0	1	0	0	0	0	0	0	0	0	61	0	0	0	0	0	0	0	0	0	0	0
Chr02_003084480|Ref_0001	Chr02_003084480	GGGCTGGGTCTCCGGCTCTTCGTTGCTGTCTCCCTCCTTCATGTGACGCTAGCTTCGGCTATCCCTGTTTTTTCCTTCAGT	0	32	5	31	44	0	0	12	0	56	0	8	0	10	14	19	12	15	6	4	10	13	43	11	24	22	8	40	33	9	65	0	0	0	13	0	15	40	0	0	30	21	0	21	24	37	0
Chr02_003084480|Alt_0002	Chr02_003084480	GGGCTGGGTCTCCGGCTCTTCGTTGCTGCCTCCCTCCTTCATGTGACGCTAGCTTCGGCTATCCCTGTTTTTTCCTTCAGT	0	0	0	0	0	0	0	0	0	0	0	0	0	0	0	0	0	0	0	0	0	0	0	0	0	0	0	0	0	0	0	0	0	0	0	0	0	0	0	0	0	0	0	0	0	0	0
Chr02_003084480|RefMatch_0001	Chr02_003084480	GGGCTGGGTCTCCGGCTCTTCGTTGCTGTCTCCCTCCTTCATGTGACGCTAGCTTCGGCTATCCCTGTTTTTTCCTTTAGT	0	6	4	3	1	3	9	0	0	12	10	0	2	17	0	8	0	9	7	0	6	0	20	7	17	0	0	0	0	0	32	0	0	10	5	0	5	12	0	6	0	5	11	0	6	0	0
Chr02_003084480|RefMatch_0002	Chr02_003084480	GGGCTGGGTCTCCGGCTCTTCGTTGCTGTCTCCCTCCTTCATGTGACGCTAGCTTCGGCTATCTCTGTTTTTTCCTTTAGT	0	0	0	0	0	0	0	0	0	0	0	0	0	0	0	0	0	0	0	0	0	0	0	0	0	0	0	0	0	0	20	0	0	0	0	0	0	0	0	0	0	0	0	0	0	0	0
Chr02_003084480|RefMatch_0003	Chr02_003084480	GGGCTGGGTCTCCGGCTCTTCGTTGCTGTCTGCCTCCTTCATGTGACGCTAGCTTCGGCTATCCCTGTTTTTTCCTTCAGT	0	21	5	31	23	0	0	8	0	17	0	4	0	7	9	14	8	19	9	2	7	11	24	11	15	18	3	23	23	8	12	0	0	0	7	0	6	17	0	0	28	17	0	10	14	18	0
Chr02_003084480|RefMatch_0004	Chr02_003084480	GGGCTGGGTCTCCGGCTCTTCGTTGCTGTGTCCCTCCTTCATGTGACGCTAGCTTCGGCTATCCCTGTTTTTTCCTTCAGT	0	15	5	32	24	0	0	5	0	31	0	8	0	8	12	14	9	33	14	9	8	21	48	8	37	19	3	24	25	3	24	0	0	0	7	0	18	22	0	0	28	14	0	19	13	17	0
Chr02_003084480|RefMatch_0005	Chr02_003084480	GGGCTGGGTCTCCGGCTCTTCGTTGCTGTGTCCCTCCTTCATGTGACGCTAGCTTCGGCTATCCCTGTTTTTTCCTTTAGT	0	6	8	8	0	0	10	0	0	10	20	7	13	19	0	19	1	5	9	0	10	0	28	7	19	0	1	0	0	0	21	0	0	12	10	1	3	11	0	13	0	14	12	0	13	0	0
Chr02_003084480|RefMatch_0006	Chr02_003084480	GGGCTGGGTCTCCGGCTCTTCGTTGCTGTGTGCCTCCTTCATGTGACGCTAGCTTCGGCTATCCCTGTTTTTTCCTTCAGT	0	18	7	51	17	0	1	14	0	33	0	5	0	6	10	18	10	31	9	8	3	9	25	13	24	22	2	23	28	5	8	0	0	0	2	0	6	16	0	0	22	21	0	18	17	21	0
Chr02_003084480|RefMatch_0007	Chr02_003084480	GGGCTGGGTCTCCGGCTCTTCGTTGCTGTGTGCCTCCTTCATGTGACGCTAGCTTCGGCTATCCCTGTTTTTTCCTTTAGT	0	8	12	15	0	0	20	1	0	8	30	6	14	37	0	14	0	17	11	0	9	0	45	12	30	0	2	1	0	0	11	0	0	4	21	0	2	25	0	17	1	21	18	0	12	0	0
Chr02_003084480|RefMatch_0008	Chr02_003084480	GGGCTGGGTCTCCGGCTCTTCGTTGCTGTGTGCCTCCTTCATGTGACGCTAGCTTCGGCTATCTCTGTTTTTTCCTTTAGT	0	0	0	0	0	0	0	0	0	0	0	0	0	0	0	0	0	0	0	0	0	0	0	0	0	0	0	0	0	0	4	0	0	0	0	0	0	0	0	0	0	0	0	0	0	0	0
Chr02_003084480|RefMatch_0009	Chr02_003084480	GGGCTGGGTCTCCGGCTCTTCGTTGGTGTGTGCCTCCTTCATGTGACGCTAGCTTCGGCTATCCCTGTTTTTTCCTTTAGT	0	11	14	11	0	3	20	0	0	9	18	4	13	28	0	16	0	8	14	0	19	0	31	19	29	0	0	0	0	0	3	0	1	3	22	0	2	10	0	9	0	14	14	0	9	1	0
Chr02_003084480|RefMatch_0010	Chr02_003084480	GGGCTGGGTCTCCGGCTCTTCGTTGGTGTGTGCCTCCTTCATGTGACGCTAGCTTCGGCTATCTCTGTTTTTTCCTTTAGT	0	0	0	0	0	0	0	0	0	0	0	0	0	0	0	0	0	0	0	0	0	0	0	0	0	0	0	0	0	0	3	0	0	0	0	0	0	0	0	0	0	0	0	0	0	0	0
Chr02_003084480|RefMatch_0011	Chr02_003084480	GGGCTGGGTCTCCGGCTCTTCGTTGTTGTGTGCCTCCTTCATGTAACGCTAGCTTCGGCTATCCCTGTTTTTTCCTTTAGT	53	39	28	21	48	2	86	33	65	23	22	33	12	38	7	15	0	0	26	5	45	1	74	20	48	0	4	8	25	16	16	0	50	26	12	47	26	40	28	59	21	13	35	41	28	31	77
Chr02_003084480|AltMatch_0001	Chr02_003084480	GGGCTGGGTCTCCGGCTCTTCGTTGCTGCGTCCCTCCTTCATGTGACGCTAGCTTCGGCTATCCCTGTTTTTTCCTTTAGT	15	0	11	6	28	1	30	10	24	10	5	11	19	5	10	4	58	0	22	5	13	6	0	0	0	5	1	16	5	21	2	0	21	8	18	14	20	0	10	10	20	16	13	4	19	11	16
Chr02_003084480|AltMatch_0002	Chr02_003084480	GGGCTGGGTCTCCGGCTCTTCGTTGCTGCGTGCCTCCTTCATGTGACGCTAGCTTCGGCTATCCCTGTTTTTTCCTTTAGT	14	0	8	2	12	1	16	7	20	7	1	3	7	2	5	5	41	0	29	3	5	1	0	0	0	8	0	6	6	10	2	0	16	6	18	6	14	0	5	6	15	11	16	3	12	3	15
Chr02_003203866|Ref_0001	Chr02_003203866	CAGTAGCGTTTAATCAACCGGACTTCAGATTTGATTTACCTTATCCTTGGTGGTTGTTTTACACAGGTTAGAAAGGAGACA	1	354	299	179	136	68	336	190	1	310	325	277	10	360	0	392	0	250	599	174	375	143	547	314	400	257	70	343	100	74	394	0	118	482	247	313	115	290	117	447	0	157	313	281	187	223	364
Chr02_003203866|Alt_0002	Chr02_003203866	CAGTAGCGTTTAATCAACCGGACTTCGGATTTGATTTACCTTATCCTTGGTGGTTGTTTTACACAGGTTAGAAAGGAGACA	0	0	0	0	0	0	0	0	0	0	0	0	0	0	0	0	0	0	0	1	1	0	0	0	0	1	0	1	0	1	0	0	1	1	1	1	1	0	2	0	0	0	0	1	0	0	0
Chr02_003203866|RefMatch_0001	Chr02_003203866	CAGTAGCGTTTAATCAACCGGACTTCAGATTTGATTTACCTTATGCTTGGTGGTTGTTTTACACAGGTTAGAAAGGAGACA	86	391	173	260	199	0	219	367	113	314	123	183	85	351	188	355	583	1	384	0	320	150	367	204	266	42	45	1	271	34	22	0	204	167	285	173	64	313	132	164	251	279	274	221	337	254	265
Chr02_003203866|RefMatch_0002	Chr02_003203866	CAGTAGCGTTTAATCAACCGGACTTCAGATTTGATTTACCTTATGCTTGTTGGTTGTTTTACACAGGTTAGAAAGGAGACA	0	0	95	0	0	0	1	0	0	0	0	0	0	0	0	0	0	0	0	0	0	1	0	0	0	0	0	0	0	40	0	0	0	0	0	0	0	0	0	0	0	0	0	0	0	0	0
Chr02_003203866|AltMatch_0001	Chr02_003203866	CAGTAGCGTTTAATCAACCGGACTTCGGATTTGATTTACCTTATGCTTGGTGGTTGTTTTACACAGGTTAGAAAGGAGACA	88	8	1	2	25	1	14	5	50	3	5	3	52	7	16	1	40	4	15	2	1	0	7	2	13	3	2	2	7	4	4	0	41	20	15	2	11	4	40	3	25	10	35	17	24	0	5
Chr02_003203866|AltMatch_0002	Chr02_003203866	CAGTAGCGTTTAATCAACCGGACTTTGGATTTGATTTACCTTATGCTTGGTGGTTGTTTTACACAGGTTAGAAAGGAGACA	0	0	0	0	0	0	0	0	0	0	0	0	0	0	0	0	0	0	0	0	0	14	0	0	0	0	0	0	0	0	0	0	0	0	0	0	0	0	0	0	0	0	0	0	0	0	0
Chr02_003396081|Ref_0001	Chr02_003396081	TCGAGTCTTGATGGCCTAGATGCAAAGCTGCCTCACAAGAGAGAACAAAATTGTTACGTTATTTGTTATGCACATCCCACA	0	0	0	0	0	0	0	1	0	0	0	0	0	0	0	1	0	0	0	0	0	0	0	0	0	0	0	0	0	0	0	0	0	0	0	0	0	0	0	0	0	0	0	2	0	1	0
Chr02_003396081|Alt_0002	Chr02_003396081	TCGAGTCTTGATGGCCTAGATGCAAAGCTGCCTCACAAGAGAGAACAAAATTGTTATGTTATTTGTTATGCACATCCCACA	0	0	0	0	0	0	0	0	0	0	0	0	0	0	0	0	0	0	0	0	0	0	0	0	0	0	0	0	0	0	0	0	0	0	0	0	0	0	0	0	0	0	0	0	0	0	0
Chr02_003396081|RefMatch_0001	Chr02_003396081	TCGAGTCTTGATGGCCTAGATGCAAAGCTGCCTCACAAGAGAGAACAAAATTGTTACGTTATTTGTTATGCACATCCACAA	253	96	0	0	70	9	124	89	392	1	102	0	184	86	86	2	0	48	0	20	0	1	0	0	1	40	20	56	0	36	0	0	1	90	133	0	4	69	91	83	117	58	0	85	0	0	137
Chr02_003396081|RefMatch_0002	Chr02_003396081	TCGAGTCTTGATGGCCTAGATGCAAAGCTGCCTCACAAGAGAGAACAAAATTGTTACGTTATTTGTTATGCACATTCCACA	0	391	206	250	115	10	277	182	0	344	76	127	2	283	165	414	177	35	193	0	117	1	203	99	140	62	19	1	95	100	63	0	104	0	254	102	25	296	0	0	174	333	0	272	0	194	3
Chr02_003396081|RefMatch_0003	Chr02_003396081	TCGAGTCTTGATGGCCTAGATGCAAAGCTGCCTCGCAAGAGAGAACAAAATTGTTACGTTATTTGTTATGCACATTCCACA	1	0	185	0	151	10	1	206	1	67	83	122	3	234	1	212	152	73	357	41	213	150	132	38	87	46	43	66	0	122	179	0	127	253	185	158	14	2	118	248	1	182	1	0	0	86	0
Chr02_003396081|AltMatch_0001	Chr02_003396081	TCGAGTCTTGATGGCCTAGATGCAAAGCTGCCTCGCAAGAGAGAACAAAATTGTTATGTTATTTGTTATGCACATTCCACA	41	0	2	0	0	0	0	0	87	0	49	2	1	1	0	0	88	1	93	0	2	28	2	0	2	0	19	1	0	0	0	0	1	1	1	0	0	0	0	0	0	1	37	0	66	0	93
Chr02_003396081|AltMatch_0002	Chr02_003396081	TCGAGTCTTGATGGCCTAGATGCAAAGCTGCCTTGCAAGAGAGGACAAAATTGTTATGTTATTTGTTATGCACATTCCACA	1	0	0	0	1	0	0	0	0	0	1	0	2	0	0	0	0	0	0	0	0	0	0	0	0	0	0	0	0	0	0	0	0	0	0	0	1	0	0	0	1	0	0	0	1	0	0
Chr02_003466308|Ref_0001	Chr02_003466308	AGCAGGTCTAAATACGGACCCTCTATGGCTCTACACGAGTCATAAATATTCCCATTGCAGACCGCGTGGCTATTGCGTTGA	0	0	0	232	463	14	94	413	0	135	64	252	91	320	273	192	240	146	375	53	1	4	1	0	0	48	16	187	136	69	290	0	92	311	223	384	98	5	165	155	234	501	63	105	1	233	5
Chr02_003466308|Alt_0002	Chr02_003466308	AGCAGGTCTAAATACGGACCCTCTATGGCTCTACACGAGTCATAAATATTCCCATTGCAGACCGCGTGGCTATGGCGTTGA	0	0	0	0	0	0	0	0	0	0	0	0	0	0	0	0	0	0	0	0	0	0	0	0	0	0	0	0	0	0	0	0	0	0	0	0	0	0	0	0	0	0	0	0	0	0	0
Chr02_003466308|RefMatch_0001	Chr02_003466308	AGCAGGTCTAAATACGGACCCTCTATGGCTCTACACGAGTCATAAATATTCCCATTGCAGACCCCGTGGCTATTGCGTTGA	0	0	0	0	0	0	0	0	0	0	0	0	0	0	0	0	0	0	0	0	0	78	0	0	0	0	0	0	0	0	0	0	0	0	0	0	1	0	0	0	0	0	0	0	0	0	0
Chr02_003466308|RefMatch_0002	Chr02_003466308	AGCAGGTCTAAATACGGACCCTCTATGGCTCTACACGAGTCATAAATATTCCCATTGCAGACCGCGTGGCTGTTGCGTTGA	181	0	0	101	247	0	282	1	328	149	1	130	268	1	394	104	263	166	197	30	130	60	2	0	0	86	0	102	246	61	110	0	257	0	268	0	296	0	78	0	320	175	72	81	277	112	235
Chr02_003466308|RefMatch_0003	Chr02_003466308	AGCAGGTCTAAATACGGACCCTCTATGGCTCTACACGAGTCATAAATATTCCCATTGCAGACTGCGTGGCTATTGCGTTGA	139	178	0	0	113	8	170	218	248	0	62	0	113	188	115	0	0	89	1	21	0	3	0	0	0	42	28	85	0	71	0	0	0	131	132	0	9	144	76	117	93	160	0	92	0	0	116
Chr02_003487519|Ref_0001	Chr02_003487519	CAGGCTAAACATGTAATAAGTTAAATCAGTAAGCGTATAAATTACATAACTTTTGTAACATTTATATGTATATACGTATAT	0	0	0	0	0	0	0	0	0	0	0	0	0	0	0	0	0	0	0	0	0	0	0	0	0	0	0	0	0	0	0	0	0	0	0	0	0	0	0	0	0	0	0	0	0	0	0
Chr02_003487519|Alt_0002	Chr02_003487519	CAGGCTAAACATGTAATAAGTTAAATCAGTAAGCGTATAGATTACATAACTTTTGTAACATTTATATGTATATACGTATAT	0	0	0	0	0	0	0	0	0	0	0	0	0	0	0	0	0	0	0	0	0	0	0	0	0	0	0	0	0	0	0	0	0	0	0	0	0	0	0	0	0	0	0	0	0	0	0
Chr02_003487519|RefMatch_0001	Chr02_003487519	CAGGCTAAACATGTAATAAGTTAAATCAGTAAGCCTATAAATTACATAACTTTTGTAACATTTATATGTATATATGTATAT	0	32	51	4	0	0	16	13	0	16	0	0	0	14	0	18	0	0	22	0	10	0	29	11	3	0	0	0	22	0	1	0	15	0	21	17	2	21	0	0	0	18	0	7	0	7	0
Chr02_003487519|RefMatch_0002	Chr02_003487519	CAGGCTAAACATGTAATAAGTTAAATCAGTAAGCGGATAACTTACATAACTTTTGTAACATTTATATGTATATATGTATAT	0	0	0	0	0	14	0	0	0	0	0	68	1	78	0	0	0	0	0	0	6	0	123	39	26	0	0	0	0	0	0	0	0	0	2	23	0	0	0	0	0	0	48	0	75	0	0
Chr02_003487519|RefMatch_0003	Chr02_003487519	CAGGCTAAACATGTAATAAGTTAAATCAGTAAGCGTATAAATTACATAACTTTTGTAACATTTATATGTATATATGTATAT	0	0	0	0	0	0	0	0	0	0	0	0	0	0	0	0	0	0	0	0	0	0	0	0	0	0	0	0	0	0	39	0	0	0	0	0	0	0	0	0	0	0	0	0	0	0	0
Chr02_003607169|Ref_0001	Chr02_003607169	AGGTGGGCTAACCCCCAAGAACTTTTCGGATACTTGTGCCATATCATAATGCTCATTAGTCCCCGGGTTGATAAGGGAATG	0	0	45	25	224	6	2	204	0	61	1	120	56	58	143	71	122	60	105	44	0	36	0	0	0	25	0	105	68	0	48	0	43	148	79	114	45	0	98	72	95	162	63	64	0	117	0
Chr02_003607169|Alt_0002	Chr02_003607169	AGGTGGGCTAACCCCCAAGAACTTTTCGGATACTTGTGCCATATCATAATGCTCGTTAGTCCCCGGGTTGATAAGGGAATG	0	0	0	0	0	0	0	0	0	0	0	0	0	0	0	0	0	0	0	0	0	0	0	0	0	0	0	0	0	0	0	0	0	0	0	0	0	0	0	0	0	0	0	0	0	0	0
Chr02_003607169|RefMatch_0001	Chr02_003607169	AGGTGGGCTAACCCCCAAGAACTTTTCAGACACTTGTGCCATATCATAATGCTCATTAGTCCCCGGGTTGATAAGGGAAGG	0	16	15	8	0	0	13	7	0	12	4	0	0	9	0	6	7	0	10	1	8	12	14	9	5	0	4	9	7	10	2	0	6	0	7	4	2	22	0	0	0	11	7	10	4	7	7
Chr02_003607169|RefMatch_0002	Chr02_003607169	AGGTGGGCTAACCCCCAAGAACTTTTCAGACACTTGTGCCATATCATAATGCTCATTAGTCCCCGGGTTGATAAGGGAATG	0	161	84	29	0	0	54	103	0	60	20	0	2	66	0	68	67	0	90	36	35	55	75	42	40	31	12	101	51	63	5	0	35	0	48	70	6	125	0	0	0	69	57	32	60	46	67
Chr02_003607169|RefMatch_0003	Chr02_003607169	AGGTGGGCTAACCCCCAAGAACTTTTCAGATACTTGTGCCATATCATAATGCTCATTAGTCCCCGGGTTGATAAGGGAAGG	6	6	31	3	2	2	17	3	26	15	10	5	8	37	0	13	5	10	20	0	24	0	56	20	35	0	3	0	7	3	33	0	9	19	6	5	5	7	5	25	0	10	16	11	12	4	10
Chr02_003607169|RefMatch_0004	Chr02_003607169	AGGTGGGCTAACCCCCAAGAACTTTTCAGATACTTGTGCCATATCATAATGCTCATTAGTCCCCGGGTTGATAAGGGAATG	70	74	101	42	86	34	116	99	100	165	48	148	57	205	0	145	51	94	176	0	131	1	303	147	159	0	24	1	43	24	169	0	43	146	75	102	30	58	36	171	0	56	113	73	122	91	121
Chr02_003607169|RefMatch_0005	Chr02_003607169	AGGTGGGCTAACCCCCAAGAACTTTTCAGATACTTGTGCCATATCATAATGTTCACTAGTCCCCGGGTTGATAAGGGAATG	57	48	0	29	81	0	85	1	68	25	17	29	82	0	102	41	73	59	35	11	40	12	51	12	24	30	0	24	107	18	30	0	62	0	77	0	109	30	21	0	108	30	32	20	142	23	72
Chr02_003607169|RefMatch_0006	Chr02_003607169	AGGTGGGCTAACCCCCAAGAACTTTTCGGATACTTGTGCCATATCATAAAGCTCATTAGTCCCCGGGTTGATAAGGGAAGG	0	0	0	0	0	0	0	0	0	0	0	0	0	0	0	0	0	0	0	0	0	5	0	0	0	3	0	0	0	0	0	0	0	0	0	0	0	0	0	0	0	0	0	0	0	0	0
Chr02_003607169|RefMatch_0007	Chr02_003607169	AGGTGGGCTAACCCCCAAGAACTTTTCGGATACTTGTGCCATATCATAAAGCTCATTAGTCCCCGGGTTGATAAGGGAATG	0	1	0	0	0	0	0	0	0	0	0	0	0	0	0	0	0	0	0	0	0	78	0	0	0	33	0	0	0	0	0	0	0	0	0	0	2	0	0	0	0	0	0	0	0	0	0
Chr02_003607169|RefMatch_0008	Chr02_003607169	AGGTGGGCTAACCCCCAAGAACTTTTCGGATACTTGTGCCATATCATAATGCTCATTAGTCCCCGGGTTGATAAGGGAAGG	0	0	11	7	19	0	0	19	0	10	0	13	3	15	18	8	22	14	11	4	0	4	0	0	0	2	0	12	5	0	9	0	7	19	9	10	5	0	16	8	19	29	5	6	0	16	0
Chr02_003607169|AltMatch_0001	Chr02_003607169	AGGTGGGCTAACCCCCAAGAACTTTTCAGATACTTGTGCCATATCATAATGTTCGTTAGTCCCCGGGTTGATAAGGGAATG	76	70	0	0	45	7	58	89	122	0	16	1	50	65	59	0	0	54	77	18	0	1	0	0	1	17	19	51	0	52	38	0	1	55	71	42	5	56	39	56	45	68	0	26	1	0	84
Chr02_003705671|Ref_0001	Chr02_003705671	GCCAGATTCTCAATGGCTGGAGAGTGTCTGGATCCGCATTTAGGAGGTGCTATTGTCTTTTTAGGTGGTTGCAATAAGAAA	118	71	96	103	343	6	135	114	196	145	154	125	172	61	226	130	218	126	139	61	81	107	122	53	59	97	23	186	188	146	177	0	159	124	161	63	237	56	63	98	184	185	101	118	166	102	162
Chr02_003705671|Alt_0002	Chr02_003705671	GCCAGATTCTCAATGGCTGGAGAGTGTCTGGATCCGCATTTAGGAGGTGCTATTGTCTTTTTGGGTGGTTGCAATAAGAAA	62	153	38	78	50	33	99	146	93	118	85	145	45	338	63	108	56	69	104	18	78	1	197	110	90	16	30	41	55	36	81	0	1	137	103	131	18	114	61	175	43	159	99	133	81	88	118
Chr02_003705671|RefMatch_0001	Chr02_003705671	GCCAGATTCTCAATGGCTGGAGAGTGTCTGGATCCACATTTAGGAGGTGCTATTGTCTTTTTAGGTGGTTGCAATAAGAAA	0	0	0	0	2	0	0	0	0	0	0	0	0	0	0	0	0	0	0	0	0	0	0	0	0	0	0	0	0	0	0	0	0	0	0	1	1	0	0	0	0	0	0	0	0	0	0
Chr02_003705671|RefMatch_0002	Chr02_003705671	GCCAGATTCTCAATGGCTGGAGAGTGTCTGGATCCGCATTTAGGAGGCGCTATTGTCTTTTTAGGTGGTTGCAATAAGAAA	0	111	57	38	0	0	35	44	0	50	1	0	0	49	0	37	0	0	46	0	20	28	46	21	26	1	0	0	41	0	4	0	27	0	49	29	5	102	0	0	0	54	0	0	0	24	0
Chr02_003705671|RefMatch_0003	Chr02_003705671	GCCAGATTCTCAATGGCTGGAGAGTGTCTGGATCCGCATTTAGGAGGCGCTATTGTCTTTTTAGGTGGTTGCAATAATAAA	0	4	0	0	0	0	0	5	0	2	0	0	0	0	0	0	0	0	0	0	0	0	1	0	0	0	0	0	2	0	0	0	0	0	0	3	0	2	0	0	0	0	0	0	0	2	0
Chr02_003830072|Ref_0001	Chr02_003830072	CAGAATCTCTTGCATCCAGTACTAGCTGGATGATGGCAGATATGTCATATGTATGATTGGGCAGTCTATGCAATCTTATGT	243	49	116	4	136	20	179	112	234	42	26	61	70	167	132	65	92	21	297	0	136	0	203	50	106	0	18	1	53	29	176	0	124	216	70	61	44	34	200	155	136	130	81	37	86	25	86
Chr02_003830072|Alt_0002	Chr02_003830072	CAGAATCTCTTGCATCCAGTACTAGCTGGATGATGGCAGATATGTCATATGTATGATTGGGCACTCTATGCAATCTTATGT	0	0	0	0	0	0	0	0	0	0	0	0	0	0	0	0	0	0	0	0	0	0	0	0	0	0	0	0	0	0	0	0	0	0	0	0	0	0	0	0	0	0	0	0	0	0	0
Chr02_003830072|RefMatch_0001	Chr02_003830072	CAGAATCTCTTGCATCCAGTACTAGCTGGACGATGGCAGATATGTCATATGTATGATTGGGCAGTCTATGCAATCTTATGT	3	73	55	50	0	11	1	86	1	154	0	114	0	94	1	76	118	0	127	0	86	11	261	71	166	0	1	0	55	0	6	0	0	201	0	55	2	71	73	119	4	0	175	154	119	64	111
Chr02_003830072|RefMatch_0002	Chr02_003830072	CAGAATCTCTTGCATCCAGTACTAGCTGGATGATGGCAGATATATCATATGTATGATTGGGCAGTCTATGCAATCTTATGT	0	33	0	27	22	0	0	0	0	0	30	0	4	0	0	0	0	0	0	0	0	0	82	15	51	0	0	0	42	0	2	0	0	0	0	0	1	35	0	0	0	0	0	42	69	0	0
Chr02_003830072|RefMatch_0003	Chr02_003830072	CAGAATCTCTTGCATCCAGTACTAGCTGGATGATGGCAGATATGTCATATGTATGATTGGACAGTCTATGCAATCTTATGT	73	0	0	0	0	1	1	0	79	0	34	0	89	1	67	0	0	31	0	16	70	0	1	0	0	22	35	42	0	18	0	0	0	0	96	0	12	0	0	1	83	0	0	0	0	1	99
Chr02_003830072|AltMatch_0001	Chr02_003830072	CAGAATCTCTTGCATCCAGTACTAGCTGGACGATGGCAGATATGTCATATGTATGATTGGGCACTCTATGCAACCTTATGC	205	0	0	0	122	0	243	0	247	0	68	0	296	0	295	0	236	91	149	32	91	27	0	0	0	63	30	82	145	32	57	1	248	0	230	0	122	0	111	0	346	1	120	0	241	0	259
Chr02_003830072|AltMatch_0002	Chr02_003830072	CAGAATCTCTTGCATCCAGTACTAGCTGGACGATGGCAGATATGTCATATGTATGATTGGGCACTCTATGCAATCTTATGC	0	152	164	193	74	38	230	166	0	153	141	45	101	177	0	142	226	83	171	44	111	25	143	23	87	27	42	95	71	64	68	1	72	119	246	162	59	119	0	0	0	219	185	87	112	62	114
Chr02_003956539|Ref_0001	Chr02_003956539	ATTCTGCCAGATGTCAAGCACCTCTTGCAATATTAAGCAAAGCACCATTCAGGCTCAGCATTATTGGTGATTAAAACAAGA	87	2	57	0	353	0	172	156	206	0	105	105	154	171	522	123	229	172	211	92	53	203	2	0	0	158	22	202	267	103	98	0	197	119	263	91	233	0	164	126	373	145	49	2	227	102	197
Chr02_003956539|Alt_0002	Chr02_003956539	ATTCTGCCAGATGTCAAGCACCTCTTGCAATATTAAGCAAAGCACCATTCAGGCTCAGCATTATTGGTGGTTAAAACAAGA	1	320	105	262	158	41	175	335	0	337	164	213	73	313	0	325	145	143	96	54	116	160	141	65	66	63	51	129	65	150	100	0	52	126	85	297	129	252	1	0	0	517	102	204	87	267	94
Chr02_003956539|RefMatch_0001	Chr02_003956539	ATTCTGCCAGATGTCAAGCACCTCTTGCAATATTAAGCAAAGTACCATTCAGGCTCAGCATTATTGGTGATTAAAACAAGA	0	0	0	0	0	0	0	0	0	0	0	0	0	1	0	0	0	0	0	0	49	0	0	0	0	0	0	0	1	0	0	0	0	0	0	0	0	0	0	0	1	0	0	0	0	0	0
Chr02_003956539|AltMatch_0001	Chr02_003956539	ATTCTGCCAGATGTCAAGCACCTCTTGCAATATTAAGCAAAGCACCAATCAGGCTCAGCATTATTGGTGGTTAAAACAAGA	82	147	0	0	102	19	75	180	157	0	85	0	52	165	87	0	0	111	0	30	1	0	0	0	0	39	47	87	1	45	0	0	0	96	97	0	15	147	42	132	64	127	0	97	0	0	91
Chr02_003956539|AltMatch_0002	Chr02_003956539	ATTCTGCCAGATGTCAAGCACCTCTTGCAATATTAAGCAAAGCACCATTCAGGCTCAACATTATTGGTGGTTAAAACAAGA	0	173	57	63	0	9	0	143	0	235	0	224	0	169	0	99	58	0	72	0	58	1	251	155	115	0	1	0	88	0	10	0	0	174	1	96	7	156	55	255	1	1	127	181	86	154	106
Chr02_003956539|AltMatch_0003	Chr02_003956539	ATTCTGCCAGATGTCAAGCACCTCTTGCAATATTAAGCAAAGCACCATTCAGGCTCAACATTATTGGTGGTTAAAACAATA	0	0	0	0	0	4	0	6	0	6	0	4	0	2	0	2	0	0	8	0	0	0	2	3	2	0	0	0	3	0	0	0	0	3	0	0	0	3	0	0	0	0	0	5	0	3	2
Chr02_003956539|AltMatch_0004	Chr02_003956539	ATTCTGCCAGATGTCAAGCACCTCTTGCAATATTAAGCAAAGCACCATTCAGGCTCAGCATTATTGGTTGTTAAAACAAGA	92	154	95	50	142	11	93	2	157	136	180	97	56	152	0	89	0	0	192	0	52	0	364	197	172	0	27	0	74	0	407	0	76	99	61	97	79	132	0	120	0	3	68	102	192	0	108
Chr02_004144447|Ref_0001	Chr02_004144447	TGAGGAGCTTGGCCCGTCTGCAATTCCTGCTGCCTCATGTACTTTGGAAAATTCCAAAGTACCTATTATTGATGGAAATTC	0	0	0	0	0	0	0	0	0	0	0	0	0	0	0	0	0	0	0	0	0	0	0	0	0	0	0	0	0	0	0	0	0	0	0	0	0	0	0	0	0	0	0	0	0	0	0
Chr02_004144447|Alt_0002	Chr02_004144447	TGAGGAGCTTGGCCCGTCTGCAATTCCTGCTGCGTCATGTACTTTGGAAAATTCCAAAGTACCTATTATTGATGGAAATTC	0	0	0	0	0	0	0	0	0	0	0	0	0	0	0	0	0	0	0	0	0	0	0	0	0	0	0	0	0	0	0	0	0	0	0	0	0	0	0	0	0	0	0	0	0	0	0
Chr02_004144447|RefMatch_0001	Chr02_004144447	TGAGGAGCTTGGCCCGTCTGCAATTCCCGCTGCCTCATGTACTCTGGAAAATTCCAAAGTACCTATTATTGATGGAAATTC	25	0	0	0	46	0	38	0	42	0	34	0	0	0	0	0	0	0	0	0	0	0	0	0	0	0	1	0	0	0	0	0	0	0	0	0	1	0	49	0	0	0	0	0	0	0	0
[truncated: 16,248 more rows]
[truncated: 329 more columns]
