# Supplementary material for: A Public Mid-Density Genotyping Platform for Hexaploid Sweetpotato (Ipomoea batatas [L.] Lam)
Source: Genes (Basel). 2024 Aug 9;15(8):1047. doi: 10.3390/genes15081047 (PMC11354173; doi:10.3390/genes15081047)
Supplement: Supplementary file 1 [file genes-15-01047-s001.zip › Supplemental_Tables1-5.xlsx]

## Sheet: Table S1
Supplemental Table 1: Germplasm used for SNP discovery and 3K DArTag panel validation.
Sample ID	SNP discovery	Validation set	Pedigree
Beauregard x Regal	N	Y	F1 population (36 progeny)
Regal x Beauregard	N	Y	F1 population (56 progeny)
Beauregard x Uplifter	N	Y	F1 population (20 progeny)
BARS1-21	N	Y	Uknown pedigree (21 lines)
PI308200	Y	N	459
PI208796	Y	N	469
PI531102	Y	N	8520
PI439749	Y	N	Unknown
PI508516	Y	N	78-2
PI508530	Y	N	Batata blanca
PI566613	Y	N	Beauregard
PI531148	Y	N	Blanco local
PI531093	Y	N	Camote morado
PI566616	Y	N	Carolina Nugget
PI592991	Y	N	Chino A
PI286623	Y	N	CLPR 9A
PI556945	Y	N	CN 1058-10
PI556946	Y	N	CN 1280-3
PI556947	Y	N	CN 1367-2
PI595929	Y	N	CN 1869-13
PI531154	Y	N	Corazon de Huarango (Negro)
PI566622	Y	N	Cordner
PI612703	Y	N	GA90-16
PI612677	Y	N	Hebei 351
PI595869	Y	N	Honiara
PI531158	Y	N	Huanchano
PI531121	Y	N	Ihuanco
PI599375	Y	N	IPS 127
PI531122	Y	N	Jewel
PI634511	Y	N	Kuri
PI531134	Y	N	Lamote
PI508527	Y	N	Miguela arecibo-22
PI566642	Y	N	Nemagold
PI633443	Y	N	NN31
PI153907	Y	N	Norin No.4
PI599384	Y	N	Pata de Oso
PI531160	Y	N	Perotito
PI566652	Y	N	Rojo Blanco
PI657999	Y	N	Ruddy
PI595862	Y	N	SPV-73
PI595887	Y	N	Tanzania
PI564771	Y	N	TIB 4(8)
PI599396	Y	N	TIS 3053
PI531116	Y	N	TIS 9265
PI564158	Y	N	VSP 3
PI634439	Y	N	W-209
PI666136	Y	N	W-332
PI636313	Y	N	WT-478
PI599386	Y	Y	Female parent 1/8 I. trifida
PI566646	Y	Y	Unknown
PI599368	Y	Y	Unknown
00-099	N	Y	W-305
02-015	N	Y	Unknown
02-126	N	Y	Unknown
02-415	N	Y	Unknown
04-136	N	Y	W-311
04-284	N	Y	W-382
04-412	N	Y	W-373
04-538	N	Y	W-317
04-671	N	Y	W-376
04-791	N	Y	W-389
05-097	N	Y	Unknown
06-001	N	Y	Unknown
06-312NC	N	Y	Unknown
07-117	N	Y	W-383
07-119	N	Y	W-383
07-135	N	Y	W-366
07-182	N	Y	Ruddy (W-287)
07-189	N	Y	Patriot (W-244)
07-519NC	N	Y	Ruddy (W-287)
08-270	N	Y	Diane
08-356	N	Y	W-388
08-383	N	Y	97-016
08-390	N	Y	94-094
08-576NC	N	Y	Ruddy (W-287)
08-779NC	N	Y	Ruddy (W-287)
09-050	N	Y	Beauregard
09-077	N	Y	Ruddy (W-287)
09-083	N	Y	Beauregard
09-130	N	Y	Ruddy (W-287)
09-1321NC	N	Y	95-145
09-1363NC	N	Y	W-361
09-1367NC	N	Y	W-376
10-018	N	Y	Liberty
10-024	N	Y	S9121
10-053	N	Y	02-532
10-066NC	N	Y	Charleston Scarlet
10-073	N	Y	Charleston Scarlet (Ruddy x Ch. Scar.)
10-092	N	Y	Charleston Scarlet
10-100	N	Y	Ruddy (Ruddy x Ch. Scar.)
10-126	N	Y	Q757
10-162	N	Y	S9116
10-185	N	Y	W-390
10-671NC	N	Y	04-658
10-673NC	N	Y	W-317
10-681NC	N	Y	Liberty
10-684NC	N	Y	05-097
10-686NC	N	Y	W-382
10-697	N	Y	04-136
10-703NC	N	Y	Ruddy (Ruddy x Beauregard)
10-710NC	N	Y	Beauregard (Ruddy x Beauregard)
10-712NC	N	Y	Beauregard (Ruddy x Beauregard)
10-717NC	N	Y	Beauregard (Ruddy x Beauregard)
10-719NC	N	Y	Beauregard (Ruddy x Beauregard)
10-721NC	N	Y	Beauregard (Ruddy x Beauregard)
11-004	N	Y	Ruddy (W-287)
11-011	N	Y	04-791
11-021	N	Y	Ruddy (Ruddy x Liberty)
11-022	N	Y	Bellevue (LA06-52)
11-024	N	Y	Ruddy (Ruddy x Liberty)
11-032	N	Y	02-275
11-034	N	Y	04-210
11-050	N	Y	Liberty (Ruddy x Liberty)
11-067	N	Y	Ruddy (Ruddy x Liberty)
11-069	N	Y	Ruddy (Ruddy x Liberty)
11-076	N	Y	Liberty (Ruddy x Liberty)
11-079	N	Y	Liberty (Ruddy x Liberty)
11-080	N	Y	Liberty (Ruddy x Liberty)
11-089	N	Y	04-720
11-090	N	Y	04-720
11-094	N	Y	Ruddy
11-100	N	Y	04-791
16-051	N	Y	DM02-226NC
16-058	N	Y	04-531NC
16-087	N	Y	10-073NC
17-037	N	Y	CN1510-25
17-090	N	Y	Harris Purple
17-145	N	Y	Bellevue
17-173	N	Y	11-100
17-181	N	Y	O'Henry
18-006	N	Y	Burgundy
18-018	N	Y	05-097
18-019	N	Y	05-097
18-020	N	Y	16-167
18-032	N	Y	Bayou Belle
18-040	N	Y	Bayou Belle
18-064	N	Y	CN1510-25
18-119	N	Y	Charleston Scarlet
19-036	N	Y	Regal
19-051	N	Y	Hwangmi
19-056	N	Y	Hwangmi
19-064	N	Y	09-130
19-067	N	Y	09-130
19-076	N	Y	09-130
19-094	N	Y	06-001
19-096	N	Y	16-160
19-104	N	Y	09-130
19-106	N	Y	09-130
19-107	N	Y	Hwangmi
19-108	N	Y	Beauregard
19-120	N	Y	Beauregard
19-121	N	Y	Beauregard
19-126	N	Y	Beauregard
19-133	N	Y	Beauregard
19-153	N	Y	Ruddy
19-158	N	Y	Regal
19-166	N	Y	Excel
19-174	N	Y	16-154
19-175	N	Y	CN1108-13
19-179	N	Y	Bienville
20-002	N	Y	Carolina Bunch
20-006	N	Y	04-531NC
20-009	N	Y	04-531NC
20-011	N	Y	04-531NC
20-013	N	Y	04-531NC
20-016	N	Y	04-531NC
20-019	N	Y	04-531NC
20-023	N	Y	Q0754 (2013)
20-039	N	Y	Carolina Bunch
20-044	N	Y	U1166 (2013)
20-053	N	Y	07-135
20-061	N	Y	05-097
20-070	N	Y	U1159 (2013)
20-072	N	Y	Murasaki-29
21-002	N	Y	Charleston Scarlet
21-003	N	Y	11-034
21-004	N	Y	Ruddy (W-287)
21-005	N	Y	Ruddy (W-287)
21-006	N	Y	Beauregard
21-007	N	Y	Hwangmi
21-008	N	Y	Murasaki-29
21-011	N	Y	05-097
21-017	N	Y	18-020
21-018	N	Y	Charleston Scarlet
21-026	N	Y	Charleston Scarlet
21-027	N	Y	W-235
21-030	N	Y	18-020
21-032	N	Y	Ruddy (W-287)
21-035	N	Y	Ruddy (W-287)
21-037	N	Y	Regal
21-040	N	Y	Beauregard
21-043	N	Y	Charleston Scarlet
21-044	N	Y	Charleston Scarlet
21-047	N	Y	W-268
21-048	N	Y	W-268
21-049	N	Y	W-268
21-050	N	Y	Hwangmi
21-051	N	Y	W-332
21-052	N	Y	07-182
21-053	N	Y	10-673NC
21-054	N	Y	Ruddy (W-287)
21-055	N	Y	Sumor
21-056	N	Y	Ruddy (W-287)
21-061	N	Y	18-020
21-064	N	Y	05-097
21-065	N	Y	05-097
21-067	N	Y	05-097
21-069	N	Y	W-235
22-008	N	Y	U1166 (2013)
22-009	N	Y	T1066 (2013)
22-020	N	Y	AC 81.6
22-021	N	Y	T1070 (2013)
22-026	N	Y	SO962 (2011)
22-027	N	Y	18-020
22-033	N	Y	T1065 (2013)
22-036	N	Y	07-135
95-145	N	Y	W-201 (Sumor) is maternal parent
97-095	N	Y	W-317
BAYOU BELLE	N	Y	LA89-110
BEAUREGARD P1-E12	N	Y	L78-21
BEAUREGARD P2-E10	N	Y	L78-21
BELLEVUE	N	Y	LA82-529
BONITA	N	Y	Excel
BURGUNDY	N	Y	NC96-61
Covington	N	Y	NC1528
DIANE	N	Y	Unknown
EVANGELINE	N	Y	Bienville (L94-96)
EXCEL	N	Y	Regal
HANNA GOLD	N	Y	Unknown
HARRIS PURPLE	N	Y	Unknown
HATTERAS	N	Y	Unknown
HERNANDEZ	N	Y	L70-323
HWANGMI	N	Y	Unknown
JI PURPLE	N	Y	Unknown
LIBERTY	N	Y	White Regal
MONACO	N	Y	Unknown
MURASAKI-29	N	Y	L89-72
NC05-198	N	Y	Unknown
NC07-847	N	Y	Unknown
NC15-650	N	Y	Unknown
NC19-0842	N	Y	Ruddy
NC19-0846	N	Y	Ruddy
OHENRY	N	Y	Sport of Beauregard
ORLEANS	N	Y	NC97A-04
PENNY	N	Y	Unknown
PI399163	N	Y	Unknown
PI508506	N	Y	Unknown
PI538345	N	Y	Unknown
PI538346	N	Y	Unknown
PI564113	N	Y	Unknown
PI566619	N	Y	Unknown
PI566625	N	Y	Regal
PI566636	N	Y	(Mameyita/L4-6)/(Pelican Processor/Triumph)
PI566638	N	Y	Centennial/Nugget
PI566645	N	Y	NC 288/NC 304
PI566651	N	Y	W-56
PI566654	N	Y	L7-177
PI573317	N	Y	Unknown
PI599387	N	Y	Unknown
PI599399	N	Y	Unknown
PI634379	N	Y	Unknown
PI634380	N	Y	Unknown
PI634385	N	Y	Unknown
PI634399	N	Y	Unknown
PI634402	N	Y	Unknown
PI634422	N	Y	I/6
PI634440	N	Y	W-186
PI634445	N	Y	Southern Delight (W-151)
PI634455-E9	N	Y	Resisto (W-125)
PI634455-H3	N	Y	Resisto (W-125)
PI634457	N	Y	J6-120
PI634458	N	Y	Unknown
PI653843	N	Y	Regal
PORTO RICO	N	Y	Unknown
REGAL	N	Y	W-99
Ruddy	N	Y	W-119
SC1149-19	N	Y	Unknown
W-258	N	Y	W-221
W-259	N	Y	Tinian
W-261	N	Y	W-194
W-273	N	Y	W-242
W-315	N	Y	W-274
W-328	N	Y	W-278
W-353	N	Y	Unknown
W-376	N	Y	W-285
W-381	N	Y	W-283
W-382	N	Y	W-323
W-383	N	Y	Ruddy (W-287)
W-388	N	Y	W-268
W-390	N	Y	Unknown
W-393	N	Y	W-152

## Sheet: Table S2
Supplemental Table 2: Number of marker loci and genes in each chromosome of the sweetpotato genome
Chromosome	Length (bp)	#Genes	#Markers	Gene#Rank	Marker#Rank
Chr01	32247286	3641	256	15	13
Chr02	27613708	2901	226	12	10
Chr03	28619729	3148	231	13	11
Chr04	32512527	3455	272	14	14
Chr05	26165527	2780	308	10	15
Chr06	26089173	2718	217	8	9
Chr07	23888326	2401	188	5	6
Chr08	19656612	1921	152	1	2
Chr09	23347646	2727	178	9	5
Chr10	24884449	2589	195	7	7
Chr11	19221892	2190	152	3	3
Chr12	24193007	2802	199	11	8
Chr13	22914374	2291	233	4	12
Chr14	19195807	2036	137	2	1
Chr15	23338737	2421	176	6	4
Grand Total	373888800	40021	3120

## Sheet: Table S3
Supplemental Table 3: Number of microhaplotypes for the 3K DArTag panel from the validation project.
#Microhaplotypes	#Marker_loci	%Total marker loci
0	94	0.0301282
1	207	0.0663462
2	401	0.128526
3	511	0.163782
4	522	0.167308
5	413	0.132372
6	292	0.0935897
7	201	0.0644231
8	136	0.0435897
9	89	0.0285256
10	71	0.0227564
>10	183	0.0586538
Total	3120	1

## Sheet: Table S4
Supplemental Table 4: Number of samples within various marker dectection rate in the 376 sweetpotato samples genotyped.
With_%marker	#Samples	%Samples
<5%	18	0.0478723
≥5%	358	0.952128
≥10%	358	0.952128
≥15%	356	0.946809
≥20%	356	0.946809
≥25%	354	0.941489
≥30%	354	0.941489
≥35%	353	0.93883
≥40%	350	0.930851
≥45%	350	0.930851
≥50%	349	0.928191
≥55%	349	0.928191
≥60%	349	0.928191
≥65%	345	0.917553
≥70%	344	0.914894
≥75%	342	0.909574
≥80%	341	0.906915
≥85%	326	0.867021
≥90%	276	0.734043
≥95%	0	0
Total	376

## Sheet: Table S5
Supplemental Table 5: Number of markers in various detection rate ranges
Present_in_%sample	#Markers	%Markers
>=0%	3120	1
>=5%	2996	0.960256
>=10%	2977	0.954167
>=15%	2968	0.951282
>=20%	2950	0.945513
>=25%	2939	0.941987
>=30%	2926	0.937821
>=35%	2911	0.933013
>=40%	2892	0.926923
>=45%	2877	0.922115
>=50%	2860	0.916667
>=55%	2844	0.911538
>=60%	2833	0.908013
>=65%	2806	0.899359
>=70%	2768	0.887179
>=75%	2724	0.873077
>=80%	2684	0.860256
>=85%	2620	0.839744
>=90%	2516	0.80641
>=95%	2211	0.708654
1	164	0.0525641
==> Total markers: 3120
